# Supplementary material for: Mapping Plasmodium transitions and interactions in the Anopheles female
Source: bioRxiv. 2025 Oct 2:2024.11.12.623125. Originally published 2024 Nov 13. Preprint. [Version 3] doi: 10.1101/2024.11.12.623125 (PMC11601300; doi:10.1101/2024.11.12.623125)
Supplement: Supplement 2 [file media-2.xlsx]

## Sheet: 2d pi vs. 36h pi - DGE
Table S2 - Pseudobulk gene expression and functional enrichment.
Differential P. falciparum gene expression in dsGFP mosquitoes at (1) 2d pi vs. 36h pi.
This sheet includes gene ID, symbol, description, base mean, log2 fold change, Wilcoxon rank-sum test p-value, and Benjamini–Hochberg FDR adjusted q-value.
gene ID	gene symbol	gene description	base mean	log2 fold change	p-value	q-value
PF3D7_0100100	VAR	erythrocyte membrane protein 1, PfEMP1	0.689498	-0.819285	0.638725	1
PF3D7_0100200	RIF	rifin	0	0	1	1
PF3D7_0100300	VAR	erythrocyte membrane protein 1, PfEMP1	0.102144	-1.2802	0.829097	1
PF3D7_0401600	RIF	rifin	18.2437	-0.262546	0.478466	0.620077
PF3D7_0100500	N/A	erythrocyte membrane protein 1 (PfEMP1), exon 1, pseudogene	0	0	1	1
PF3D7_0100600	RIF	rifin	0	0	1	1
PF3D7_0100700	N/A	Plasmodium exported protein, unknown function, fragment	0	0	1	1
PF3D7_0100800	RIF	rifin	0	0	1	1
PF3D7_0100900	RIF	rifin	0	0	1	1
PF3D7_0101000	RIF	rifin	0	0	1	1
PF3D7_0101100	EPF4	exported protein family 4	0	0	1	1
PF3D7_0101200	EPF3	exported protein family 3	0	0	1	1
PF3D7_0601200	MC-2TM	Pfmc-2TM Maurer's cleft two transmembrane protein	0.309737	1.13079	0.808895	1
PF3D7_0101400	EPF1	exported protein family 1, pseudogene	0	0	1	1
PF3D7_0101500	VAR	erythrocyte membrane protein 1 (PfEMP1), exon 2, pseudogene	0.0359908	0.45773	0.938518	1
PF3D7_0101600	RIF	rifin	0	0	1	1
PF3D7_0101700	VAR	erythrocyte membrane protein 1 (PfEMP1), exon 2, pseudogene	0	0	1	1
PF3D7_0101800	N/A	stevor	0	0	1	1
PF3D7_0101900	RIF	rifin	0	0	1	1
PF3D7_0102000	N/A	Plasmodium exported protein (PHISTa), unknown function, pseudogene	0	0	1	1
PF3D7_0617600	N/A	stevor	0.305208	1.47915	0.66529	1
PF3D7_0102200	RESA	ring-infected erythrocyte surface antigen	1.27484	-2.915	0.0351482	0.0938575
PF3D7_0102300	N/A	Plasmodium exported protein, unknown function	0.612508	1.69634	0.32379	1
PF3D7_0102400	N/A	lysophospholipase, putative, pseudogene	0.107022	0.457731	0.938518	1
PF3D7_0102500	EBA181	erythrocyte binding antigen-181	0.912509	0.995875	0.51692	1
PF3D7_0102600	FIKK1	serine/threonine protein kinase, FIKK family	5.62787	-0.990146	0.116299	0.227288
PF3D7_0102700	MaTrA	merozoite-associated tryptophan-rich antigen	11.065	-2.98672	4.99707e-09	1.61609e-07
PF3D7_0102800	N/A	seipin domain-containing protein, putative	1.61206	-0.389337	0.718455	0.814866
PF3D7_0102900	N/A	aspartate--tRNA ligase	17.8893	-0.577573	0.146803	0.268625
PF3D7_0103000	N/A	vacuolar protein sorting-associated protein VTA1, putative	11.2177	-1.56404	0.00229541	0.0112352
PF3D7_0103100	VPS51	vacuolar protein sorting-associated protein 51, putative	4.69944	1.7729	0.109465	0.217437
PF3D7_0103200	NT4	nucleoside transporter 4	14.6278	0.591912	0.159458	0.285676
PF3D7_0103300	N/A	conserved protein, unknown function	10.2727	-0.449897	0.330967	0.481222
PF3D7_0103400	N/A	zinc-carboxypeptidase, putative	35.6853	-1.06826	0.000600413	0.00381018
PF3D7_0103500	N/A	conserved Plasmodium protein, unknown function	2.42279	1.5299	0.223784	0.36607
PF3D7_0103600	PSH1	ATP-dependent DNA/RNA helicase PSH1	11.9996	-0.131155	0.798631	0.873671
PF3D7_0103700	PSTK	L-seryl-tRNA(Sec) kinase, putative	4.58124	-1.03044	0.0966284	0.198906
PF3D7_0103800	ARP 1.00	actin-related protein ARP1, putative	0.471802	0	1	1
PF3D7_0103900	PIESP15	parasite-infected erythrocyte surface protein	13.6537	0.604692	0.226122	0.368101
PF3D7_0104000	TRSP	thrombospondin-related sporozoite protein	0.170068	0.958565	0.811667	1
PF3D7_0104100	N/A	protein E140, putative	1.42129	0.405985	0.810376	0.879642
PF3D7_0104200	N/A	StAR-related lipid transfer protein	2.11236	1.83167	0.145733	0.26734
PF3D7_0104300	UBP1	ubiquitin carboxyl-terminal hydrolase 1, putative	31.631	-0.318095	0.2825	0.430956
PF3D7_1426000	RPL21	60S ribosomal protein L21	365.796	3.46592	1.00065e-17	7.28142e-15
PF3D7_0104500	N/A	conserved protein, unknown function	9.98787	1.59519	0.0254256	0.0720965
PF3D7_0104600	N/A	conserved Plasmodium protein, unknown function	4.58276	1.23942	0.0536241	0.127407
PF3D7_0104700	MFR2	major facilitator superfamily-related transporter, putative	0.00434038	0	1	1
PF3D7_0104800	NPT1	novel putative transporter 1, putative	5.96281	1.27962	0.131171	0.24645
PF3D7_0104900	N/A	RNase MRP	1.67786	-0.120918	0.900814	0.939774
PF3D7_1103100	RPP1	60S acidic ribosomal protein P1, putative	339.25	1.96249	7.90776e-14	1.43855e-11
PF3D7_0105100	N/A	conserved Apicomplexan protein, unknown function	3.64129	2.73505	0.0221482	0.065161
PF3D7_0105200	RAP1	RAP protein RAP1	25.4304	0.615016	0.14986	0.272533
PF3D7_1144300	RPL41	60S ribosomal protein L41	205.832	3.21152	1.09895e-13	1.89185e-11
PF3D7_0105400	N/A	conserved Plasmodium protein, unknown function	1.42094	1.54019	0.301252	0.452116
PF3D7_0105500	N/A	conserved protein, unknown function	1.07006	2.49267	0.088117	1
PF3D7_0105600	N/A	FtsJ-like methyltransferase, putative	5.14802	1.48951	0.0243359	0.0699017
PF3D7_0105700	N/A	asparagine-rich antigen Pfa35-2	53.3056	-1.55175	1.95899e-05	0.000215984
PF3D7_0105800	N/A	cyclin-dependent kinases regulatory subunit, putative	5.72544	1.06245	0.181944	0.313636
PF3D7_0322900	RPS3A	40S ribosomal protein S3A, putative	194.008	2.81573	4.94447e-13	6.74611e-11
PF3D7_0210100	RPL37A	60S ribosomal protein L37ae, putative	220.124	2.22297	1.66353e-12	1.81574e-10
PF3D7_0106100	N/A	V-type proton ATPase subunit C, putative	5.96595	-0.343115	0.589339	0.712557
PF3D7_0106200	N/A	EF hand domain-containing protein, putative	10.4829	-0.190902	0.658107	0.767731
PF3D7_0106300	ATP6	calcium-transporting ATPase	28.588	-1.08827	0.00154215	0.00815137
PF3D7_0106400	N/A	pre-rRNA-processing protein TSR2, putative	39.0959	-0.259245	0.403848	0.552727
PF3D7_0106500	N/A	conserved Plasmodium protein, unknown function	10.9973	-2.38313	5.7071e-06	7.28574e-05
PF3D7_0106600	N/A	conserved Plasmodium protein, unknown function	2.49017	0.675337	0.730782	0.82253
PF3D7_0106700	AARP2	small ribosomal subunit assembling AARP2 protein	21.9137	-1.42194	2.22852e-05	0.000239973
PF3D7_0106800	RAB5c	ras-related protein Rab-5C	3.64389	-0.120094	0.869872	0.920694
PF3D7_0106900	IspD	2-C-methyl-D-erythritol 4-phosphate cytidylyltransferase, putative	5.56013	1.88216	0.0172853	0.0540177
PF3D7_0107000	CEN1	centrin-1	23.3402	-1.73	0.000721369	0.00443591
PF3D7_0107100	N/A	conserved protein, unknown function	1.4256	1.70918	0.145477	0.267095
PF3D7_0107200	CCR4-3	CCR4 domain-containing protein 3, putative	0.433898	0	1	1
PF3D7_0107300	N/A	conserved Plasmodium protein, unknown function	2.07825	-2.77586	0.00915265	0.0331714
PF3D7_0307200	N/A	60S ribosomal protein L7, putative	102.82	1.79277	2.17305e-12	2.25894e-10
PF3D7_0107500	NCR1	Niemann-Pick type C1-related protein	29.4647	-0.554218	0.0865945	0.182643
PF3D7_0107600	eIK2	eukaryotic translation initiation factor 2-alpha kinase 2, putative	2.51978	-0.167948	0.878533	0.926899
PF3D7_0107700	N/A	dolichyl-diphosphooligosaccharide--protein glycosyltransferase subunit OST3/OST6, putative	2.46595	-1.41157	0.0793864	0.170908
PF3D7_0107800	MRE11	double-strand break repair protein MRE11	6.28268	0.19938	0.744827	0.833397
PF3D7_1239300	N/A	zinc finger protein, putative	24.751	3.28059	4.33992e-12	4.03151e-10
PF3D7_1457200	TRX1	thioredoxin 1	53.359	3.66447	5.89207e-12	5.01328e-10
PF3D7_0108100	N/A	conserved protein, unknown function	2.52987	2.1786	0.0703302	0.156189
PF3D7_0108300	ARP	conserved Plasmodium protein, unknown function	37.829	-0.768989	0.00939554	0.0339016
PF3D7_1421200	RPS25	40S ribosomal protein S25	158.067	2.98266	5.97092e-12	5.01328e-10
PF3D7_0108500	N/A	ELM2 domain-containing protein, putative	20.0632	0.494374	0.240284	0.382736
PF3D7_0108600	N/A	DnaJ domain-containing protein, putative	4.33875	1.15553	0.24647	0.390028
PF3D7_0108700	PSOP24	secreted ookinete protein, putative	26.863	-1.0871	0.000282718	0.00206758
PF3D7_0108800	N/A	mitochondrial carrier protein, putative	6.46849	1.41034	0.0722417	0.159297
PF3D7_0108900	N/A	non-coding RNA	0.592962	-1.19735	0.542521	1
PF3D7_0109000	PHIL1	photosensitized INA-labeled protein PHIL1	3.06487	-4.03673	0.000543233	0.00352993
PF3D7_0109100	CCp5	LCCL domain-containing protein	0.780974	2.0486	0.216502	1
PF3D7_0109200	CFIM25	cleavage and polyadenylation specificity factor subunit 5, putative	3.95023	-0.436931	0.523945	0.657718
PF3D7_0109300	N/A	elongation of fatty acids protein, putative	4.66667	0.986315	0.258366	0.403011
PF3D7_0801100	N/A	28S ribosomal RNA	152.385	4.14033	1.20942e-11	9.26392e-10
PF3D7_0109500	N/A	N-acetyltransferase, GNAT family, putative	9.0097	-1.65112	0.00240136	0.0115977
PF3D7_0109600	CoSP	cold-shock protein, putative	1.65322	0.434439	0.735484	0.826118
PF3D7_0109700	RRP36	rRNA biogenesis protein RRP36, putative	33.9301	-0.929304	0.00222665	0.0110097
PF3D7_0109800	cPheRS	phenylalanine--tRNA ligase alpha subunit	31.0529	-1.01846	0.000640743	0.00400753
PF3D7_0109850	N/A	phosphatidate cytidylyltransferase, putative	6.29595	-2.54276	0.000888414	0.00523457
PF3D7_0109950	C2AP3	respiratory chain complex 2 associated protein 3	2.56882	-2.13002	0.0417029	0.105981
PF3D7_0110000	N/A	conserved Plasmodium protein, unknown function	1.81708	-2.10246	0.0712336	0.157631
PF3D7_0110100	SELB	selenocysteine-specific elongation factor, putative	4.53352	-0.396761	0.553411	0.68254
PF3D7_0110200	ERV1	FAD-linked sulfhydryl oxidase ERV1, putative	8.02255	0.725321	0.264885	0.410107
PF3D7_0110300	N/A	Plasmodium RNA of unknown function RUF5	0.956548	2.05639	0.163958	1
PF3D7_0110400	RPB9	DNA-directed RNA polymerase II subunit RPB9, putative	4.93316	-0.0375168	0.951458	0.972113
PF3D7_0110500	BDP3	bromodomain protein 3, putative	17.57	-0.588743	0.105892	0.212173
PF3D7_0110600	PIP5K	phosphatidylinositol-4-phosphate 5-kinase	33.0833	-1.67992	1.54728e-08	4.22214e-07
PF3D7_0903900	RPL32	60S ribosomal protein L32	198.72	2.18897	1.60339e-11	1.18651e-09
PF3D7_0110800	N/A	transcription initiation factor TFIIB, putative	14.608	-1.22908	0.00568089	0.0230081
PF3D7_0110900	AKLP1	adenylate kinase-like protein 1	3.135	-0.482074	0.560642	0.688541
PF3D7_0111000	N/A	kinesin-8B, putative	9.09767	-1.63122	0.0518578	0.124333
PF3D7_0111200	N/A	conserved protein, unknown function	3.35191	-0.57564	0.458203	0.601478
PF3D7_1473600	N/A	conserved Plasmodium protein, unknown function	211.834	1.59832	2.64089e-11	1.80158e-09
PF3D7_0306300	GRX1	glutaredoxin 1	65.025	2.92766	3.52928e-11	2.33467e-09
PF3D7_0111500	N/A	UMP-CMP kinase, putative	7.81389	-0.25033	0.666387	0.773995
PF3D7_0111600	N/A	conserved Plasmodium protein, unknown function	13.0348	-3.07822	5.28407e-08	1.24704e-06
PF3D7_0111700	N/A	conserved protein, unknown function	5.7587	0.569641	0.401912	0.551778
PF3D7_0111800	N/A	eukaryotic translation initiation factor 4E, putative	10.9042	0.541175	0.270469	0.41712
PF3D7_0111900	N/A	mitochondrial distribution and morphology protein, putative	0.930125	0.892272	0.555491	1
PF3D7_0112000	TatD	TatD-like deoxyribonuclease	6.98124	-0.930251	0.0694414	0.154684
PF3D7_0112100	PIMMS1	PIMMS1 protein	91.2071	-4.42214	1.4701e-08	4.07421e-07
PF3D7_0112200	MRP1	multidrug resistance-associated protein 1	2.00601	0.696684	0.56574	0.692183
PF3D7_0112300	N/A	18S ribosomal RNA	108.18	-0.652508	0.283073	0.431528
PF3D7_0112500	N/A	5.8S ribosomal RNA	59.0739	-1.06442	0.0983022	0.201025
PF3D7_0112700	N/A	28S ribosomal RNA	1540.74	-1.48376	0.016358	0.0518281
PF3D7_0112800	N/A	Plasmodium exported protein (hyp11), unknown function	1.52774	0.0328673	0.978308	0.987125
PF3D7_0112900	N/A	Plasmodium exported protein, unknown function	4.63238	-1.30314	0.139721	0.259253
PF3D7_0113000	GARP	glutamic acid-rich protein GARP	3.62812	0.101523	0.881307	0.927625
PF3D7_0113100	SURF1.1	surface-associated interspersed protein 1.1 (SURFIN 1.1)	2.10858	-3.77442	0.0476614	0.117048
PF3D7_0113200	N/A	Plasmodium exported protein, unknown function	9.86789	-0.676841	0.16245	0.289966
PF3D7_0113300	N/A	Plasmodium exported protein (hyp1), unknown function	0.737389	-1.44472	0.426495	1
PF3D7_0113400	N/A	Plasmodium exported protein, unknown function	8.93131	-3.65234	4.08297e-07	7.45868e-06
PF3D7_0113600	SURF1.2	surface-associated interspersed protein 1.2 (SURFIN 1.2), pseudogene	1.80573	-3.86966	0.113193	0.222638
PF3D7_0113700	HSP40	heat shock protein 40, type II	8.23269	-0.493874	0.373734	0.524163
PF3D7_0113800	N/A	DBL containing protein, unknown function	9.22629	-1.69241	0.000975416	0.00567066
PF3D7_0113900	CBP1	CX3CL1-binding protein 1	0.580533	-1.49749	0.355518	1
PF3D7_0114000	EPF1	exported protein family 1	3.96452	1.78804	0.142075	0.262505
PF3D7_0700800	MC-2TM	Pfmc-2TM Maurer's cleft two transmembrane protein	0.231077	-0.830156	0.840936	1
PF3D7_0114200	EPF3	exported protein family 3	0.00434038	0	1	1
PF3D7_0114300	EPF4	exported protein family 4, pseudogene	0.0253702	0	1	1
PF3D7_0114400	VAR	erythrocyte membrane protein 1 (PfEMP1), exon 2, pseudogene	0.00434038	0	1	1
PF3D7_0114500	N/A	Plasmodium exported protein (hyp10), unknown function	0.035767	0	1	1
PF3D7_1040200	N/A	stevor	0.12124	1.1576	0.84512	1
PF3D7_0114700	RIF	rifin	0	0	1	1
PF3D7_0114750	N/A	Plasmodium exported protein, unknown function, fragment	0	0	1	1
PF3D7_0114800	N/A	Plasmodium exported protein (hyp7), unknown function	0.00434038	0	1	1
PF3D7_0114900	N/A	Plasmodium exported protein, unknown function, pseudogene	0.0204143	0	1	1
PF3D7_0115000	SURF1.3	surface-associated interspersed protein 1.3 (SURFIN 1.3)	0.00817261	0	1	1
PF3D7_0115050	N/A	H/ACA snoRNA	0.171714	0	1	1
PF3D7_0115100	N/A	Plasmodium exported protein (PHISTa), unknown function	0.0757234	0.45773	0.938518	1
PF3D7_0115150	N/A	Plasmodium exported protein, unknown function, pseudogene	0	0	1	1
PF3D7_0115200	RIF	rifin	0	0	1	1
PF3D7_1200500	RIF	rifin	0.55818	0.419725	0.824879	1
PF3D7_0115400	N/A	stevor	0	0	1	1
PF3D7_0115500	N/A	erythrocyte membrane protein 1 (PfEMP1), pseudogene	0.0252972	0	1	1
PF3D7_0115600	RIF	rifin	0	0	1	1
PF3D7_0115700	VAR	erythrocyte membrane protein 1, PfEMP1	0.463131	0.421612	0.827368	1
PF3D7_0200100	VAR	erythrocyte membrane protein 1, PfEMP1	0.404961	-0.143747	0.944814	1
PF3D7_0200200	RIF	rifin	0	0	1	1
PF3D7_0200300	N/A	erythrocyte membrane protein 1 (PfEMP1), exon 2	0	0	1	1
PF3D7_0200400	N/A	stevor	0	0	1	1
PF3D7_0200500	RIF	rifin	0	0	1	1
PF3D7_0200600	RIF	rifin	0	0	1	1
PF3D7_0200700	RIF	rifin	0	0	1	1
PF3D7_0200800	N/A	erythrocyte membrane protein 1 (PfEMP1), exon 2, pseudogene	0.0415195	0	1	1
PF3D7_0200900	N/A	stevor, pseudogene	0	0	1	1
PF3D7_0201000	RIF	rifin	0	0	1	1
PF3D7_0201100	N/A	Plasmodium exported protein, unknown function, fragment	0	0	1	1
PF3D7_0201200	RIF	rifin	0	0	1	1
PF3D7_0201300	N/A	stevor	0	0	1	1
PF3D7_0201400	N/A	Plasmodium exported protein (hyp10), unknown function	0.0348451	0.45773	0.938518	1
PF3D7_0201500	N/A	Plasmodium exported protein (hyp9), unknown function	3.15791	-0.987953	0.171633	0.300944
PF3D7_0201600	RLP1	PHISTb domain-containing RESA-like protein 1	0.0687362	0	1	1
PF3D7_0201700	N/A	DnaJ protein, putative	0.147648	-0.263605	0.964569	1
PF3D7_0201800	KAHsp40	knob associated heat shock protein 40	0.832063	0.514178	0.73691	1
PF3D7_0201900	EMP3	erythrocyte membrane protein 3	0.456616	-1.12062	0.67022	1
PF3D7_0202000	KAHRP	knob-associated histidine-rich protein	0.112134	0.226984	0.969463	1
PF3D7_0202100	LSAP2	liver stage associated protein 2	0.62119	-2.65495	0.158731	1
PF3D7_0202200	PTP1	EMP1-trafficking protein	0	0	1	1
PF3D7_0202300	N/A	Plasmodium exported protein (hyp11), unknown function	0.00667191	0	1	1
PF3D7_0202400	PTEF	translation-enhancing factor	0.201237	0	1	1
PF3D7_0202500	ETRAMP2	early transcribed membrane protein 2	0.976104	-0.715751	0.589265	1
PF3D7_0202600	N/A	nucleic acid-binding protein, putative	7.61419	1.23357	0.0402113	0.103272
PF3D7_1357100	N/A	elongation factor 1-alpha	256.572	2.82953	9.70763e-11	5.365e-09
PF3D7_0202800	N/A	conserved Plasmodium protein, unknown function	1.18144	1.60885	0.27829	1
PF3D7_0202900	DHHC12	palmitoyltransferase DHHC12, putative	0.915706	2.92009	0.0521314	1
PF3D7_0203000	ROPE	repetitive organellar protein, putative	4.36374	0.915327	0.296404	0.447205
PF3D7_0203100	N/A	protein kinase, putative	3.5313	1.0365	0.204959	0.342065
PF3D7_0203200	N/A	conserved Plasmodium protein, unknown function	8.53562	0.1576	0.742969	0.832064
PF3D7_0203300	ERCC1	ERCC1 nucleotide excision repair protein, putative	2.75214	2.01223	0.0740208	0.162155
PF3D7_1478900	N/A	non-coding RNA	787.476	2.11355	1.82724e-10	8.86414e-09
PF3D7_0203500	N/A	tRNA Glutamine	0.174983	0	1	1
PF3D7_0203600	N/A	conserved Plasmodium protein, unknown function	2.15877	2.74933	0.0241454	0.0694459
PF3D7_0203700	MAK16	protein MAK16, putative	20.8455	-1.01631	0.00288052	0.0133934
PF3D7_0203800	N/A	WD repeat-containing protein, putative	1.86703	0.0797698	0.940109	0.963728
PF3D7_0203900	N/A	5'-3' exonuclease, putative	2.89759	1.17981	0.148347	0.270657
PF3D7_0204000	CAPH2	condensin-2 complex subunit H2, putative	0.942557	-0.383525	0.78738	1
PF3D7_0204100	N/A	Sel1 repeat-containing protein, putative	6.65285	0.0371857	0.958674	0.97626
PF3D7_0204200	SEC66	translocation protein SEC66, putative	42.2103	-3.37746	3.77362e-11	2.45905e-09
PF3D7_0204300	N/A	conserved Plasmodium protein, unknown function	9.99689	-1.62893	0.00051472	0.00338444
PF3D7_0204400	N/A	dynein light chain, putative	0.663555	-0.755946	0.684891	1
PF3D7_0204500	AspAT	aspartate transaminase	3.69949	-0.632197	0.364211	0.514944
PF3D7_0204600	N/A	5'-3' exonuclease, putative	3.41367	-0.0322846	0.966666	0.981554
PF3D7_0204700	HT1	hexose transporter	21.1621	0.292578	0.523896	0.657718
PF3D7_1323400	RPL23	60S ribosomal protein L23	173.92	1.96364	1.99948e-10	9.59312e-09
PF3D7_0204900	COQ5	2-methoxy-6-polyprenyl-1,4-benzoquinol methylase, mitochondrial, putative	2.1775	2.99627	0.0219354	0.0646658
PF3D7_0205000	N/A	conserved Plasmodium protein, unknown function	2.55919	2.79291	0.0246877	0.070541
PF3D7_0205100	N/A	conserved Plasmodium protein, unknown function	2.3925	1.19581	0.266281	0.411535
PF3D7_0205200	N/A	MORN repeat protein, putative	0.233187	0.72786	0.804194	1
PF3D7_0205300	N/A	conserved Plasmodium protein, unknown function	0.725097	2.54365	0.114485	1
PF3D7_0205400	N/A	PCI domain-containing protein, putative	13.2381	0.497626	0.247773	0.391664
PF3D7_0205500	N/A	DNA-directed RNA polymerase II 16 kDa subunit, putative	3.92473	0.278022	0.714245	0.811025
PF3D7_0205600	N/A	conserved Plasmodium protein, unknown function	9.48546	-0.303806	0.555421	0.68396
PF3D7_0205700	N/A	RNA-binding protein, putative	8.07503	-0.425855	0.337878	0.488792
PF3D7_0205800	PH1	PH domain-containing protein, putative	1.71502	2.40812	0.0468175	0.115223
PF3D7_0205900	RPN1	26S proteasome regulatory subunit RPN1, putative	48.0224	-0.266285	0.434452	0.58131
PF3D7_0206000	RAD2	DNA repair protein RAD2, putative	29.8354	-2.93764	2.76602e-08	6.98059e-07
PF3D7_0206100	SufE	cysteine desulfuration protein SufE	19.7478	-0.405216	0.20409	0.341379
PF3D7_0206200	PAT	pantothenate transporter	14.9724	-3.15456	6.28352e-09	1.95956e-07
PF3D7_0206300	AROM	pentafunctional AROM polypeptide, putative, pseudogene	22.237	-0.543727	0.0827187	0.175742
PF3D7_0206500	N/A	conserved Plasmodium protein, unknown function	10.9528	-1.61387	0.00369187	0.016298
PF3D7_0206600	N/A	DNA-directed RNA polymerase III subunit RPC10, putative	9.8558	1.51432	0.0182162	0.0560478
PF3D7_0206700	ADSL	adenylosuccinate lyase	4.42259	-0.296726	0.673275	0.778887
PF3D7_0206800	MSP2	merozoite surface protein 2	0.438201	1.32292	0.518372	1
PF3D7_0206900	MSP5	merozoite surface protein 5	2.63422	2.54783	0.043445	0.109075
PF3D7_0207000	MSP4	merozoite surface protein 4	3.50143	-0.921408	0.281221	0.429906
PF3D7_0207100	N/A	conserved Plasmodium protein, unknown function	10.2582	1.01998	0.176245	0.30644
PF3D7_0207200	ISCA1	iron-sulfur assembly protein, putative	1.82259	2.59045	0.0330528	0.0896128
PF3D7_0207300	SERA8	serine repeat antigen 8	0.133149	0	1	1
PF3D7_0207400	SERA7	serine repeat antigen 7	2.1908	0	1	1
PF3D7_0207500	SERA6	serine repeat antigen 6	0.302804	1.06826	0.754093	1
PF3D7_0207600	SERA5	serine repeat antigen 5	0.365332	-0.730861	0.752047	1
PF3D7_0207700	SERA4	serine repeat antigen 4	0.0220246	0	1	1
PF3D7_0207800	SERA3	serine repeat antigen 3	0.0904136	0	1	1
PF3D7_0207900	SERA2	serine repeat antigen 2	0.564236	0.419381	0.82444	1
PF3D7_0208000	SERA1	serine repeat antigen 1	12.0329	-1.29017	0.00296844	0.0137
PF3D7_1302800	N/A	40S ribosomal protein S7, putative	197.81	1.37359	6.74688e-10	2.83239e-08
PF3D7_1408600	N/A	40S ribosomal protein S8e, putative	181.586	1.35516	8.34407e-10	3.40469e-08
PF3D7_0208300	N/A	conserved Plasmodium protein, unknown function	26.1667	0.64311	0.111259	0.220297
PF3D7_0208400	N/A	histidine phosphatase, putative	21.306	0.596889	0.0771803	0.167324
PF3D7_1331800	N/A	60S ribosomal protein L23, putative	85.0192	2.31937	1.4144e-09	5.27802e-08
PF3D7_0208600	RRF1	ribosome-recycling factor	11.9901	0.341287	0.50669	0.644034
PF3D7_0208700	N/A	SHS2 domain-containing protein, putative	8.18955	1.01243	0.115359	0.225653
PF3D7_0519400	RPS24	40S ribosomal protein S24	179.33	2.07367	1.40377e-09	5.27802e-08
PF3D7_0208900	P230p	6-cysteine protein P230p	1.60758	0.0395778	0.977258	0.986479
PF3D7_0209000	P230	6-cysteine protein P230	1.4751	-0.301994	0.833678	0.897175
PF3D7_0209100	PATPL1	patatin-like phospholipase 1	3.97514	-0.686888	0.401281	0.55128
PF3D7_0209200	MTR3	exosome complex component MTR3, putative	16.4841	-1.23291	0.0016329	0.00855245
PF3D7_0209300	IspF	2C-methyl-D-erythritol 2,4-cyclodiphosphate synthase	6.5132	0.573926	0.365087	0.515848
PF3D7_0209400	N/A	ARMT1-like domain-containing protein, putative	4.68617	-0.684201	0.352258	0.503754
PF3D7_0209500	N/A	conserved Plasmodium protein, unknown function	3.62935	-2.63298	0.0540613	0.127774
PF3D7_0209600	N/A	transporter, putative	1.20169	-2.15009	0.135381	1
PF3D7_0209700	N/A	RING zinc finger protein, putative	16.475	-1.63164	7.57939e-05	0.000698136
PF3D7_0209800	UAP56	ATP-dependent RNA helicase UAP56	93.1655	-0.768505	0.00730752	0.0277494
PF3D7_0209900	N/A	non-coding RNA	1.30489	1.54127	0.335315	0.485889
PF3D7_0210000	Sec61-gamma	secretory complex protein 61 gamma subunit	11.3209	0.568459	0.399531	0.549922
PF3D7_1213600	DLC8	dynein light chain 1, putative	60.9188	4.04077	1.83282e-09	6.61329e-08
PF3D7_0210200	N/A	conserved Plasmodium protein, unknown function	18.4126	0.296913	0.444867	0.589823
PF3D7_0210300	N/A	monocarboxylate transporter, putative	4.79697	0.788156	0.454119	0.598456
PF3D7_1208300	mACP	acyl carrier protein, mitochondrial	45.5655	2.97285	1.98882e-09	7.11738e-08
PF3D7_0210500	N/A	conserved Plasmodium protein, unknown function	22.4746	-2.01011	1.44347e-07	2.97513e-06
PF3D7_0210600	CERLI1	protein CERLI1	16.8846	-3.19088	5.6026e-10	2.44609e-08
PF3D7_0210700	SYN17	syntaxin, Qa-SNARE family	1.30561	1.15925	0.34105	0.492239
PF3D7_0210800	N/A	conserved Plasmodium protein, unknown function	5.42062	0.28112	0.687925	0.790182
PF3D7_1361900	PCNA1	proliferating cell nuclear antigen 1	63.4727	4.51991	5.50161e-09	1.72806e-07
PF3D7_0211000	N/A	non-coding RNA	0.15358	0.718271	0.867196	1
PF3D7_0211100	N/A	conserved Plasmodium protein, unknown function	3.81615	1.67961	0.0405869	0.103972
PF3D7_1453700	P23	HSP90 co-chaperone p23	217.761	1.30897	7.8246e-09	2.37238e-07
PF3D7_0211300	N/A	ubiquinol-cytochrome-c reductase complex assembly factor 1, putative	0.848169	0.316754	0.849759	1
PF3D7_0211400	KASIII	beta-ketoacyl-ACP synthase III	2.86657	-1.11143	0.287684	0.437183
PF3D7_0211500	N/A	GAF domain-related protein, putative	2.44437	0.174092	0.85593	0.911461
PF3D7_0211600	ALG14	UDP-N-acetylglucosamine transferase subunit ALG14, putative	0.604391	1.526	0.412355	1
PF3D7_0211700	TKL1	tyrosine kinase-like protein, putative	4.0114	2.0473	0.0220357	0.0649175
PF3D7_0211800	AsnRS	asparagine--tRNA ligase	11.7901	-0.405647	0.39001	0.541597
PF3D7_1003500	N/A	40S ribosomal protein S20e, putative	145.558	1.97712	8.57132e-09	2.58086e-07
PF3D7_0212000	N/A	GDP-fructose:GMP antiporter, putative	5.81265	1.00362	0.21744	0.358649
PF3D7_0212100	N/A	conserved Plasmodium protein, unknown function	25.4793	-1.9982	2.23701e-07	4.39944e-06
PF3D7_0212200	N/A	ribosomal protein L12, mitochondrial, putative	6.38827	1.12732	0.0443156	0.110751
PF3D7_0212300	ERF1	eukaryotic peptide chain release factor subunit 1, putative	47.1584	0.994309	0.0114645	0.0391967
PF3D7_0212400	NUP390	nucleoporin NUP390, putative	37.7921	-0.29017	0.414672	0.562429
PF3D7_0212500	NUP434	nucleoporin NUP434, putative	63.6129	-0.449982	0.0660986	0.149012
PF3D7_0212600	SPATR	secreted protein with altered thrombospondin repeat domain	2.32454	-1.30236	0.27158	0.418243
PF3D7_0212700	N/A	SRR1-like protein	8.35899	0.166341	0.748223	0.835483
PF3D7_0212800	MATE	multidrug efflux pump, putative	2.86676	-0.920875	0.350924	0.502669
PF3D7_0212900	ATEL1	arginyl-tRNA--protein transferase	1.15174	0	1	1
PF3D7_0213000	N/A	conserved protein, unknown function	6.1893	2.57169	0.0163356	0.0517948
PF3D7_0213100	SIS1	protein SIS1	19.8171	-0.129134	0.726392	0.819702
PF3D7_0213200	N/A	mitochondrial respiratory chain complex II subunit, putative	6.51272	0.933679	0.234069	0.376547
PF3D7_0304400	RPL44	60S ribosomal protein L44	177.446	1.48503	1.01274e-08	3.00792e-07
PF3D7_0213400	PK7	protein kinase 7	9.69083	-2.28693	0.000283251	0.00206802
PF3D7_0213500	N/A	tetratricopeptide repeat protein, putative	3.33428	-3.25315	0.000481478	0.00322908
PF3D7_0213600	N/A	conserved Plasmodium protein, unknown function	6.19289	0.612947	0.310119	0.460262
PF3D7_1370800	N/A	non-coding RNA	1000.95	2.69169	1.29709e-08	3.72238e-07
PF3D7_0213800	N/A	conserved protein, unknown function	2.44336	1.68468	0.128104	0.242648
PF3D7_0213900	N/A	RTR1 domain-containing protein, putative	7.89734	-0.694458	0.22374	0.36607
PF3D7_0214000	CCT8	T-complex protein 1 subunit theta	41.5686	0.992343	0.00490953	0.0205455
PF3D7_0214100	SEC31	protein transport protein SEC31	38.1561	-0.567898	0.0256062	0.072501
PF3D7_0214200	mRPL13	ribosomal protein L13, mitochondrial	3.02936	2.11827	0.063467	0.144321
PF3D7_0214300	N/A	conserved Plasmodium protein, unknown function	5.61924	-0.303746	0.663476	0.771846
PF3D7_0214400	N/A	protein LTV1, putative	16.6163	-0.0100571	0.981582	0.989199
PF3D7_0214500	N/A	conserved Plasmodium protein, unknown function	3.65263	-0.166653	0.853439	0.909578
PF3D7_0214600	STK2	serine/threonine protein kinase STK2, putative	16.5372	-3.7217	6.07076e-11	3.68124e-09
PF3D7_0214700	N/A	conserved Plasmodium protein, unknown function	2.93979	-0.851673	0.293965	0.445024
PF3D7_0214800	N/A	conserved Plasmodium membrane protein, unknown function	6.39533	0.0849808	0.897059	0.937874
PF3D7_0214900	RON 6.00	rhoptry neck protein 6	6.33351	1.20838	0.40217	0.551815
PF3D7_0215000	ACS9	acyl-CoA synthetase	6.84134	-0.256677	0.690145	0.791899
PF3D7_0215100	N/A	RING zinc finger protein, putative	2.72131	1.95602	0.0485059	0.118245
PF3D7_0215200	N/A	conserved Plasmodium protein, unknown function	2.69656	-0.971495	0.294913	0.446215
PF3D7_0215300	ACS8	acyl-CoA synthetase	0.88996	-0.906839	0.584529	1
PF3D7_0215400	N/A	WD repeat-containing protein, putative	8.55539	0.0179541	0.969855	0.982457
PF3D7_0215500	N/A	conserved Plasmodium protein, unknown function	4.3977	-0.0659637	0.926228	0.955365
PF3D7_0215600	GET2	Golgi to ER traffic protein 2	9.64439	1.25222	0.0179734	0.0555962
PF3D7_0215700	RPB2	DNA-directed RNA polymerase II subunit RPB2, putative	18.8873	-1.05722	0.00876453	0.0321293
PF3D7_1108600	ERC	endoplasmic reticulum-resident calcium binding protein	94.443	2.39558	1.48299e-08	4.07421e-07
PF3D7_0215900	DHHC11	palmitoyltransferase DHHC11, putative	3.00164	-2.72111	0.0118871	0.0402005
PF3D7_0216000	N/A	DEAD/DEAH box helicase, putative	61.5828	-3.73403	4.00799e-08	9.66789e-07
PF3D7_0216100	N/A	conserved Plasmodium protein, unknown function	5.1777	1.46764	0.0761392	0.165715
PF3D7_0216200	N/A	Alba domain-containing protein, putative	19.9272	-0.0286611	0.942398	0.965395
PF3D7_0216300	N/A	conserved Plasmodium protein, unknown function	7.31523	-1.05969	0.0523909	0.125405
PF3D7_0216400	VPS45	vacuolar protein sorting-associated protein 45	2.59286	0.226997	0.853587	0.909578
PF3D7_0216500	N/A	WD repeat-containing protein, putative	16.9875	-2.16757	1.35563e-06	2.14445e-05
PF3D7_0216600	N/A	sugar transporter, putative	10.9061	-0.51266	0.212508	0.351709
PF3D7_0216700	ATG11	autophagy-related protein 11, putative	23.9493	-1.48009	2.03693e-05	0.000221225
PF3D7_0216800	N/A	TMEM121 domain-containing protein, putative	0.925236	-0.734429	0.655432	1
PF3D7_0216900	N/A	conserved Plasmodium protein, unknown function	1.0954	-0.191153	0.894546	1
PF3D7_0217000	N/A	conserved Plasmodium membrane protein, unknown function	1.47733	2.8853	0.0466167	0.114988
PF3D7_1308300	RPS27	40S ribosomal protein S27	92.2478	2.01314	1.65012e-08	4.45495e-07
PF3D7_0217200	N/A	conserved Plasmodium protein, unknown function	4.0969	1.65193	0.0677909	0.152016
PF3D7_0217300	AP2S	AP-2 complex subunit sigma, putative	0.932549	-0.150151	0.91542	1
PF3D7_0217400	N/A	conserved protein, unknown function	7.53257	1.53619	0.02515	0.071441
PF3D7_0217500	CDPK1	calcium-dependent protein kinase 1	79.9693	1.80362	0.0604389	0.139097
PF3D7_0217600	N/A	conserved Plasmodium protein, unknown function	17.8749	-1.21853	0.00286138	0.0133327
PF3D7_0217700	N/A	E2F-associated phosphoprotein, putative	28.8979	-3.04504	2.58499e-10	1.20064e-08
PF3D7_0217800	RPS26	40S ribosomal protein S26	45.9332	0.930287	0.0119664	0.0403749
PF3D7_0217900	N/A	thioesterase/thiol ester dehydrase-isomerase, putative	8.62719	0.384442	0.563666	0.690889
PF3D7_0218000	RFC2	replication factor C subunit 2, putative	46.0867	-3.56655	5.3366e-15	1.47518e-12
PF3D7_0218100	N/A	conserved protein, unknown function	1.61733	2.18497	0.0975806	0.199814
PF3D7_0218200	N/A	SUZ domain-containing protein, putative	8.89961	0.76557	0.225338	0.367541
PF3D7_0218300	N/A	rRNA methyltransferase, putative	4.451	-0.566065	0.437471	0.584276
PF3D7_0218400	DDX47	ATP-dependent RNA helicase DDX47, putative	6.50513	-1.23584	0.0319802	0.0874299
PF3D7_0218500	SNRPD2	small nuclear ribonucleoprotein Sm D2, putative	9.09421	0.714053	0.147685	0.26989
PF3D7_0218600	N/A	patatin-like phospholipase, putative	16.8781	0.0681279	0.860136	0.913899
PF3D7_0218700	PRP45	pre-mRNA-processing protein 45, putative	24.9525	-0.637942	0.0478334	0.117293
PF3D7_0218800	N/A	ribonuclease P	6.12315	-0.168616	0.782235	0.862442
PF3D7_0218900	N/A	Plasmodium RNA of unknown function RUF2	0.200361	0	1	1
PF3D7_0219000	N/A	small nucleolar RNA snoR01	1.62378	0.235509	0.816176	0.88291
PF3D7_0219100	N/A	saccharopine dehydrogenase, putative	6.38526	-0.361944	0.501538	0.639992
PF3D7_1357000	N/A	elongation factor 1-alpha	234.779	2.6946	1.95604e-08	5.14462e-07
PF3D7_0219300	N/A	conserved Plasmodium protein, unknown function	3.55444	-0.415295	0.60349	0.724453
PF3D7_0219400	N/A	ribosome associated membrane protein RAMP4, putative	10.6896	0.598916	0.232088	0.374463
PF3D7_1222400	ApiAP2	AP2 domain transcription factor	20.3497	2.82861	2.40709e-08	6.21855e-07
PF3D7_0219600	RFC1	replication factor C subunit 1	3.84885	1.30862	0.142242	0.262703
PF3D7_0219700	GEXP20	Plasmodium exported protein (PHISTc), unknown function	0.590921	-1.53508	0.676711	1
PF3D7_0219800	N/A	Plasmodium exported protein (PHISTc), unknown function	0.257195	-1.29328	0.773176	1
PF3D7_0219900	N/A	Plasmodium exported protein, unknown function	2.9796	-2.27994	0.0139105	0.0453208
PF3D7_0220000	LSA3	liver stage antigen 3	1.69348	-2.8602	0.036336	0.0961332
PF3D7_0220100	N/A	DnaJ protein, putative	2.72489	-2.68985	0.00295654	0.0136595
PF3D7_0322000	CYP19A	peptidyl-prolyl cis-trans isomerase	299.343	2.21684	2.59093e-08	6.65413e-07
PF3D7_1121600	EXP1	exported protein 1	99.4442	1.58505	2.62891e-08	6.71218e-07
PF3D7_0220400	N/A	DnaJ protein, putative, pseudogene	0	0	1	1
PF3D7_0220500	N/A	Plasmodium exported protein (hyp2), unknown function	0.21522	-0.66706	0.852843	1
PF3D7_0220600	N/A	Plasmodium exported protein (hyp9), unknown function	1.74602	0.0963161	0.915634	0.948887
PF3D7_0220700	N/A	Plasmodium exported protein (hyp9), unknown function	1.36527	2.36548	0.088324	0.185306
PF3D7_0220800	CLAG2	cytoadherence linked asexual protein 2	0.072772	-0.640543	0.914083	1
PF3D7_0220900	N/A	Plasmodium exported protein, unknown function, pseudogene	0	0	1	1
PF3D7_0221000	N/A	Plasmodium exported protein, unknown function	0	0	1	1
PF3D7_0221100	N/A	Plasmodium exported protein, unknown function, pseudogene	0	0	1	1
PF3D7_0221200	N/A	Plasmodium exported protein (hyp15), unknown function	0.0678995	-0.00676541	0.99909	1
PF3D7_0221300	N/A	Plasmodium exported protein, unknown function, pseudogene	0.00434038	0	1	1
PF3D7_0221400	N/A	stevor	0	0	1	1
PF3D7_0114100	MC-2TM	Pfmc-2TM Maurer's cleft two transmembrane protein	0.211251	1.14089	0.821187	1
PF3D7_0221600	N/A	Plasmodium exported protein, unknown function, pseudogene	0	0	1	1
PF3D7_0221650	N/A	Plasmodium exported protein, unknown function, pseudogene	0	0	1	1
PF3D7_0221700	N/A	Plasmodium exported protein, unknown function	0.53056	-1.10467	0.638075	1
PF3D7_0221800	N/A	hypothetical protein	0.216025	-0.00327201	0.9994	1
PF3D7_0221900	N/A	erythrocyte membrane protein 1 (PfEMP1), pseudogene	0.126616	-1.52445	0.797037	1
PF3D7_0222000	EPF1	exported protein family 1	0	0	1	1
PF3D7_0631400	MC-2TM	Pfmc-2TM Maurer's cleft two transmembrane protein	0.165434	0.977663	0.867057	1
PF3D7_0222200	EPF3	exported protein family 3	0	0	1	1
PF3D7_0222300	EPF4	exported protein family 4, pseudogene	0.107423	-1.2802	0.829097	1
PF3D7_0222400	RIF	rifin, pseudogene	0	0	1	1
PF3D7_0222500	RIF	rifin	0	0	1	1
PF3D7_0222600	RIF	rifin	0	0	1	1
PF3D7_0222700	RIF	rifin	0	0	1	1
PF3D7_0222800	N/A	stevor	0	0	1	1
PF3D7_0222900	VAR	erythrocyte membrane protein 1 (PfEMP1), exon 2, pseudogene	0	0	1	1
PF3D7_1479400	RIF	rifin	0.318455	-2.84806	0.566748	1
PF3D7_0223200	RIF	rifin	0	0	1	1
PF3D7_0223300	N/A	erythrocyte membrane protein 1 (PfEMP1), exon 2	0.00452322	0	1	1
PF3D7_1479600	RIF	rifin	0.166638	-1.52445	0.797037	1
PF3D7_0223500	VAR	erythrocyte membrane protein 1, PfEMP1	0.737415	2.08018	0.198015	1
PF3D7_0300100	VAR	erythrocyte membrane protein 1, PfEMP1	1.09987	0.226366	0.901935	1
PF3D7_0300200	RIF	rifin	0	0	1	1
PF3D7_0300300	VAR	erythrocyte membrane protein 1 (PfEMP1), exon 2, pseudogene	0.0643002	-0.640543	0.914083	1
PF3D7_0300400	N/A	stevor	0	0	1	1
PF3D7_0300500	RIF	rifin	0	0	1	1
PF3D7_0300600	N/A	Plasmodium exported protein, unknown function, fragment	0	0	1	1
PF3D7_0300700	RIF	rifin	0	0	1	1
PF3D7_0425900	RIF	rifin	0.147811	0	1	1
PF3D7_0300900	N/A	stevor	0	0	1	1
PF3D7_0301000	ACS2	acyl-CoA synthetase	0.064271	-0.640543	0.914083	1
PF3D7_0301100	N/A	Plasmodium exported protein (hyp13), unknown function	0	0	1	1
PF3D7_0301200	FIKK3	serine/threonine protein kinase, FIKK family	0.0415195	0	1	1
PF3D7_0301300	EH1	epoxide hydrolase 1	0.864483	-1.22321	0.343515	1
PF3D7_0301400	N/A	Plasmodium exported protein, unknown function	0.953606	1.29753	0.36781	1
PF3D7_0301500	N/A	Plasmodium exported protein, unknown function	2.13792	0.141295	0.899564	0.938919
PF3D7_0301600	GEXP21	Plasmodium exported protein (hyp1), unknown function	4.48612	-0.0212526	0.976329	0.98635
PF3D7_0301700	PTP7	EMP1 trafficking protein PTP7	5.52263	1.20556	0.0717374	0.158425
PF3D7_0301800	N/A	Plasmodium exported protein, unknown function	0.63313	1.31624	0.466004	1
PF3D7_0301900	N/A	conserved protein, unknown function	1.75454	1.41721	0.284068	0.432511
PF3D7_0302000	PRP46	pre-mRNA-splicing factor PRP46, putative	9.4032	-1.94205	2.73213e-05	0.000283337
PF3D7_0302100	SRPK1	serine/threonine protein kinase	32.2859	-0.175336	0.551658	0.681534
PF3D7_0302200	CLAG3.2	cytoadherence linked asexual protein 3.2	0.493508	-0.707569	0.785488	1
PF3D7_0302300	N/A	erythrocyte membrane protein 1 (PfEMP1), pseudogene	2.81342	-2.52366	0.00282198	0.0131632
PF3D7_0302400	N/A	non-coding RNA	0.0111275	0	1	1
PF3D7_0302500	CLAG3.1	cytoadherence linked asexual protein 3.1	0.239922	0.445024	0.875899	1
PF3D7_0302600	ABCB4	ABC transporter B family member 4, putative	3.35218	1.97241	0.0469759	0.115548
PF3D7_0621800	N/A	nascent polypeptide-associated complex subunit alpha, putative	43.9971	2.56567	3.36987e-08	8.35956e-07
PF3D7_0302800	N/A	RNA-binding protein, putative	1.774	1.95949	0.120076	0.232176
PF3D7_0302900	N/A	exportin-1, putative	34.1177	0.421356	0.204743	0.341969
PF3D7_0303000	NSF	N-ethylmaleimide-sensitive fusion protein	4.17546	-1.46421	0.0273256	0.0764766
PF3D7_0303100	N/A	CLP1 P-loop domain-containing protein, putative	3.87821	0.310795	0.671333	0.777671
PF3D7_1148500	N/A	non-coding RNA	453.402	5.47038	3.63608e-08	8.91862e-07
PF3D7_0303300	RPB6	DNA-directed RNA polymerases I, II, and III subunit RPABC2, putative	14.0431	1.27864	0.0164446	0.0520268
PF3D7_0303400	DHHC1	palmitoyltransferase DHHC1	1.70173	-0.826986	0.629407	0.746128
PF3D7_0303500	N/A	spindle pole body protein, putative	12.2304	1.2031	0.0261856	0.0738543
PF3D7_0303600	Plrx	plasmoredoxin	2.19435	0.267906	0.787803	0.866563
PF3D7_0303700	BCKDH-E2	lipoamide acyltransferase component of branched-chain alpha-keto acid dehydrogenase complex	7.30988	1.57452	0.0670336	0.150705
PF3D7_0303800	N/A	IBR domain protein, putative	1.69872	0.0218425	0.98189	0.989199
PF3D7_0303900	N/A	phosphatidylethanolamine-binding protein, putative	0.103367	0	1	1
PF3D7_0304000	IMC1a	inner membrane complex protein 1a, putative	1.75716	2.98363	0.0228494	0.0665069
PF3D7_0304100	IMC1e	inner membrane complex protein 1e, putative	2.31646	2.15446	0.114704	0.224775
PF3D7_0304200	EHD	EH domain-containing protein	7.92291	-1.23005	0.0180824	0.055754
PF3D7_0304300	N/A	conserved Plasmodium protein, unknown function	5.51672	2.61283	0.0172692	0.0540177
PF3D7_0814000	N/A	60S ribosomal protein L13-2, putative	113.102	1.5478	3.84485e-08	9.378e-07
PF3D7_0304500	GLP1	1-cys-glutaredoxin-like protein-1	10.0304	-0.610195	0.262349	0.407621
PF3D7_0304600	CSP	circumsporozoite (CS) protein	87.3847	0.689253	0.638246	0.753538
PF3D7_0304700	N/A	conserved Plasmodium protein, unknown function	0.97268	-0.752378	0.722963	1
PF3D7_0721100	N/A	conserved protein, unknown function	36.6296	2.57483	3.94456e-08	9.56774e-07
PF3D7_0903200	RAB7	ras-related protein RAB7	34.6168	2.71112	4.43023e-08	1.06277e-06
PF3D7_0305000	EF-Ts	elongation factor Ts	3.87191	1.71307	0.0162799	0.0516554
PF3D7_0305100	N/A	conserved Plasmodium protein, unknown function	8.03062	1.27103	0.0311145	0.0853841
PF3D7_0305200	N/A	GRIP domain-containing protein, putative	21.1062	0.00963959	0.977442	0.986479
PF3D7_0305300	N/A	transporter, putative	12.8774	-1.03235	0.0353131	0.094179
PF3D7_0305400	N/A	conserved protein, unknown function	0.983013	-0.331056	0.829426	1
PF3D7_0305500	N/A	protein dopey homolog, putative	25.3688	0.588932	0.104987	0.210589
PF3D7_0305600	APE1	DNA-(apurinic or apyrimidinic site) endonuclease	4.44513	2.44959	0.0379221	0.0991866
PF3D7_0305700	N/A	ubiquitin-conjugating enzyme MMS2, putative	15.6962	0.868423	0.0795227	0.171033
PF3D7_0305800	N/A	P-loop containing nucleoside triphosphate hydrolase, putative	1.60701	0.443523	0.745567	0.83383
PF3D7_0305900	N/A	conserved Plasmodium protein, unknown function	1.06645	0.387529	0.79806	1
PF3D7_0306000	QCR8	cytochrome b-c1 complex subunit 8, putative	1.03334	0.795311	0.605446	1
PF3D7_0306100	N/A	conserved Plasmodium protein, unknown function	7.21827	0.264113	0.61085	0.730077
PF3D7_0306200	AHA1	activator of Hsp90 ATPase	7.00298	-0.417303	0.402836	0.552207
PF3D7_0311800	N/A	ATP synthase F0 subunit d-like protein, putative	66.0438	2.69222	4.94407e-08	1.17314e-06
PF3D7_0306400	N/A	FAD-dependent glycerol-3-phosphate dehydrogenase, putative	10.2843	1.18555	0.101937	0.206523
PF3D7_0306500	COX6C	cytochrome c oxidase subunit 6c, putative	6.79487	2.27213	0.036146	0.0958186
PF3D7_1339700	N/A	conserved Plasmodium protein, unknown function	19.2767	2.79967	5.49906e-08	1.2908e-06
PF3D7_0306700	EMC5	ER membrane protein complex subunit 5, putative	15.813	-0.602343	0.150843	0.273422
PF3D7_0306800	CCT2	T-complex protein 1 subunit beta	21.7572	-0.178089	0.644883	0.757074
PF3D7_0306900	N/A	40S ribosomal protein S23, putative	145.056	0.523499	0.103836	0.209012
PF3D7_0307000	N/A	small nucleolar RNA snoR03	0.667048	-0.7946	0.669019	1
PF3D7_0307100	RPS12	40S ribosomal protein S12, putative	12.9498	0.611114	0.218413	0.359845
PF3D7_1008700	N/A	tubulin beta chain	146.669	3.4684	7.00917e-08	1.57151e-06
PF3D7_0307300	EB1	end-binding protein 1	0.246632	-1.51687	0.738615	1
PF3D7_0307400	ClpP	ATP-dependent Clp protease proteolytic subunit	3.88577	2.352	0.0177498	0.0550199
PF3D7_0307500	SKA2	spindle and kinetochore-associated protein 2, putative	3.39332	2.05796	0.0373174	0.0980902
PF3D7_0922200	SAMS	S-adenosylmethionine synthetase	140.433	2.21053	7.66743e-08	1.6738e-06
PF3D7_0307700	AKIT10	apicomplexan kinetochore protein 10, putative	9.48121	0.423795	0.471907	0.614651
PF3D7_0307800	N/A	PDZ domain-containing protein, putative	5.87085	1.32997	0.0244474	0.0700608
PF3D7_0422400	RPS19	40S ribosomal protein S19	302.757	1.64376	8.65729e-08	1.85283e-06
PF3D7_1336200	N/A	conserved Plasmodium protein, unknown function	18.9469	3.08457	1.27108e-07	2.68093e-06
PF3D7_0308100	N/A	zinc finger protein, putative	64.9393	-2.95548	4.55313e-11	2.79986e-09
PF3D7_0308200	CCT7	T-complex protein 1 subunit eta	37.5889	-0.129865	0.697614	0.797326
PF3D7_0308300	PIC4	PhIL1-interacting candidate PIC4	1.10653	0.144806	0.923595	1
PF3D7_0308400	N/A	U4 spliceosomal RNA	0.427979	-0.907373	0.619793	1
PF3D7_0308500	N/A	activator of Hsp90 ATPase, putative	11.85	0.617601	0.201592	0.33813
PF3D7_0308600	PRPF19	pre-mRNA-processing factor 19, putative	22.9263	0.947561	0.0102481	0.0361416
PF3D7_0308700	N/A	conserved protein, unknown function	8.70181	-2.95236	8.69322e-05	0.000779355
PF3D7_0308800	N/A	conserved protein, unknown function	2.3409	0.222955	0.876492	0.925671
PF3D7_0308900	SF3B1	splicing factor 3B subunit 1, putative	15.0992	-0.81343	0.0503348	0.121415
PF3D7_0309000	YVH1	dual specificity protein phosphatase	6.19142	0.20942	0.702372	0.800668
PF3D7_0309100	OMD	OMD protein, putative	2.22434	-2.89677	0.00256013	0.012176
PF3D7_0309200	ARK2	serine/threonine protein kinase ARK2, putative	68.6287	-2.52155	1.25546e-09	4.76639e-08
PF3D7_0309300	N/A	N2227-like protein, putative	3.70208	-2.11076	0.0162195	0.0515014
PF3D7_0309400	N/A	small nucleolar RNA Me18S-Um1356	0	0	1	1
PF3D7_0611700	RPL39	60S ribosomal protein L39	55.7885	1.92513	1.30182e-07	2.73257e-06
PF3D7_0309600	PfP2	60S acidic ribosomal protein P2	184.343	-0.752509	0.0237795	0.0686194
PF3D7_0309700	SBP2	SECIS-binding protein 2, putative	11.3745	-1.44513	0.000836894	0.00502269
PF3D7_0309800	YTH2	YTH domain-containing protein 2	10.5279	-0.49857	0.309874	0.460262
PF3D7_0309900	N/A	conserved Plasmodium protein, unknown function	49.4358	-3.45686	1.03808e-14	2.38539e-12
PF3D7_0310000	N/A	50S ribosomal protein L9, apicoplast, putative	7.03296	1.22803	0.021588	0.0637707
PF3D7_0310100	CDPK3	calcium-dependent protein kinase 3	109.785	-4.23416	5.40605e-15	1.47518e-12
PF3D7_0310200	N/A	phd finger protein, putative	35.7144	-0.479297	0.0849069	0.179517
PF3D7_0310300	N/A	phosphoglycerate mutase, putative	18.9907	-0.547177	0.0934831	0.193986
PF3D7_0310400	PIESP1	parasite-infected erythrocyte surface protein	1.96271	-1.83059	0.123179	0.236083
PF3D7_0310500	DHX57	ATP-dependent RNA helicase DHX57, putative	28.2322	-0.582394	0.0402066	0.103272
PF3D7_1221000	SET10	histone-lysine N-methyltransferase, H3 lysine-4 specific	17.6751	2.83337	1.743e-07	3.52312e-06
PF3D7_1203000	ORC1	origin recognition complex subunit 1	11.0173	5.60078	2.01461e-07	4.01634e-06
PF3D7_0310800	N/A	conserved Plasmodium protein, unknown function	0.49576	0.0505169	0.981309	1
PF3D7_0310900	N/A	conserved Plasmodium protein, unknown function	4.75601	-2.65333	0.00116239	0.00648146
PF3D7_0311000	N/A	conserved Plasmodium protein, unknown function	2.59641	-3.67929	0.000991382	0.00571025
PF3D7_0311100	N/A	pre-mRNA splicing factor, putative	13.8853	-0.77445	0.0548692	0.129212
PF3D7_0311200	N/A	valine--tRNA ligase, putative	20.5231	-2.50655	2.69509e-10	1.23861e-08
PF3D7_0311300	N/A	phosphatidylinositol 3- and 4-kinase, putative	8.6486	0.978186	0.113877	0.223555
PF3D7_0311400	PKRP	kinase-related protein PKRP, putative	6.09835	-5.06097	0.000196327	0.00152587
PF3D7_0311500	N/A	conserved protein, unknown function	4.61157	0.399562	0.533006	0.665267
PF3D7_0311600	OST1	dolichyl-diphosphooligosaccharide--protein glycosyltransferase subunit OST1, putative	8.19806	1.60558	0.0308276	0.0847031
PF3D7_0311700	PM6	plasmepsin VI	2.22449	-3.26404	0.00141833	0.00763553
PF3D7_1144000	RPS21	40S ribosomal protein S21	54.1601	2.38426	2.30968e-07	4.50182e-06
PF3D7_1037300	AAC1	ADP,ATP carrier protein 1	53.8489	2.37977	2.59918e-07	4.99913e-06
PF3D7_0312000	N/A	HTH domain-containing protein, putative	6.11896	1.84317	0.0691514	0.154212
PF3D7_0312100	N/A	E3 ubiquitin-protein ligase	5.27888	2.11671	0.0537662	0.127439
PF3D7_0312200	N/A	tetratricopeptide repeat protein, putative	6.79559	-2.3411	0.00118345	0.00657371
PF3D7_0312300	RPN12	26S proteasome regulatory subunit RPN12, putative	9.37102	1.3516	0.0345223	0.0926395
PF3D7_1448500	N/A	conserved Plasmodium protein, unknown function	24.4831	2.52869	2.68635e-07	5.14413e-06
PF3D7_0312500	MFR3	multidrug-resistant modulator MFR3	3.78818	0.581853	0.475519	0.617341
PF3D7_0312600	N/A	tRNA Valine	3.5163	2.67747	0.0539891	0.127759
PF3D7_0312700	N/A	tRNA Isoleucine	2.25623	1.3231	0.402386	0.551938
PF3D7_0312800	N/A	60S ribosomal protein L26, putative	119.327	0.617907	0.00262507	0.0124577
PF3D7_0312900	N/A	hypothetical protein	1.42526	-0.94263	0.476824	0.618667
PF3D7_0313000	N/A	conserved Plasmodium protein, unknown function	1.96219	0.639411	0.515995	0.651108
PF3D7_0313100	HRD 3.00	ubiquitin-protein ligase, putative	25.7524	0.0519862	0.862707	0.915106
PF3D7_0313200	N/A	conserved protein, unknown function	5.49617	-2.47469	0.000270887	0.00199508
PF3D7_0313300	N/A	YGGT family protein, putative	1.1666	0.0847458	0.95416	1
PF3D7_0313400	N/A	conserved Plasmodium protein, unknown function	51.0179	-2.38606	6.51241e-19	7.1083e-16
PF3D7_0313500	PfG	Ras-like G protein	34.4984	-2.95796	6.9728e-15	1.79078e-12
PF3D7_0313600	N/A	conserved Plasmodium protein, unknown function	15.478	-1.774	3.9616e-05	0.000393099
PF3D7_0313700	N/A	conserved Plasmodium protein, unknown function	22.7867	-2.78656	3.19131e-11	2.14358e-09
PF3D7_0313800	N/A	conserved Plasmodium protein, unknown function	13.3347	1.04645	0.0202078	0.0607625
PF3D7_0313900	N/A	conserved Plasmodium protein, unknown function	2.05189	1.89694	0.17877	0.309357
PF3D7_0314000	N/A	HSP20-like chaperone, putative	3.43849	1.74065	0.0333942	0.0901949
PF3D7_0314100	N/A	vesicle transport v-SNARE protein, putative	2.98728	1.19322	0.260678	0.405881
PF3D7_0314200	N/A	conserved Plasmodium protein, unknown function	3.30755	1.13054	0.272745	0.419445
PF3D7_0613000	N/A	conserved Plasmodium protein, unknown function	22.9203	5.39855	3.39361e-07	6.33185e-06
PF3D7_0314400	PPP6	serine/threonine protein phosphatase 6, putative	6.06961	0.996684	0.203005	0.340052
PF3D7_1402500	N/A	ribosomal protein S27a, putative	133.281	1.13601	3.60439e-07	6.69649e-06
PF3D7_0314600	N/A	conserved protein, unknown function	8.52392	0.532442	0.250911	0.395122
PF3D7_0314700	RNF1	RING finger protein RNF1	3.8434	1.28607	0.199232	0.335005
PF3D7_0314800	N/A	conserved Plasmodium protein, unknown function	1.60872	2.15605	0.127472	0.241764
PF3D7_0314900	N/A	conserved Plasmodium membrane protein, unknown function	1.72763	0.284602	0.782157	0.862442
PF3D7_0315000	N/A	zinc finger protein, putative	2.51165	0.234695	0.807024	0.878451
PF3D7_0315100	eIF4E	eukaryotic translation initiation factor 4E	6.92334	2.05904	0.0180566	0.055717
PF3D7_0315200	CTRP	circumsporozoite- and TRAP-related protein	1241.19	-5.19713	9.17405e-16	3.64126e-13
PF3D7_0315300	N/A	conserved Plasmodium protein, unknown function	7.54198	-1.18845	0.0226636	0.0661868
PF3D7_0814900	FeSOD	superoxide dismutase [Fe]	35.1154	2.85807	4.54539e-07	8.20048e-06
PF3D7_0315500	N/A	ribosomal protein L47, mitochondrial, putative	4.10276	2.42456	0.0456629	0.113082
PF3D7_0315600	N/A	male development protein MD3, putative	3.03399	-1.79001	0.0487314	0.118472
PF3D7_0315700	N/A	conserved Plasmodium membrane protein, unknown function	1.00725	1.2875	0.373591	1
PF3D7_0315800	N/A	zinc finger protein, putative	5.04374	0.379546	0.577967	0.702898
PF3D7_0315900	N/A	conserved Plasmodium protein, unknown function	0.33627	-1.55647	0.596265	1
PF3D7_0316000	MA	microneme associated antigen	1.18204	0.653813	0.662995	1
PF3D7_0316100	N/A	ribosomal protein L27, mitochondrial, putative	1.78645	0.212171	0.880889	0.927418
PF3D7_0810100	N/A	ribosomal protein L33, apicoplast, putative	13.0899	4.5961	4.59084e-07	8.2484e-06
PF3D7_1356900	PK5	protein kinase 5	33.1289	3.11148	5.26193e-07	9.30104e-06
PF3D7_0316400	N/A	CS domain-containing protein, putative	9.68684	0.62659	0.300888	0.451901
PF3D7_0316500	NUF2	kinetochore protein NUF2, putative	6.102	0.0667857	0.918016	0.95063
PF3D7_0903700	N/A	alpha tubulin 1	85.1557	3.74367	5.63793e-07	9.92548e-06
PF3D7_0316700	YOP1	protein YOP1, putative	4.49057	0.837541	0.427927	0.575578
PF3D7_0814200	ALBA1	DNA/RNA-binding protein Alba 1	211.301	1.43759	7.26385e-07	1.24368e-05
PF3D7_0316900	N/A	E3 ubiquitin-protein ligase, putative	9.89715	-0.305474	0.576223	0.701559
PF3D7_0503100	IspE	4-diphosphocytidyl-2-C-methyl-D-erythritol kinase, putative	10.2832	2.9401	7.76186e-07	1.32376e-05
PF3D7_0317100	B9	6-cysteine protein B9	1.4478	-2.26609	0.0597497	0.137879
PF3D7_0317200	CRK4	cdc2-related protein kinase 4	28.937	0.466285	0.176884	0.30719
PF3D7_0317300	NUP335	nucleoporin NUP335, putative	58.6886	-0.528213	0.0401958	0.103272
PF3D7_0317400	N/A	DNA replication complex GINS protein, putative	0.576295	-0.243238	0.879981	1
PF3D7_0317500	EG5	kinesin-5	10.6114	0.965478	0.0551375	0.129662
PF3D7_1370900	N/A	non-coding RNA	32.0046	3.45226	8.18209e-07	1.39e-05
PF3D7_0317700	N/A	CPSF (cleavage and polyadenylation specific factor), subunit A, putative	19.7338	0.259261	0.44903	0.593541
PF3D7_0317800	N/A	26S proteasome non-ATPase regulatory subunit 9, putative	2.97326	0.564797	0.537819	0.669361
PF3D7_0317900	N/A	conserved protein, unknown function	3.12147	-0.403238	0.594239	0.716354
PF3D7_0318000	N/A	conserved Plasmodium protein, unknown function	0.0835532	0.978147	0.868957	1
PF3D7_0318100	STOML	stomatin-like protein, putative	2.33237	-0.541689	0.555406	0.68396
PF3D7_0318200	RPB1	DNA-directed RNA polymerase II subunit RPB1	25.4584	-0.61431	0.0794906	0.171033
PF3D7_0318300	N/A	conserved Plasmodium protein, unknown function	11.5761	-0.297707	0.53005	0.662904
PF3D7_0318400	N/A	coiled-coil domain-containing protein CCDC148/CCDC112, putative	1.58246	-0.326936	0.788875	0.866909
PF3D7_0318500	N/A	conserved Plasmodium protein, unknown function	4.69952	-1.5166	0.104374	0.209612
PF3D7_0318600	N/A	cleavage and polyadenylation specificity factor, putative	6.16129	0.791931	0.173155	0.303003
PF3D7_0318700	N/A	conserved Plasmodium protein, unknown function	0.128896	-0.644953	0.901684	1
PF3D7_0318800	N/A	triosephosphate isomerase, putative	0.408083	1.02458	0.613197	1
PF3D7_0318900	N/A	conserved protein, unknown function	15.8299	0.407207	0.414216	0.562335
PF3D7_0319000	ATPase7	P4-type ATPase ATP7, putative	7.05497	-0.0158008	0.981936	0.989199
PF3D7_0319100	RBX1	E3 ubiquitin-protein ligase RBX1, putative	9.89274	1.11323	0.055077	0.129631
PF3D7_0319200	CCR4-4	CCR4 domain-containing protein 4, putative	26.2833	-0.14666	0.6951	0.795285
PF3D7_0319300	N/A	ubiquitin-conjugating enzyme E2, putative	7.54361	0.617515	0.309969	0.460262
PF3D7_0319400	N/A	kinesin-8X	2.5112	2.12782	0.0944611	0.195551
PF3D7_0319500	N/A	RNA-binding protein, putative	10.27	-0.612774	0.170409	0.299733
PF3D7_1341200	N/A	60S ribosomal protein L18, putative	140.856	1.49544	8.45722e-07	1.42565e-05
PF3D7_0319700	ABCI3	ABC transporter I family member 1, putative	5.69336	0.718338	0.204157	0.341379
PF3D7_0319800	N/A	conserved Plasmodium protein, unknown function	0.470803	-0.306973	0.865038	1
PF3D7_0319900	N/A	conserved protein, unknown function	11.4581	1.37205	0.0196247	0.0595422
PF3D7_0320000	I2	protein phosphatase inhibitor 2	7.14552	1.55697	0.0268764	0.07551
PF3D7_0320100	SEC22	protein transport protein SEC22	9.63891	0.947051	0.0680216	0.152377
PF3D7_0320200	N/A	CPW-WPC family protein	52.147	-1.65753	2.32828e-05	0.000246729
PF3D7_0320300	CCT5	T-complex protein 1 subunit epsilon	22.1462	-0.495144	0.302066	0.452736
PF3D7_0320400	Cap380	oocyst capsule protein Cap380	1760.45	-2.862	3.99307e-11	2.56379e-09
PF3D7_0320500	Nico	nicotinamidase, putative	10.2811	0.0607441	0.908845	0.944092
PF3D7_0320600	N/A	conserved protein, unknown function	1.78608	2.36439	0.0753686	0.164365
PF3D7_0627500	DJ1	protein DJ-1	55.0276	2.33129	9.46001e-07	1.57132e-05
PF3D7_1204300	EIF5A	eukaryotic translation initiation factor 5A	100.327	1.90392	9.90441e-07	1.63798e-05
PF3D7_0320900	H2A.Z	histone H2A.Z	42.0905	-1.05239	0.00655231	0.0254741
PF3D7_0321000	N/A	conserved protein, unknown function	8.98731	-0.504433	0.302755	0.453302
PF3D7_0321100	N/A	conserved Plasmodium protein, unknown function	7.02767	-2.34133	0.00435357	0.0185803
PF3D7_0321200	ALG7	UDP-N-acetylglucosamine--dolichyl-phosphate N-acetylglucosaminephosphotransferase, putative	3.86663	0.0174893	0.980158	0.988535
PF3D7_0321300	N/A	conserved Plasmodium protein, unknown function	3.59211	2.35942	0.0392739	0.101786
PF3D7_0321400	pPK1	pseudo protein kinase 1, putative	0.118804	0	1	1
PF3D7_0323000	TMA7	translation machinery-associated protein 7, putative	19.7486	3.43002	1.00025e-06	1.64796e-05
PF3D7_0321600	DDX42	ATP-dependent RNA helicase DDX42, putative	28.6421	0.791156	0.0254629	0.0721422
PF3D7_0321700	N/A	conserved Plasmodium protein, unknown function	4.71962	0.521507	0.507594	0.644794
PF3D7_0321800	N/A	WD repeat-containing protein, putative	18.5788	-0.31107	0.343545	0.494207
PF3D7_0321900	CARL	cyclic amine resistance locus protein	9.41444	0.113158	0.826222	0.891569
PF3D7_0818200	14-3-3I	14-3-3 protein	122.353	1.90549	1.11479e-06	1.81611e-05
PF3D7_1353900	N/A	proteasome subunit alpha type-7, putative	27.0667	2.8564	1.20044e-06	1.92689e-05
PF3D7_0322200	N/A	conserved protein, unknown function	2.29246	-1.2041	0.252945	0.397251
PF3D7_0322300	DGAT	diacylglycerol O-acyltransferase	3.25269	1.15526	0.256994	0.401732
PF3D7_0322400	N/A	regulator of initiation factor 2 (eIF2)	15.1547	-0.450308	0.30595	0.456208
PF3D7_0322500	IscA2	iron-sulfur assembly protein, putative	2.77686	0.0187485	0.982567	0.989594
PF3D7_0322600	N/A	conserved Plasmodium protein, unknown function	1.07188	0.145527	0.89891	1
PF3D7_0322700	N/A	conserved Plasmodium protein, unknown function	22.7882	0.645945	0.0863702	0.182346
PF3D7_0322800	N/A	conserved Plasmodium protein, unknown function	0.566408	-0.787547	0.677815	1
PF3D7_0111300	N/A	P-loop containing nucleoside triphosphate hydrolase, putative	32.377	2.43237	1.25849e-06	2.01266e-05
PF3D7_1409800	CELF2	CUGBP Elav-like family member 2, putative	40.3048	1.85766	1.29073e-06	2.04921e-05
PF3D7_0323100	N/A	conserved Plasmodium protein, unknown function	5.79188	0.518248	0.406194	0.554541
PF3D7_0323200	N/A	conserved Plasmodium protein, unknown function	1.39566	0.640996	0.623267	0.741467
PF3D7_0323300	N/A	conserved protein, unknown function	0.171846	-0.266557	0.951665	1
PF3D7_0323400	RIPR	Rh5 interacting protein	0.812237	-2.12017	0.163788	1
PF3D7_0323500	SMN	survival motor neuron-like protein	22.385	-1.21633	0.00104998	0.00596127
PF3D7_1216200	N/A	glycerol-3-phosphate dehydrogenase [NAD(+)], putative	22.451	1.94897	1.37063e-06	2.16035e-05
PF3D7_0323700	SART1	U4/U6.U5 tri-snRNP-associated protein 1, putative	23.6824	-0.656949	0.0332328	0.0899367
PF3D7_0323800	N/A	conserved Plasmodium protein, unknown function	13.269	1.02184	0.0422268	0.107001
PF3D7_0323900	VAR	erythrocyte membrane protein 1 (PfEMP1), exon 2, pseudogene	0	0	1	1
PF3D7_0324000	EPF1	exported protein family 1	0	0	1	1
PF3D7_1100800	MC-2TM	Pfmc-2TM Maurer's cleft two transmembrane protein	0.0661871	-0.640543	0.914083	1
PF3D7_0324200	EPF3	exported protein family 3	1.93545	0.349511	0.728795	0.821505
PF3D7_0324300	EPF4	exported protein family 4	0	0	1	1
PF3D7_0324400	RIF	rifin	0	0	1	1
PF3D7_0324500	RIF	rifin	0	0	1	1
PF3D7_0324600	N/A	stevor	0	0	1	1
PF3D7_0324700	VAR	erythrocyte membrane protein 1 (PfEMP1), exon 2, pseudogene	0	0	1	1
PF3D7_0632100	RIF	rifin	0.143791	0.457731	0.938518	1
PF3D7_0324900	VAR	erythrocyte membrane protein 1, PfEMP1	1.59398	0.723384	0.594282	0.716354
PF3D7_0400100	VAR	erythrocyte membrane protein 1, PfEMP1	0.794366	0.769077	0.661886	1
PF3D7_0400200	N/A	erythrocyte membrane protein 1 (PfEMP1), exon 2, pseudogene	0.140102	-0.640539	0.914083	1
PF3D7_1041200	RIF	rifin	0.133756	-1.5644	0.791806	1
PF3D7_0400400	VAR	erythrocyte membrane protein 1, PfEMP1	0.726956	-0.723482	0.76238	1
PF3D7_0400500	RIF	rifin	0	0	1	1
PF3D7_0400600	N/A	erythrocyte membrane protein 1 (PfEMP1), exon 1, pseudogene	0	0	1	1
PF3D7_0632200	RIF	rifin	0.133149	0	1	1
PF3D7_0400800	N/A	stevor	0	0	1	1
PF3D7_0400900	RIF	rifin	0	0	1	1
PF3D7_0401000	RIF	rifin	0	0	1	1
PF3D7_0401100	N/A	Plasmodium exported protein, unknown function, fragment	0	0	1	1
PF3D7_0401200	RIF	rifin	0	0	1	1
PF3D7_0401300	RIF	rifin	0	0	1	1
PF3D7_0401400	RIF	rifin	0	0	1	1
PF3D7_0401500	N/A	stevor, pseudogene	0	0	1	1
PF3D7_1254800	RIF	rifin	0.133149	0	1	1
PF3D7_0401700	N/A	Plasmodium exported protein, unknown function, pseudogene	0.0149825	0.45773	0.938518	1
PF3D7_0401800	PfD80	Plasmodium exported protein (PHISTb), unknown function	13.2846	-1.11785	0.0340403	0.0916275
PF3D7_0401900	ACS6	acyl-CoA synthetase	0.104863	1.49308	0.800918	1
PF3D7_0402000	N/A	Plasmodium exported protein (PHISTa), unknown function	1.28087	0.59835	0.631082	0.74703
PF3D7_0402100	N/A	Plasmodium exported protein (PHISTb), unknown function	1.59614	0.47458	0.683627	0.788148
PF3D7_0402200	SURF4.1	surface-associated interspersed protein 4.1 (SURFIN 4.1), pseudogene	0.327393	-0.431068	0.901464	1
PF3D7_0402300	RH1	reticulocyte binding protein homologue 1	1.7376	-0.455541	0.66475	0.77271
PF3D7_0402400	GEXP18	Plasmodium exported protein, unknown function	18.1487	0.835392	0.13603	0.253915
PF3D7_1240700	RIF	rifin, pseudogene	0.126739	0.45773	0.938518	1
PF3D7_0402600	N/A	stevor	0	0	1	1
PF3D7_0701100	RIF	rifin	0.112698	-0.640538	0.914083	1
PF3D7_0402800	N/A	erythrocyte membrane protein 1 (PfEMP1), pseudogene	0.064271	-0.640543	0.914083	1
PF3D7_0402900	N/A	probable protein, unknown function	0.248594	0	1	1
PF3D7_0403000	N/A	tRNA Asparagine	0.0940666	0	1	1
PF3D7_0403100	N/A	regulator of chromosome condensation, putative	6.26617	-1.58301	0.0261197	0.0737159
PF3D7_0403200	N/A	pre-mRNA splicing factor, putative	63.1072	-1.23662	0.000190895	0.00149363
PF3D7_0403300	N/A	conserved Plasmodium protein, unknown function	2.63747	0.750679	0.503595	0.641393
PF3D7_0403400	N/A	zinc finger protein, putative	26.0322	-0.410568	0.304199	0.454217
PF3D7_0403500	USP	ubiquitin-specific protease	3.62543	-0.787728	0.170199	0.299683
PF3D7_0403600	N/A	conserved Plasmodium protein, unknown function	9.3912	-2.94114	3.83153e-06	5.20784e-05
PF3D7_0403700	CLF 1.0000	pre-mRNA-splicing factor CLF1, putative	17.1039	-0.966535	0.0104559	0.0366671
PF3D7_0403800	N/A	alpha/beta hydrolase, putative	44.5702	-2.19415	3.47091e-13	5.05133e-11
PF3D7_0403900	SET8	SET domain protein, putative	1.95976	-4.02219	0.0022418	0.0110471
PF3D7_0404000	N/A	conserved Plasmodium protein, unknown function	1.46659	0.0926833	0.949419	0.97122
PF3D7_0404100	ApiAP2	AP2 domain transcription factor AP2-SP2, putative	5.8365	-1.60661	0.207529	0.345434
PF3D7_0404200	N/A	conserved Plasmodium protein, unknown function	16.3707	-0.0782825	0.858874	0.913037
PF3D7_0404300	N/A	Ran-binding protein, putative	43.8974	0.403264	0.135523	0.253402
PF3D7_0404400	P36	6-cysteine protein P36	0.457376	0.381125	0.870681	1
PF3D7_0404500	P52	6-cysteine protein P52	0.452668	-0.718643	0.769278	1
PF3D7_0404600	N/A	conserved Plasmodium membrane protein, unknown function	2.61976	2.46285	0.0326733	0.0889349
PF3D7_0404700	DPAP3	dipeptidyl aminopeptidase 3	0.792627	0.74217	0.741774	1
PF3D7_0404800	N/A	sporozoite-specific protein S10, putative	1.22327	-0.327709	0.80132	0.874641
PF3D7_0404900	P41	6-cysteine protein P41	3.25468	-1.26034	0.197249	0.332762
PF3D7_0405000	DDX51	ATP-dependent RNA helicase DDX51, putative	6.30514	0.60969	0.313315	0.464051
PF3D7_0405100	SEC24B	protein transport protein Sec24B, putative	13.1567	0.520346	0.405249	0.553777
PF3D7_0405200	CERLI2	protein CERLI2	3.88758	1.23083	0.248565	0.392348
PF3D7_0405300	LISP2	liver specific protein 2, putative	1.02173	0.55812	0.708673	1
PF3D7_0405400	PRPF8	pre-mRNA-processing-splicing factor 8, putative	61.3817	-2.39622	1.67543e-08	4.48768e-07
PF3D7_0405500	N/A	conserved Plasmodium protein, unknown function	2.46225	1.97466	0.0467246	0.115189
PF3D7_0405600	N/A	TMEM33 domain-containing protein, putative	5.71983	-0.0287598	0.970708	0.982636
PF3D7_0405700	N/A	lysine decarboxylase, putative	6.34866	-0.424559	0.43002	0.578027
PF3D7_0405800	N/A	conserved protein, unknown function	16.9328	-2.70144	6.42612e-11	3.79141e-09
PF3D7_0405900	ASP	apical sushi protein	13.2841	-0.342918	0.762141	0.847341
PF3D7_0406000	N/A	conserved protein, unknown function	18.208	-1.13458	0.033066	0.0896128
PF3D7_0406100	N/A	V-type proton ATPase subunit B	30.1715	0.0738437	0.842593	0.903428
PF3D7_0406200	Pfs16	parasitophorous vacuole membrane protein S16	203.585	-0.932293	0.0204572	0.0612174
PF3D7_0406400	cGLO2	cytosolic glyoxalase II	2.81852	-1.34443	0.133828	0.250555
PF3D7_0406500	N/A	NYN domain-containing protein, putative	66.0378	0.747834	0.0124324	0.0415937
PF3D7_0406600	N/A	conserved protein, unknown function	0.383737	1.73608	0.406966	1
PF3D7_0710200	N/A	conserved Plasmodium protein, unknown function	68.602	1.7232	1.3885e-06	2.18065e-05
PF3D7_0406800	N/A	ribosomal protein L25, putative	2.82328	2.16875	0.0910794	0.189629
PF3D7_0406900	N/A	conserved Plasmodium protein, unknown function	30.3181	-2.58289	1.72506e-08	4.59244e-07
PF3D7_0407000	N/A	conserved Plasmodium protein, unknown function	8.43765	-0.324495	0.539623	0.671032
PF3D7_0407100	N/A	methyltransferase, putative	9.63671	0.000254247	0.999629	1
PF3D7_0407200	PTH2	peptidyl-tRNA hydrolase 2, putative	120.895	-3.44395	4.41564e-15	1.47518e-12
PF3D7_0407300	N/A	transcription factor, putative	22.1734	-0.500418	0.108872	0.216734
PF3D7_1462800	GAPDH	glyceraldehyde-3-phosphate dehydrogenase	122.774	1.64637	1.4246e-06	2.22136e-05
PF3D7_0407500	N/A	mitochondrial carrier protein, putative	2.48854	1.6624	0.273968	0.420733
PF3D7_0407600	N/A	conserved Plasmodium protein, unknown function	0.236948	-1.13125	0.693848	1
PF3D7_0407700	N/A	TH1 domain-containing protein, putative	4.35604	1.42815	0.11899	0.230586
PF3D7_0407800	CINCH	protein CINCH	3.12381	-0.306379	0.799974	0.873891
PF3D7_0407900	N/A	AAA family ATPase, putative	8.7586	0.646289	0.202691	0.339712
PF3D7_0408000	N/A	conserved Plasmodium protein, unknown function	1.14101	2.69193	0.0549685	1
PF3D7_0408100	N/A	conserved Plasmodium protein, unknown function	39.0228	0.520793	0.079842	0.17155
PF3D7_0408200	N/A	conserved Plasmodium protein, unknown function	13.0968	0.211898	0.642859	0.755918
PF3D7_0408300	ZRANB2	zinc finger Ran-binding domain-containing protein 2, putative	15.9802	-0.925334	0.0116544	0.0397215
PF3D7_0208800	N/A	protein P22, putative	13.6112	3.17487	1.53495e-06	2.38491e-05
PF3D7_0408500	FEN1	flap endonuclease 1	4.95532	0.766962	0.283666	0.432282
PF3D7_0408600	SIAP1	sporozoite invasion-associated protein 1	20.1738	0.460937	0.398641	0.549216
PF3D7_0408700	PLP1	perforin-like protein 1	1.88821	-0.24835	0.792714	0.869036
PF3D7_0408800	N/A	conserved Plasmodium protein, unknown function	170.399	-3.99295	3.47842e-08	8.5801e-07
PF3D7_0408900	KAE1	tRNA N6-adenosine threonylcarbamoyltransferase	18.2917	-2.27697	7.11117e-09	2.18644e-07
PF3D7_0409000	N/A	conserved Plasmodium protein, unknown function	1.82588	1.00174	0.39597	0.546571
PF3D7_0409100	PRPF31	U4/U6 small nuclear ribonucleoprotein PRP31, putative	16.3571	-1.62936	2.58957e-05	0.000271781
PF3D7_0409200	SOF1	protein SOF1, putative	14.5602	-2.31131	1.2999e-05	0.000151344
PF3D7_0409300	N/A	methyltransferase, putative	8.3335	-0.79381	0.0727312	0.159972
PF3D7_0409400	DnaJ	chaperone protein DnaJ	10.5353	-0.229096	0.631194	0.74703
PF3D7_0409500	N/A	3-ketodihydrosphingosine reductase, putative	1.8184	1.23106	0.402017	0.551778
PF3D7_0409600	RPA1	replication protein A1, large subunit	9.13098	-0.268048	0.605199	0.725501
PF3D7_0409700	RF2	peptide chain release factor 2	3.11273	0.331107	0.667121	0.77464
PF3D7_0409800	N/A	zinc finger protein, putative	23.869	0.0121131	0.970575	0.982636
PF3D7_0409900	ALP5b	actin-like protein, putative	0.335291	-0.283354	0.906994	1
PF3D7_0410000	EVP1	erythrocyte vesicle protein 1	18.236	-2.88564	6.98135e-08	1.57151e-06
PF3D7_0107900	N/A	conserved Plasmodium protein, unknown function	13.7287	2.40692	1.6065e-06	2.46972e-05
PF3D7_0410200	N/A	tRNA Isoleucine	1.17262	1.00165	0.520322	1
PF3D7_0410300	PPM1	protein phosphatase PPM1, putative	8.04705	-1.1359	0.0398833	0.102914
PF3D7_0410400	RRP4	exosome complex component RRP4	13.3129	0.195389	0.734722	0.825679
PF3D7_0410500	N/A	conserved Plasmodium protein, unknown function	0.139363	0.256814	0.965449	1
PF3D7_0410600	ATRP	armadillo-type repeat protein ATRP	6.25629	0.51925	0.497708	0.636494
PF3D7_0410700	RbgA	ribosome biogenesis GTPase A, putative	21.5951	-0.235255	0.491253	0.629531
PF3D7_0410800	AKIT3	apicomplexan kinetochore protein 3, putative	10.414	0.903558	0.0930094	0.193187
PF3D7_0410900	AKIT7	apicomplexan kinetochore protein 7, putative	15.3562	-0.577451	0.122707	0.235801
PF3D7_0411000	N/A	AP2 domain transcription factor AP2-Z, putative	13.2464	-3.10408	9.2199e-08	1.96361e-06
PF3D7_0411100	MED8	mediator of RNA polymerase II transcription subunit 8, putative	0.640276	1.0633	0.541402	1
PF3D7_0411200	N/A	PP-loop family protein, putative	9.57029	0.258517	0.573011	0.699208
PF3D7_0411300	N/A	golgin subfamily A member 6-like protein, putative	11.5472	-2.12216	0.000100445	0.00088061
PF3D7_0411400	N/A	DEAD box ATP-dependent RNA helicase, putative	5.549	0.807789	0.126519	0.240794
PF3D7_0411500	N/A	tRNA Alanine	1.42125	0.410716	0.814734	0.881787
PF3D7_0411600	N/A	tRNA Glutamic acid	4.56465	2.33193	0.055368	0.129966
PF3D7_0411700	N/A	conserved Plasmodium protein, unknown function	0.218565	0	1	1
PF3D7_0411800	N/A	conserved Plasmodium protein, unknown function	8.34041	-0.541394	0.273022	0.419723
PF3D7_1211400	PfJ4	heat shock protein DNAJ homologue Pfj4	50.3786	1.83304	1.68048e-06	2.57437e-05
PF3D7_0412000	N/A	LITAF-like zinc finger protein, putative	7.0595	1.22915	0.101424	0.20577
PF3D7_0412100	mtRPS12	ribosomal protein S12, mitochondrial	6.19016	1.50983	0.0377161	0.0988999
PF3D7_0412200	N/A	conserved Plasmodium protein, unknown function	2.27283	-0.427274	0.60838	0.727723
PF3D7_1343000	PMT	phosphoethanolamine N-methyltransferase	63.5321	3.14912	1.78742e-06	2.70409e-05
PF3D7_0412400	VAR	erythrocyte membrane protein 1, PfEMP1	5.27495	-1.13474	0.109369	0.217344
PF3D7_0412500	N/A	Plasmodium RNA of unknown function RUF6	0.0371825	0	1	1
PF3D7_0412600	RIF	rifin, pseudogene	0	0	1	1
PF3D7_0412700	VAR	erythrocyte membrane protein 1, PfEMP1	5.35149	-0.233991	0.700788	0.799488
PF3D7_0412800	N/A	Plasmodium RNA of unknown function RUF6	0	0	1	1
PF3D7_0412900	VAR	erythrocyte membrane protein 1, PfEMP1	0.93186	-2.69651	0.143782	1
PF3D7_0413000	N/A	Plasmodium RNA of unknown function RUF6	0	0	1	1
PF3D7_0413100	VAR	erythrocyte membrane protein 1, PfEMP1	0.0599598	-0.640543	0.914083	1
PF3D7_0413200	RIF	rifin	0	0	1	1
PF3D7_0413300	RIF	rifin	0	0	1	1
PF3D7_0413400	VAR	erythrocyte membrane protein 1 (PfEMP1), exon 1, pseudogene	0.134481	0	1	1
PF3D7_0413500	PGM2	phosphoglucomutase-2	4.27502	2.20819	0.077698	0.168352
PF3D7_0413600	RPT3	26S protease regulatory subunit 6B, putative	17.6546	0.684446	0.113115	0.222638
PF3D7_1441200	N/A	60S ribosomal protein L1, putative	69.4866	1.35598	1.83954e-06	2.74111e-05
PF3D7_0413800	N/A	50S ribosomal protein L10, putative	0.852268	0.904572	0.540088	1
PF3D7_0413900	USP13	ubiquitin carboxyl-terminal hydrolase 13, putative	11.624	0.192107	0.754754	0.840841
PF3D7_1424400	N/A	60S ribosomal protein L7-3, putative	170.273	1.11026	1.83525e-06	2.74111e-05
PF3D7_0721600	N/A	40S ribosomal protein S5, putative	176.773	1.37743	1.92805e-06	2.85351e-05
PF3D7_0414200	PLC3	calmodulin-like protein	0.114476	0	1	1
PF3D7_0414300	N/A	Rab5-interacting protein, putative	19.8551	0.931037	0.0334254	0.0901949
PF3D7_0414400	N/A	conserved Plasmodium protein, unknown function	0.162399	0	1	1
PF3D7_0414500	N/A	male development protein MD5, putative	0.807358	0	1	1
PF3D7_0414600	APH	acylated pleckstrin-homology domain-containing protein, putative	3.53271	0.523564	0.486097	0.626024
PF3D7_0414700	N/A	GTP-binding protein, putative	5.74416	1.25228	0.0337323	0.0909667
PF3D7_0414800	N/A	conserved Plasmodium protein, unknown function	0.249759	0.610402	0.865377	1
PF3D7_0414900	ARO	armadillo-domain containing rhoptry protein	0.457071	2.0104	0.395601	1
PF3D7_0415000	GET3	ATPase GET3	3.25702	-0.0349401	0.964625	0.980571
PF3D7_0415100	N/A	conserved protein, unknown function	1.47171	0.991927	0.382997	0.533896
PF3D7_1417700	N/A	conserved protein, unknown function	12.788	3.27706	2.03812e-06	2.9961e-05
PF3D7_0415300	CRK3	cdc2-related protein kinase 3	17.4886	-1.26593	0.000204287	0.00157582
PF3D7_0415400	N/A	coatomer subunit zeta, putative	28.0493	0.337951	0.405606	0.554091
PF3D7_0415500	CBP20	nuclear cap-binding protein subunit 2, putative	13.7226	0.259653	0.453818	0.59824
PF3D7_0415600	GAK	GTP:AMP phosphotransferase	3.10563	-0.851424	0.250375	0.394492
PF3D7_1458700	N/A	exonuclease V, mitochondrial, putative	6.43013	5.09895	2.10087e-06	3.07799e-05
PF3D7_0415800	N/A	PhIL1-interacting candidate PIC3	1.99708	1.64756	0.114038	0.223671
PF3D7_0415900	N/A	60S ribosomal protein L15, putative	135.364	0.8946	0.000572194	0.00366843
PF3D7_0416000	N/A	RNA-binding protein, putative	120.086	0.932346	0.26285	0.40811
PF3D7_0716300	N/A	conserved protein, unknown function	70.4824	1.6286	2.17007e-06	3.15818e-05
PF3D7_0416200	N/A	PRKR-interacting protein 1, putative	10.2607	-2.52873	8.34681e-07	1.41249e-05
PF3D7_0416300	MCM9	DNA helicase MCM9, putative	24.017	-2.13603	1.87548e-05	0.000208355
PF3D7_0416400	HAT1	histone acetyltransferase, putative	15.9465	-1.25645	0.0052468	0.0216617
PF3D7_0416500	MAF 1.00	repressor of RNA polymerase III transcription MAF1	4.90367	0.985723	0.536263	0.667996
PF3D7_1105800	N/A	conserved Apicomplexan protein, unknown function	76.1675	1.36944	2.40696e-06	3.45683e-05
PF3D7_0416700	N/A	CDGSH iron-sulfur domain-containing protein, putative	7.98477	0.524281	0.389733	0.541385
PF3D7_0416800	SAR 1.00	small GTP-binding protein sar1	28.2116	0.534902	0.177286	0.307643
PF3D7_0416900	N/A	conserved Plasmodium protein, unknown function	46.9636	-0.832233	0.00244063	0.0117613
PF3D7_0417000	N/A	conserved Plasmodium protein, unknown function	16.286	-2.22303	0.00529745	0.0217948
PF3D7_0417100	PUF2	mRNA-binding protein PUF2	6.02311	-2.49873	0.000323258	0.00232511
PF3D7_0417200	DHFR-TS	bifunctional dihydrofolate reductase-thymidylate synthase	4.3476	-2.11899	0.00888217	0.0324515
PF3D7_0417300	N/A	LETM1-like protein, putative	14.6347	0.584194	0.237661	0.379388
PF3D7_0417400	N/A	conserved Plasmodium protein, unknown function	66.8596	-0.402146	0.235483	0.377651
PF3D7_0417500	N/A	memo-like protein	10.3358	2.2716	0.0434403	0.109075
PF3D7_1447000	N/A	40S ribosomal protein S5	141.182	1.69029	2.60758e-06	3.70836e-05
PF3D7_0417700	N/A	conserved Plasmodium protein, unknown function	1.05311	1.15295	0.458879	1
PF3D7_0417800	CRK1	cdc2-related protein kinase 1	9.36275	-0.0281358	0.958776	0.97626
PF3D7_0417900	N/A	conserved Plasmodium protein, unknown function	2.79656	1.25214	0.178517	0.309127
PF3D7_0418000	N/A	conserved Plasmodium protein, unknown function	14.2277	-1.21109	0.00208311	0.0104419
PF3D7_0418100	SOC1	protein SOC1, putative	11.27	-1.12385	0.0139113	0.0453208
PF3D7_0418200	EIF3M	eukaryotic translation initiation factor 3 subunit M, putative	32.846	0.935227	0.03662	0.0965478
PF3D7_0418300	N/A	conserved Plasmodium protein, unknown function	48.6981	-0.89906	0.0019989	0.0101166
PF3D7_0418400	N/A	LSM domain-containing protein, putative	15.0861	-1.72346	4.04611e-05	0.000399668
PF3D7_0418500	BET3	trafficking protein particle complex subunit 3, putative	6.46512	1.42361	0.10673	0.213167
PF3D7_0418600	N/A	regulator of chromosome condensation, putative	1.75765	0.799522	0.490136	0.629022
PF3D7_0418700	N/A	RNA-binding protein NOB1, putative	19.6348	-1.18202	0.000584059	0.00373353
PF3D7_0418800	N/A	MOLO1 domain-containing protein, putative	0.176068	-1.28019	0.829098	1
PF3D7_0418900	N/A	conserved protein, unknown function	1.11809	2.15374	0.123562	1
PF3D7_0419000	N/A	dynein regulatory complex protein, putative	2.93594	-0.191987	0.796318	0.87136
PF3D7_1317700	N/A	conserved Plasmodium protein, unknown function	26.5946	2.02988	2.71031e-06	3.82951e-05
PF3D7_0419200	GOT1	protein transport protein GOT1, putative	1.63791	1.50012	0.120379	0.232529
PF3D7_1320600	RAB11a	ras-related protein Rab-11A	27.7736	2.13326	2.79925e-06	3.94243e-05
PF3D7_0419400	N/A	conserved Plasmodium protein, unknown function	10.6019	-3.74729	1.57147e-05	0.000178808
PF3D7_0419500	N/A	conserved Plasmodium membrane protein, unknown function	9.07467	0.386619	0.410792	0.559426
PF3D7_0419600	RANBP1	ran-specific GTPase-activating protein 1, putative	112.026	-2.12448	1.78841e-12	1.90444e-10
PF3D7_0419700	Pf34	apical merozoite protein	5.53484	-1.03515	0.3544	0.505511
PF3D7_0419800	N/A	60S ribosomal protein L7ae/L30e, putative	23.5084	0.611438	0.139867	0.259304
PF3D7_0419900	N/A	phosphatidylinositol 4-kinase, putative	49.8651	-0.144932	0.687173	0.789846
PF3D7_0420000	N/A	zinc finger protein, putative	30.4559	-1.00519	0.00103554	0.00590344
PF3D7_0420100	RIO2	serine/threonine protein kinase RIO2	19.8823	-0.267995	0.442835	0.588717
PF3D7_0420200	ACPS	holo-[acyl-carrier-protein] synthase, putative	1.68616	0.771372	0.468115	0.61117
PF3D7_0420300	ApiAP2	AP2 domain transcription factor, putative	52.8141	-1.41938	0.000172179	0.0013768
PF3D7_0420400	RRF2	ribosome-recycling factor	3.81868	1.00337	0.165598	0.293664
PF3D7_0420500	N/A	conserved Plasmodium protein, unknown function	1.60666	2.15835	0.129287	0.243956
PF3D7_0420600	AKIT6	apicomplexan kinetochore protein 6, putative	7.32818	1.9815	0.0171972	0.0539663
PF3D7_0420700	VAR	erythrocyte membrane protein 1, PfEMP1	0.503388	1.38698	0.524118	1
PF3D7_0420800	N/A	Plasmodium RNA of unknown function RUF6	0	0	1	1
PF3D7_0420900	VAR	erythrocyte membrane protein 1, PfEMP1	0.301173	-0.269679	0.940949	1
PF3D7_0421000	N/A	Plasmodium RNA of unknown function RUF6	0	0	1	1
PF3D7_0421100	VAR	erythrocyte membrane protein 1, PfEMP1	0.152583	-0.640543	0.914083	1
PF3D7_0421200	RIF	rifin	0	0	1	1
PF3D7_0421300	VAR	erythrocyte membrane protein 1, PfEMP1	4.88772	-0.359626	0.66916	0.776486
PF3D7_0421400	N/A	Plasmodium RNA of unknown function RUF6	2.7067	1.44231	0.316974	0.466906
PF3D7_1480000	RIF	rifin	0.0900369	-0.640539	0.914083	1
PF3D7_0421600	VAR	erythrocyte membrane protein 1 (PfEMP1)-like pseudogene	0	0	1	1
PF3D7_0421700	N/A	conserved Plasmodium protein, unknown function	26.1855	-3.44195	5.59742e-08	1.30686e-06
PF3D7_0421800	N/A	conserved Plasmodium protein, unknown function	0.530615	0.571798	0.818127	1
PF3D7_0421900	N/A	conserved Plasmodium protein, unknown function	1.79217	-3.06911	0.0127404	0.0423645
PF3D7_1103800	NOT1-G	CCR4-NOT transcription complex subunit NOT1-G, putative	38.1611	1.65213	3.17864e-06	4.44806e-05
PF3D7_1351400	N/A	60S ribosomal protein L17, putative	111.042	1.34086	3.2242e-06	4.4974e-05
PF3D7_0422200	N/A	erythrocyte membrane-associated antigen	39.8259	0.299189	0.294956	0.446215
PF3D7_0422300	N/A	alpha tubulin 2	7.37103	1.45764	0.120365	0.232529
PF3D7_1025600	COX17	cytochrome c oxidase copper chaperone, putative	13.9077	5.07053	3.40335e-06	4.68739e-05
PF3D7_0422500	BRR 2.00	pre-mRNA-splicing helicase BRR2, putative	32.1231	-1.2342	0.000132848	0.00112406
PF3D7_0422600	N/A	conserved Plasmodium protein, unknown function	1.15928	1.29133	0.36141	1
PF3D7_0422700	EIF4A3	eukaryotic initiation factor 4A-III, putative	5.93648	-3.22092	1.07333e-05	0.000127364
PF3D7_0422800	SR12	serpentine receptor 12, putative	0.983248	-1.80189	0.152525	1
PF3D7_0422900	N/A	methyltransferase, putative	8.88168	-2.44477	8.22264e-05	0.000749479
PF3D7_0423000	N/A	conserved Plasmodium protein, unknown function	2.5239	1.48003	0.26368	0.409057
PF3D7_0423100	N/A	AP-4 complex subunit sigma, putative	9.04668	-0.587831	0.23819	0.379816
PF3D7_0423200	N/A	BSD-domain protein, putative	19.9949	-0.444371	0.219751	0.361171
PF3D7_0423300	N/A	conserved Plasmodium protein, unknown function	174.047	-2.55454	3.35975e-07	6.29556e-06
PF3D7_0423400	AARP	apical asparagine-rich protein AARP	2.23629	-1.39076	0.352835	0.504414
PF3D7_0423500	GAPM2	glideosome associated protein with multiple membrane spans 2	8.0918	0.405063	0.790031	0.867643
PF3D7_0423600	N/A	conserved Plasmodium protein, unknown function	39.6074	-0.719327	0.0184613	0.056444
PF3D7_0423700	ETRAMP4	early transcribed membrane protein 4	7.72518	-0.70634	0.358598	0.509482
PF3D7_0423800	CyRPA	cysteine-rich protective antigen	3.01957	-1.4146	0.0784353	0.169781
PF3D7_0423900	N/A	probable protein, unknown function	0.496383	-2.8269	0.161615	1
PF3D7_0424000	N/A	Plasmodium exported protein (PHISTc), unknown function	0.031881	0.714569	0.904133	1
PF3D7_0424100	RH5	reticulocyte binding protein homologue 5	0.743579	-2.49676	0.12031	1
PF3D7_0424200	RH4	reticulocyte binding protein homologue 4	0.480359	1.81725	0.388965	1
PF3D7_0424300	EBA165	erythrocyte binding antigen-165, pseudogene	0.233791	-1.31691	0.69756	1
PF3D7_0424400	SURF4.2	surface-associated interspersed protein 4.2 (SURFIN 4.2)	0.021239	0.45773	0.938518	1
PF3D7_0424500	FIKK4.1	serine/threonine protein kinase, FIKK family	0.470001	-2.78883	0.210762	1
PF3D7_0424600	N/A	Plasmodium exported protein (PHISTb)	0.761223	-3.52165	0.0415171	1
PF3D7_0424700	FIKK4.2	serine/threonine protein kinase, FIKK family	1.30023	-2.16338	0.210027	0.349058
PF3D7_0424800	N/A	Plasmodium exported protein (PHISTb), unknown function	0.00803235	0	1	1
PF3D7_0424900	N/A	Plasmodium exported protein (PHISTa), unknown function	0.194259	-1.92334	0.678538	1
PF3D7_0425000	N/A	Plasmodium exported protein, unknown function, pseudogene	0	0	1	1
PF3D7_0425050	N/A	Plasmodium exported protein, unknown function, pseudogene	0	0	1	1
PF3D7_0425100	N/A	Plasmodium exported protein (hyp6), unknown function	0.0470047	0.978147	0.868957	1
PF3D7_0425200	N/A	Plasmodium exported protein (hyp15), unknown function	0.0313024	0	1	1
PF3D7_0425250	N/A	Plasmodium exported protein (PHIST), unknown function, pseudogene	0	0	1	1
PF3D7_0425300	N/A	Plasmodium exported protein (PHISTa), unknown function, pseudogene	0	0	1	1
PF3D7_0425400	N/A	Plasmodium exported protein (PHISTa), unknown function	0	0	1	1
PF3D7_0425500	N/A	stevor	0	0	1	1
PF3D7_0425600	RIF	rifin, pseudogene	0	0	1	1
PF3D7_0425700	RIF	rifin	0	0	1	1
PF3D7_0425800	VAR	erythrocyte membrane protein 1, PfEMP1	0.496854	-2.0283	0.339248	1
PF3D7_1100400	RIF	rifin	0.074808	-1.14853	0.846482	1
PF3D7_0426000	VAR	erythrocyte membrane protein 1, PfEMP1	0.0689182	0	1	1
PF3D7_0500100	VAR	erythrocyte membrane protein 1, PfEMP1	0.765957	0.40774	0.807772	1
PF3D7_0500200	N/A	erythrocyte membrane protein 1 (PfEMP1), pseudogene	0	0	1	1
PF3D7_0500300	RIF	rifin, pseudogene	0	0	1	1
PF3D7_0500400	RIF	rifin	0	0	1	1
PF3D7_0500500	RIF	rifin	0	0	1	1
PF3D7_0500600	N/A	stevor, pseudogene	0	0	1	1
PF3D7_0631800	RIF	rifin	0.0741805	0	1	1
PF3D7_0629400	PABP3	polyadenylate-binding protein 3, putative	20.0372	3.08429	3.85813e-06	5.21505e-05
PF3D7_0500900	FIKK5	serine/threonine protein kinase, FIKK family	0.0502904	0.978147	0.868957	1
PF3D7_0501000	N/A	Plasmodium exported protein, unknown function	5.37359	1.12779	0.0956975	0.197549
PF3D7_0501100	HSP40	co-chaperone J domain protein JDP	2.2709	-1.60697	0.0522339	0.125098
PF3D7_1346300	ALBA2	DNA/RNA-binding protein Alba 2	32.8091	1.88469	4.33904e-06	5.829e-05
PF3D7_0501300	SBP1	skeleton-binding protein 1	0.0862997	0	1	1
PF3D7_0501400	FIRA	interspersed repeat antigen	0.490809	-2.0323	0.355311	1
PF3D7_0501500	RAP3	rhoptry-associated protein 3	0.224166	0	1	1
PF3D7_0501600	RAP2	rhoptry-associated protein 2	0.314444	0.719234	0.859324	1
PF3D7_0501700	APC3	anaphase-promoting complex subunit 3, putative	0.0390383	0.45773	0.938518	1
PF3D7_0501800	CAF1A	chromatin assembly factor 1 subunit A	7.42488	1.36726	0.0306767	0.0843417
PF3D7_0501900	TRAPPC13	trafficking protein particle complex subunit 13, putative	4.06284	0.72214	0.303945	0.454025
PF3D7_0502000	VPS11	vacuolar protein sorting-associated protein 11, putative	8.08039	1.1635	0.0544001	0.128384
PF3D7_1471300	N/A	RAP protein, putative	7.14905	5.03	4.53315e-06	6.01573e-05
PF3D7_0502200	MPV17	protein Mpv17, putative	6.37506	0.469106	0.531508	0.664157
PF3D7_0502300	N/A	conserved Plasmodium protein, unknown function	3.90037	-3.63874	0.000105048	0.00091
PF3D7_0502400	MSP8	merozoite surface protein 8	1.23107	-0.0974779	0.932482	0.958468
PF3D7_0502500	N/A	conserved Plasmodium protein, unknown function	0.0255837	0	1	1
PF3D7_0502600	N/A	conserved Plasmodium protein, unknown function	2.62592	0.161247	0.860517	0.913899
PF3D7_0502700	N/A	conserved protein, unknown function	1.083	-0.050549	0.967858	1
PF3D7_0502800	N/A	DnaJ protein, putative	2.24612	1.20652	0.173501	0.303279
PF3D7_1205600	N/A	tetratricopeptide repeat protein, putative	16.7734	2.84039	4.52119e-06	6.01573e-05
PF3D7_0503000	N/A	50S ribosomal protein L28, apicoplast, putative	2.60245	0.780439	0.316279	0.46667
PF3D7_0219200	RPS30	40S ribosomal protein S30	83.1787	1.87749	4.67994e-06	6.17299e-05
PF3D7_0503200	CDC6	cell division control protein 6, putative	4.75303	1.03399	0.189276	0.323383
PF3D7_0503300	SRSF12	serine/arginine-rich splicing factor 12	14.5061	0.764038	0.142762	0.26349
PF3D7_1102400	PPCS	phosphopantothenate--cysteine ligase, putative	13.7375	3.00178	4.92507e-06	6.47676e-05
PF3D7_0503500	N/A	protein kinase, putative	2.36365	0.135192	0.897303	0.937904
PF3D7_0503600	MyoB	myosin B	1.96997	-2.2258	0.0356792	0.0948115
PF3D7_0503800	RPL31	60S ribosomal protein L31	55.2533	0.168481	0.606165	0.726068
PF3D7_0503900	N/A	conserved Plasmodium protein, unknown function	2.76707	0.914141	0.296	0.447105
PF3D7_0504000	ATPase3	cation transporting P-ATPase	12.0456	0.869319	0.0771853	0.167324
PF3D7_0504100	N/A	AN1-type zinc finger protein, putative	1.251	2.36396	0.0805519	0.172312
PF3D7_0504200	DDX27	ATP-dependent RNA helicase DDX27, putative	7.51924	1.32649	0.0272185	0.0762258
PF3D7_0504300	N/A	conserved Plasmodium protein, unknown function	0.141837	0	1	1
PF3D7_0516200	RPS11	40S ribosomal protein S11	143.668	2.3436	5.53255e-06	7.18902e-05
PF3D7_0504500	N/A	MOLO1 domain-containing protein, putative	0.756201	-0.298244	0.879303	1
PF3D7_0710600	RPL34	60S ribosomal protein L34	112.64	1.46788	5.59541e-06	7.24913e-05
PF3D7_1317800	RPS19	40S ribosomal protein S19	110.713	1.22952	5.64907e-06	7.26833e-05
PF3D7_0504800	N/A	conserved Plasmodium protein, unknown function	26.4314	-1.5417	0.000498029	0.00330958
PF3D7_0504900	N/A	transmembrane protein TMEM222, putative	8.83112	1.24557	0.229016	0.371177
PF3D7_0505000	N/A	MMS19-like protein, putative	15.4776	-0.841524	0.0175974	0.0547224
PF3D7_0505100	TRS85	trafficking protein particle complex subunit 8, putative	72.5265	-2.60103	4.08902e-11	2.58734e-09
PF3D7_0505200	ALP2b	actin-like protein, putative	1.14036	-1.85135	0.149338	1
PF3D7_0505300	N/A	UDP-N-acetylglucosamine transporter, putative	8.80441	-1.29744	0.0177247	0.0550006
PF3D7_0505400	N/A	conserved protein, unknown function	14.9487	-2.11211	2.57906e-06	3.67979e-05
PF3D7_0505500	MSH6	DNA mismatch repair protein MSH6, putative	7.16943	1.40871	0.0264725	0.074567
PF3D7_0505600	N/A	BCNT domain-containing protein, putative	2.40341	0.56429	0.518494	0.653304
PF3D7_0505700	N/A	conserved Plasmodium membrane protein, unknown function	10.5931	0.471583	0.289904	0.440004
PF3D7_0830800	SURF8.2	surface-associated interspersed protein 8.2 (SURFIN 8.2)	10.252	2.27191	5.68723e-06	7.28166e-05
PF3D7_0505900	MED11	mediator of RNA polymerase II transcription subunit 11, putative	9.1573	-0.0499442	0.920409	0.952086
PF3D7_0506000	N/A	conserved Plasmodium protein, unknown function	14.0345	-0.310343	0.459469	0.602415
PF3D7_0506100	N/A	60S ribosomal subunit protein L24, putative	15.2799	-0.176196	0.688194	0.790282
PF3D7_0506200	TBP	TATA-box-binding protein	5.21396	-2.225	0.00113141	0.00632488
PF3D7_0506300	N/A	conserved protein, unknown function	8.93144	0.618888	0.26088	0.405881
PF3D7_0506400	N/A	conserved Plasmodium protein, unknown function	2.84478	-2.56752	0.0079413	0.0295582
PF3D7_0506500	N/A	conserved Plasmodium protein, unknown function	76.7203	-0.903318	0.00348769	0.0155539
PF3D7_0506600	N/A	histone deacetylase, putative, pseudogene	0.0856461	0	1	1
PF3D7_0506700	N/A	GTPase-activating protein, putative	8.87338	-1.10626	0.0206308	0.0616102
PF3D7_0506800	TCF25	transcription factor 25, putative	20.5348	-0.615571	0.0479183	0.117361
PF3D7_0506900	ROM4	rhomboid protease ROM4	8.65057	-2.45277	0.00977726	0.0350185
PF3D7_0507000	N/A	conserved protein, unknown function	18.3719	0.122519	0.77745	0.859419
PF3D7_0507100	RPL4	60S ribosomal protein L4	291.36	-1.32165	4.2571e-06	5.73658e-05
PF3D7_0507200	SUB3	subtilisin-like protease 3	14.0809	-3.89868	1.74489e-05	0.00019584
PF3D7_0507300	SOPT	subtilisin-like ookinete protein SOPT	117.862	-3.09127	1.38584e-10	7.11831e-09
PF3D7_0507400	SUB1-ProM	subtilisin propeptide-like protein	0.277532	1.31429	0.619847	1
PF3D7_0507500	SUB1	subtilisin-like protease 1	0.193999	0.454071	0.913509	1
PF3D7_0507600	CAF40	protein CAF40, putative	3.49903	-0.430531	0.605985	0.726051
PF3D7_0507700	NPL4	nuclear protein localization protein 4, putative	18.1302	-0.153725	0.648055	0.759572
PF3D7_0507800	N/A	conserved protein, unknown function	46.196	-0.919406	0.00246064	0.0118317
PF3D7_0507900	N/A	conserved Plasmodium protein, unknown function	0.979294	-1.02967	0.431471	1
PF3D7_0508000	P38	6-cysteine protein P38	0.287658	-0.273107	0.930996	1
PF3D7_0508100	SET9	SET domain protein, putative	2.12243	0.527642	0.725382	0.819198
PF3D7_0508200	N/A	ceramide synthase CERS1, putative	8.60325	0.184799	0.846419	0.905973
PF3D7_0508300	TPT	triose phosphate transporter	5.51077	1.07586	0.249613	0.393575
PF3D7_0508400	N/A	CFA20 domain-containing protein, putative	71.835	-2.57801	6.34405e-07	1.10351e-05
PF3D7_0508500	ND6	ND6 protein, putative	4.71207	-0.552466	0.420956	0.568655
PF3D7_0508600	N/A	conserved protein, unknown function	3.34087	-0.605916	0.480275	0.621298
PF3D7_0508700	PRP5	pre-mRNA-processing ATP-dependent RNA helicase PRP5, putative	21.6745	-0.898873	0.0140388	0.0455714
PF3D7_0508800	SSB	single-stranded DNA-binding protein	11.476	1.67846	0.0198046	0.05988
PF3D7_0508900	AAP6	protein AAP6	15.6586	0.760634	0.311483	0.461935
PF3D7_0509000	alphaSNAP	alpha-soluble NSF attachment protein, putative	20.0984	-1.86413	1.45962e-05	0.00016859
PF3D7_0509100	SMC4	structural maintenance of chromosomes protein 4, putative	11.4026	0.323202	0.532625	0.664981
PF3D7_0509200	LRR2	leucine-rich repeat protein	1.0023	-0.736863	0.553154	1
PF3D7_0509300	N/A	conserved Plasmodium protein, unknown function	14.2462	0.619614	0.167561	0.296663
PF3D7_0509400	RNAPI	RNA polymerase I	35.7293	-0.564447	0.0950418	0.196381
PF3D7_0509500	N/A	ERCC4 domain-containing protein, putative	1.73012	-1.15608	0.309236	0.460105
PF3D7_0509600	AsnRS	asparagine--tRNA ligase	7.73166	-0.14106	0.799898	0.873891
PF3D7_0509700	N/A	conserved Plasmodium protein, unknown function	0.705329	0.954771	0.569227	1
PF3D7_0509800	PI4KB	phosphatidylinositol 4-kinase beta	18.6314	-1.20277	0.00081946	0.00494584
PF3D7_0509900	N/A	NSE4 domain-containing protein, putative	1.34494	1.35329	0.37405	0.524439
PF3D7_0510000	N/A	conserved Plasmodium protein, unknown function	2.79049	1.18733	0.252174	0.396468
PF3D7_0510100	N/A	KH domain-containing protein, putative	7.06833	1.12884	0.0558236	0.130635
PF3D7_0510200	CYP 87.00	peptidyl-prolyl cis-trans isomerase	8.58888	-0.914076	0.0436359	0.109365
PF3D7_0510300	SIP	stripes inner membrane complex protein, putative	3.12757	-3.22125	0.000287988	0.00209211
PF3D7_0510400	N/A	PDCD2 domain-containing protein, putative	2.83894	-1.46407	0.110049	0.2182
PF3D7_0510500	TopoI	topoisomerase I	23.0516	0.60167	0.0760882	0.165715
PF3D7_0510600	N/A	tRNA Leucine	1.01152	1.662	0.313993	1
PF3D7_0510700	N/A	conserved Plasmodium protein, unknown function	0.00191611	0	1	1
PF3D7_0510800	N/A	WD repeat-containing protein, putative	0.430705	1.51845	0.508479	1
PF3D7_0510900	N/A	small nucleolar RNA snoR04	1.67176	-1.32417	0.269033	0.415198
PF3D7_0511000	TCTP	translationally-controlled tumor protein homolog	26.5565	0.47499	0.233918	0.376547
PF3D7_0511100	N/A	conserved Plasmodium protein, unknown function	0.843637	-0.0658852	0.968531	1
PF3D7_0511200	SCD	stearoyl-CoA desaturase	34.8381	1.363	0.161587	0.288662
PF3D7_0511300	N/A	MORN repeat protein, putative	5.98487	-0.20359	0.708581	0.806272
PF3D7_0511400	N/A	conserved Plasmodium protein, unknown function	1.09777	2.27072	0.12175	1
PF3D7_0511500	N/A	RNA pseudouridylate synthase, putative	122.962	-0.800905	2.27295e-05	0.000242633
PF3D7_0511600	ARNP	apical rhoptry neck protein	3.50698	0.881483	0.56657	0.692865
PF3D7_0511700	CGI121	EKC/KEOPS complex subunit CGI121	6.36371	2.6207	0.0185416	0.0566498
PF3D7_0511800	INO1	inositol-3-phosphate synthase	14.512	-1.35448	0.00270982	0.0127796
PF3D7_0310600	EIF3K	eukaryotic translation initiation factor 3 subunit K, putative	23.7832	2.43594	5.72718e-06	7.29005e-05
PF3D7_0512000	PFD6	prefoldin subunit 6	19.518	-0.666223	0.117709	0.229121
PF3D7_0512100	N/A	conserved protein, unknown function	6.6837	-1.1885	0.0426931	0.107869
PF3D7_0512200	GS	glutathione synthetase	3.49035	1.02483	0.230236	0.372577
PF3D7_1442600	TREP	TRAP-like protein	12.4052	2.42451	5.92647e-06	7.45676e-05
PF3D7_0512400	N/A	conserved Plasmodium protein, unknown function	14.4889	-3.3093	0.000302592	0.00219091
PF3D7_0512450	N/A	conserved Plasmodium protein, unknown function, pseudogene	0.190605	1.0959	0.774737	1
PF3D7_0512500	N/A	conserved Plasmodium protein, unknown function	5.615	0.435894	0.580787	0.705413
PF3D7_0512600	RAB1b	ras-related protein Rab-1B	12.8083	0.851263	0.0706865	0.156738
PF3D7_0512700	OPRT	orotate phosphoribosyltransferase	9.55371	0.706041	0.243519	0.38662
PF3D7_0512800	N/A	conserved Plasmodium protein, unknown function	6.03187	0.130762	0.824796	0.89047
PF3D7_0512900	AKAL	AKAP-like protein	1.84053	0.797217	0.443365	0.588906
PF3D7_0513000	N/A	conserved protein, unknown function	2.46647	0.45008	0.65717	0.767167
PF3D7_0513100	N/A	conserved protein, unknown function	5.08653	1.15298	0.0828466	0.175928
PF3D7_0513200	N/A	CPSF domain-containing protein, putative	31.5818	-0.967094	0.000196412	0.00152587
PF3D7_1206300	N/A	conserved Plasmodium protein, unknown function	10.8133	2.46286	7.36817e-06	9.16508e-05
PF3D7_0513400	YihA1	GTP-binding protein YihA1	5.53201	-1.15892	0.0905296	0.188845
PF3D7_0513500	PAM16	mitochondrial import inner membrane translocase subunit TIM16, putative	20.5199	-0.276621	0.461686	0.604777
PF3D7_0513600	N/A	deoxyribodipyrimidine photo-lyase, putative	13.2499	1.01375	0.0525794	0.125653
PF3D7_0513700	PSOP12	secreted ookinete protein, putative	1.75925	0.499581	0.665715	0.77342
PF3D7_0513800	RAB1a	ras-related protein Rab-1A	3.74433	-0.671911	0.471612	0.614461
PF3D7_0513900	N/A	conserved protein, unknown function	1.78048	1.71059	0.163487	0.29132
PF3D7_0514000	TTL	tubulin--tyrosine ligase, putative	1.21836	0	1	1
PF3D7_0514100	UvrD	ATP-dependent DNA helicase UvrD	5.31026	-0.43758	0.585787	0.709641
PF3D7_0514200	N/A	conserved Plasmodium protein, unknown function	3.74817	1.45658	0.108913	0.216734
PF3D7_0514300	N/A	aspartate--tRNA ligase, putative	7.54745	0.716132	0.238177	0.379816
PF3D7_0514400	N/A	tRNA Phenylalanine	0.18505	1.15491	0.788794	1
PF3D7_0514500	N/A	conserved Plasmodium membrane protein, unknown function	8.38956	-2.6956	3.03866e-06	4.26584e-05
PF3D7_0514600	N/A	ribose-5-phosphate isomerase, putative	11.0099	0.59472	0.215493	0.356071
PF3D7_0514700	N/A	MORN repeat protein, putative	1.05096	2.04901	0.173988	1
PF3D7_0514800	N/A	inositol polyphosphate multikinase, putative	8.10982	-2.08043	2.48826e-05	0.000262409
PF3D7_0514900	N/A	conserved Plasmodium protein, unknown function	10.7147	-0.347799	0.546179	0.676953
PF3D7_0515000	CWC2	pre-mRNA-splicing factor CWC2, putative	14.1823	-0.437325	0.228087	0.370472
PF3D7_1024200	N/A	RNA-binding protein, putative	8.82712	4.9059	7.71958e-06	9.54578e-05
PF3D7_0515200	N/A	conserved Plasmodium protein, unknown function	0.623952	1.31471	0.457152	1
PF3D7_0515300	PI3K	phosphatidylinositol 3-kinase	12.493	-0.126299	0.763158	0.84804
PF3D7_0515400	N/A	conserved protein, unknown function	2.17476	0.968545	0.271212	0.417823
PF3D7_0515500	GEP1	gametogenesis essential protein 1, putative	0.408998	0.437031	0.854472	1
PF3D7_0515600	GEP	gamete egress protein GEP, putative	7.71455	-3.89119	0.00144533	0.00774269
PF3D7_0515700	GAP40	glideosome-associated protein 40, putative	25.5926	0.686851	0.56382	0.690889
PF3D7_0515800	N/A	BolA-like protein, putative	8.08619	0.770505	0.267419	0.412854
PF3D7_0515900	NIF2	NLI interacting factor-like phosphatase, putative	4.5975	1.177	0.143739	0.264795
PF3D7_0719700	RPS10	40S ribosomal protein S10, putative	78.1531	2.13398	8.13055e-06	9.99943e-05
PF3D7_0516100	ATPase1	cation-transporting ATPase 1	3.16083	0.626636	0.477609	0.619317
PF3D7_0830100	N/A	non-coding RNA	527.28	4.22857	8.55843e-06	0.00010409
PF3D7_0516300	N/A	tRNA pseudouridine synthase, putative	5.71123	0.234384	0.695029	0.795285
PF3D7_0516400	PhLP1	phosducin-like protein 1, putative	4.0533	-0.263718	0.752615	0.839315
PF3D7_0516500	MFS1	major facilitator superfamily domain-containing protein, putative	0.657423	-1.19124	0.537544	1
PF3D7_0516600	MB2	sporozoite surface antigen MB2	5.06153	0.651303	0.333555	0.484143
PF3D7_0516700	N/A	ubiquitin carboxyl-terminal hydrolase 2, putative	16.3422	-0.617141	0.0802189	0.171816
PF3D7_0516800	ApiAP2	AP2 domain transcription factor AP2-O2, putative	6.94247	1.36944	0.136142	0.254015
PF3D7_0516900	RPL2	60S ribosomal protein L2	130.677	0.0720562	0.805979	0.87797
PF3D7_0517000	N/A	60S ribosomal protein L12, putative	83.9238	0.588286	0.0508046	0.122346
PF3D7_0517100	N/A	conserved protein, unknown function	2.464	-0.234142	0.780605	0.861289
PF3D7_0517200	N/A	WD repeat-containing protein, putative	18.548	-3.40835	2.1805e-06	3.16282e-05
PF3D7_0718400	N/A	ribosomal protein S8, mitochondrial, putative	12.7549	3.32083	8.55891e-06	0.00010409
PF3D7_0517400	FACT-L	FACT complex subunit SPT16, putative	54.7603	-2.48082	6.33519e-08	1.45576e-06
PF3D7_0517500	N/A	UTP--glucose-1-phosphate uridylyltransferase, putative	3.12103	0.730356	0.460897	0.603925
PF3D7_0517600	CPbeta	F-actin-capping protein subunit beta, putative	0.830228	-0.801168	0.606036	1
PF3D7_0517700	EIF3B	eukaryotic translation initiation factor 3 subunit B, putative	22.4665	-1.45997	0.00013473	0.00113778
PF3D7_0517800	DCX	apicortin	0.158981	0.714569	0.904133	1
PF3D7_0517900	N/A	zinc finger protein, putative	7.60968	-0.980239	0.0910491	0.189629
PF3D7_0518000	N/A	NOSIP domain-containing protein, putative	9.28129	-0.200331	0.681346	0.785944
PF3D7_0518100	AMR2	protein AMR2	9.9407	-0.381038	0.37347	0.524155
PF3D7_0518200	MDM2	SWIB/MDM2 domain-containing protein	7.63334	2.42745	0.0353463	0.094179
PF3D7_0518300	N/A	proteasome subunit beta type-1, putative	14.9362	-0.0714611	0.911247	0.945912
PF3D7_0518400	CYC3	cyclin, putative	0.137567	0.457731	0.938518	1
PF3D7_0518500	DDX23	ATP-dependent RNA helicase DDX23, putative	10.7922	-1.25291	0.0115553	0.0394453
PF3D7_0518600	WDR26	WD repeat-containing protein 26, putative	3.83539	-0.191056	0.793398	0.869036
PF3D7_0518700	PUF1	mRNA-binding protein PUF1	21.4193	-1.30251	0.000838201	0.00502269
PF3D7_0518800	PSOP13	secreted ookinete protein, putative	13.7709	-4.09307	7.07033e-12	5.82435e-10
PF3D7_0518900	N/A	conserved protein, unknown function	2.81923	-3.5401	0.000102419	0.000896114
PF3D7_0519000	SLBP	histone RNA hairpin-binding protein, putative	3.20681	0.429025	0.621406	0.740081
PF3D7_0519100	N/A	50S ribosomal protein L14, mitochondrial, putative	6.20385	2.56981	0.0244555	0.0700608
PF3D7_1415300	N/A	RNA-binding protein Nova-1, putative	29.0929	2.31458	8.5467e-06	0.00010409
PF3D7_1142600	N/A	60S ribosomal protein L35ae, putative	122.39	1.63657	9.37959e-06	0.000112813
PF3D7_1438900	Trx-Px1	thioredoxin peroxidase 1	91.5828	1.42121	9.37259e-06	0.000112813
PF3D7_0519500	CCR4-1	CCR4 domain-containing protein 1, putative	13.6517	0.577188	0.179784	0.310532
PF3D7_0519600	N/A	zinc finger protein, putative	7.89025	0.439058	0.422671	0.57009
PF3D7_0519700	N/A	FoP domain-containing protein, putative	32.3053	0.70264	0.0611761	0.140281
PF3D7_0519800	N/A	EELM2 domain-containing protein, putative	45.1234	-1.75517	2.43449e-07	4.72399e-06
PF3D7_0928600	N/A	conserved Plasmodium protein, unknown function	6.11686	4.9541	1.17563e-05	0.000138351
PF3D7_0520000	RPS9	40S ribosomal protein S9, putative	67.356	0.844658	0.00594836	0.023892
PF3D7_0813700	ABCF1	ABC transporter F family member 1	13.3267	2.34328	1.27071e-05	0.00014834
PF3D7_0520200	MED17	mediator of RNA polymerase II transcription subunit 17, putative	8.35433	-1.14559	0.0393393	0.101811
PF3D7_0520300	LSM 2.00	U6 snRNA-associated Sm-like protein LSm2, putative	8.83206	-0.61034	0.206198	0.343612
PF3D7_0520400	N/A	single-stranded DNA-binding protein, putative	9.56058	0.786585	0.155832	0.280562
PF3D7_0520500	N/A	phosphomethylpyrimidine kinase, putative	0.880493	-0.780738	0.62119	1
PF3D7_0520600	Ap4AH	bis(5'-nucleosyl)-tetraphosphatase [asymmetrical]	4.62512	0.238322	0.694008	0.794868
PF3D7_0520700	N/A	CDC73 domain-containing protein, putative	7.79578	0.248551	0.687271	0.789846
PF3D7_0824500	N/A	conserved protein, unknown function	8.3146	2.67457	1.33894e-05	0.000155473
PF3D7_0210900	N/A	conserved Plasmodium protein, unknown function	41.4961	1.40594	1.49424e-05	0.00017168
PF3D7_0521000	N/A	conserved Plasmodium protein, unknown function	30.1353	0.901934	0.0101732	0.0359938
PF3D7_0521100	N/A	conserved Plasmodium protein, unknown function	0.200323	1.83294	0.754285	1
PF3D7_0521200	N/A	conserved protein, unknown function	1.60617	1.7954	0.178398	0.309127
PF3D7_0414100	N/A	conserved Plasmodium membrane protein, unknown function	9.99923	2.90591	1.52881e-05	0.000175191
PF3D7_0810600	DBP1	ATP-dependent RNA helicase DBP1, putative	69.4264	1.426	1.57266e-05	0.000178808
PF3D7_0521500	N/A	ribosomal large subunit pseudouridylate synthase, putative	7.45643	0.0593345	0.907886	0.94377
PF3D7_0521600	N/A	conserved Plasmodium protein, unknown function	1.39963	2.09401	0.20305	0.340052
PF3D7_0521700	DDX1	ATP-dependent RNA helicase DDX1, putative	3.9692	0.576357	0.367908	0.518826
PF3D7_0521800	N/A	AFG1-like ATPase, putative	1.33207	2.36209	0.081741	0.174173
PF3D7_0813600	N/A	translation initiation factor SUI1, putative	38.938	1.38437	1.60163e-05	0.000181158
PF3D7_1215000	Trx-Px2	thioredoxin peroxidase 2	31.862	3.81359	1.6624e-05	0.000187546
PF3D7_0522100	N/A	conserved Plasmodium protein, unknown function	3.46144	1.34912	0.295629	0.446923
PF3D7_0522200	TAF10	transcription initiation factor TFIID subunit 10, putative	6.55642	0.608659	0.304724	0.454846
PF3D7_0522300	N/A	18S rRNA (guanine-N(7))-methyltransferase, putative	10.3693	0.16707	0.702726	0.80072
PF3D7_1006200	ALBA3	DNA/RNA-binding protein Alba 3	47.028	3.00438	1.7291e-05	0.000194568
PF3D7_0522500	RPL17	50S ribosomal protein L17, apicoplast, putative	0.416901	1.604	0.531146	1
PF3D7_0522600	N/A	magnesium transporter NIPA, putative	0.635968	0.411125	0.81514	1
PF3D7_1314700	N/A	pinin/SDK/MemA domain-containing protein, putative	14.8023	1.82877	1.85488e-05	0.000207121
PF3D7_0522800	BUD31	pre-mRNA-splicing factor BUD31, putative	10.3929	0.486128	0.344926	0.495652
PF3D7_0522900	N/A	zinc finger protein, putative	5.82666	-3.87081	0.000545945	0.00354174
PF3D7_0523000	MDR1	multidrug resistance protein 1	10.9236	-0.186898	0.686089	0.789522
PF3D7_0523100	QCR2	mitochondrial-processing peptidase subunit alpha, putative	14.334	0.373263	0.43417	0.581112
PF3D7_0523200	N/A	heptatricopeptide repeat-containing protein, putative	3.01749	0.0716318	0.927788	0.956261
PF3D7_0413700	N/A	lysine decarboxylase-like protein, putative	11.8657	3.46378	1.87339e-05	0.000208355
PF3D7_0523400	N/A	DnaJ protein, putative	24.1808	-1.29858	0.00378362	0.016605
PF3D7_0523500	N/A	dynein light chain Tctex-type, putative	1.06517	0.991518	0.51762	1
PF3D7_0523600	N/A	conserved protein, unknown function	0.696741	2.67812	0.116025	1
PF3D7_0523700	N/A	conserved Plasmodium membrane protein, unknown function	5.02621	-0.179038	0.766192	0.850762
PF3D7_0523800	FVRT1	food vacuole resident transporter 1	2.31638	-0.153956	0.865837	0.917312
PF3D7_0523900	N/A	MerC domain-containing protein, putative	6.71854	-0.615933	0.314631	0.465181
PF3D7_0524000	KASbeta	karyopherin beta	116.663	-0.339869	0.178518	0.309127
PF3D7_0524100	N/A	conserved Plasmodium protein, unknown function	17.7499	-0.0898009	0.852392	0.909573
PF3D7_0524200	N/A	conserved Plasmodium membrane protein, unknown function	12.8444	2.57032	0.0638938	0.144915
PF3D7_0524300	N/A	alpha- and gamma-adaptin-binding protein p34, putative	8.59538	-0.309901	0.544798	0.675927
PF3D7_0524400	RBG1	ribosome-interacting GTPase 1, putative	7.76616	-0.124195	0.801651	0.874783
PF3D7_0524500	N/A	conserved Plasmodium protein, unknown function	10.5482	0.343985	0.420007	0.567549
PF3D7_0524600	N/A	50S ribosomal protein L12, apicoplast, putative	10.2704	0.498493	0.318758	0.468743
PF3D7_0524700	TOM22	mitochondrial import receptor subunit TOM22, putative	6.96092	2.28382	0.0231157	0.0670586
PF3D7_0524800	UFD1	ubiquitin fusion degradation protein 1, putative	14.9721	-0.570614	0.484499	0.624895
PF3D7_0524900	TYW1	S-adenosyl-L-methionine-dependent tRNA 4-demethylwyosine synthase, putative	13.6611	-0.941892	0.0171993	0.0539663
PF3D7_0525000	N/A	zinc finger protein, putative	5.57904	-0.137446	0.845511	0.905223
PF3D7_0525100	ACS10	acyl-CoA synthetase	16.3325	-2.4448	2.10774e-07	4.18291e-06
PF3D7_0525200	SMC6	structural maintenance of chromosomes protein 6, putative	14.9686	0.968104	0.0275828	0.076999
PF3D7_0525300	N/A	conserved protein, unknown function	0.547339	1.73086	0.306853	1
PF3D7_0525400	N/A	7-helix-1 protein	0.761163	0.334063	0.848044	1
PF3D7_0525500	N/A	WD repeat-containing protein, putative	8.11667	0.498146	0.282472	0.430956
PF3D7_0525600	N/A	RNA methyltransferase, putative	3.59272	-0.529732	0.464799	0.608308
PF3D7_0525700	N/A	conserved protein, unknown function	1.33673	2.16521	0.0976644	0.199814
PF3D7_0525800	IMC1g	inner membrane complex protein 1g, putative	2.39641	-3.29651	0.000403661	0.002793
PF3D7_0525900	NEK2	NIMA related kinase 2	0.308659	-1.32036	0.688095	1
PF3D7_0526000	N/A	RAP protein, putative	3.76737	0.349843	0.661024	0.770225
PF3D7_1462700	CYT1	cytochrome c1, heme protein, mitochondrial, putative	14.2814	4.6514	1.98548e-05	0.000218353
PF3D7_0526200	ARFGAP2	ADP-ribosylation factor GTPase-activating protein 2	5.68202	1.10494	0.106005	0.212205
PF3D7_0526300	WDR55	WD repeat-containing protein 55, putative	4.30692	-1.20177	0.0830094	0.176188
PF3D7_0526400	N/A	conserved Plasmodium protein, unknown function	0.787067	-0.311888	0.857404	1
PF3D7_0526500	N/A	Suf domain-containing protein, putative	12.9565	-0.0794559	0.847812	0.906354
PF3D7_0526600	N/A	conserved Plasmodium protein, unknown function	126.321	0.143993	0.627836	0.744931
PF3D7_0526700	N/A	conserved protein, unknown function	6.25216	0.660458	0.281908	0.430536
PF3D7_0607300	UROD	uroporphyrinogen III decarboxylase	13.1686	4.63206	2.00037e-05	0.000218888
PF3D7_0927100	N/A	conserved protein, unknown function	16.7371	4.60146	2.02231e-05	0.000220735
PF3D7_0527000	MCM3	DNA replication licensing factor MCM3, putative	14.5573	1.07168	0.046774	0.115223
PF3D7_0719100	N/A	ATP synthase F0 subunit a-like protein, putative	12.4581	4.61158	2.14156e-05	0.000231436
PF3D7_0527200	USP14	ubiquitin carboxyl-terminal hydrolase 14	43.8993	-0.323694	0.224158	0.366291
PF3D7_1148640	N/A	28S ribosomal RNA	63.1546	5.40165	2.23154e-05	0.000239973
PF3D7_0527400	N/A	conserved Plasmodium protein, unknown function	12.126	0.384258	0.391845	0.542764
PF3D7_0527500	HIP	Hsc70-interacting protein	89.1451	0.968755	0.000312834	0.00225385
PF3D7_0527600	N/A	conserved Plasmodium protein, unknown function	4.8011	-0.121704	0.860658	0.913899
PF3D7_0527700	N/A	tRNA Glutamic acid	0.0774006	0	1	1
PF3D7_0527800	N/A	tRNA Leucine	3.74791	0.406403	0.810738	0.879642
PF3D7_0527900	DDX41	ATP-dependent RNA helicase DDX41, putative	8.58355	0.131344	0.79148	0.86846
PF3D7_0528000	UMP1	proteasome maturation factor UMP1, putative	7.54007	0.568412	0.32032	0.47009
PF3D7_0528100	N/A	AP-1/2 complex subunit beta, putative	26.2321	-0.141131	0.679071	0.784137
PF3D7_0528200	EIF3E	eukaryotic translation initiation factor 3 subunit E, putative	28.4767	0.634094	0.0886882	0.185892
PF3D7_0528300	N/A	conserved protein, unknown function	11.8336	-4.30718	5.61595e-06	7.25421e-05
PF3D7_0528400	DHHC7	palmitoyltransferase DHHC7	8.18662	-2.93677	5.09614e-05	0.000491165
PF3D7_0528500	CPalpha	F-actin-capping protein subunit alpha, putative	2.00638	-0.103917	0.936384	0.961243
PF3D7_1147700	N/A	ATP synthase subunit delta, mitochondrial, putative	22.6896	4.33467	2.25969e-05	0.000241809
PF3D7_1032000	RimM	ribosome maturation factor RimM, putative	4.81012	4.79437	2.28963e-05	0.000243818
PF3D7_0528800	N/A	nuclear GTP-binding protein, putative	24.3008	0.329904	0.303021	0.45341
PF3D7_0528900	N/A	conserved protein, unknown function	0.645223	-1.31409	0.421456	1
PF3D7_0529000	TIP	T-cell immunomodulatory protein homolog, putative	12.9377	-1.93112	5.75816e-06	7.30818e-05
PF3D7_0529100	ATrx2	thioredoxin-like protein, putative	7.05181	1.18962	0.0762067	0.165779
PF3D7_0529200	N/A	sugar transporter, putative	0.590532	0.353141	0.847983	1
PF3D7_0529300	TIC22	apicoplast TIC22 protein	1.9625	2.34976	0.0733803	0.161075
PF3D7_0529400	AKIT5	apicomplexan kinetochore protein 5, putative	12.6271	0.422465	0.354717	0.505614
PF3D7_0529500	N/A	cell cycle regulator protein, putative	10.7809	1.12723	0.0537058	0.127439
PF3D7_0529600	N/A	tRNA Arginine	0.406552	1.04083	0.73756	1
PF3D7_0529700	N/A	heptatricopeptide repeat-containing protein, putative	3.92706	1.11083	0.189963	0.32423
PF3D7_1442100	RPA3	replication factor A protein 3, putative	9.87574	4.56661	2.54953e-05	0.000268223
PF3D7_0529900	N/A	RING zinc finger protein, putative	25.186	-0.042611	0.902874	0.941248
PF3D7_0208100	N/A	C2 domain-containing protein 5, putative	17.134	3.74922	2.70237e-05	0.000280918
PF3D7_0530100	SYN6	SNARE protein, putative	15.7654	1.01827	0.0294995	0.0816674
PF3D7_0105000	N/A	non-coding RNA	57.5936	1.87558	2.75737e-05	0.000285277
PF3D7_1465000	COX6A	cytochrome c oxidase subunit 6A, putative	14.7338	4.61756	2.91736e-05	0.000299699
PF3D7_1426100	BTF3	transcription factor BTF3, putative	46.8954	1.26345	3.05589e-05	0.000312459
PF3D7_0530500	N/A	conserved Plasmodium membrane protein, unknown function	0.404464	0.285603	0.895015	1
PF3D7_0530600	N/A	XAP-5 DNA binding protein, putative	5.83613	-0.13839	0.805833	0.87797
PF3D7_0530700	N/A	conserved Plasmodium protein, unknown function	5.70256	-0.00666935	0.990283	0.995298
PF3D7_0530750	DPM3	dolichol-phosphate mannosyltransferase subunit 3, putative	0.415115	1.50606	0.446192	1
PF3D7_0530800	N/A	CPW-WPC family protein	0.699769	-0.911137	0.591317	1
PF3D7_0530900	FRM1	formin 1	2.15954	-1.20349	0.341722	0.492721
PF3D7_0531000	N/A	SURF1 domain-containing protein, putative	7.83034	-0.0453885	0.920902	0.952086
PF3D7_1352500	N/A	thioredoxin-related protein, putative	31.9074	2.23923	3.16832e-05	0.000323198
PF3D7_0531200	N/A	ribosomal protein S16, mitochondrial, putative	5.17842	1.91496	0.0500111	0.120902
PF3D7_0531300	N/A	conserved Plasmodium protein, unknown function	0.887458	-0.721837	0.551557	1
PF3D7_0531400	N/A	G-patch domain-containing protein, putative	12.9884	-0.189795	0.640935	0.754733
PF3D7_0531500	N/A	non-coding RNA	5.18972	2.20317	0.0173314	0.0540879
PF3D7_0531600	N/A	18S ribosomal RNA	1512.45	-2.89604	7.2389e-06	9.03001e-05
PF3D7_0531800	N/A	5.8S ribosomal RNA	0.0633851	0	1	1
PF3D7_0532000	N/A	28S ribosomal RNA	2811.83	-3.14174	8.75431e-06	0.000105876
PF3D7_0532100	ETRAMP5	early transcribed membrane protein 5	8.68499	1.46799	0.0206047	0.0615744
PF3D7_0532200	N/A	Plasmodium exported protein (PHISTc), unknown function	0.119409	0.978149	0.868956	1
PF3D7_0532300	N/A	Plasmodium exported protein (PHISTb), unknown function	0.549029	3.19016	0.202933	1
PF3D7_0532400	LyMP	lysine-rich membrane-associated PHISTb protein	0.64584	0.730776	0.697605	1
PF3D7_0532500	N/A	Plasmodium exported protein, unknown function	0.223326	-0.771595	0.896466	1
PF3D7_0532600	N/A	Plasmodium exported protein, unknown function	0.0920726	0	1	1
PF3D7_0532700	VAR	erythrocyte membrane protein 1 (PfEMP1), pseudogene	0	0	1	1
PF3D7_0532800	N/A	stevor, pseudogene	0	0	1	1
PF3D7_0532900	RIF	rifin	0	0	1	1
PF3D7_0533000	RIF	rifin, pseudogene	0	0	1	1
PF3D7_0533100	VAR1CSA	erythrocyte membrane protein 1 (PfEMP1), pseudogene	0.247246	-1.52901	0.73783	1
PF3D7_0600100	VAR	erythrocyte membrane protein 1 (PfEMP1), pseudogene	0	0	1	1
PF3D7_0600200	VAR	erythrocyte membrane protein 1, PfEMP1	0.442181	-1.1875	0.841122	1
PF3D7_0700200	RIF	rifin	0.0741805	0	1	1
PF3D7_0600400	VAR	erythrocyte membrane protein 1, PfEMP1	0.216774	-0.647653	0.89472	1
PF3D7_0600500	RIF	rifin	0	0	1	1
PF3D7_0600600	VAR	erythrocyte membrane protein 1 (PfEMP1), exon 2	0.0410681	0	1	1
PF3D7_0600700	RIF	rifin	0	0	1	1
PF3D7_0600800	RIF	rifin, pseudogene	0	0	1	1
PF3D7_0324800	RIF	rifin	0.0730241	0	1	1
PF3D7_0601000	EPF4	exported protein family 4	0	0	1	1
PF3D7_0601100	EPF3	exported protein family 3	0.159763	-1.14852	0.846484	1
PF3D7_0701600	MC-2TM	Pfmc-2TM Maurer's cleft two transmembrane protein	0.0464504	0.978147	0.868957	1
PF3D7_0601300	EPF1	exported protein family 1	0	0	1	1
PF3D7_0601400	VAR	erythrocyte membrane protein 1 (PfEMP1), pseudogene	0.138149	0.971536	0.845769	1
PF3D7_0601500	N/A	Plasmodium exported protein (PHISTb), unknown function	0.394693	0.435147	0.850343	1
PF3D7_0601600	N/A	tetratricopeptide repeat protein, putative	8.31948	1.71121	0.0558324	0.130635
PF3D7_0601700	N/A	Plasmodium exported protein (PHISTa), unknown function, pseudogene	0.512063	0.151594	0.933648	1
PF3D7_0601800	N/A	H/ACA snoRNA	1.21679	0	1	1
PF3D7_0601900	N/A	conserved Plasmodium protein, unknown function	9.40793	1.11305	0.0222946	0.0655036
PF3D7_0602000	N/A	zinc finger protein, putative	2.43798	2.71145	0.0182425	0.0560815
PF3D7_0602100	MTR4	ATP-dependent RNA helicase MTR4	34.5003	-0.413981	0.102155	0.206523
PF3D7_0602200	N/A	MYND-type zinc finger protein, putative	8.37745	0.710877	0.219946	0.361171
PF3D7_0602300	PALM	liver merozoite formation protein, putative	0.646913	0.711121	0.687475	1
PF3D7_1220900	HP1	heterochromatin protein 1	16.4122	2.32454	3.20358e-05	0.000326034
PF3D7_0602500	N/A	geranylgeranyl transferase type-2 subunit beta, putative	0.741085	1.45226	0.335907	1
PF3D7_0602600	N/A	SAC3 domain-containing protein, putative	9.61799	-0.739206	0.114773	0.224808
PF3D7_0602700	N/A	conserved Plasmodium protein, unknown function	0.744639	0.645409	0.670986	1
PF3D7_0602800	JmjC2	JmjC domain-containing protein 2, putative	3.32236	1.21637	0.144205	0.265541
PF3D7_0626800	PyrK	pyruvate kinase	43.7922	1.69348	3.21212e-05	0.000326143
PF3D7_0314500	N/A	conserved Plasmodium protein, unknown function	24.5256	1.67333	3.30797e-05	0.000334319
PF3D7_0603100	N/A	RNA-binding protein, putative	1.76898	2.4058	0.0622761	0.142355
PF3D7_1229600	N/A	conserved Plasmodium protein, unknown function	13.246	2.5267	3.33472e-05	0.000336245
PF3D7_0603300	DHODH	dihydroorotate dehydrogenase	4.33798	-0.512171	0.569188	0.69532
PF3D7_0603400	TEX1	trophozoite exported protein 1	21.6729	-0.328825	0.26535	0.410584
PF3D7_0904700	HU	bacterial histone-like protein	6.06846	3.05361	3.60409e-05	0.000360905
PF3D7_0614800	NTHL1	endonuclease III-like protein 1, putative	7.68568	2.55028	4.26122e-05	0.00041902
PF3D7_0603700	mFRS	phenylalanine--tRNA ligase	0.902901	1.2714	0.383381	1
PF3D7_0603800	CEP76	NdP2 protein, putative	4.36241	1.18051	0.280523	0.429136
PF3D7_0603900	N/A	conserved Plasmodium protein, unknown function	1.17744	0.795289	0.605488	1
PF3D7_0604000	N/A	conserved Plasmodium protein, unknown function	4.08142	1.6882	0.155932	0.280625
PF3D7_0604100	SIP2	AP2 domain transcription factor	10.7217	1.31751	0.38005	0.530806
PF3D7_0604200	N/A	ribosomal protein L41, mitochondrial, putative	1.10459	0.480604	0.706816	1
PF3D7_0604300	N/A	conserved Plasmodium protein, unknown function	4.65378	-0.95521	0.239351	0.381389
PF3D7_0604400	N/A	conserved protein, unknown function	0.456398	0.744745	0.732566	1
PF3D7_0604500	N/A	GYF domain-containing protein, putative	51.195	-0.396522	0.120419	0.232529
PF3D7_0604600	N/A	DNA helicase, putative	4.82548	-0.115447	0.847586	0.906334
PF3D7_0604700	GILP	glyoxalase I-like protein GILP	4.36167	2.49143	0.0215431	0.0637243
PF3D7_0604800	N/A	RAP protein, putative	4.41389	1.1272	0.129001	0.243607
PF3D7_0604900	N/A	conserved Plasmodium protein, unknown function	3.82571	1.01324	0.215345	0.356
PF3D7_0605000	N/A	50S ribosomal protein L24, putative	18.3855	-3.44475	4.36114e-11	2.7201e-09
PF3D7_0605100	KH1	KH domain-containing protein, putative	16.8778	-0.179724	0.69584	0.795506
PF3D7_0505800	SUMO	small ubiquitin-related modifier	38.4182	2.08821	4.40448e-05	0.000431165
PF3D7_0605300	ARK1	serine/threonine protein kinase ARK1	7.08582	2.29855	0.0370803	0.0975846
PF3D7_0605400	N/A	calcium-binding protein, putative	0.731187	0.136858	0.930257	1
PF3D7_0605500	N/A	cyclin dependent kinase binding protein, putative	0.694086	1.84054	0.285288	1
PF3D7_0605600	N/A	nucleoside diphosphate kinase, putative	120.613	-4.09809	2.10096e-09	7.45757e-08
PF3D7_0605700	N/A	conserved Plasmodium protein, unknown function	6.45664	-6.19573	0.000188408	0.00148586
PF3D7_1223700	VIT	vacuolar iron transporter	22.1453	1.9819	4.80265e-05	0.000467002
PF3D7_0605900	N/A	elongation of fatty acids protein, putative	7.00916	0.116205	0.899267	0.938833
PF3D7_0606000	KIC1	protein KIC1	12.1801	-0.72207	0.171188	0.300647
PF3D7_0606100	N/A	RNA-binding protein, putative	20.3538	-0.292655	0.470578	0.61348
PF3D7_0606200	PEX4	ubiquitin-conjugating enzyme E2 PEX4, putative	2.00103	1.1441	0.295995	0.447105
PF3D7_0606300	N/A	conserved Plasmodium protein, unknown function	0.47959	-0.20291	0.91542	1
PF3D7_0606400	N/A	conserved Plasmodium protein, unknown function	11.987	-1.44876	0.0104968	0.0367221
PF3D7_0606500	PTB	polypyrimidine tract-binding protein, putative	12.3873	0.132458	0.748622	0.835716
PF3D7_0606600	N/A	WD repeat-containing protein, putative	54.9257	-1.7323	4.2657e-09	1.44372e-07
PF3D7_0606700	N/A	coatomer alpha subunit, putative	20.4584	-1.46376	9.28366e-05	0.000822159
PF3D7_0606800	VFT1	VFT protein	2.21304	0.142234	0.903901	0.941645
PF3D7_0606900	GLP2	glutaredoxin-like protein	5.55282	0.769042	0.265969	0.411197
PF3D7_0607000	N/A	translation initiation factor IF-2, putative	73.2766	0.144205	0.588189	0.71176
PF3D7_0607100	N/A	MYND-type zinc finger protein, putative	1.29155	0.752437	0.54391	0.675345
PF3D7_0607200	N/A	RING zinc finger protein, putative	3.09194	0.936848	0.505916	0.643844
PF3D7_1038000	N/A	antigen UB05	115.915	1.61611	4.91221e-05	0.000476593
PF3D7_0607400	N/A	G-protein associated signal transduction protein, putative	10.1978	0.299173	0.550078	0.679774
PF3D7_1309000	N/A	conserved protein, unknown function	35.2757	1.41025	4.97578e-05	0.000481691
PF3D7_0607600	SAS6	spindle assembly abnormal protein 6, putative	3.52945	0.582977	0.67231	0.778544
PF3D7_0607700	N/A	conserved Plasmodium protein, unknown function	5.96199	-0.716231	0.582552	0.706703
PF3D7_0607800	N/A	GTP-binding protein, putative	1.75976	-1.61003	0.151772	0.274611
PF3D7_0607900	N/A	conserved Plasmodium protein, unknown function	21.117	-2.68231	2.87632e-08	7.21724e-07
PF3D7_0608000	DPH7	diphthine methyltransferase, putative	5.24303	0.0164858	0.981949	0.989199
PF3D7_0608100	N/A	conserved Plasmodium protein, unknown function	11.5326	-0.481714	0.215551	0.356071
PF3D7_0608200	N/A	conserved Plasmodium protein, unknown function	2.58117	1.18222	0.168215	0.297162
PF3D7_0608300	N/A	heptatricopeptide repeat-containing protein, putative	14.6448	-0.892437	0.0164759	0.0520505
PF3D7_0608310	SAM50	sorting assembly machinery 50 kDa subunit, putative	4.83229	-0.15345	0.833082	0.896754
PF3D7_0608400	C4AP4	respiratory chain complex 4 associated protein 4	0.636671	0.650232	0.695598	1
PF3D7_0608500	N/A	proteasome subunit alpha type-2, putative	19.6359	0.317181	0.4387	0.585201
PF3D7_0608600	N/A	conserved Plasmodium protein, unknown function	1.82172	0.201427	0.885476	0.930325
PF3D7_0608700	CCT6	T-complex protein 1 subunit zeta	34.7882	-0.211668	0.534678	0.666401
PF3D7_0608800	OAT	ornithine aminotransferase	7.3284	0.611067	0.357454	0.508435
PF3D7_0309500	AS	asparagine synthetase [glutamine-hydrolyzing], putative	29.2801	1.3406	5.03827e-05	0.000486661
PF3D7_0609000	NUP637	nucleoporin NUP637, putative	83.7273	-0.537654	0.0265561	0.0747542
PF3D7_0622600	QCR9	cytochrome b-c1 complex subunit 9, putative	14.8633	4.46364	5.26608e-05	0.000505312
PF3D7_0609200	N/A	citrate synthase-like protein, putative	4.6686	0.536701	0.3807	0.531373
PF3D7_0609300	N/A	conserved Plasmodium protein, unknown function	4.08015	0.177826	0.814416	0.881661
PF3D7_0609400	CLS	mitochondrial cardiolipin synthase, putative	42.7184	0.885344	0.170353	0.299733
PF3D7_0609500	N/A	conserved Plasmodium protein, unknown function	0.946806	1.15085	0.469865	1
PF3D7_0609600	N/A	conserved Plasmodium protein, unknown function	4.70229	-2.64053	0.000769365	0.00470455
PF3D7_0609700	KIC6	protein KIC6	35.6486	-2.24545	6.58508e-07	1.1334e-05
PF3D7_0609800	DHHC2	palmitoyltransferase DHHC2, putative	1.50632	2.63499	0.0876775	0.184393
PF3D7_0609900	N/A	tetratricopeptide repeat protein, putative	3.20118	0.114819	0.879283	0.927059
PF3D7_0610000	N/A	ribosomal protein L19, mitochondrial, putative	0.893379	1.40291	0.405866	1
PF3D7_0610100	SLU7	pre-mRNA-splicing factor SLU7, putative	12.9332	-0.475691	0.241104	0.383903
PF3D7_0610200	RBM25	RNA-binding protein 25, putative	20.8663	0.130237	0.721707	0.817161
PF3D7_0610300	N/A	non-coding RNA	0.0062565	0	1	1
PF3D7_0610400	H3	histone H3	142.441	-0.602901	0.126941	0.241281
PF3D7_0610500	N/A	peptidyl-tRNA hydrolase PTRHD1, putative	14.4719	1.13321	0.0368603	0.0970639
PF3D7_0610600	CDPK2	calcium-dependent protein kinase 2	2.60171	1.0358	0.356535	0.507542
PF3D7_1342800	PEPCK	phosphoenolpyruvate carboxykinase	77.3565	1.5276	5.36425e-05	0.000513604
PF3D7_0610800	TK	transketolase	27.4996	-1.29918	0.000138457	0.00116027
PF3D7_0610900	SPT5	transcription elongation factor SPT5, putative	20.7461	-1.74435	1.08827e-05	0.000128764
PF3D7_1343500	N/A	conserved protein, unknown function	5.95977	3.28528	5.4057e-05	0.000516439
PF3D7_0611100	SDH3	succinate dehydrogenase subunit 3, putative	0.188681	0.454227	0.91439	1
PF3D7_0220200	N/A	Plasmodium exported protein, unknown function	5.24292	4.45376	5.43482e-05	0.000518088
PF3D7_0219500	N/A	pseudouridine synthase, putative	4.3074	4.5338	5.49828e-05	0.000522329
PF3D7_0611400	SWIB	SWI/SNF-related matrix-associated actin-dependent regulator of chromatin	6.45978	-0.505277	0.362384	0.513025
PF3D7_0611500	N/A	EF hand domain-containing protein, putative	0.10461	0.978147	0.868957	1
PF3D7_0611600	BTP1	basal complex transmembrane protein 1	4.67845	1.88536	0.149874	0.272533
PF3D7_0521900	N/A	conserved Plasmodium protein, unknown function	8.5693	2.42388	5.50323e-05	0.000522329
PF3D7_0611800	N/A	conserved Plasmodium protein, unknown function	17.5705	-0.233155	0.636613	0.752423
PF3D7_1125000	N/A	conserved protein, unknown function	4.73277	4.48474	5.57947e-05	0.000528415
PF3D7_0612000	N/A	conserved Plasmodium protein, unknown function	0.511905	-0.306116	0.866395	1
PF3D7_0612100	EIF3L	eukaryotic translation initiation factor 3 subunit L, putative	23.2303	0.0654653	0.85135	0.908874
PF3D7_0612200	LRR6	leucine-rich repeat protein	6.006	2.03458	0.0405212	0.103885
PF3D7_0612300	TMEM234	transmembrane protein 234, putative	0.677819	0.980955	0.53251	1
PF3D7_0612400	N/A	peptidyl-tRNA hydrolase, putative	1.85239	2.9821	0.0234762	0.067834
PF3D7_0612500	N/A	conserved Plasmodium protein, unknown function	0.517914	0.756623	0.695004	1
PF3D7_0612600	NCS6	cytoplasmic tRNA 2-thiolation protein 1, putative	7.49603	-0.0325635	0.956169	0.975584
PF3D7_0612700	P12	6-cysteine protein P12	1.70288	0.87083	0.524735	0.658331
PF3D7_0612800	P12p	6-cysteine protein P12p	2.69799	0.0512428	0.962121	0.978254
PF3D7_0612900	NOG1	nucleolar GTP-binding protein 1, putative	17.9719	-0.32896	0.365678	0.516348
PF3D7_0203400	N/A	conserved protein, unknown function	15.7942	4.09756	5.62633e-05	0.0005317
PF3D7_0613100	N/A	conserved Plasmodium protein, unknown function	11.4165	0.360619	0.49491	0.633659
PF3D7_0613200	N/A	conserved Plasmodium protein, unknown function	2.44009	0.526306	0.638793	0.753573
PF3D7_0613300	ROP14	rhoptry protein ROP14	15.9763	-2.71052	0.000277999	0.00203991
PF3D7_0613400	RPL18	50S ribosomal protein L18, apicoplast, putative	6.50184	1.0827	0.20495	0.342065
PF3D7_0613500	N/A	AP-3 complex subunit beta, putative	6.81638	-1.60695	0.00623892	0.0245397
PF3D7_0613600	N/A	conserved Plasmodium protein, unknown function	3.39868	1.6323	0.0650668	0.147269
PF3D7_0613700	N/A	syntaxin-binding protein, putative	14.5642	-0.916618	0.030055	0.0828411
PF3D7_0613800	ApiAP2	AP2 domain transcription factor, putative	12.6655	1.11847	0.0249145	0.0709567
PF3D7_0613900	MyoE	myosin E, putative	6.99142	-2.98707	0.00277165	0.0130399
PF3D7_0614000	N/A	thiamine-phosphate synthase, putative	15.5916	-0.533142	0.286803	0.436301
PF3D7_0614100	N/A	filamin domain-containing protein, putative	4.87283	1.92199	0.0409335	0.104512
PF3D7_0614200	NAR1	cytosolic Fe-S cluster assembly factor NAR1, putative	8.44388	0.141725	0.779632	0.860651
PF3D7_0614300	MFR1	major facilitator superfamily-related transporter, putative	8.50353	-1.53712	0.00639593	0.0250445
PF3D7_0614400	CWF7	pre-mRNA-splicing factor CWF7, putative	142.123	-2.58883	7.13041e-14	1.35354e-11
PF3D7_0931000	N/A	elongation factor Tu, putative	11.0345	2.58594	5.66197e-05	0.000533913
PF3D7_0614600	N/A	conserved Plasmodium protein, unknown function	0.986995	2.38957	0.123061	1
PF3D7_0614700	N/A	F-box protein FBXO6, putative	1.90068	-0.559943	0.594946	0.716759
PF3D7_1441100	N/A	conserved Plasmodium protein, unknown function	55.3239	1.46517	5.73216e-05	0.000539367
PF3D7_0614900	N/A	conserved Plasmodium membrane protein, unknown function	49.8558	-3.05081	1.6984e-10	8.33168e-09
PF3D7_0615000	N/A	conserved Plasmodium protein, unknown function	13.7173	-2.60761	4.06503e-07	7.4571e-06
PF3D7_0615100	ENR	enoyl-acyl carrier reductase	3.04181	1.75674	0.129643	0.244186
PF3D7_0615200	N/A	conserved protein, unknown function	1.74275	1.71107	0.179804	0.310532
PF3D7_0615300	GWT1	GPI-anchored wall transfer protein 1, putative	3.67628	1.2018	0.150848	0.273422
PF3D7_0615400	N/A	ribonuclease, putative	114.352	-1.82317	3.251e-09	1.1265e-07
PF3D7_0615500	CRK5	cdc2-related protein kinase 5	3.93128	-0.530728	0.457274	0.60098
PF3D7_0615600	N/A	zinc finger protein, putative	18.4471	-0.859307	0.00623652	0.0245397
PF3D7_0615700	ALYREF	THO complex subunit 4, putative	5.94207	0.108278	0.872445	0.922845
PF3D7_0615800	COG4	conserved oligomeric Golgi complex subunit 4, putative	4.68456	1.21011	0.185036	0.317682
PF3D7_0615900	N/A	protein phosphatase, putative	11.3576	-0.0648514	0.886218	0.93055
PF3D7_0616000	PDXK	pyridoxal kinase	6.09499	-0.0221948	0.968684	0.981726
PF3D7_0616100	N/A	conserved Plasmodium protein, unknown function	8.90809	0.0293953	0.949812	0.971394
PF3D7_0616200	NDC80	kinetochore protein NDC80	7.7198	0.526693	0.374982	0.525194
PF3D7_0616300	N/A	conserved Plasmodium protein, unknown function	3.79661	-1.39114	0.0578575	0.134217
PF3D7_0616400	N/A	conserved Plasmodium protein, unknown function	5.54705	0.199672	0.712343	0.809287
PF3D7_0616500	TLP	TRAP-like protein	0.752634	-3.1692	0.0704498	1
PF3D7_0616600	N/A	conserved protein, unknown function	2.67957	2.19252	0.0554801	0.130159
PF3D7_0616700	N/A	ras GTPAse, putative	3.69056	1.69521	0.0557901	0.130635
PF3D7_0616800	MQO	malate:quinone oxidoreductase	9.84592	0.336668	0.56093	0.688555
PF3D7_0616900	N/A	conserved Plasmodium protein, unknown function	30.6413	-1.80597	8.52186e-08	1.83283e-06
PF3D7_0617000	TOM40	mitochondrial import receptor subunit TOM40, putative	19.0818	0.358648	0.417373	0.564863
PF3D7_0617100	N/A	AP-2 complex subunit alpha, putative	16.4811	-1.34078	0.000820153	0.00494584
PF3D7_0617200	N/A	BFR1 domain-containing protein, putative	44.0989	0.653391	0.0485643	0.118321
PF3D7_0617300	N/A	RNA-binding protein, putative	1.7829	1.81637	0.15556	0.280303
PF3D7_0617400	VAR	erythrocyte membrane protein 1, PfEMP1	2.42294	-0.23195	0.826459	0.891603
PF3D7_0400700	RIF	rifin	0.0666558	-0.640543	0.914083	1
PF3D7_1479500	N/A	stevor	0.0647396	-0.640543	0.914083	1
PF3D7_0617700	RIF	rifin	0	0	1	1
PF3D7_0617800	H2A	histone H2A	732.075	-0.0179039	0.94642	0.968605
PF3D7_0617900	H3.3	histone H3 variant	334.614	-0.586507	0.0407717	0.104282
PF3D7_0618000	N/A	conserved Plasmodium membrane protein, unknown function	14.3255	0.746415	0.504792	0.64273
PF3D7_0618100	N/A	conserved Plasmodium protein, unknown function	49.8218	-2.1638	8.93139e-10	3.57747e-08
PF3D7_0618200	N/A	conserved protein, unknown function	9.03549	0.548698	0.237304	0.379373
PF3D7_0618300	N/A	60S ribosomal protein L27a, putative	110.244	0.74017	0.00132831	0.00726312
PF3D7_0618400	N/A	LMBR1 domain-containing protein, putative	2.96372	-2.77738	0.00371743	0.0163777
PF3D7_0618500	MDH	malate dehydrogenase	9.03571	1.12143	0.257853	0.402642
PF3D7_0618600	ROM10	rhomboid protease ROM10	0.837869	2.31784	0.126475	1
PF3D7_1345500	UBC	ubiquitin-conjugating enzyme E2	7.45518	3.11841	5.82556e-05	0.000545802
PF3D7_0618800	N/A	heptatricopeptide repeat-containing protein, putative	28.3548	-2.12535	2.72542e-08	6.91812e-07
PF3D7_0618900	GPI1	phosphatidylinositol N-acetylglucosaminyltransferase subunit GPI1	1.48987	1.83542	0.158918	0.284944
PF3D7_0619000	N/A	FPL domain-containing protein, putative	24.1512	-0.60207	0.044362	0.110803
PF3D7_0619100	N/A	conserved Plasmodium protein, unknown function	4.24545	0.690436	0.351331	0.502922
PF3D7_0619200	N/A	conserved Plasmodium protein, unknown function	18.3836	-0.989955	0.00615765	0.0244181
PF3D7_0619300	N/A	conserved Plasmodium protein, unknown function	12.0211	0.30974	0.490098	0.629022
PF3D7_0619400	N/A	cell division cycle protein 48 homologue, putative	41.246	0.205279	0.484631	0.624895
PF3D7_0619500	ACS12	acyl-CoA synthetase	9.73381	0.320725	0.518633	0.653304
PF3D7_0619600	N/A	conserved Plasmodium protein, unknown function	3.00726	0.886707	0.405048	0.553675
PF3D7_0619700	N/A	F-box protein FBXO1, putative	1.55768	0.204937	0.857027	0.911948
PF3D7_0619800	N/A	WD repeat-containing protein, putative	16.8537	-0.506141	0.149032	0.271568
PF3D7_0619900	SF3A2	splicing factor 3A subunit 2, putative	7.88973	-0.30899	0.580867	0.705413
PF3D7_0620000	PIMMS43	PIMMS43 protein	1080.67	-3.29607	2.03782e-17	1.27102e-14
PF3D7_0620100	ATPTG12	ATP synthase-associated protein, putative	14.3229	-2.19791	1.78993e-06	2.70409e-05
PF3D7_0620200	N/A	conserved Plasmodium protein, unknown function	0.659683	0.412707	0.816753	1
PF3D7_0620300	N/A	conserved Plasmodium protein, unknown function	2.13865	0.7166	0.561333	0.688808
PF3D7_0620400	MSP10	merozoite surface protein 10	1.10883	1.43919	0.315775	1
PF3D7_0620500	N/A	cleavage stimulation factor subunit 1, putative	8.23	-0.546758	0.261654	0.406825
PF3D7_0620600	N/A	conserved Plasmodium protein, unknown function	1.80809	2.87101	0.0275745	0.076999
PF3D7_0620700	N/A	DnaJ protein, putative	2.14697	-0.128625	0.926665	0.955555
PF3D7_0620800	N/A	tRNA Alanine	0.911895	1.54027	0.300976	1
PF3D7_0620900	N/A	tRNA Leucine	0.905015	1.7197	0.268988	1
PF3D7_0621000	N/A	conserved Plasmodium protein, unknown function	9.23244	0.533318	0.314545	0.465181
PF3D7_0621100	N/A	tetratricopeptide repeat protein, putative	5.20599	2.14049	0.108131	0.215669
PF3D7_1220300	N/A	cell cycle associated protein, putative	8.64917	2.91289	5.8903e-05	0.000550687
PF3D7_0621300	PUF3	mRNA-binding protein PUF3	20.3676	0.796021	0.0615496	0.140989
PF3D7_0621350	SYS1	protein SYS1, putative	0.00803235	0	1	1
PF3D7_0621400	ALV7	Pf77 protein	1.46714	-0.177299	0.895786	0.936991
PF3D7_0621500	RPP1	ribonuclease P/MRP protein subunit RPP1, putative	4.47587	1.15521	0.156541	0.281142
PF3D7_0621600	N/A	tRNA Serine	7.38807	2.29398	0.0226447	0.0661759
PF3D7_0621700	N/A	RAP protein, putative	19.4532	-0.874887	0.0184248	0.056372
PF3D7_1368600	TIM9	mitochondrial import inner membrane translocase subunit TIM9, putative	14.1082	2.03173	6.00032e-05	0.00055858
PF3D7_0308000	N/A	DNA polymerase delta small subunit, putative	6.88871	3.89594	6.28579e-05	0.00058267
PF3D7_0622000	N/A	conserved Plasmodium protein, unknown function	1.13774	0.179642	0.872205	1
PF3D7_0622100	N/A	conserved Plasmodium protein, unknown function	3.06661	0.311549	0.800233	0.873891
PF3D7_0622200	MIAB	tRNA-2-methylthio-N(6)-dimethylallyladenosine synthase	21.4559	-0.30662	0.360034	0.511023
PF3D7_0622300	N/A	vacuolar transporter chaperone, putative	1.16857	2.16098	0.145441	1
PF3D7_0622400	N/A	conserved protein, unknown function	3.90998	0.0780193	0.926138	0.955365
PF3D7_0622500	N/A	RNA methyltransferase, putative	3.30641	-0.773413	0.448016	0.59238
PF3D7_0919000	NAPS	nucleosome assembly protein	56.5981	1.55188	7.03872e-05	0.000651081
PF3D7_0622700	N/A	conserved Plasmodium membrane protein, unknown function	1.88019	1.52067	0.150864	0.273422
PF3D7_0622800	N/A	leucine--tRNA ligase, putative	34.9723	-0.0243009	0.935588	0.961124
PF3D7_0622900	AP2Tel	AP2 domain transcription factor AP2Tel	13.0805	-1.27389	0.0104734	0.0366989
PF3D7_0623000	CS	chorismate synthase	3.22708	-0.0927148	0.90705	0.943349
PF3D7_0623100	NAB2	nuclear polyadenylated RNA-binding protein NAB2, putative	46.488	-1.58395	5.22762e-09	1.67822e-07
PF3D7_0623200	FNR	ferredoxin--NADP reductase	5.14167	-0.51353	0.393678	0.544958
PF3D7_0623300	N/A	EGF-like membrane protein, putative	1.65721	2.73975	0.0287101	0.0797888
PF3D7_0623400	Mei2	MEI2-like RNA-binding protein	2.82674	-4.32484	0.00321569	0.0144739
PF3D7_0623500	SOD2	superoxide dismutase [Fe]	3.08623	-1.99951	0.0172965	0.0540177
PF3D7_0623600	N/A	splicing factor-like protein 1, putative	10.7999	-0.819733	0.097575	0.199814
PF3D7_0623700	SUV3	ATP-dependent RNA helicase SUV3, putative	2.98019	-0.18461	0.84381	0.904289
PF3D7_0623800	TKL4	tyrosine kinase-like protein, putative	77.5715	-2.18404	8.30168e-13	1.06603e-10
PF3D7_0623900	N/A	ribonuclease H2 subunit A, putative	5.40615	-1.17765	0.111853	0.220774
PF3D7_0624000	HK	hexokinase	20.7048	0.0757731	0.840621	0.902418
PF3D7_0624100	N/A	conserved protein, unknown function	1.73758	1.11257	0.396331	0.546723
PF3D7_0624200	N/A	SURP domain-containing protein, putative	56.2062	-3.42187	3.21649e-14	6.68724e-12
PF3D7_0624300	N/A	CPW-WPC family protein	6.51678	-3.07169	1.71901e-06	2.62419e-05
PF3D7_0803800	N/A	proteasome subunit beta type-4	39.3746	1.51	7.15497e-05	0.000660436
PF3D7_1146600	ORP1	oocyst rupture protein 1, putative	9.96689	2.92149	7.89043e-05	0.000722215
PF3D7_0624600	ISWI	ISWI chromatin-remodeling complex ATPase	38.6469	-0.739115	0.0166403	0.0524939
PF3D7_0624700	PIGL	N-acetylglucosaminyl-phosphatidylinositol de-N-acetylase, putative	0.887268	0.726739	0.68627	1
PF3D7_0624800	N/A	conserved Plasmodium protein, unknown function	0.160361	0	1	1
PF3D7_0624900	N/A	GAS8-like protein, putative	1.59085	1.78033	0.111584	0.220441
PF3D7_0625000	SMS1	sphingomyelin synthase 1, putative	1.2266	2.30919	0.0969615	0.199275
PF3D7_0625100	SMS2	sphingomyelin synthase 2, putative	0.187989	0	1	1
PF3D7_0625200	N/A	conserved Plasmodium protein, unknown function	4.04932	1.58359	0.0413122	0.10528
PF3D7_0625300	MtDNAP	mitochondrial DNA polymerase	6.13328	1.54362	0.0664449	0.14969
PF3D7_0625400	N/A	conserved Plasmodium protein, unknown function	9.55123	-0.829762	0.0716404	0.158371
PF3D7_0625500	N/A	conserved Plasmodium membrane protein, unknown function	4.84832	0.620514	0.428219	0.575795
PF3D7_0625600	PAP	poly(A) polymerase PAP, putative	8.34577	0.101457	0.856321	0.911655
PF3D7_0625700	N/A	conserved protein, unknown function	9.10016	1.56834	0.0791454	0.170557
PF3D7_0625800	N/A	conserved Plasmodium protein, unknown function	4.55533	0.86783	0.128299	0.242806
PF3D7_0625900	N/A	conserved Plasmodium protein, unknown function	19.1569	-3.74472	7.54902e-06	9.36336e-05
PF3D7_1120700	N/A	conserved Plasmodium protein, unknown function	11.8809	2.00873	8.12431e-05	0.000742066
PF3D7_0626100	N/A	oxidoreductase, short-chain dehydrogenase family, putative	2.09056	2.24117	0.0565145	0.131923
PF3D7_0626200	N/A	conserved Plasmodium protein, unknown function	3.67284	-0.156754	0.815215	0.882089
PF3D7_0626300	FabB/FabF	3-oxoacyl-acyl-carrier protein synthase I/II	0.424374	0.843402	0.692226	1
PF3D7_0626400	N/A	CRAL/TRIO domain-containing protein, putative	3.40091	0.369211	0.743112	0.832064
PF3D7_0626500	CEP135	centrosomal protein CEP135, putative	1.41901	0.94491	0.458628	0.601672
PF3D7_0626600	N/A	conserved Plasmodium protein, unknown function	1.69374	0.655804	0.544999	0.675985
PF3D7_0626700	N/A	ATPase	4.80123	0.49484	0.50996	0.646858
PF3D7_1356300	N/A	ubiquitin-conjugating enzyme E2, putative	10.5973	4.38123	8.27479e-05	0.000751097
PF3D7_0626840	N/A	small nucleolar RNA snoR35	0.0854501	-0.771593	0.896467	1
PF3D7_0626900	N/A	ribosomal protein L46, mitochondrial, putative	3.45166	2.33984	0.0511888	0.123067
PF3D7_0627000	N/A	conserved Plasmodium protein, unknown function	1.35078	0.750723	0.576014	0.7015
PF3D7_0627100	N/A	ankyrin-repeat protein, putative	37.8996	-0.981902	0.000433753	0.00297762
PF3D7_0627200	PLC5	myosin light chain, putative	1.06227	1.11948	0.458987	1
PF3D7_0627300	RNF5	E3 ubiquitin-protein ligase RNF5, putative	25.9304	-0.312704	0.364545	0.515248
PF3D7_0627400	TIM22	mitochondrial import inner membrane translocase subunit TIM22, putative	3.60102	1.48714	0.106679	0.213167
PF3D7_0603000	N/A	SDE2 domain-containing protein, putative	26.6755	2.00964	8.26577e-05	0.000751097
PF3D7_0627600	N/A	conserved Plasmodium protein, unknown function	2.39739	1.83594	0.132701	0.248871
PF3D7_0627700	N/A	transportin	27.2762	-0.767628	0.0444869	0.111052
PF3D7_0627800	ACAS	acetyl-CoA synthetase	11.4214	-1.50881	0.00644002	0.025172
PF3D7_0627900	POP4	ribonuclease P protein subunit p29, putative	8.51092	0.334316	0.546245	0.676953
PF3D7_0628000	PTPS	6-pyruvoyltetrahydropterin synthase	1.07451	2.14501	0.168488	1
PF3D7_0628100	HECT1	HECT domain-containing protein 1, putative	51.1857	-3.63287	3.28529e-06	4.55352e-05
PF3D7_0628200	PK4	eukaryotic translation initiation factor 2-alpha kinase	48.0567	-1.13737	0.000350225	0.00245833
PF3D7_0628300	CEPT	choline/ethanolaminephosphotransferase, putative	15.7254	0.419072	0.346591	0.497605
PF3D7_0628400	N/A	protease, putative	0.373221	0.759433	0.687049	1
PF3D7_0628500	N/A	conserved Plasmodium protein, unknown function	1.31421	0.638017	0.640987	0.754733
PF3D7_0628600	N/A	DNA methyltransferase 1-associated protein 1, putative	5.15093	0.535138	0.436591	0.583457
PF3D7_0628700	N/A	conserved Plasmodium protein, unknown function	2.93048	-0.332057	0.700541	0.799488
PF3D7_0628800	GATB	glutamyl-tRNA(Gln) amidotransferase subunit B	4.54808	1.20327	0.124636	0.238354
PF3D7_0628900	N/A	RAP protein, putative	3.91572	0.199828	0.814082	0.881661
PF3D7_0629000	GNA1	glucosamine 6-phosphate N-acetyltransferase	1.10845	1.85527	0.151399	1
PF3D7_0629100	NAPRT	nicotinate phosphoribosyltransferase, putative	9.13566	-1.61803	0.00280558	0.0131007
PF3D7_0629200	N/A	DnaJ protein, putative	37.5664	0.0917466	0.792947	0.869036
PF3D7_0629300	PL	phospholipase, putative	0.166396	1.33249	0.765682	1
PF3D7_1320100	ClpS	ATP-dependent Clp protease adapter protein ClpS	4.20429	4.49093	8.37809e-05	0.000755759
PF3D7_0629500	AAT1	amino acid transporter AAT1	8.63783	0.440244	0.3518	0.503262
PF3D7_0629600	N/A	ribosomal RNA-processing protein 7, putative	3.14078	-0.496809	0.57487	0.700888
PF3D7_0629700	SET1	SET domain protein, putative	82.5822	-1.94376	2.35618e-12	2.39172e-10
PF3D7_0629800	N/A	cullin-2, putative	10.7695	0.299878	0.520292	0.654826
PF3D7_0629900	N/A	CRAL/TRIO domain-containing protein, putative	3.87223	0.980411	0.184208	0.316635
PF3D7_0630000	N/A	CPW-WPC family protein	0.123919	0	1	1
PF3D7_0630100	N/A	alpha/beta hydrolase, putative	5.55627	-1.31186	0.0530457	0.12628
PF3D7_0630200	PSOP6	secreted ookinete protein, putative	0.207794	-1.33408	0.788046	1
PF3D7_0630300	N/A	DNA polymerase epsilon catalytic subunit A, putative	7.29721	2.29264	0.032203	0.0878739
PF3D7_0630400	N/A	conserved Plasmodium protein, unknown function	0.680366	-1.21854	0.449454	1
PF3D7_0630500	YTM1	ribosome biogenesis protein YTM1, putative	6.74616	0.380543	0.468915	0.611677
PF3D7_0630600	N/A	deubiquitinating enzyme MINDY, putative	6.73598	0.370382	0.527237	0.660331
PF3D7_0630700	N/A	bifunctional methylenetetrahydrofolate dehydrogenase/cyclohydrolase, putative	2.5818	1.27752	0.0989139	0.202026
PF3D7_0630800	N/A	TPH domain-containing protein, putative	0.981259	-2.39896	0.0928974	1
PF3D7_0630900	HAS1	ATP-dependent RNA helicase HAS1	20.8138	0.0122913	0.968359	0.981726
PF3D7_1324600	N/A	conserved Plasmodium protein, unknown function	7.13991	4.04228	8.50577e-05	0.000765694
PF3D7_0631100	N/A	Plasmodium exported protein (PHISTb), unknown function	0.34892	0.837262	0.697605	1
PF3D7_0631200	VAR	erythrocyte membrane protein 1 (PfEMP1), pseudogene	0.03959	0	1	1
PF3D7_0631300	EPF1	exported protein family 1	0	0	1	1
PF3D7_0101300	MC-2TM	Pfmc-2TM Maurer's cleft two transmembrane protein	0.0372908	0.714569	0.904133	1
PF3D7_0631500	EPF3	exported protein family 3	0.0106421	0.45773	0.938518	1
PF3D7_0631600	EPF4	exported protein family 4	0	0	1	1
PF3D7_0631700	N/A	rifin, pseudogene	0	0	1	1
PF3D7_1041100	RIF	rifin	0.064271	-0.640543	0.914083	1
PF3D7_0114600	N/A	stevor, pseudogene	0.0252972	0	1	1
PF3D7_1254400	RIF	rifin	0.064271	-0.640543	0.914083	1
PF3D7_1219200	RIF	rifin, pseudogene	0.0567901	-0.640543	0.914083	1
PF3D7_0402700	RIF	rifin, pseudogene	0.0549969	0	1	1
PF3D7_0632250	N/A	Plasmodium exported protein, unknown function, fragment, pseudogene	0	0	1	1
PF3D7_0632300	RIF	rifin	0	0	1	1
PF3D7_0808800	RIF	rifin	0.052647	0	1	1
PF3D7_0632500	VAR	erythrocyte membrane protein 1, PfEMP1	0.908151	-0.40723	0.812742	1
PF3D7_0632600	RIF	rifin, pseudogene	0	0	1	1
PF3D7_1000300	RIF	rifin	0.0457856	0	1	1
PF3D7_0632800	VAR	erythrocyte membrane protein 1, PfEMP1	0.0609739	0.714569	0.904133	1
PF3D7_0700100	VAR	erythrocyte membrane protein 1, PfEMP1	0.0314696	0	1	1
PF3D7_0223100	RIF	rifin	0.037404	-0.640543	0.914083	1
PF3D7_0700300	RIF	rifin	0	0	1	1
PF3D7_0700400	N/A	stevor	0	0	1	1
PF3D7_0700500	RIF	rifin	0	0	1	1
PF3D7_0700600	N/A	Plasmodium exported protein, unknown function, pseudogene	0	0	1	1
PF3D7_0700700	N/A	stevor, pseudogene	0	0	1	1
PF3D7_0222100	MC-2TM	Pfmc-2TM Maurer's cleft two transmembrane protein	0.0342676	0	1	1
PF3D7_0700900	EPF1	exported protein family 1, pseudogene	0	0	1	1
PF3D7_0701000	N/A	erythrocyte membrane protein 1 (PfEMP1), pseudogene	0	0	1	1
PF3D7_0901500	RIF	rifin	0.0371825	0	1	1
PF3D7_0701200	RIF	rifin, pseudogene	0	0	1	1
PF3D7_0701300	RIF	rifin, pseudogene	0	0	1	1
PF3D7_0701400	EPF4	exported protein family 4, pseudogene	0.409896	0.799509	0.780932	1
PF3D7_0701500	EPF3	exported protein family 3	0	0	1	1
PF3D7_0713100	MC-2TM	Pfmc-2TM Maurer's cleft two transmembrane protein	0.021915	0	1	1
PF3D7_0701700	EPF1	exported protein family 1	0	0	1	1
PF3D7_0701800	RIF	rifin	0	0	1	1
PF3D7_0701900	N/A	Plasmodium exported protein, unknown function	0.7	-1.78146	0.592561	1
PF3D7_0702000	N/A	Plasmodium exported protein (hyp12), unknown function	1.16868	-1.08367	0.477671	1
PF3D7_0702100	N/A	Plasmodium exported protein (PHISTb), unknown function, pseudogene	0.00191611	0	1	1
PF3D7_0702200	LPL20	lysophospholipase LPL20	0.262717	1.18695	0.668774	1
PF3D7_0702300	STARP	sporozoite threonine and asparagine-rich protein	0.783397	0.227752	0.889282	1
PF3D7_0702400	SEMP1	small exported membrane protein 1	9.64359	0.344579	0.443748	0.589056
PF3D7_0702500	N/A	Plasmodium exported protein, unknown function	3.29312	0.901382	0.235794	0.377651
PF3D7_0702600	N/A	chitinase, fragment	191.946	-2.08115	0.00287516	0.0133827
PF3D7_0702700	N/A	tRNA Alanine	0.0608298	0	1	1
PF3D7_0702800	N/A	tRNA Tyrosine	0.0683453	-0.640543	0.914083	1
PF3D7_0812700	SNRPC	U1 small nuclear ribonucleoprotein C, putative	14.9698	2.03901	8.68327e-05	0.000779355
PF3D7_0703000	N/A	conserved Plasmodium protein, unknown function	4.07811	-0.176016	0.809087	0.879642
PF3D7_0703100	CIA2	cytosolic iron-sulfur assembly component 2, putative	2.83161	0.951556	0.286965	0.436364
PF3D7_0703200	N/A	conserved Plasmodium protein, unknown function	15.6685	-1.11963	0.00754623	0.028378
PF3D7_0703300	N/A	conserved Plasmodium protein, unknown function	0.364988	-0.629675	0.75524	1
PF3D7_0703400	N/A	conserved Plasmodium protein, unknown function	2.09358	1.65724	0.188573	0.32236
PF3D7_0703500	N/A	erythrocyte membrane-associated antigen	74.4325	-0.678197	0.0175496	0.0546516
PF3D7_0611300	ATPTG2	ATP synthase-associated protein, putative	10.0599	4.25685	8.80808e-05	0.000785222
PF3D7_1435700	N/A	ataxin-2 like protein, putative	26.7004	1.72497	9.52235e-05	0.00083989
PF3D7_1425300	N/A	conserved Plasmodium protein, unknown function	11.0601	3.99453	0.000100374	0.00088061
PF3D7_0703900	N/A	conserved Plasmodium membrane protein, unknown function	43.9598	-1.08339	0.00103445	0.00590344
PF3D7_0704000	N/A	conserved Plasmodium membrane protein, unknown function	10.6947	0.142316	0.755336	0.841274
PF3D7_0704100	BTP2	basal complex transmembrane protein 2	10.8315	1.86448	0.0465609	0.11498
PF3D7_0704200	NSUN1	RNA cytosine C(5)-methyltransferase, putative	8.58743	-0.960246	0.044872	0.111729
PF3D7_0704300	BLEB	basal complex protein BLEB	11.5947	1.20399	0.0968114	0.199176
PF3D7_0704400	N/A	phosphoinositide-binding protein, putative	4.83839	-0.230432	0.729495	0.821505
PF3D7_0704500	N/A	serine/threonine protein kinase, putative	2.6619	1.28651	0.468246	0.61117
PF3D7_0704600	UT	HECT-type E3 ubiquitin ligase UT	136.751	-1.9305	2.41035e-12	2.39172e-10
PF3D7_0704700	PPAT	phosphopantetheine adenylyltransferase, putative	12.6894	-1.41565	0.000205349	0.00158122
PF3D7_0704800	PPM12	protein phosphatase PPM12, putative	1.45384	2.39961	0.0818236	0.174179
PF3D7_0704900	RF2	peptide chain release factor 2	1.66963	-0.756066	0.449648	0.593818
PF3D7_0705000	N/A	mRNA cap guanine-N7 methyltransferase, putative	15.0882	0.848121	0.0400467	0.103153
PF3D7_0705100	N/A	conserved Plasmodium protein, unknown function	2.68081	-0.23467	0.820634	0.886415
PF3D7_1414300	N/A	60S ribosomal protein L10, putative	127.924	1.24146	0.000103207	0.000901202
PF3D7_0705300	ORC2	origin recognition complex subunit 2	5.60855	2.18623	0.0205087	0.0613293
PF3D7_0705400	MCM7	DNA replication licensing factor MCM7	6.88263	-0.813182	0.210319	0.349145
PF3D7_0705500	N/A	inositol-phosphate phosphatase, putative	37.9653	-1.75131	1.71126e-07	3.47506e-06
PF3D7_0705600	N/A	RNA helicase, putative	3.7903	2.70207	0.0178513	0.0552757
PF3D7_0705700	N/A	40S ribosomal protein S29, putative	47.8193	0.282175	0.394718	0.545879
PF3D7_0705800	CRISP	cysteine-rich secretory protein	1.1435	1.72683	0.197466	1
PF3D7_0821700	N/A	60S ribosomal protein L22, putative	89.6391	1.08576	0.000104354	0.000906721
PF3D7_0706000	N/A	importin-7, putative	29.2636	-0.181018	0.593831	0.716206
PF3D7_0706100	N/A	EF hand domain-containing protein, putative	6.10907	-0.403631	0.444093	0.589155
PF3D7_0706200	N/A	conserved protein, unknown function	3.57781	2.11755	0.0538571	0.127516
PF3D7_0706300	AKIT11	apicomplexan kinetochore protein 11, putative	1.33764	0.958613	0.511761	0.647825
PF3D7_0706400	RPL37	60S ribosomal protein L37	67.8489	0.836968	0.00253998	0.0121039
PF3D7_0706500	N/A	conserved Plasmodium protein, unknown function	36.2947	0.380253	0.230596	0.372744
PF3D7_0706600	N/A	conserved Plasmodium protein, unknown function	3.49009	0.202303	0.81342	0.881458
PF3D7_0706700	MSH2-2	DNA mismatch repair protein MSH2, putative	0.304184	0.729206	0.797208	1
PF3D7_0706800	N/A	tRNA Threonine	1.2152	1.897	0.182326	1
PF3D7_0706900	N/A	tRNA Histidine	0.143941	0.971023	0.844176	1
PF3D7_0707000	N/A	tRNA Lysine	0.406677	0.44159	0.8658	1
PF3D7_0707100	N/A	tRNA Lysine	0.0026071	0	1	1
PF3D7_0707200	N/A	conserved Plasmodium protein, unknown function	7.88098	0.636085	0.28263	0.431003
PF3D7_0707300	RAMA	rhoptry-associated membrane antigen	38.022	1.81975	0.211079	0.350008
PF3D7_0707400	ATAD3A	ATPase family AAA domain-containing protein 3A, putative	18.3393	0.535487	0.194812	0.330182
PF3D7_0707420	N/A	nucleolar RNA snoR36	3.83561	-3.68972	0.00769459	0.0287871
PF3D7_0707500	N/A	conserved Plasmodium protein, unknown function	2.78041	-0.0798568	0.918188	0.95063
PF3D7_0707600	MED10	mediator of RNA polymerase II transcription subunit 10, putative	9.74791	-0.457026	0.314851	0.465288
PF3D7_0707700	N/A	E3 ubiquitin-protein ligase, putative	28.6368	-0.809404	0.0156593	0.0499768
PF3D7_0707800	N/A	RAP protein, putative	39.5573	-3.18388	1.95553e-20	4.26892e-17
PF3D7_0707900	N/A	ribosomal protein S8e, putative	21.6243	0.463096	0.246114	0.389606
PF3D7_0708000	N/A	cytoskeleton associated protein, putative	14.5405	0.66091	0.155023	0.279682
PF3D7_0708100	RPB10	DNA-directed RNA polymerases I, II, and III subunit RPABC5, putative	29.5363	0.467077	0.293534	0.444527
PF3D7_0708200	N/A	conserved Plasmodium protein, unknown function	1.59814	0.843767	0.449378	0.593818
PF3D7_0708300	BUD32	EKC/KEOPS complex subunit BUD32	3.3413	-0.146845	0.858658	0.91303
PF3D7_0708400	HSP90	heat shock protein 90	767.473	0.664013	0.0203846	0.061084
PF3D7_0708500	N/A	heat shock protein 86 family protein	22.4401	-0.802155	0.0786153	0.169916
PF3D7_0708600	IMC1d	inner membrane complex protein 1d, putative	5.43447	-3.38371	0.00299164	0.0137345
PF3D7_0708700	COX4	cytochrome c oxidase subunit 4, putative	7.87139	1.65587	0.137431	0.255656
PF3D7_0708800	HSP110c	heat shock protein 110	87.7374	0.798082	0.000908678	0.00532893
PF3D7_0708900	SCO1	protein SCO1, putative	9.9236	1.31497	0.0246689	0.0705333
PF3D7_0709000	CRT	chloroquine resistance transporter	3.64731	0.768393	0.248166	0.392079
PF3D7_0709050	N/A	small nucleolar RNA	4.91902	-1.05092	0.174555	0.304478
PF3D7_0709100	N/A	Cg1 protein	4.55338	0.15027	0.836088	0.898882
PF3D7_0709200	GLP3	glutaredoxin-like protein	1.8313	2.58505	0.0481359	0.117606
PF3D7_0709300	MED14	mediator of RNA polymerase II transcription subunit 14, putative	14.3958	-0.48751	0.191242	0.325394
PF3D7_0709400	N/A	Cg7 protein	6.58715	0.563653	0.335236	0.485889
PF3D7_1246600	BUD13	pre-mRNA-splicing factor CWC26, putative	16.0678	1.72497	0.000114449	0.00098557
PF3D7_0709600	POP1	ribonucleases P/MRP protein subunit POP1, putative	8.99172	0.282293	0.55441	0.683579
PF3D7_0709700	PARE	prodrug activation and resistance esterase	4.83822	-2.03516	0.00902046	0.0328468
PF3D7_0709800	N/A	protein BRAWNIN, putative	4.56406	0.17883	0.808488	0.879606
PF3D7_0709900	N/A	hydrolase, putative	5.26882	1.29166	0.219962	0.361171
PF3D7_0710000	N/A	conserved Plasmodium protein, unknown function	30.9738	-2.32754	1.51418e-13	2.44848e-11
PF3D7_0710100	N/A	conserved protein, unknown function	9.47336	-0.349373	0.445855	0.590775
PF3D7_0526800	N/A	conserved Plasmodium protein, unknown function	18.6801	1.72947	0.000115607	0.000993579
PF3D7_0319600	EF-1delta	elongation factor 1-delta, putative	39.1859	1.91887	0.000118094	0.00101297
PF3D7_0710400	RAD14	DNA repair protein RAD14, putative	1.26288	-0.223063	0.837747	0.9002
PF3D7_0823800	N/A	DnaJ protein, putative	31.591	1.42228	0.000122424	0.00104804
PF3D7_1417100	N/A	conserved Plasmodium protein, unknown function	4.28643	4.33927	0.000128353	0.00109451
PF3D7_0710700	N/A	conserved Plasmodium protein, unknown function	30.2398	0.439375	0.270693	0.417171
PF3D7_0710800	USE1	protein transport protein USE1, putative	5.91568	1.39802	0.0333734	0.0901949
PF3D7_0710900	RPL1	50S ribosomal protein L1, mitochondrial, putative	6.50968	0.402464	0.542761	0.67455
PF3D7_0711000	CDC48	AAA family ATPase, CDC48 subfamily	22.3629	0.852889	0.0239235	0.0688985
PF3D7_0711100	N/A	conserved protein, unknown function	5.83762	1.12068	0.0530113	0.126267
PF3D7_1245700	N/A	non-coding RNA	4.58571	3.62654	0.000129781	0.00110453
PF3D7_0711300	N/A	conserved Plasmodium protein, unknown function	9.52567	0.858349	0.0799598	0.171635
PF3D7_1306400	RPT4	26S protease regulatory subunit 10B, putative	44.4869	1.50163	0.000136011	0.00114638
PF3D7_0711500	N/A	regulator of chromosome condensation, putative	14.9171	-0.182595	0.637543	0.752912
PF3D7_0711600	N/A	Plasmodium RNA of unknown function RUF6	0.0889116	0.45773	0.938518	1
PF3D7_0711700	VAR	erythrocyte membrane protein 1, PfEMP1	5.67135	-1.92399	0.00600536	0.0240766
PF3D7_0711800	N/A	Plasmodium RNA of unknown function RUF6	0.17124	1.4381	0.798399	1
PF3D7_1200200	RIF	rifin	0.0353672	0	1	1
PF3D7_0712000	VAR	erythrocyte membrane protein 1, PfEMP1	4.95505	0.0206402	0.97097	0.982674
PF3D7_0712100	N/A	Plasmodium RNA of unknown function RUF6	3.41623	1.16103	0.431091	0.578621
PF3D7_0833400	RIF	rifin	0.0296376	0	1	1
PF3D7_0712300	VAR	erythrocyte membrane protein 1, PfEMP1	0.841448	1.46812	0.409534	1
PF3D7_0712400	VAR	erythrocyte membrane protein 1, PfEMP1	0.411285	0.276561	0.907622	1
PF3D7_0712500	RIF	rifin, pseudogene	0	0	1	1
PF3D7_0712600	VAR	erythrocyte membrane protein 1, PfEMP1	3.99181	-1.37418	0.0572442	0.133082
PF3D7_0712700	N/A	Plasmodium RNA of unknown function RUF6	5.76415	1.94696	0.0814959	0.173906
PF3D7_0712800	VAR	erythrocyte membrane protein 1, PfEMP1	0.353423	-1.11889	0.632351	1
PF3D7_0712900	VAR	erythrocyte membrane protein 1, PfEMP1	3.19127	-1.01682	0.225456	0.367541
PF3D7_0713000	RIF	rifin	0	0	1	1
PF3D7_1101700	MC-2TM	Pfmc-2TM Maurer's cleft two transmembrane protein	0.0198534	0.45773	0.938518	1
PF3D7_0713200	EPF1	exported protein family 1	0.0579099	0.457731	0.938518	1
PF3D7_0713300	VAR	erythrocyte membrane protein 1 (PfEMP1), pseudogene	0.00434038	0	1	1
PF3D7_0713400	SR25	GPCR-like receptor SR25	10.9494	-0.110536	0.837372	0.90004
PF3D7_0713500	N/A	conserved Plasmodium protein, unknown function	3.00558	0.0577725	0.95295	0.97278
PF3D7_0713600	N/A	ribosomal protein S5, mitochondrial, putative	2.71254	1.98513	0.083717	0.177345
PF3D7_0713700	N/A	conserved Plasmodium protein, unknown function	3.98164	-0.0706555	0.931802	0.958468
PF3D7_0713800	NELFA	negative elongation factor A, putative	1.0112	-0.328436	0.833121	1
PF3D7_0713900	N/A	conserved Plasmodium protein, unknown function	43.2138	0.20534	0.400295	0.550453
PF3D7_0714000	H2B.Z	histone H2B variant	28.0633	0.901709	0.118415	0.22988
PF3D7_0714100	N/A	MAATS1 domain-containing protein, putative	0.371607	1.73631	0.388094	1
PF3D7_0714200	N/A	conserved Plasmodium protein, unknown function	21.7391	-1.71638	2.77238e-05	0.000286151
PF3D7_0714300	DHHC4	palmitoyltransferase DHHC4, putative	5.49011	0.0330661	0.952496	0.972544
PF3D7_0714400	N/A	calmodulin, putative	2.47257	0.435282	0.629101	0.746128
PF3D7_0714500	N/A	transcription elongation factor s-II, putative	13.0127	-0.40781	0.316668	0.466906
PF3D7_0714600	N/A	conserved protein, unknown function	12.5447	0.810494	0.0816196	0.174085
PF3D7_0714700	N/A	tRNA Asparagine	1.07668	1.12746	0.525348	1
PF3D7_0714800	N/A	tRNA Leucine	0.66634	-1.4242	0.479353	1
PF3D7_0714900	N/A	tRNA Serine	5.18261	2.66227	0.0304322	0.0837749
PF3D7_0715000	PNPase	4-nitrophenylphosphatase	8.15641	-0.184121	0.775282	0.858889
PF3D7_0715100	MYCBP	C-Myc-binding protein, putative	1.04741	-1.35131	0.387349	1
PF3D7_0715200	N/A	conserved Plasmodium protein, unknown function	5.228	0.862616	0.463235	0.606624
PF3D7_0715300	N/A	calcium/calmodulin-dependent protein kinase, putative	1.93085	0.540199	0.721622	0.817161
PF3D7_0621200	PDX1	pyridoxine biosynthesis protein PDX1	15.7286	1.758	0.000140792	0.00117758
PF3D7_0715500	N/A	ATP synthase subunit epsilon, mitochondrial, putative	3.21814	2.43495	0.0451571	0.112148
PF3D7_0715600	N/A	GTP-binding translation elongation factor tu family protein, putative	7.49249	1.1082	0.10267	0.20727
PF3D7_0715700	N/A	conserved protein, unknown function	0.751003	1.83828	0.278348	1
PF3D7_0715800	DMT1	drug/metabolite transporter DMT1, putative	4.24246	0.900433	0.178321	0.309127
PF3D7_1437900	HSP40	HSP40, subfamily A	62.2345	1.0237	0.000143819	0.0012006
PF3D7_0716000	N/A	RNA-binding protein, putative	23.2804	-0.0848439	0.813177	0.881413
PF3D7_0716100	SDA1	protein SDA1, putative	21.4857	-1.56876	5.08134e-06	6.6622e-05
PF3D7_0716200	N/A	PDCD2 domain-containing protein, putative	18.7727	-0.15608	0.698345	0.797952
PF3D7_0727500	N/A	mTERF domain-containing protein, putative	8.92309	2.44586	0.000145479	0.00120983
PF3D7_0208500	ACP	acyl carrier protein	15.2138	4.04964	0.000146174	0.0012133
PF3D7_0716500	N/A	conserved Plasmodium protein, unknown function	7.59663	0.0688842	0.905875	0.942801
PF3D7_0716600	SufS	cysteine desulfurase	3.13964	1.17977	0.183442	0.315815
PF3D7_0716700	N/A	conserved Plasmodium protein, unknown function	2.77674	-1.63717	0.0964162	0.198656
PF3D7_0716800	EIF3I	eukaryotic translation initiation factor 3 subunit I, putative	19.2966	-0.561769	0.150768	0.273422
PF3D7_0716900	DMT2	drug/metabolite transporter DMT2	19.575	0.0337075	0.932783	0.958468
PF3D7_0717000	N/A	conserved Plasmodium membrane protein, unknown function	6.23235	0.598322	0.303619	0.453817
PF3D7_0717100	N/A	CRAL/TRIO domain-containing protein, putative	8.6096	-0.449617	0.442953	0.588717
PF3D7_0717200	N/A	conserved Plasmodium protein, unknown function	17.2528	-1.87145	4.53164e-06	6.01573e-05
PF3D7_0717300	N/A	transcription initiation factor IIE subunit alpha, putative	36.538	-1.58796	2.23461e-07	4.39944e-06
PF3D7_0717400	N/A	queuine tRNA-ribosyltransferase, putative	18.743	-2.17477	6.06397e-07	1.05901e-05
PF3D7_0717500	CDPK4	calcium-dependent protein kinase 4	10.8432	0.118049	0.872539	0.922845
PF3D7_0717600	IMC32	inner membrane complex protein, putative	32.0296	-3.31732	1.873e-11	1.36292e-09
PF3D7_0717700	N/A	serine--tRNA ligase, putative	14.6028	0.93722	0.0347119	0.093091
PF3D7_0717800	N/A	conserved Plasmodium protein, unknown function	8.42777	-1.11289	0.235995	0.377835
PF3D7_0717900	N/A	thioredoxin-like protein	11.2465	0.00992244	0.981529	0.989199
PF3D7_0718000	N/A	dynein heavy chain, putative	3.09138	0.908526	0.241692	0.384418
PF3D7_1036700	PhLP2	phosducin-like protein 2, putative	10.5595	2.50899	0.000146731	0.00121561
PF3D7_0718300	CRMP2	cysteine repeat modular protein 2	0.176152	0.959235	0.808587	1
PF3D7_1212800	SDHB	succinate dehydrogenase [ubiquinone] iron-sulfur subunit, mitochondrial	11.9927	3.83912	0.000149971	0.0012331
PF3D7_0718500	N/A	prefoldin subunit 3, putative	9.23618	-0.357795	0.522977	0.657259
PF3D7_0718600	N/A	conserved Plasmodium protein, unknown function	12.8988	-2.97762	1.09443e-08	3.20691e-07
PF3D7_0718700	N/A	conserved Plasmodium membrane protein, unknown function	3.61801	1.77562	0.0439346	0.109988
PF3D7_0718800	N/A	conserved protein, unknown function	0.0815063	0	1	1
PF3D7_0718900	N/A	conserved Plasmodium protein, unknown function	1.5782	-4.27355	0.465892	0.60919
PF3D7_0719000	N/A	translation machinery-associated protein, putative	3.73004	0.505738	0.530215	0.66292
PF3D7_1417800	MCM2	DNA replication licensing factor MCM2	14.665	3.41201	0.000151064	0.00123845
PF3D7_0719200	NEK4	NIMA related kinase 4	2.08899	-1.99328	0.126767	0.241057
PF3D7_0719300	ARP 6.00	actin-related protein ARP6	73.3807	-3.84056	8.66579e-20	1.26116e-16
PF3D7_0719400	N/A	conserved Plasmodium protein, unknown function	8.21906	0.644418	0.235274	0.377511
PF3D7_0719500	CDC50A	cell division control protein CDC50A	2.49966	1.27157	0.225531	0.367541
PF3D7_0816300	HAP2P	male gamete fusion factor HAP2P	7.75433	2.55871	0.00015119	0.00123845
PF3D7_1229700	N/A	mitochondrial respiratory chain complex II subunit, putative	9.40589	4.22461	0.000156342	0.00127587
PF3D7_0719800	N/A	conserved protein, unknown function	5.50185	0.173878	0.784827	0.864855
PF3D7_0719900	N/A	conserved Plasmodium membrane protein, unknown function	18.2403	-0.466293	0.218841	0.360276
PF3D7_0720000	CSL4	exosome complex component CSL4, putative	6.4129	0.171674	0.816811	0.883378
PF3D7_0720100	ESF2	pre-rRNA-processing protein ESF2, putative	20.0952	-0.793053	0.0296221	0.0818545
PF3D7_0720200	N/A	conserved protein, unknown function	9.62094	-0.754641	0.118868	0.230451
PF3D7_0720300	N/A	conserved Plasmodium protein, unknown function	2.38584	-3.16132	0.00214784	0.0106927
PF3D7_0720400	AIF	apoptosis-inducing factor, putative	10.9829	-0.799881	0.0844264	0.178588
PF3D7_0720500	N/A	conserved Plasmodium protein, unknown function	3.44581	2.02331	0.0923508	0.192002
PF3D7_0614500	RPL19	60S ribosomal protein L19	145.351	1.13229	0.000157557	0.00128339
PF3D7_0720700	PX1	phosphoinositide-binding protein PX1	36.0376	-2.53624	5.49218e-10	2.42211e-08
PF3D7_0720800	N/A	Ham1-like protein, putative	13.1788	0.469259	0.348578	0.500128
PF3D7_0720900	N/A	tetratricopeptide repeat protein, putative	4.08876	0.725953	0.427077	0.57479
PF3D7_0721000	N/A	conserved Plasmodium membrane protein, unknown function	19.0363	-0.671456	0.0538537	0.127516
PF3D7_1137500	N/A	ribosomal protein S14, apicoplast, putative	4.4405	4.30692	0.0001609	0.00130361
PF3D7_0721200	N/A	conserved Plasmodium protein, unknown function	8.96279	-1.26547	0.00805235	0.029895
PF3D7_0721300	DDX31	ATP-dependent DNA helicase DDX31	23.476	-0.630538	0.0409151	0.104512
PF3D7_0721400	N/A	rhoptry protein, putative	6.76671	1.16198	0.0597325	0.137879
PF3D7_1426900	QCR6	cytochrome b-c1 complex subunit 6, putative	24.9336	3.88513	0.000161594	0.00130651
PF3D7_0826600	VAMP7	SNARE protein, putative	5.63219	4.20679	0.000164899	0.00132587
PF3D7_0721700	PSOP1	secreted ookinete protein, putative	6.26017	-2.49255	0.0201418	0.0606894
PF3D7_0721800	N/A	conserved Plasmodium protein, unknown function	29.2067	0.930059	0.0574543	0.133429
PF3D7_0721900	N/A	V-type ATPase V0 subunit e, putative	30.1614	-0.380799	0.26063	0.405881
PF3D7_0722000	N/A	conserved Plasmodium protein, unknown function	78.4695	-1.53422	0.000160936	0.00130361
PF3D7_0722100	PELO	protein pelota homolog, putative	17.3381	-2.20681	4.12449e-07	7.50314e-06
PF3D7_0722200	RALP1	rhoptry-associated leucine zipper-like protein 1	4.19879	0.973194	0.5582	0.686314
PF3D7_0722300	N/A	ubiquitin carboxyl-terminal hydrolase, putative	13.4387	0.546591	0.218324	0.359834
PF3D7_0722400	OLA1	Obg-like ATPase 1, putative	30.5113	-0.609517	0.104261	0.209578
PF3D7_0722500	CWC15	pre-mRNA-splicing factor CWC15, putative	6.62467	-0.787248	0.231989	0.374442
PF3D7_0722600	UTP7	U3 small nucleolar RNA-associated protein 7, putative	23.3555	0.112909	0.718747	0.814866
PF3D7_0722700	C3AP1	respiratory chain complex 3 associated protein 1	14.8884	0.3527	0.516994	0.651992
PF3D7_0722800	N/A	conserved protein, unknown function	0.491919	0.372752	0.850551	1
PF3D7_0722900	N/A	conserved protein, unknown function	1.65684	-0.616793	0.636199	0.752138
PF3D7_0723000	N/A	tRNAHis guanylyltransferase, putative	22.4899	-2.7298	5.30155e-09	1.68953e-07
PF3D7_0723100	CPH1	protein CPH1, putative	0.337258	0	1	1
PF3D7_0723200	N/A	conserved Plasmodium protein, unknown function	0.0627642	0.948318	0.872929	1
PF3D7_0723300	N/A	conserved protein, unknown function	29.3981	-0.844265	0.0215877	0.0637707
PF3D7_0723400	N/A	conserved Plasmodium protein, unknown function	38.1774	-0.140801	0.627869	0.744931
PF3D7_0723500	N/A	dynactin subunit 5, putative	1.45769	1.56034	0.224075	0.366291
PF3D7_0202700	OPP	octaprenyl pyrophosphate synthase	6.8543	4.30862	0.000166125	0.00133328
PF3D7_0723700	N/A	metallo-hydrolase/oxidoreductase, putative	10.5727	-0.944789	0.0353549	0.094179
PF3D7_0723800	AKIT1	apicomplexan kinetochore protein 1, putative	16.8486	-0.0353298	0.932293	0.958468
PF3D7_0723900	N/A	RNA-binding protein, putative	16.384	-0.303847	0.454643	0.598965
PF3D7_0724000	N/A	Rab GTPase activator and protein kinase, putative	2.52232	-1.11997	0.236193	0.378013
PF3D7_0724100	N/A	conserved Plasmodium protein, unknown function	16.4072	0.249767	0.568053	0.694128
PF3D7_0724200	TAP42	type 2A phosphatase-associated protein 42, putative	3.63419	-0.258754	0.685878	0.789522
PF3D7_0724300	COQ3	ubiquinone biosynthesis O-methyltransferase, putative	2.1291	1.89812	0.141649	0.262121
PF3D7_0724400	PAM18	mitochondrial import inner membrane translocase subunit TIM14, putative	4.21284	0.953152	0.156018	0.280665
PF3D7_0724500	N/A	conserved Plasmodium protein, unknown function	1.02773	-0.810197	0.535709	1
PF3D7_0724600	N/A	protein kinase, putative	5.22171	0.57616	0.329245	0.479641
PF3D7_0724700	BDP6	bromodomain protein 6, putative	18.3354	-0.118775	0.719203	0.815172
PF3D7_0724800	N/A	kelch domain-containing protein, putative	23.7925	-1.30771	0.00051148	0.00336821
PF3D7_0724900	N/A	kinesin-20, putative	38.6736	-3.95637	6.23043e-10	2.64098e-08
PF3D7_0725000	N/A	exonuclease I, putative	9.37715	-0.342897	0.47076	0.613533
PF3D7_0725100	N/A	conserved Plasmodium membrane protein, unknown function	15.022	-0.763442	0.0299679	0.0827053
PF3D7_0725200	N/A	mago nashi protein homologue, putative	8.49404	0.578083	0.309301	0.460105
PF3D7_0725300	N/A	WD repeat-containing protein, putative	16.5474	-1.60091	0.000162864	0.00131192
PF3D7_0725400	N/A	conserved Plasmodium protein, unknown function	92.8592	-4.04059	8.77338e-11	4.97462e-09
PF3D7_0725600	N/A	18S ribosomal RNA	1581.34	-2.5607	9.24699e-05	0.000820577
PF3D7_0725800	N/A	5.8S ribosomal RNA	0.0446019	0.978147	0.868957	1
PF3D7_0726000	N/A	28S ribosomal RNA	3469.07	-3.14664	1.24142e-05	0.000145309
PF3D7_0726050	N/A	conserved Plasmodium protein, unknown function	0.4674	0.219559	0.912444	1
PF3D7_0726100	N/A	Plasmodium exported protein, unknown function	0.947268	-4.07758	0.280194	1
PF3D7_0726200	FIKK7.1	serine/threonine protein kinase, FIKK family	2.56875	-0.0325884	0.967543	0.981709
PF3D7_0726300	PMS1	DNA mismatch repair protein PMS1, putative	6.10338	-1.87561	0.00428685	0.0183674
PF3D7_0726400	N/A	conserved Plasmodium membrane protein, unknown function	30.692	0.285933	0.435123	0.58203
PF3D7_0726500	N/A	ubiquitin carboxyl-terminal hydrolase, putative	53.8541	-0.23313	0.379053	0.529583
PF3D7_0501200	PIESP2	parasite-infected erythrocyte surface protein	10.4065	2.74575	0.000170899	0.00136907
PF3D7_0726700	N/A	conserved Plasmodium protein, unknown function	2.73416	3.0055	0.020257	0.0608686
PF3D7_1019400	N/A	60S ribosomal protein L30e, putative	47.8593	1.78371	0.000174796	0.00139517
PF3D7_0504700	CEP120	centrosomal protein CEP120, putative	33.1928	1.47075	0.000176192	0.00140375
PF3D7_0727000	VPS53	vacuolar protein sorting-associated protein 53, putative	7.54754	0.139447	0.788164	0.866563
PF3D7_0727100	N/A	conserved protein, unknown function	3.66745	0.0629105	0.932246	0.958468
PF3D7_0727200	NFS1	cysteine desulfurase IscS	15.6878	-0.497596	0.20631	0.343614
PF3D7_0727300	DNMT	DNA (cytosine-5)-methyltransferase	4.77164	0.194295	0.759915	0.845511
PF3D7_0727400	N/A	proteasome subunit alpha type-5, putative	6.75235	0.342895	0.559493	0.687324
PF3D7_1125200	N/A	ubiquitin-like domain-containing protein, putative	34.9005	1.708	0.000183375	0.00145567
PF3D7_0727600	N/A	conserved Plasmodium protein, unknown function	3.52882	0.945902	0.236468	0.378315
PF3D7_0727700	N/A	conserved Plasmodium protein, unknown function	6.6192	-0.844294	0.135664	0.253507
PF3D7_0727800	N/A	cation transporting ATPase, putative	19.3304	-0.054764	0.88579	0.930325
PF3D7_0727900	N/A	conserved Plasmodium protein, unknown function	14.1396	-1.31753	0.00105653	0.00599064
PF3D7_0728000	eIF2alpha	eukaryotic translation initiation factor 2 subunit alpha	23.9406	0.214886	0.625748	0.743608
PF3D7_0728100	N/A	anaphase-promoting complex subunit 1, putative	17.5501	0.026509	0.951852	0.972113
PF3D7_0728200	ALP3	actin-like protein, putative	0.832462	1.87159	0.254218	1
PF3D7_1339400	ApiCOX14	cytochrome c oxidase subunit ApiCOX14, putative	8.65197	4.19173	0.000184548	0.00146232
PF3D7_1012300	QCR7	cytochrome b-c1 complex subunit 7, putative	13.3776	4.01576	0.000192432	0.00150296
PF3D7_0728500	N/A	EF hand domain-containing protein, putative	1.10932	0.612682	0.677872	1
PF3D7_0728600	N/A	RING zinc finger protein, putative	6.9778	1.70831	0.0233757	0.0675883
PF3D7_0728700	N/A	alpha/beta hydrolase, putative	2.41798	0.813179	0.506701	0.644034
PF3D7_0728800	N/A	conserved Plasmodium protein, unknown function	3.23503	2.325	0.0391128	0.101526
PF3D7_0728900	N/A	RNA-binding protein, putative	7.14266	-0.166851	0.738693	0.829084
PF3D7_0729000	SRP9	signal recognition particle subunit SRP9	2.65927	0.0281489	0.975442	0.986057
PF3D7_0729100	AKIT8	apicomplexan kinetochore protein 8, putative	25.3598	-0.361855	0.319297	0.469224
PF3D7_0729200	AOP	1-cys peroxiredoxin	1.3135	1.28997	0.374832	0.525194
PF3D7_0729300	NMD3	60S ribosomal export protein NMD3, putative	17.8783	-0.692257	0.0584849	0.13539
PF3D7_0729400	N/A	ribosome biogenesis protein BRX1, putative	17.854	0.0524893	0.893241	0.93545
PF3D7_0729500	MT-A70	N6-adenosine-methyltransferase MT-A70	14.8462	0.670107	0.139457	0.258872
PF3D7_0729600	CMC1	COX assembly mitochondrial protein, putative	2.91493	2.67789	0.0257416	0.0728371
PF3D7_0729700	N/A	zinc finger protein, putative	1.30508	3.18994	0.0199108	0.0601178
PF3D7_0729800	N/A	dynein light chain, putative	0.239059	1.09411	0.773257	1
PF3D7_0729900	N/A	dynein heavy chain, putative	2.82544	-0.759058	0.686472	0.789522
PF3D7_0730000	N/A	conserved protein, unknown function	2.54558	1.73496	0.093757	0.194421
PF3D7_0730100	N/A	tRNA pseudouridine synthase D, putative	3.14763	0.321804	0.691468	0.792695
PF3D7_1341900	N/A	V-type proton ATPase subunit D, putative	16.0543	1.81597	0.000196135	0.00152587
PF3D7_0730300	ApiAP2	AP2 domain transcription factor AP2-L, putative	8.50314	-0.85439	0.123824	0.237217
PF3D7_0730400	IMP2	IMP1-like protein, putative	0.421079	-1.42272	0.480861	1
PF3D7_1334300	MSRP5	MSP7-like protein	8.42513	2.4163	0.000197066	0.00152823
PF3D7_0730600	N/A	tRNA Valine	0.195791	0	1	1
PF3D7_0716400	N/A	transcription initiation factor IIA subunit 1, putative	17.5287	3.76025	0.000198475	0.00153642
PF3D7_0730800	N/A	Plasmodium exported protein, unknown function	0.245088	1.09374	0.788994	1
PF3D7_0730900	PTP4	EMP1-trafficking protein	2.67409	-0.61262	0.558612	0.686627
PF3D7_0731000	N/A	non-coding RNA	0.0579383	0	1	1
PF3D7_0731100	PTP2	EMP1-trafficking protein	1.06474	-1.59357	0.183848	1
PF3D7_0731200	N/A	Plasmodium exported protein, unknown function	0.0026071	0	1	1
PF3D7_0731300	PfG174	Plasmodium exported protein (PHISTb), unknown function	0.332735	2.46722	0.676461	1
PF3D7_0731400	FIKK7.2	serine/threonine protein kinase, FIKK family, pseudogene	0.00471879	0	1	1
PF3D7_0731500	EBA175	erythrocyte binding antigen-175	0.0731346	-0.640543	0.914083	1
PF3D7_0731600	ACS5	acyl-CoA synthetase	0.327133	0	1	1
PF3D7_0731700	N/A	Plasmodium exported protein (hyp9), unknown function	0.0565742	0	1	1
PF3D7_0731800	GEXP08	alpha/beta hydrolase, putative	0.99276	-0.803083	0.605763	1
PF3D7_0731900	RIF	rifin, pseudogene	0	0	1	1
PF3D7_0732000	N/A	stevor	0	0	1	1
PF3D7_0732100	VAR	erythrocyte membrane protein 1 (PfEMP1), pseudogene	0	0	1	1
PF3D7_0732200	RIF	rifin	0	0	1	1
PF3D7_0732300	RIF	rifin	0	0	1	1
PF3D7_0732400	RIF	rifin	0	0	1	1
PF3D7_0732500	RIF	rifin	0	0	1	1
PF3D7_0732600	N/A	Plasmodium exported protein, unknown function, fragment	0	0	1	1
PF3D7_0732700	RIF	rifin	0	0	1	1
PF3D7_0732800	N/A	erythrocyte membrane protein 1 (PfEMP1), exon 2	0.151327	1.1576	0.84512	1
PF3D7_0732900	RIF	rifin	0	0	1	1
PF3D7_0733000	VAR	erythrocyte membrane protein 1, PfEMP1	0.38916	0.4334	0.84676	1
PF3D7_0800100	VAR	erythrocyte membrane protein 1, PfEMP1	0.823932	2.00688	0.27019	1
PF3D7_0800200	VAR	erythrocyte membrane protein 1, PfEMP1	0.692958	0.583031	0.70509	1
PF3D7_0800300	VAR	erythrocyte membrane protein 1, PfEMP1	0.85118	-1.22234	0.415829	1
PF3D7_0901400	RIF	rifin	0.0278788	0	1	1
PF3D7_0800500	RIF	rifin	0	0	1	1
PF3D7_0800600	N/A	Plasmodium exported protein (PHISTa), unknown function	0.0949661	1.17194	0.843221	1
PF3D7_0800650	N/A	H/ACA snoRNA	0.0263006	0.45773	0.938518	1
PF3D7_0800700	SURF8.3	surface-associated interspersed protein 8.3 (SURFIN 8.3)	2.29497	0.534836	0.629876	0.746378
PF3D7_0800750	N/A	Plasmodium exported protein, unknown function, pseudogene	0	0	1	1
PF3D7_0800800	N/A	Plasmodium exported protein (hyp7), unknown function	0.151625	0.948319	0.872929	1
PF3D7_0800900	N/A	Plasmodium exported protein (hyp7), unknown function, pseudogene	0.0026071	0	1	1
PF3D7_0801000	N/A	Plasmodium exported protein (PHISTc)	5.84333	-0.365836	0.601656	0.722943
PF3D7_1335700	COG3	conserved oligomeric Golgi complex subunit 3, putative	16.3331	1.80478	0.000211668	0.0016213
PF3D7_0801200	N/A	5.8S ribosomal RNA	2.08026	1.82455	0.181191	0.31268
PF3D7_0801300	WARP	von Willebrand factor A domain-related protein	510.446	-4.23424	1.80171e-06	2.71251e-05
PF3D7_0801400	N/A	conserved Plasmodium protein, unknown function	0.0222504	0	1	1
PF3D7_0801500	NOL10	nucleolar protein 10, putative	14.4739	-0.30093	0.489302	0.628321
PF3D7_0801600	N/A	conserved protein, unknown function	3.07535	2.30849	0.0637872	0.144748
PF3D7_0801700	SENP2	sentrin-specific protease 2, putative	15.7987	0.2476	0.503579	0.641393
PF3D7_0801800	N/A	mannose-6-phosphate isomerase, putative	26.6931	-1.3047	9.34566e-05	0.000825974
PF3D7_1148620	N/A	5.8S ribosomal RNA	41.8914	3.9882	0.000212896	0.00162785
PF3D7_0802000	GDH3	glutamate dehydrogenase, putative	65.1906	-1.49522	5.91407e-06	7.45676e-05
PF3D7_0802100	AP2-LT	AP2 domain transcription factor AP2-LT	11.1911	-2.208	2.31574e-05	0.000245999
PF3D7_0802200	1-CysPxn	1-cys peroxiredoxin	14.5276	0.601069	0.215233	0.355949
PF3D7_0802300	PWP2	periodic tryptophan protein 2, putative	21.2764	-1.63684	3.82792e-07	7.05177e-06
PF3D7_0802400	N/A	cyclin-like protein, putative	19.0022	-2.742	0.000189439	0.00148757
PF3D7_0802500	N/A	inositol 5-phosphatase, putative	3.37515	-0.741995	0.316835	0.466906
PF3D7_0802600	ACbeta	adenylyl cyclase beta	13.3874	-3.26172	0.00303694	0.0138841
PF3D7_0802700	N/A	conserved Plasmodium protein, unknown function	0.887792	-2.73024	0.063763	1
PF3D7_0802800	CNA	serine/threonine protein phosphatase 2B catalytic subunit A	4.39346	-3.7125	0.00426527	0.0183109
PF3D7_0726800	OST2	dolichyl-diphosphooligosaccharide--protein glycosyltransferase subunit OST2, putative	5.34889	4.13104	0.000217466	0.00165989
PF3D7_0803000	CYP 81.00	peptidyl-prolyl cis-trans isomerase	16.7928	-0.0991517	0.785281	0.865136
PF3D7_0803100	UTP14	U3 small nucleolar RNA-associated protein 14, putative	26.1883	-0.441258	0.159575	0.285677
PF3D7_0803200	N/A	filament assembling protein, putative	13.1751	1.24503	0.396168	0.546671
PF3D7_0803300	MORG1	mitogen-activated protein kinase organizer 1, putative	3.13161	1.1578	0.371623	0.522715
PF3D7_0803400	RAD54	DNA repair and recombination protein RAD54, putative	36.5759	-2.10128	6.50166e-07	1.12644e-05
PF3D7_0803500	N/A	AAA family ATPase, putative	7.5359	-0.433444	0.425837	0.573475
PF3D7_0803600	N/A	GRAM domain-containing protein, putative	6.76067	-1.17712	0.0331172	0.0896959
PF3D7_0803700	g-tub	tubulin gamma chain	7.69905	1.09473	0.0743793	0.162696
PF3D7_0110700	CAF1C	chromatin assembly factor 1 subunit C, putative	11.7663	2.29699	0.000223447	0.00170257
PF3D7_0803900	N/A	C/D small nucleolar RNA	0.451929	0.519403	0.865586	1
PF3D7_0804000	N/A	cactin homolog, putative	24.1611	-0.917321	0.00619955	0.0244952
PF3D7_0804100	N/A	small nucleolar RNA snoR06	0	0	1	1
PF3D7_0804200	N/A	Plasmodium RNA of unknown function RUF3	0.0667676	0	1	1
PF3D7_0804300	N/A	zinc finger protein, putative	13.5743	-1.73959	6.25218e-05	0.000580788
PF3D7_0804400	METAP1c	methionine aminopeptidase 1c, putative	4.99316	0.520084	0.481523	0.622383
PF3D7_0804500	N/A	conserved Plasmodium membrane protein, unknown function	51.8034	-0.818282	0.00665795	0.0258382
PF3D7_0804600	N/A	tRNA pseudouridine synthase, putative	9.11499	-0.485447	0.327342	0.477984
PF3D7_0804700	N/A	conserved Plasmodium protein, unknown function	19.5094	-0.709327	0.062472	0.142563
PF3D7_0804800	CYP 24.00	peptidyl-prolyl cis-trans isomerase	6.32599	-1.16562	0.12736	0.241658
PF3D7_0804900	N/A	GTPase-activating protein, putative	47.8534	-3.88037	1.23149e-26	5.3767e-23
PF3D7_0805000	N/A	alpha/beta hydrolase, putative	2.54642	1.65276	0.210212	0.3491
PF3D7_0805100	N/A	conserved protein, unknown function	3.76267	-4.04857	0.00412398	0.017827
PF3D7_0805200	GAMER	gamete release protein, putative	48.269	-2.75849	4.07127e-12	3.86416e-10
PF3D7_0805300	N/A	zinc finger protein, putative	0.623853	1.82417	0.311344	1
PF3D7_0805400	N/A	N-acetyltransferase, GNAT family, putative	3.33126	1.94052	0.029116	0.0807625
PF3D7_0805500	N/A	conserved Plasmodium protein, unknown function	5.48359	0.710799	0.284114	0.432511
PF3D7_0805600	PAP2	phosphatidic acid phosphatase 2	3.57914	0.885215	0.241461	0.38433
PF3D7_0805700	FIKK8	serine/threonine protein kinase, FIKK family	2.88198	2.15612	0.043247	0.108828
PF3D7_0805800	N/A	conserved Plasmodium protein, unknown function	0.249177	0	1	1
PF3D7_0805900	N/A	conserved protein, unknown function	3.84601	-1.50663	0.0605694	0.139109
PF3D7_0806000	N/A	AAA family ATPase, putative	11.7219	-0.0853458	0.850048	0.908076
PF3D7_0806100	N/A	conserved Plasmodium protein, unknown function	6.20313	-0.580939	0.385399	0.536389
PF3D7_0806200	DPY19	Dpy-19-like C-mannosyltransferase	2.62626	2.49184	0.0569137	0.132455
PF3D7_0806300	FLP	ferlin-like protein, putative	0.353994	0	1	1
PF3D7_0806400	ALG13	UDP-N-acetylglucosamine transferase subunit ALG13, putative	0.324225	0.440126	0.861934	1
PF3D7_0806500	N/A	DnaJ protein, putative	20.6248	-1.02569	0.0085026	0.0312741
PF3D7_0806600	N/A	kinesin-like protein, putative	56.1812	-2.49732	8.18265e-08	1.76859e-06
PF3D7_0806700	N/A	conserved Plasmodium membrane protein, unknown function	31.7626	-0.760177	0.00403631	0.0175
PF3D7_0806800	N/A	V-type proton ATPase subunit a, putative	36.1679	-0.885276	0.00432584	0.0185103
PF3D7_0806900	N/A	conserved protein, unknown function	2.67838	1.67251	0.0707854	0.156805
PF3D7_0807000	N/A	YEATS domain-containing protein, putative	7.83659	1.30208	0.025069	0.0712572
PF3D7_0807100	PSH3	DNA helicase PSH3	5.32997	-0.438359	0.465384	0.608708
PF3D7_0807200	N/A	conserved Plasmodium membrane protein, unknown function	1.14277	-0.854809	0.43801	1
PF3D7_0807300	RAB18	ras-related protein Rab-18	6.5027	-0.222036	0.705691	0.803612
PF3D7_0807400	COQ10	coenzyme Q-binding protein COQ10 homolog, mitochondrial	20.6199	-1.74951	2.62709e-05	0.000274188
PF3D7_1107600	N/A	coiled-coil domain-containing protein 40, putative	2.20091	4.33414	0.00022502	0.00171157
PF3D7_0807600	N/A	conserved Plasmodium protein, unknown function	28.168	-0.950614	0.0112137	0.0384898
PF3D7_0807700	DegP	serine protease DegP	2.19152	-0.943849	0.413642	0.56173
PF3D7_0807800	RPN10	26S proteasome regulatory subunit RPN10, putative	13.9825	-0.713822	0.143153	0.264051
PF3D7_0807900	TyrRS	tyrosine--tRNA ligase	37.6513	-2.86289	3.3492e-09	1.15139e-07
PF3D7_0808000	N/A	conserved Plasmodium protein, unknown function	7.43305	1.50595	0.0208002	0.0619466
PF3D7_0808100	N/A	AP-3 complex subunit delta, putative	8.74442	-0.536662	0.311602	0.461954
PF3D7_0808200	PMX	plasmepsin X	35.412	-3.24437	1.11208e-14	2.42767e-12
PF3D7_0808300	N/A	ubiquitin regulatory protein, putative	15.5652	-0.398615	0.293228	0.444217
PF3D7_0808400	SEC28	coatomer subunit epsilon, putative	10.8459	-0.993073	0.0605659	0.139109
PF3D7_0719600	N/A	60S ribosomal protein L11a, putative	65.0012	1.19499	0.000236443	0.00178601
PF3D7_0808500	N/A	Plasmodium RNA of unknown function RUF6	4.43511	2.16292	0.0747557	0.163192
PF3D7_0808600	VAR	erythrocyte membrane protein 1, PfEMP1	1.08033	0.105169	0.943393	1
PF3D7_0808700	VAR	erythrocyte membrane protein 1, PfEMP1	0.934844	1.88607	0.261766	1
PF3D7_0632400	RIF	rifin	0.0252972	0	1	1
PF3D7_0832500	RIF	rifin	0.0252972	0	1	1
PF3D7_0809000	N/A	Plasmodium RNA of unknown function RUF6	2.81132	2.46139	0.094068	0.194922
PF3D7_0809100	VAR	erythrocyte membrane protein 1, PfEMP1	25.6123	-2.59731	1.83601e-07	3.69402e-06
PF3D7_0809200	pfa55-14	asparagine-rich antigen Pfa55-14	17.4151	-1.30956	0.00032813	0.00235274
PF3D7_0809250	C4AP5	respiratory chain complex 4 associated protein 5	1.10719	3.32728	0.013482	1
PF3D7_0809400	N/A	conserved protein, unknown function	5.43374	0.812737	0.227908	0.370318
PF3D7_0809500	N/A	histone acetyltransferase subunit NuA4, putative	10.0615	-0.710476	0.166027	0.294306
PF3D7_0809600	N/A	peptidase family C50, putative	9.66651	1.51873	0.0408382	0.104391
PF3D7_0809700	RUVB1	RuvB-like helicase 1	0.0681588	0.978147	0.868957	1
PF3D7_0809800	N/A	conserved Plasmodium protein, unknown function	1.3004	3.01295	0.0387352	0.100785
PF3D7_0809900	JmjC1	JmjC domain-containing protein 1, putative	15.7868	0.675813	0.089528	0.187249
PF3D7_0810000	N/A	acyl-CoA binding protein, putative	3.74218	1.47059	0.102253	0.206587
PF3D7_0611200	AP2-EXP2	AP2 domain transcription factor AP2-EXP2	4.76749	4.02351	0.000237919	0.00179405
PF3D7_1474800	N/A	proteasome subunit alpha type-1, putative	36.4977	1.70936	0.000239442	0.00180006
[truncated: 3,724 more rows]

## Sheet: 2d pi vs. 36h pi - GO
Table S2 - Pseudobulk gene expression and functional enrichment.
Functional enrichment (GO) in dsGFP mosquitoes at (1) 2d pi vs. 36h pi
Using up or downregulated genes as input, this sheet shows enriched annotation source, name, ID, whether it is a driver annotation, adjusted P value, term size, input gene number, intersection gene number and gene IDs.
Input	source	term name	term ID	Driver GO term	adjusted p value	term_size	query_size	intersection_size	effective_domain_size	intersections
Upregulated genes	GO:MF	structural constituent of ribosome	GO:0003735	TRUE	6.18964e-11	150	398	54	2976	PF3D7_0210400,PF3D7_0219200,PF3D7_0307200,PF3D7_0316800,PF3D7_0317600,PF3D7_0322900,PF3D7_0422400,PF3D7_0516200,PF3D7_0519400,PF3D7_0611700,PF3D7_0614500,PF3D7_0710600,PF3D7_0718400,PF3D7_0719600,PF3D7_0719700,PF3D7_0721600,PF3D7_0810100,PF3D7_0814000,PF3D7_0821700,PF3D7_0903900,PF3D7_0932600,PF3D7_1003500,PF3D7_1019400,PF3D7_1026800,PF3D7_1103100,PF3D7_1110600,PF3D7_1130100,PF3D7_1137500,PF3D7_1…
Upregulated genes	GO:MF	structural molecule activity	GO:0005198	FALSE	4.15868e-08	193	398	58	2976	PF3D7_0210400,PF3D7_0219200,PF3D7_0307200,PF3D7_0316800,PF3D7_0317600,PF3D7_0322900,PF3D7_0422400,PF3D7_0516200,PF3D7_0519400,PF3D7_0522700,PF3D7_0611700,PF3D7_0614500,PF3D7_0710600,PF3D7_0718400,PF3D7_0719600,PF3D7_0719700,PF3D7_0721600,PF3D7_0810100,PF3D7_0814000,PF3D7_0821700,PF3D7_0903700,PF3D7_0903900,PF3D7_0904700,PF3D7_0932600,PF3D7_1003500,PF3D7_1008700,PF3D7_1019400,PF3D7_1026800,PF3D7_1…
Upregulated genes	GO:MF	oxidoreductase activity	GO:0016491	TRUE	0.00146982	126	398	35	2976	PF3D7_0104400,PF3D7_0306300,PF3D7_0422000,PF3D7_0504600,PF3D7_0519300,PF3D7_0622600,PF3D7_0801900,PF3D7_0814900,PF3D7_0915000,PF3D7_0925500,PF3D7_1012300,PF3D7_1015800,PF3D7_1022800,PF3D7_1034400,PF3D7_1114500,PF3D7_1134100,PF3D7_1212800,PF3D7_1215000,PF3D7_1216200,PF3D7_1312600,PF3D7_1324900,PF3D7_1345700,PF3D7_1352500,PF3D7_1361700,PF3D7_1367500,PF3D7_1405600,PF3D7_1419200,PF3D7_1426900,PF3D7_1…
Upregulated genes	GO:MF	threonine-type peptidase activity	GO:0070003	FALSE	0.0412375	15	398	8	2976	PF3D7_0108000,PF3D7_0317000,PF3D7_0803800,PF3D7_0807500,PF3D7_1328100,PF3D7_1353900,PF3D7_1470900,PF3D7_1474800
Upregulated genes	GO:MF	threonine-type endopeptidase activity	GO:0004298	TRUE	0.0412375	15	398	8	2976	PF3D7_0108000,PF3D7_0317000,PF3D7_0803800,PF3D7_0807500,PF3D7_1328100,PF3D7_1353900,PF3D7_1470900,PF3D7_1474800
Upregulated genes	GO:BP	peptide metabolic process	GO:0006518	TRUE	2.69322e-08	323	387	83	2929	PF3D7_0210400,PF3D7_0219200,PF3D7_0307200,PF3D7_0316800,PF3D7_0317600,PF3D7_0319600,PF3D7_0320700,PF3D7_0320800,PF3D7_0322900,PF3D7_0422400,PF3D7_0516200,PF3D7_0519400,PF3D7_0602400,PF3D7_0611700,PF3D7_0614500,PF3D7_0626000,PF3D7_0710600,PF3D7_0718400,PF3D7_0719600,PF3D7_0719700,PF3D7_0721600,PF3D7_0810100,PF3D7_0813600,PF3D7_0814000,PF3D7_0821700,PF3D7_0823100,PF3D7_0825200,PF3D7_0903900,PF3D7_0…
Upregulated genes	GO:BP	organonitrogen compound biosynthetic process	GO:1901566	FALSE	3.02321e-08	487	387	111	2929	PF3D7_0210400,PF3D7_0217100,PF3D7_0219200,PF3D7_0307200,PF3D7_0309500,PF3D7_0316800,PF3D7_0317600,PF3D7_0319600,PF3D7_0320800,PF3D7_0322900,PF3D7_0412300,PF3D7_0422400,PF3D7_0513300,PF3D7_0516200,PF3D7_0519300,PF3D7_0519400,PF3D7_0602400,PF3D7_0607300,PF3D7_0611700,PF3D7_0614500,PF3D7_0621200,PF3D7_0626000,PF3D7_0627500,PF3D7_0705900,PF3D7_0710600,PF3D7_0718400,PF3D7_0719600,PF3D7_0719700,PF3D7_0…
Upregulated genes	GO:BP	translation	GO:0006412	FALSE	5.66968e-08	305	387	79	2929	PF3D7_0210400,PF3D7_0219200,PF3D7_0307200,PF3D7_0316800,PF3D7_0317600,PF3D7_0319600,PF3D7_0320800,PF3D7_0322900,PF3D7_0422400,PF3D7_0516200,PF3D7_0519400,PF3D7_0602400,PF3D7_0611700,PF3D7_0614500,PF3D7_0626000,PF3D7_0710600,PF3D7_0718400,PF3D7_0719600,PF3D7_0719700,PF3D7_0721600,PF3D7_0810100,PF3D7_0813600,PF3D7_0814000,PF3D7_0821700,PF3D7_0823100,PF3D7_0825200,PF3D7_0903900,PF3D7_0913200,PF3D7_0…
Upregulated genes	GO:BP	cellular nitrogen compound biosynthetic process	GO:0044271	FALSE	7.47506e-08	644	387	135	2929	PF3D7_0110700,PF3D7_0210400,PF3D7_0217100,PF3D7_0219200,PF3D7_0307200,PF3D7_0308000,PF3D7_0316800,PF3D7_0317600,PF3D7_0319600,PF3D7_0320800,PF3D7_0322900,PF3D7_0411900,PF3D7_0412300,PF3D7_0422400,PF3D7_0502100,PF3D7_0512300,PF3D7_0513300,PF3D7_0516200,PF3D7_0519300,PF3D7_0519400,PF3D7_0602400,PF3D7_0605800,PF3D7_0607300,PF3D7_0611200,PF3D7_0611700,PF3D7_0614500,PF3D7_0621200,PF3D7_0626000,PF3D7_0…
Upregulated genes	GO:BP	peptide biosynthetic process	GO:0043043	FALSE	8.06203e-08	307	387	79	2929	PF3D7_0210400,PF3D7_0219200,PF3D7_0307200,PF3D7_0316800,PF3D7_0317600,PF3D7_0319600,PF3D7_0320800,PF3D7_0322900,PF3D7_0422400,PF3D7_0516200,PF3D7_0519400,PF3D7_0602400,PF3D7_0611700,PF3D7_0614500,PF3D7_0626000,PF3D7_0710600,PF3D7_0718400,PF3D7_0719600,PF3D7_0719700,PF3D7_0721600,PF3D7_0810100,PF3D7_0813600,PF3D7_0814000,PF3D7_0821700,PF3D7_0823100,PF3D7_0825200,PF3D7_0903900,PF3D7_0913200,PF3D7_0…
Upregulated genes	GO:BP	amide biosynthetic process	GO:0043604	FALSE	9.78467e-07	322	387	79	2929	PF3D7_0210400,PF3D7_0219200,PF3D7_0307200,PF3D7_0316800,PF3D7_0317600,PF3D7_0319600,PF3D7_0320800,PF3D7_0322900,PF3D7_0422400,PF3D7_0516200,PF3D7_0519400,PF3D7_0602400,PF3D7_0611700,PF3D7_0614500,PF3D7_0626000,PF3D7_0710600,PF3D7_0718400,PF3D7_0719600,PF3D7_0719700,PF3D7_0721600,PF3D7_0810100,PF3D7_0813600,PF3D7_0814000,PF3D7_0821700,PF3D7_0823100,PF3D7_0825200,PF3D7_0903900,PF3D7_0913200,PF3D7_0…
Upregulated genes	GO:BP	amide metabolic process	GO:0043603	FALSE	1.14551e-06	346	387	83	2929	PF3D7_0210400,PF3D7_0219200,PF3D7_0307200,PF3D7_0316800,PF3D7_0317600,PF3D7_0319600,PF3D7_0320700,PF3D7_0320800,PF3D7_0322900,PF3D7_0422400,PF3D7_0516200,PF3D7_0519400,PF3D7_0602400,PF3D7_0611700,PF3D7_0614500,PF3D7_0626000,PF3D7_0710600,PF3D7_0718400,PF3D7_0719600,PF3D7_0719700,PF3D7_0721600,PF3D7_0810100,PF3D7_0813600,PF3D7_0814000,PF3D7_0821700,PF3D7_0823100,PF3D7_0825200,PF3D7_0903900,PF3D7_0…
Upregulated genes	GO:BP	organonitrogen compound metabolic process	GO:1901564	FALSE	1.81202e-06	1099	387	197	2929	PF3D7_0108000,PF3D7_0109400,PF3D7_0210400,PF3D7_0217100,PF3D7_0219200,PF3D7_0307200,PF3D7_0309500,PF3D7_0312400,PF3D7_0316800,PF3D7_0317000,PF3D7_0317600,PF3D7_0319600,PF3D7_0320700,PF3D7_0320800,PF3D7_0321500,PF3D7_0322000,PF3D7_0322900,PF3D7_0412300,PF3D7_0422400,PF3D7_0504600,PF3D7_0505800,PF3D7_0512300,PF3D7_0513300,PF3D7_0515100,PF3D7_0516200,PF3D7_0519300,PF3D7_0519400,PF3D7_0520100,PF3D7_0…
Upregulated genes	GO:BP	metabolic process	GO:0008152	FALSE	8.478e-06	2004	387	310	2929	PF3D7_0104400,PF3D7_0105900,PF3D7_0108000,PF3D7_0109400,PF3D7_0110700,PF3D7_0111300,PF3D7_0202700,PF3D7_0204800,PF3D7_0208200,PF3D7_0208500,PF3D7_0210400,PF3D7_0211900,PF3D7_0215800,PF3D7_0217100,PF3D7_0219200,PF3D7_0219500,PF3D7_0303200,PF3D7_0307200,PF3D7_0308000,PF3D7_0309500,PF3D7_0311900,PF3D7_0312400,PF3D7_0316800,PF3D7_0317000,PF3D7_0317600,PF3D7_0319600,PF3D7_0320700,PF3D7_0320800,PF3D7_0…
Upregulated genes	GO:BP	cellular metabolic process	GO:0044237	FALSE	0.000185233	1761	387	276	2929	PF3D7_0104400,PF3D7_0105900,PF3D7_0109400,PF3D7_0110700,PF3D7_0111300,PF3D7_0202700,PF3D7_0204800,PF3D7_0208200,PF3D7_0208500,PF3D7_0210400,PF3D7_0211900,PF3D7_0215800,PF3D7_0217100,PF3D7_0219200,PF3D7_0219500,PF3D7_0303200,PF3D7_0307200,PF3D7_0308000,PF3D7_0309500,PF3D7_0311900,PF3D7_0312400,PF3D7_0316800,PF3D7_0317600,PF3D7_0319600,PF3D7_0320700,PF3D7_0320800,PF3D7_0322000,PF3D7_0322100,PF3D7_0…
Upregulated genes	GO:BP	organic substance metabolic process	GO:0071704	FALSE	0.000351563	1942	387	297	2929	PF3D7_0104400,PF3D7_0105900,PF3D7_0108000,PF3D7_0109400,PF3D7_0110700,PF3D7_0111300,PF3D7_0202700,PF3D7_0204800,PF3D7_0208200,PF3D7_0208500,PF3D7_0210400,PF3D7_0211900,PF3D7_0215800,PF3D7_0217100,PF3D7_0219200,PF3D7_0219500,PF3D7_0303200,PF3D7_0307200,PF3D7_0308000,PF3D7_0309500,PF3D7_0311900,PF3D7_0312400,PF3D7_0316800,PF3D7_0317000,PF3D7_0317600,PF3D7_0319600,PF3D7_0320700,PF3D7_0320800,PF3D7_0…
Upregulated genes	GO:BP	primary metabolic process	GO:0044238	FALSE	0.000411498	1878	387	289	2929	PF3D7_0104400,PF3D7_0105900,PF3D7_0108000,PF3D7_0109400,PF3D7_0110700,PF3D7_0111300,PF3D7_0202700,PF3D7_0204800,PF3D7_0208200,PF3D7_0208500,PF3D7_0210400,PF3D7_0211900,PF3D7_0215800,PF3D7_0217100,PF3D7_0219200,PF3D7_0219500,PF3D7_0303200,PF3D7_0307200,PF3D7_0308000,PF3D7_0309500,PF3D7_0311900,PF3D7_0312400,PF3D7_0316800,PF3D7_0317000,PF3D7_0317600,PF3D7_0319600,PF3D7_0320700,PF3D7_0320800,PF3D7_0…
Upregulated genes	GO:BP	organic substance biosynthetic process	GO:1901576	FALSE	0.00126469	1330	387	217	2929	PF3D7_0104400,PF3D7_0109400,PF3D7_0110700,PF3D7_0202700,PF3D7_0208200,PF3D7_0208500,PF3D7_0210400,PF3D7_0211900,PF3D7_0217100,PF3D7_0219200,PF3D7_0219500,PF3D7_0307200,PF3D7_0308000,PF3D7_0309500,PF3D7_0311900,PF3D7_0316800,PF3D7_0317600,PF3D7_0319600,PF3D7_0320700,PF3D7_0320800,PF3D7_0322000,PF3D7_0322100,PF3D7_0322900,PF3D7_0411900,PF3D7_0412300,PF3D7_0422000,PF3D7_0422400,PF3D7_0502100,PF3D7_0…
Upregulated genes	GO:BP	biosynthetic process	GO:0009058	FALSE	0.00144818	1332	387	217	2929	PF3D7_0104400,PF3D7_0109400,PF3D7_0110700,PF3D7_0202700,PF3D7_0208200,PF3D7_0208500,PF3D7_0210400,PF3D7_0211900,PF3D7_0217100,PF3D7_0219200,PF3D7_0219500,PF3D7_0307200,PF3D7_0308000,PF3D7_0309500,PF3D7_0311900,PF3D7_0316800,PF3D7_0317600,PF3D7_0319600,PF3D7_0320700,PF3D7_0320800,PF3D7_0322000,PF3D7_0322100,PF3D7_0322900,PF3D7_0411900,PF3D7_0412300,PF3D7_0422000,PF3D7_0422400,PF3D7_0502100,PF3D7_0…
Upregulated genes	GO:BP	cellular biosynthetic process	GO:0044249	FALSE	0.00165862	1319	387	215	2929	PF3D7_0104400,PF3D7_0109400,PF3D7_0110700,PF3D7_0202700,PF3D7_0208200,PF3D7_0208500,PF3D7_0210400,PF3D7_0211900,PF3D7_0217100,PF3D7_0219200,PF3D7_0219500,PF3D7_0307200,PF3D7_0308000,PF3D7_0309500,PF3D7_0311900,PF3D7_0316800,PF3D7_0317600,PF3D7_0319600,PF3D7_0320700,PF3D7_0320800,PF3D7_0322000,PF3D7_0322100,PF3D7_0322900,PF3D7_0411900,PF3D7_0412300,PF3D7_0422000,PF3D7_0422400,PF3D7_0502100,PF3D7_0…
Upregulated genes	GO:BP	purine-containing compound metabolic process	GO:0072521	TRUE	0.00175789	90	387	28	2929	PF3D7_0217100,PF3D7_0412300,PF3D7_0513300,PF3D7_0520900,PF3D7_0626800,PF3D7_0705900,PF3D7_0915000,PF3D7_1012600,PF3D7_1015900,PF3D7_1029600,PF3D7_1037100,PF3D7_1102400,PF3D7_1120100,PF3D7_1125100,PF3D7_1147700,PF3D7_1216200,PF3D7_1219900,PF3D7_1251300,PF3D7_1310000,PF3D7_1311300,PF3D7_1324900,PF3D7_1345700,PF3D7_1360500,PF3D7_1366500,PF3D7_1439900,PF3D7_1443700,PF3D7_1462700,PF3D7_1462800
Upregulated genes	GO:BP	nitrogen compound metabolic process	GO:0006807	FALSE	0.00194952	1803	387	277	2929	PF3D7_0105900,PF3D7_0108000,PF3D7_0109400,PF3D7_0110700,PF3D7_0111300,PF3D7_0204800,PF3D7_0208200,PF3D7_0210400,PF3D7_0211900,PF3D7_0215800,PF3D7_0217100,PF3D7_0219200,PF3D7_0219500,PF3D7_0307200,PF3D7_0308000,PF3D7_0309500,PF3D7_0311900,PF3D7_0312400,PF3D7_0316800,PF3D7_0317000,PF3D7_0317600,PF3D7_0319600,PF3D7_0320700,PF3D7_0320800,PF3D7_0321500,PF3D7_0322000,PF3D7_0322100,PF3D7_0322900,PF3D7_0…
Upregulated genes	GO:BP	protein metabolic process	GO:0019538	FALSE	0.00288265	905	387	157	2929	PF3D7_0108000,PF3D7_0109400,PF3D7_0210400,PF3D7_0219200,PF3D7_0307200,PF3D7_0312400,PF3D7_0316800,PF3D7_0317000,PF3D7_0317600,PF3D7_0319600,PF3D7_0320700,PF3D7_0320800,PF3D7_0321500,PF3D7_0322000,PF3D7_0322900,PF3D7_0422400,PF3D7_0505800,PF3D7_0512300,PF3D7_0515100,PF3D7_0516200,PF3D7_0519400,PF3D7_0520100,PF3D7_0521300,PF3D7_0522700,PF3D7_0527100,PF3D7_0527300,PF3D7_0528700,PF3D7_0530400,PF3D7_0…
Upregulated genes	GO:BP	generation of precursor metabolites and energy	GO:0006091	FALSE	0.0045484	70	387	23	2929	PF3D7_0217100,PF3D7_0504600,PF3D7_0519300,PF3D7_0622600,PF3D7_0626800,PF3D7_1012300,PF3D7_1015900,PF3D7_1034400,PF3D7_1037100,PF3D7_1120100,PF3D7_1134100,PF3D7_1212800,PF3D7_1219900,PF3D7_1310000,PF3D7_1324900,PF3D7_1345700,PF3D7_1361700,PF3D7_1367500,PF3D7_1426900,PF3D7_1439400,PF3D7_1439900,PF3D7_1462700,PF3D7_1462800
Upregulated genes	GO:BP	cellular process	GO:0009987	FALSE	0.00476328	2527	387	359	2929	PF3D7_0104400,PF3D7_0105300,PF3D7_0105900,PF3D7_0109400,PF3D7_0110700,PF3D7_0111300,PF3D7_0202700,PF3D7_0204800,PF3D7_0208200,PF3D7_0208500,PF3D7_0210400,PF3D7_0211200,PF3D7_0211900,PF3D7_0215800,PF3D7_0217100,PF3D7_0219200,PF3D7_0219500,PF3D7_0303200,PF3D7_0306300,PF3D7_0307200,PF3D7_0308000,PF3D7_0309500,PF3D7_0310700,PF3D7_0311900,PF3D7_0312400,PF3D7_0314300,PF3D7_0316200,PF3D7_0316600,PF3D7_0…
Upregulated genes	GO:BP	purine ribonucleoside triphosphate metabolic process	GO:0009205	FALSE	0.00608706	36	387	15	2929	PF3D7_0217100,PF3D7_0626800,PF3D7_0705900,PF3D7_1015900,PF3D7_1037100,PF3D7_1120100,PF3D7_1125100,PF3D7_1147700,PF3D7_1310000,PF3D7_1311300,PF3D7_1324900,PF3D7_1366500,PF3D7_1439900,PF3D7_1462700,PF3D7_1462800
Upregulated genes	GO:BP	cellular nitrogen compound metabolic process	GO:0034641	FALSE	0.00823884	1217	387	198	2929	PF3D7_0105900,PF3D7_0110700,PF3D7_0111300,PF3D7_0204800,PF3D7_0208200,PF3D7_0210400,PF3D7_0211900,PF3D7_0215800,PF3D7_0217100,PF3D7_0219200,PF3D7_0219500,PF3D7_0307200,PF3D7_0308000,PF3D7_0311900,PF3D7_0316800,PF3D7_0317600,PF3D7_0319600,PF3D7_0320800,PF3D7_0322100,PF3D7_0322900,PF3D7_0411900,PF3D7_0412300,PF3D7_0414000,PF3D7_0419300,PF3D7_0422400,PF3D7_0502100,PF3D7_0512300,PF3D7_0513300,PF3D7_0…
Upregulated genes	GO:BP	purine nucleotide metabolic process	GO:0006163	FALSE	0.00853233	87	387	26	2929	PF3D7_0217100,PF3D7_0412300,PF3D7_0513300,PF3D7_0626800,PF3D7_0705900,PF3D7_0915000,PF3D7_1012600,PF3D7_1015900,PF3D7_1037100,PF3D7_1102400,PF3D7_1120100,PF3D7_1125100,PF3D7_1147700,PF3D7_1216200,PF3D7_1219900,PF3D7_1251300,PF3D7_1310000,PF3D7_1311300,PF3D7_1324900,PF3D7_1345700,PF3D7_1360500,PF3D7_1366500,PF3D7_1439900,PF3D7_1443700,PF3D7_1462700,PF3D7_1462800
Upregulated genes	GO:BP	ribonucleoside triphosphate metabolic process	GO:0009199	FALSE	0.00902002	37	387	15	2929	PF3D7_0217100,PF3D7_0626800,PF3D7_0705900,PF3D7_1015900,PF3D7_1037100,PF3D7_1120100,PF3D7_1125100,PF3D7_1147700,PF3D7_1310000,PF3D7_1311300,PF3D7_1324900,PF3D7_1366500,PF3D7_1439900,PF3D7_1462700,PF3D7_1462800
Upregulated genes	GO:BP	purine nucleoside triphosphate metabolic process	GO:0009144	FALSE	0.00902002	37	387	15	2929	PF3D7_0217100,PF3D7_0626800,PF3D7_0705900,PF3D7_1015900,PF3D7_1037100,PF3D7_1120100,PF3D7_1125100,PF3D7_1147700,PF3D7_1310000,PF3D7_1311300,PF3D7_1324900,PF3D7_1366500,PF3D7_1439900,PF3D7_1462700,PF3D7_1462800
Upregulated genes	GO:BP	ATP metabolic process	GO:0046034	FALSE	0.0090795	33	387	14	2929	PF3D7_0217100,PF3D7_0626800,PF3D7_0705900,PF3D7_1015900,PF3D7_1037100,PF3D7_1120100,PF3D7_1125100,PF3D7_1147700,PF3D7_1310000,PF3D7_1311300,PF3D7_1324900,PF3D7_1439900,PF3D7_1462700,PF3D7_1462800
Upregulated genes	GO:BP	nucleoside triphosphate metabolic process	GO:0009141	FALSE	0.0171718	43	387	16	2929	PF3D7_0217100,PF3D7_0626800,PF3D7_0705900,PF3D7_1015900,PF3D7_1037100,PF3D7_1120100,PF3D7_1125100,PF3D7_1147700,PF3D7_1251300,PF3D7_1310000,PF3D7_1311300,PF3D7_1324900,PF3D7_1366500,PF3D7_1439900,PF3D7_1462700,PF3D7_1462800
Upregulated genes	GO:BP	ribosomal small subunit assembly	GO:0000028	TRUE	0.0186849	13	387	8	2929	PF3D7_0422400,PF3D7_0516200,PF3D7_0719700,PF3D7_0721600,PF3D7_1026800,PF3D7_1308300,PF3D7_1317800,PF3D7_1454600
Upregulated genes	GO:BP	nucleoside phosphate metabolic process	GO:0006753	FALSE	0.020118	117	387	31	2929	PF3D7_0217100,PF3D7_0412300,PF3D7_0513300,PF3D7_0626800,PF3D7_0627500,PF3D7_0705900,PF3D7_0915000,PF3D7_1012600,PF3D7_1015800,PF3D7_1015900,PF3D7_1029600,PF3D7_1037100,PF3D7_1037700,PF3D7_1102400,PF3D7_1120100,PF3D7_1125100,PF3D7_1147700,PF3D7_1216200,PF3D7_1219900,PF3D7_1251300,PF3D7_1310000,PF3D7_1311300,PF3D7_1324900,PF3D7_1345700,PF3D7_1360500,PF3D7_1366500,PF3D7_1405600,PF3D7_1439900,PF3D7_1…
Upregulated genes	GO:BP	purine ribonucleotide metabolic process	GO:0009150	FALSE	0.0237671	67	387	21	2929	PF3D7_0217100,PF3D7_0412300,PF3D7_0626800,PF3D7_0705900,PF3D7_1012600,PF3D7_1015900,PF3D7_1037100,PF3D7_1102400,PF3D7_1120100,PF3D7_1125100,PF3D7_1147700,PF3D7_1251300,PF3D7_1310000,PF3D7_1311300,PF3D7_1324900,PF3D7_1360500,PF3D7_1366500,PF3D7_1439900,PF3D7_1443700,PF3D7_1462700,PF3D7_1462800
Upregulated genes	GO:BP	nucleotide metabolic process	GO:0009117	FALSE	0.0303597	114	387	30	2929	PF3D7_0217100,PF3D7_0412300,PF3D7_0513300,PF3D7_0626800,PF3D7_0627500,PF3D7_0705900,PF3D7_0915000,PF3D7_1012600,PF3D7_1015800,PF3D7_1015900,PF3D7_1037100,PF3D7_1037700,PF3D7_1102400,PF3D7_1120100,PF3D7_1125100,PF3D7_1147700,PF3D7_1216200,PF3D7_1219900,PF3D7_1251300,PF3D7_1310000,PF3D7_1311300,PF3D7_1324900,PF3D7_1345700,PF3D7_1360500,PF3D7_1366500,PF3D7_1405600,PF3D7_1439900,PF3D7_1443700,PF3D7_1…
Upregulated genes	GO:CC	cytoplasm	GO:0005737	TRUE	9.33124e-15	1912	457	314	3770	PF3D7_0104400,PF3D7_0105900,PF3D7_0108000,PF3D7_0109400,PF3D7_0202700,PF3D7_0208500,PF3D7_0208800,PF3D7_0211200,PF3D7_0213700,PF3D7_0217100,PF3D7_0219200,PF3D7_0220200,PF3D7_0220300,PF3D7_0302700,PF3D7_0307200,PF3D7_0309500,PF3D7_0310700,PF3D7_0311900,PF3D7_0312400,PF3D7_0314300,PF3D7_0315400,PF3D7_0316800,PF3D7_0317000,PF3D7_0317600,PF3D7_0319600,PF3D7_0320700,PF3D7_0320800,PF3D7_0322000,PF3D7_0…
Upregulated genes	GO:CC	cytosolic ribosome	GO:0022626	FALSE	2.43759e-14	94	457	43	3770	PF3D7_0219200,PF3D7_0307200,PF3D7_0316800,PF3D7_0317600,PF3D7_0322900,PF3D7_0422400,PF3D7_0516200,PF3D7_0519400,PF3D7_0611700,PF3D7_0614500,PF3D7_0710600,PF3D7_0718400,PF3D7_0719600,PF3D7_0719700,PF3D7_0721600,PF3D7_0814000,PF3D7_0821700,PF3D7_0903900,PF3D7_1003500,PF3D7_1019400,PF3D7_1026800,PF3D7_1103100,PF3D7_1130100,PF3D7_1142600,PF3D7_1144000,PF3D7_1302800,PF3D7_1308300,PF3D7_1317800,PF3D7_1…
Upregulated genes	GO:CC	intracellular anatomical structure	GO:0005622	FALSE	6.0177e-14	2619	457	388	3770	PF3D7_0104400,PF3D7_0105900,PF3D7_0108000,PF3D7_0109400,PF3D7_0110700,PF3D7_0111300,PF3D7_0202700,PF3D7_0208200,PF3D7_0208500,PF3D7_0208800,PF3D7_0210400,PF3D7_0211200,PF3D7_0213700,PF3D7_0215800,PF3D7_0217100,PF3D7_0219200,PF3D7_0220200,PF3D7_0220300,PF3D7_0302700,PF3D7_0307200,PF3D7_0308000,PF3D7_0309500,PF3D7_0310700,PF3D7_0311900,PF3D7_0312400,PF3D7_0314300,PF3D7_0315400,PF3D7_0316200,PF3D7_0…
Upregulated genes	GO:CC	cytosol	GO:0005829	FALSE	1.75592e-12	356	457	93	3770	PF3D7_0219200,PF3D7_0307200,PF3D7_0309500,PF3D7_0316800,PF3D7_0317600,PF3D7_0319600,PF3D7_0322000,PF3D7_0322900,PF3D7_0413700,PF3D7_0422400,PF3D7_0503400,PF3D7_0513300,PF3D7_0516200,PF3D7_0519400,PF3D7_0520900,PF3D7_0527300,PF3D7_0607300,PF3D7_0611700,PF3D7_0614500,PF3D7_0621200,PF3D7_0627500,PF3D7_0629400,PF3D7_0710600,PF3D7_0718400,PF3D7_0719600,PF3D7_0719700,PF3D7_0721600,PF3D7_0814000,PF3D7_0…
Upregulated genes	GO:CC	ribosome	GO:0005840	FALSE	5.92812e-12	170	457	57	3770	PF3D7_0210400,PF3D7_0219200,PF3D7_0307200,PF3D7_0316800,PF3D7_0317600,PF3D7_0322900,PF3D7_0422400,PF3D7_0516200,PF3D7_0519400,PF3D7_0611700,PF3D7_0614500,PF3D7_0710600,PF3D7_0718400,PF3D7_0719600,PF3D7_0719700,PF3D7_0721600,PF3D7_0810100,PF3D7_0814000,PF3D7_0821700,PF3D7_0903900,PF3D7_0932600,PF3D7_1003500,PF3D7_1019400,PF3D7_1026800,PF3D7_1032000,PF3D7_1103100,PF3D7_1110600,PF3D7_1111000,PF3D7_1…
Upregulated genes	GO:CC	ribosomal subunit	GO:0044391	FALSE	6.4161e-12	142	457	51	3770	PF3D7_0219200,PF3D7_0307200,PF3D7_0316800,PF3D7_0317600,PF3D7_0322900,PF3D7_0422400,PF3D7_0516200,PF3D7_0519400,PF3D7_0611700,PF3D7_0614500,PF3D7_0710600,PF3D7_0718400,PF3D7_0719600,PF3D7_0719700,PF3D7_0721600,PF3D7_0810100,PF3D7_0814000,PF3D7_0821700,PF3D7_0903900,PF3D7_1003500,PF3D7_1019400,PF3D7_1026800,PF3D7_1103100,PF3D7_1110600,PF3D7_1111000,PF3D7_1130100,PF3D7_1137500,PF3D7_1142600,PF3D7_1…
Upregulated genes	GO:CC	protein-containing complex	GO:0032991	FALSE	4.93941e-08	1135	457	196	3770	PF3D7_0108000,PF3D7_0111300,PF3D7_0202700,PF3D7_0208200,PF3D7_0210400,PF3D7_0215800,PF3D7_0217100,PF3D7_0219200,PF3D7_0307200,PF3D7_0308000,PF3D7_0310700,PF3D7_0314300,PF3D7_0316200,PF3D7_0316800,PF3D7_0317000,PF3D7_0317600,PF3D7_0319600,PF3D7_0320700,PF3D7_0322900,PF3D7_0411900,PF3D7_0414000,PF3D7_0419300,PF3D7_0422400,PF3D7_0504600,PF3D7_0512300,PF3D7_0516200,PF3D7_0517300,PF3D7_0519200,PF3D7_0…
Upregulated genes	GO:CC	cytosolic large ribosomal subunit	GO:0022625	FALSE	4.47553e-07	55	457	24	3770	PF3D7_0307200,PF3D7_0611700,PF3D7_0614500,PF3D7_0710600,PF3D7_0719600,PF3D7_0814000,PF3D7_0821700,PF3D7_0903900,PF3D7_1019400,PF3D7_1103100,PF3D7_1130100,PF3D7_1142600,PF3D7_1323400,PF3D7_1331800,PF3D7_1341200,PF3D7_1351400,PF3D7_1354600,PF3D7_1365900,PF3D7_1414300,PF3D7_1424400,PF3D7_1426000,PF3D7_1441200,PF3D7_1460300,PF3D7_1460700
Upregulated genes	GO:CC	cytosolic small ribosomal subunit	GO:0022627	FALSE	1.23121e-06	38	457	19	3770	PF3D7_0219200,PF3D7_0316800,PF3D7_0317600,PF3D7_0322900,PF3D7_0422400,PF3D7_0516200,PF3D7_0519400,PF3D7_0718400,PF3D7_0719700,PF3D7_0721600,PF3D7_1003500,PF3D7_1026800,PF3D7_1144000,PF3D7_1302800,PF3D7_1308300,PF3D7_1317800,PF3D7_1408600,PF3D7_1421200,PF3D7_1447000
Upregulated genes	GO:CC	intracellular organelle	GO:0043229	FALSE	3.32207e-06	2244	457	325	3770	PF3D7_0104400,PF3D7_0108000,PF3D7_0109400,PF3D7_0110700,PF3D7_0111300,PF3D7_0202700,PF3D7_0208200,PF3D7_0208500,PF3D7_0208800,PF3D7_0210400,PF3D7_0211200,PF3D7_0215800,PF3D7_0217100,PF3D7_0219200,PF3D7_0220200,PF3D7_0220300,PF3D7_0302700,PF3D7_0307200,PF3D7_0308000,PF3D7_0310700,PF3D7_0311900,PF3D7_0314300,PF3D7_0315400,PF3D7_0316200,PF3D7_0316800,PF3D7_0317000,PF3D7_0317600,PF3D7_0320700,PF3D7_0…
Upregulated genes	GO:CC	large ribosomal subunit	GO:0015934	FALSE	1.2394e-05	91	457	30	3770	PF3D7_0307200,PF3D7_0611700,PF3D7_0614500,PF3D7_0710600,PF3D7_0719600,PF3D7_0810100,PF3D7_0814000,PF3D7_0821700,PF3D7_0903900,PF3D7_1019400,PF3D7_1103100,PF3D7_1110600,PF3D7_1111000,PF3D7_1130100,PF3D7_1142600,PF3D7_1323400,PF3D7_1331800,PF3D7_1339500,PF3D7_1341200,PF3D7_1351400,PF3D7_1354600,PF3D7_1365900,PF3D7_1414300,PF3D7_1424400,PF3D7_1426000,PF3D7_1441200,PF3D7_1460300,PF3D7_1460700,PF3D7_1…
Upregulated genes	GO:CC	small ribosomal subunit	GO:0015935	FALSE	2.21404e-05	52	457	21	3770	PF3D7_0219200,PF3D7_0316800,PF3D7_0317600,PF3D7_0322900,PF3D7_0422400,PF3D7_0516200,PF3D7_0519400,PF3D7_0718400,PF3D7_0719700,PF3D7_0721600,PF3D7_1003500,PF3D7_1026800,PF3D7_1137500,PF3D7_1144000,PF3D7_1302800,PF3D7_1308300,PF3D7_1317800,PF3D7_1408600,PF3D7_1421200,PF3D7_1447000,PF3D7_1454600
Upregulated genes	GO:CC	organelle	GO:0043226	FALSE	3.12683e-05	2296	457	327	3770	PF3D7_0104400,PF3D7_0108000,PF3D7_0109400,PF3D7_0110700,PF3D7_0111300,PF3D7_0202700,PF3D7_0208200,PF3D7_0208500,PF3D7_0208800,PF3D7_0210400,PF3D7_0211200,PF3D7_0215800,PF3D7_0217100,PF3D7_0219200,PF3D7_0220200,PF3D7_0220300,PF3D7_0302700,PF3D7_0307200,PF3D7_0308000,PF3D7_0310700,PF3D7_0311900,PF3D7_0314300,PF3D7_0315400,PF3D7_0316200,PF3D7_0316800,PF3D7_0317000,PF3D7_0317600,PF3D7_0320700,PF3D7_0…
Upregulated genes	GO:CC	intracellular non-membrane-bounded organelle	GO:0043232	FALSE	0.000154266	598	457	109	3770	PF3D7_0109400,PF3D7_0111300,PF3D7_0208200,PF3D7_0210400,PF3D7_0215800,PF3D7_0219200,PF3D7_0307200,PF3D7_0308000,PF3D7_0311900,PF3D7_0316200,PF3D7_0316800,PF3D7_0317600,PF3D7_0320800,PF3D7_0322900,PF3D7_0411900,PF3D7_0414000,PF3D7_0419300,PF3D7_0422400,PF3D7_0503400,PF3D7_0504400,PF3D7_0516200,PF3D7_0519400,PF3D7_0605800,PF3D7_0611700,PF3D7_0614500,PF3D7_0621900,PF3D7_0710200,PF3D7_0710600,PF3D7_0…
Upregulated genes	GO:CC	mitochondrial inner membrane	GO:0005743	FALSE	0.000154821	76	457	25	3770	PF3D7_0217100,PF3D7_0502900,PF3D7_0515100,PF3D7_0603200,PF3D7_0622600,PF3D7_0705900,PF3D7_0726900,PF3D7_0823900,PF3D7_1012300,PF3D7_1014700,PF3D7_1034400,PF3D7_1037300,PF3D7_1125100,PF3D7_1147700,PF3D7_1202200,PF3D7_1212800,PF3D7_1242900,PF3D7_1310000,PF3D7_1311300,PF3D7_1340800,PF3D7_1356200,PF3D7_1368600,PF3D7_1426900,PF3D7_1439400,PF3D7_1462700
Upregulated genes	GO:CC	non-membrane-bounded organelle	GO:0043228	FALSE	0.000168352	599	457	109	3770	PF3D7_0109400,PF3D7_0111300,PF3D7_0208200,PF3D7_0210400,PF3D7_0215800,PF3D7_0219200,PF3D7_0307200,PF3D7_0308000,PF3D7_0311900,PF3D7_0316200,PF3D7_0316800,PF3D7_0317600,PF3D7_0320800,PF3D7_0322900,PF3D7_0411900,PF3D7_0414000,PF3D7_0419300,PF3D7_0422400,PF3D7_0503400,PF3D7_0504400,PF3D7_0516200,PF3D7_0519400,PF3D7_0605800,PF3D7_0611700,PF3D7_0614500,PF3D7_0621900,PF3D7_0710200,PF3D7_0710600,PF3D7_0…
Upregulated genes	GO:CC	organelle inner membrane	GO:0019866	FALSE	0.000203806	77	457	25	3770	PF3D7_0217100,PF3D7_0502900,PF3D7_0515100,PF3D7_0603200,PF3D7_0622600,PF3D7_0705900,PF3D7_0726900,PF3D7_0823900,PF3D7_1012300,PF3D7_1014700,PF3D7_1034400,PF3D7_1037300,PF3D7_1125100,PF3D7_1147700,PF3D7_1202200,PF3D7_1212800,PF3D7_1242900,PF3D7_1310000,PF3D7_1311300,PF3D7_1340800,PF3D7_1356200,PF3D7_1368600,PF3D7_1426900,PF3D7_1439400,PF3D7_1462700
Upregulated genes	GO:CC	inner mitochondrial membrane protein complex	GO:0098800	FALSE	0.000217503	33	457	15	3770	PF3D7_0217100,PF3D7_0622600,PF3D7_0705900,PF3D7_0726900,PF3D7_1012300,PF3D7_1034400,PF3D7_1125100,PF3D7_1147700,PF3D7_1310000,PF3D7_1311300,PF3D7_1356200,PF3D7_1368600,PF3D7_1426900,PF3D7_1439400,PF3D7_1462700
Upregulated genes	GO:CC	mitochondrial membrane	GO:0031966	FALSE	0.000448004	85	457	26	3770	PF3D7_0217100,PF3D7_0502900,PF3D7_0515100,PF3D7_0519300,PF3D7_0603200,PF3D7_0622600,PF3D7_0705900,PF3D7_0726900,PF3D7_0823900,PF3D7_1012300,PF3D7_1014700,PF3D7_1034400,PF3D7_1037300,PF3D7_1125100,PF3D7_1147700,PF3D7_1202200,PF3D7_1212800,PF3D7_1242900,PF3D7_1310000,PF3D7_1311300,PF3D7_1340800,PF3D7_1356200,PF3D7_1368600,PF3D7_1426900,PF3D7_1439400,PF3D7_1462700
Upregulated genes	GO:CC	mitochondrial envelope	GO:0005740	FALSE	0.000700811	92	457	27	3770	PF3D7_0217100,PF3D7_0502900,PF3D7_0515100,PF3D7_0519300,PF3D7_0603200,PF3D7_0622600,PF3D7_0705900,PF3D7_0726900,PF3D7_0823900,PF3D7_1012300,PF3D7_1014700,PF3D7_1025600,PF3D7_1034400,PF3D7_1037300,PF3D7_1125100,PF3D7_1147700,PF3D7_1202200,PF3D7_1212800,PF3D7_1242900,PF3D7_1310000,PF3D7_1311300,PF3D7_1340800,PF3D7_1356200,PF3D7_1368600,PF3D7_1426900,PF3D7_1439400,PF3D7_1462700
Upregulated genes	GO:CC	oxidoreductase complex	GO:1990204	FALSE	0.00243487	19	457	10	3770	PF3D7_0504600,PF3D7_0622600,PF3D7_1012300,PF3D7_1034400,PF3D7_1132900,PF3D7_1216200,PF3D7_1312600,PF3D7_1426900,PF3D7_1439400,PF3D7_1462700
Upregulated genes	GO:CC	ribonucleoprotein complex	GO:1990904	FALSE	0.0033518	392	457	74	3770	PF3D7_0208200,PF3D7_0210400,PF3D7_0219200,PF3D7_0307200,PF3D7_0316800,PF3D7_0317600,PF3D7_0322900,PF3D7_0422400,PF3D7_0516200,PF3D7_0517300,PF3D7_0519400,PF3D7_0528700,PF3D7_0611700,PF3D7_0614500,PF3D7_0621900,PF3D7_0710600,PF3D7_0718400,PF3D7_0719600,PF3D7_0719700,PF3D7_0721600,PF3D7_0810100,PF3D7_0812700,PF3D7_0814000,PF3D7_0818400,PF3D7_0819900,PF3D7_0821700,PF3D7_0903900,PF3D7_0927600,PF3D7_0…
Upregulated genes	GO:CC	mitochondrial protein-containing complex	GO:0098798	FALSE	0.0076651	82	457	23	3770	PF3D7_0217100,PF3D7_0504600,PF3D7_0622600,PF3D7_0705900,PF3D7_0718400,PF3D7_0726900,PF3D7_1012300,PF3D7_1034400,PF3D7_1110600,PF3D7_1111000,PF3D7_1125100,PF3D7_1147700,PF3D7_1242900,PF3D7_1310000,PF3D7_1311300,PF3D7_1312600,PF3D7_1339500,PF3D7_1356200,PF3D7_1368600,PF3D7_1426900,PF3D7_1439400,PF3D7_1454600,PF3D7_1462700
Upregulated genes	GO:CC	proteasome core complex	GO:0005839	TRUE	0.0152273	15	457	8	3770	PF3D7_0108000,PF3D7_0317000,PF3D7_0803800,PF3D7_0807500,PF3D7_1328100,PF3D7_1353900,PF3D7_1470900,PF3D7_1474800
Upregulated genes	GO:CC	transporter complex	GO:1990351	FALSE	0.0152273	15	457	8	3770	PF3D7_0622600,PF3D7_0813700,PF3D7_1012300,PF3D7_1242900,PF3D7_1368600,PF3D7_1426900,PF3D7_1439400,PF3D7_1462700
Upregulated genes	GO:CC	mitochondrial respiratory chain complex III	GO:0005750	FALSE	0.0162333	6	457	5	3770	PF3D7_0622600,PF3D7_1012300,PF3D7_1426900,PF3D7_1439400,PF3D7_1462700
Upregulated genes	GO:CC	respiratory chain complex III	GO:0045275	FALSE	0.0162333	6	457	5	3770	PF3D7_0622600,PF3D7_1012300,PF3D7_1426900,PF3D7_1439400,PF3D7_1462700
Upregulated genes	GO:CC	replisome	GO:0030894	TRUE	0.0197469	12	457	7	3770	PF3D7_0308000,PF3D7_0411900,PF3D7_0904800,PF3D7_1017000,PF3D7_1112400,PF3D7_1112600,PF3D7_1442100
Upregulated genes	GO:CC	replication fork	GO:0005657	FALSE	0.0268108	28	457	11	3770	PF3D7_0111300,PF3D7_0308000,PF3D7_0411900,PF3D7_0419300,PF3D7_0904800,PF3D7_1017000,PF3D7_1111100,PF3D7_1112400,PF3D7_1112600,PF3D7_1241700,PF3D7_1442100
Upregulated genes	GO:CC	proton-transporting ATP synthase complex	GO:0045259	FALSE	0.049207	10	457	6	3770	PF3D7_0217100,PF3D7_0705900,PF3D7_1125100,PF3D7_1147700,PF3D7_1310000,PF3D7_1311300
Upregulated genes	GO:CC	mitochondrial proton-transporting ATP synthase complex	GO:0005753	FALSE	0.049207	10	457	6	3770	PF3D7_0217100,PF3D7_0705900,PF3D7_1125100,PF3D7_1147700,PF3D7_1310000,PF3D7_1311300
Upregulated genes	KEGG	Ribosome	KEGG:03010	FALSE	1.18182e-14	94	175	46	1139	PF3D7_0219200,PF3D7_0307200,PF3D7_0316800,PF3D7_0317600,PF3D7_0322900,PF3D7_0422400,PF3D7_0516200,PF3D7_0519400,PF3D7_0611700,PF3D7_0614500,PF3D7_0710600,PF3D7_0719600,PF3D7_0719700,PF3D7_0721600,PF3D7_0814000,PF3D7_0821700,PF3D7_0903900,PF3D7_1003500,PF3D7_1019400,PF3D7_1026800,PF3D7_1103100,PF3D7_1110600,PF3D7_1130100,PF3D7_1137500,PF3D7_1142600,PF3D7_1144000,PF3D7_1144300,PF3D7_1302800,PF3D7_1…
Upregulated genes	KEGG	Oxidative phosphorylation	KEGG:00190	FALSE	0.000716407	37	175	16	1139	PF3D7_0217100,PF3D7_0519200,PF3D7_0519300,PF3D7_0705900,PF3D7_0915000,PF3D7_1012300,PF3D7_1025600,PF3D7_1034400,PF3D7_1147700,PF3D7_1212800,PF3D7_1310000,PF3D7_1311300,PF3D7_1341900,PF3D7_1426900,PF3D7_1439400,PF3D7_1462700
Upregulated genes	REAC	Eukaryotic Translation Elongation	REAC:R-PFA-156842	FALSE	2.68043e-11	89	183	47	905	PF3D7_0219200,PF3D7_0219500,PF3D7_0316800,PF3D7_0317600,PF3D7_0319600,PF3D7_0322900,PF3D7_0422400,PF3D7_0519400,PF3D7_0611700,PF3D7_0614500,PF3D7_0710600,PF3D7_0718400,PF3D7_0719600,PF3D7_0721600,PF3D7_0814000,PF3D7_0821700,PF3D7_0903900,PF3D7_0913200,PF3D7_1003500,PF3D7_1019400,PF3D7_1026800,PF3D7_1103100,PF3D7_1130100,PF3D7_1137500,PF3D7_1142600,PF3D7_1144000,PF3D7_1144300,PF3D7_1302800,PF3D7_1…
Upregulated genes	REAC	Selenoamino acid metabolism	REAC:R-PFA-2408522	FALSE	1.37232e-09	87	183	44	905	PF3D7_0219200,PF3D7_0219500,PF3D7_0316800,PF3D7_0317600,PF3D7_0322900,PF3D7_0422400,PF3D7_0519400,PF3D7_0520900,PF3D7_0611700,PF3D7_0614500,PF3D7_0710600,PF3D7_0718400,PF3D7_0719600,PF3D7_0721600,PF3D7_0814000,PF3D7_0821700,PF3D7_0903900,PF3D7_1003500,PF3D7_1019400,PF3D7_1026800,PF3D7_1103100,PF3D7_1130100,PF3D7_1137500,PF3D7_1142600,PF3D7_1144000,PF3D7_1144300,PF3D7_1302800,PF3D7_1308300,PF3D7_1…
Upregulated genes	REAC	Peptide chain elongation	REAC:R-PFA-156902	FALSE	1.45111e-09	84	183	43	905	PF3D7_0219200,PF3D7_0219500,PF3D7_0316800,PF3D7_0317600,PF3D7_0322900,PF3D7_0422400,PF3D7_0519400,PF3D7_0611700,PF3D7_0614500,PF3D7_0710600,PF3D7_0718400,PF3D7_0719600,PF3D7_0721600,PF3D7_0814000,PF3D7_0821700,PF3D7_0903900,PF3D7_1003500,PF3D7_1019400,PF3D7_1026800,PF3D7_1103100,PF3D7_1130100,PF3D7_1137500,PF3D7_1142600,PF3D7_1144000,PF3D7_1144300,PF3D7_1302800,PF3D7_1308300,PF3D7_1317800,PF3D7_1…
Upregulated genes	REAC	Selenocysteine synthesis	REAC:R-PFA-2408557	FALSE	4.08905e-09	86	183	43	905	PF3D7_0219200,PF3D7_0219500,PF3D7_0316800,PF3D7_0317600,PF3D7_0322900,PF3D7_0422400,PF3D7_0519400,PF3D7_0611700,PF3D7_0614500,PF3D7_0710600,PF3D7_0718400,PF3D7_0719600,PF3D7_0721600,PF3D7_0814000,PF3D7_0821700,PF3D7_0903900,PF3D7_1003500,PF3D7_1019400,PF3D7_1026800,PF3D7_1103100,PF3D7_1130100,PF3D7_1137500,PF3D7_1142600,PF3D7_1144000,PF3D7_1144300,PF3D7_1302800,PF3D7_1308300,PF3D7_1317800,PF3D7_1…
Upregulated genes	REAC	Eukaryotic Translation Termination	REAC:R-PFA-72764	FALSE	4.08905e-09	86	183	43	905	PF3D7_0219200,PF3D7_0219500,PF3D7_0316800,PF3D7_0317600,PF3D7_0322900,PF3D7_0422400,PF3D7_0519400,PF3D7_0611700,PF3D7_0614500,PF3D7_0710600,PF3D7_0718400,PF3D7_0719600,PF3D7_0721600,PF3D7_0814000,PF3D7_0821700,PF3D7_0903900,PF3D7_1003500,PF3D7_1019400,PF3D7_1026800,PF3D7_1103100,PF3D7_1130100,PF3D7_1137500,PF3D7_1142600,PF3D7_1144000,PF3D7_1144300,PF3D7_1302800,PF3D7_1308300,PF3D7_1317800,PF3D7_1…
Upregulated genes	REAC	Nonsense Mediated Decay (NMD) independent of the Exon Junction Complex (EJC)	REAC:R-PFA-975956	FALSE	6.74403e-09	87	183	43	905	PF3D7_0219200,PF3D7_0219500,PF3D7_0316800,PF3D7_0317600,PF3D7_0322900,PF3D7_0422400,PF3D7_0519400,PF3D7_0611700,PF3D7_0614500,PF3D7_0710600,PF3D7_0718400,PF3D7_0719600,PF3D7_0721600,PF3D7_0814000,PF3D7_0821700,PF3D7_0903900,PF3D7_1003500,PF3D7_1019400,PF3D7_1026800,PF3D7_1103100,PF3D7_1130100,PF3D7_1137500,PF3D7_1142600,PF3D7_1144000,PF3D7_1144300,PF3D7_1302800,PF3D7_1308300,PF3D7_1317800,PF3D7_1…
Upregulated genes	REAC	SRP-dependent cotranslational protein targeting to membrane	REAC:R-PFA-1799339	FALSE	7.02274e-09	100	183	47	905	PF3D7_0219200,PF3D7_0219500,PF3D7_0316800,PF3D7_0317600,PF3D7_0320700,PF3D7_0322900,PF3D7_0422400,PF3D7_0519400,PF3D7_0611700,PF3D7_0614500,PF3D7_0621900,PF3D7_0710600,PF3D7_0718400,PF3D7_0719600,PF3D7_0721600,PF3D7_0814000,PF3D7_0821700,PF3D7_0903900,PF3D7_1003500,PF3D7_1019400,PF3D7_1026800,PF3D7_1103100,PF3D7_1130100,PF3D7_1136400,PF3D7_1137500,PF3D7_1142600,PF3D7_1144000,PF3D7_1144300,PF3D7_1…
Upregulated genes	REAC	GTP hydrolysis and joining of the 60S ribosomal subunit	REAC:R-PFA-72706	FALSE	7.97107e-09	97	183	46	905	PF3D7_0219200,PF3D7_0219500,PF3D7_0316800,PF3D7_0317600,PF3D7_0322900,PF3D7_0422400,PF3D7_0519400,PF3D7_0611700,PF3D7_0614500,PF3D7_0710600,PF3D7_0718400,PF3D7_0719600,PF3D7_0721600,PF3D7_0814000,PF3D7_0821700,PF3D7_0903900,PF3D7_1003500,PF3D7_1007900,PF3D7_1010600,PF3D7_1019400,PF3D7_1026800,PF3D7_1103100,PF3D7_1130100,PF3D7_1137500,PF3D7_1142600,PF3D7_1144000,PF3D7_1144300,PF3D7_1206700,PF3D7_1…
Upregulated genes	REAC	Cap-dependent Translation Initiation	REAC:R-PFA-72737	FALSE	7.97107e-09	97	183	46	905	PF3D7_0219200,PF3D7_0219500,PF3D7_0316800,PF3D7_0317600,PF3D7_0322900,PF3D7_0422400,PF3D7_0519400,PF3D7_0611700,PF3D7_0614500,PF3D7_0710600,PF3D7_0718400,PF3D7_0719600,PF3D7_0721600,PF3D7_0814000,PF3D7_0821700,PF3D7_0903900,PF3D7_1003500,PF3D7_1007900,PF3D7_1010600,PF3D7_1019400,PF3D7_1026800,PF3D7_1103100,PF3D7_1130100,PF3D7_1137500,PF3D7_1142600,PF3D7_1144000,PF3D7_1144300,PF3D7_1206700,PF3D7_1…
Upregulated genes	REAC	Eukaryotic Translation Initiation	REAC:R-PFA-72613	FALSE	7.97107e-09	97	183	46	905	PF3D7_0219200,PF3D7_0219500,PF3D7_0316800,PF3D7_0317600,PF3D7_0322900,PF3D7_0422400,PF3D7_0519400,PF3D7_0611700,PF3D7_0614500,PF3D7_0710600,PF3D7_0718400,PF3D7_0719600,PF3D7_0721600,PF3D7_0814000,PF3D7_0821700,PF3D7_0903900,PF3D7_1003500,PF3D7_1007900,PF3D7_1010600,PF3D7_1019400,PF3D7_1026800,PF3D7_1103100,PF3D7_1130100,PF3D7_1137500,PF3D7_1142600,PF3D7_1144000,PF3D7_1144300,PF3D7_1206700,PF3D7_1…
Upregulated genes	REAC	Metabolism of amino acids and derivatives	REAC:R-PFA-71291	FALSE	1.06883e-08	111	183	50	905	PF3D7_0208500,PF3D7_0219200,PF3D7_0219500,PF3D7_0316800,PF3D7_0317600,PF3D7_0322900,PF3D7_0422400,PF3D7_0519400,PF3D7_0520900,PF3D7_0611700,PF3D7_0614500,PF3D7_0710600,PF3D7_0718400,PF3D7_0719600,PF3D7_0721600,PF3D7_0814000,PF3D7_0821700,PF3D7_0903900,PF3D7_1003500,PF3D7_1019400,PF3D7_1022800,PF3D7_1026800,PF3D7_1103100,PF3D7_1130100,PF3D7_1132900,PF3D7_1137500,PF3D7_1142600,PF3D7_1144000,PF3D7_1…
Upregulated genes	REAC	Formation of a pool of free 40S subunits	REAC:R-PFA-72689	FALSE	3.96205e-08	94	183	44	905	PF3D7_0219200,PF3D7_0219500,PF3D7_0316800,PF3D7_0317600,PF3D7_0322900,PF3D7_0422400,PF3D7_0519400,PF3D7_0611700,PF3D7_0614500,PF3D7_0710600,PF3D7_0718400,PF3D7_0719600,PF3D7_0721600,PF3D7_0814000,PF3D7_0821700,PF3D7_0903900,PF3D7_1003500,PF3D7_1007900,PF3D7_1019400,PF3D7_1026800,PF3D7_1103100,PF3D7_1130100,PF3D7_1137500,PF3D7_1142600,PF3D7_1144000,PF3D7_1144300,PF3D7_1302800,PF3D7_1308300,PF3D7_1…
Upregulated genes	REAC	L13a-mediated translational silencing of Ceruloplasmin expression	REAC:R-PFA-156827	FALSE	6.15358e-08	95	183	44	905	PF3D7_0219200,PF3D7_0219500,PF3D7_0316800,PF3D7_0317600,PF3D7_0322900,PF3D7_0422400,PF3D7_0519400,PF3D7_0611700,PF3D7_0614500,PF3D7_0710600,PF3D7_0718400,PF3D7_0719600,PF3D7_0721600,PF3D7_0814000,PF3D7_0821700,PF3D7_0903900,PF3D7_1003500,PF3D7_1007900,PF3D7_1019400,PF3D7_1026800,PF3D7_1103100,PF3D7_1130100,PF3D7_1137500,PF3D7_1142600,PF3D7_1144000,PF3D7_1144300,PF3D7_1302800,PF3D7_1308300,PF3D7_1…
Upregulated genes	REAC	Nonsense-Mediated Decay (NMD)	REAC:R-PFA-927802	FALSE	7.00171e-08	92	183	43	905	PF3D7_0219200,PF3D7_0219500,PF3D7_0316800,PF3D7_0317600,PF3D7_0322900,PF3D7_0422400,PF3D7_0519400,PF3D7_0611700,PF3D7_0614500,PF3D7_0710600,PF3D7_0718400,PF3D7_0719600,PF3D7_0721600,PF3D7_0814000,PF3D7_0821700,PF3D7_0903900,PF3D7_1003500,PF3D7_1019400,PF3D7_1026800,PF3D7_1103100,PF3D7_1130100,PF3D7_1137500,PF3D7_1142600,PF3D7_1144000,PF3D7_1144300,PF3D7_1302800,PF3D7_1308300,PF3D7_1317800,PF3D7_1…
Upregulated genes	REAC	Nonsense Mediated Decay (NMD) enhanced by the Exon Junction Complex (EJC)	REAC:R-PFA-975957	FALSE	7.00171e-08	92	183	43	905	PF3D7_0219200,PF3D7_0219500,PF3D7_0316800,PF3D7_0317600,PF3D7_0322900,PF3D7_0422400,PF3D7_0519400,PF3D7_0611700,PF3D7_0614500,PF3D7_0710600,PF3D7_0718400,PF3D7_0719600,PF3D7_0721600,PF3D7_0814000,PF3D7_0821700,PF3D7_0903900,PF3D7_1003500,PF3D7_1019400,PF3D7_1026800,PF3D7_1103100,PF3D7_1130100,PF3D7_1137500,PF3D7_1142600,PF3D7_1144000,PF3D7_1144300,PF3D7_1302800,PF3D7_1308300,PF3D7_1317800,PF3D7_1…
Upregulated genes	REAC	Translation	REAC:R-PFA-72766	FALSE	6.33269e-07	140	183	55	905	PF3D7_0219200,PF3D7_0219500,PF3D7_0316800,PF3D7_0317600,PF3D7_0319600,PF3D7_0320700,PF3D7_0322900,PF3D7_0422400,PF3D7_0519400,PF3D7_0611700,PF3D7_0614500,PF3D7_0621900,PF3D7_0710600,PF3D7_0718400,PF3D7_0719600,PF3D7_0721600,PF3D7_0814000,PF3D7_0821700,PF3D7_0903900,PF3D7_0913200,PF3D7_1003500,PF3D7_1007900,PF3D7_1010600,PF3D7_1019400,PF3D7_1026800,PF3D7_1103100,PF3D7_1104000,PF3D7_1130100,PF3D7_1…
Upregulated genes	REAC	Metabolism	REAC:R-PFA-1430728	FALSE	1.23962e-05	257	183	81	905	PF3D7_0208500,PF3D7_0219200,PF3D7_0219500,PF3D7_0303200,PF3D7_0306300,PF3D7_0316800,PF3D7_0317600,PF3D7_0322100,PF3D7_0322900,PF3D7_0412300,PF3D7_0422400,PF3D7_0519300,PF3D7_0519400,PF3D7_0520900,PF3D7_0522700,PF3D7_0607300,PF3D7_0607500,PF3D7_0611700,PF3D7_0614500,PF3D7_0626800,PF3D7_0710600,PF3D7_0718400,PF3D7_0719600,PF3D7_0721600,PF3D7_0814000,PF3D7_0821700,PF3D7_0903900,PF3D7_0922200,PF3D7_1…
Upregulated genes	REAC	Major pathway of rRNA processing in the nucleolus and cytosol	REAC:R-PFA-6791226	FALSE	0.000966639	132	183	46	905	PF3D7_0208200,PF3D7_0219200,PF3D7_0219500,PF3D7_0316800,PF3D7_0317600,PF3D7_0322900,PF3D7_0422400,PF3D7_0519400,PF3D7_0611700,PF3D7_0614500,PF3D7_0710600,PF3D7_0718400,PF3D7_0719600,PF3D7_0721600,PF3D7_0814000,PF3D7_0818400,PF3D7_0821700,PF3D7_0903900,PF3D7_1003500,PF3D7_1019400,PF3D7_1026800,PF3D7_1103100,PF3D7_1130100,PF3D7_1137500,PF3D7_1142600,PF3D7_1144000,PF3D7_1144300,PF3D7_1302800,PF3D7_1…
Upregulated genes	REAC	rRNA processing in the nucleus and cytosol	REAC:R-PFA-8868773	FALSE	0.000966639	132	183	46	905	PF3D7_0208200,PF3D7_0219200,PF3D7_0219500,PF3D7_0316800,PF3D7_0317600,PF3D7_0322900,PF3D7_0422400,PF3D7_0519400,PF3D7_0611700,PF3D7_0614500,PF3D7_0710600,PF3D7_0718400,PF3D7_0719600,PF3D7_0721600,PF3D7_0814000,PF3D7_0818400,PF3D7_0821700,PF3D7_0903900,PF3D7_1003500,PF3D7_1019400,PF3D7_1026800,PF3D7_1103100,PF3D7_1130100,PF3D7_1137500,PF3D7_1142600,PF3D7_1144000,PF3D7_1144300,PF3D7_1302800,PF3D7_1…
Upregulated genes	REAC	rRNA processing	REAC:R-PFA-72312	FALSE	0.000966639	132	183	46	905	PF3D7_0208200,PF3D7_0219200,PF3D7_0219500,PF3D7_0316800,PF3D7_0317600,PF3D7_0322900,PF3D7_0422400,PF3D7_0519400,PF3D7_0611700,PF3D7_0614500,PF3D7_0710600,PF3D7_0718400,PF3D7_0719600,PF3D7_0721600,PF3D7_0814000,PF3D7_0818400,PF3D7_0821700,PF3D7_0903900,PF3D7_1003500,PF3D7_1019400,PF3D7_1026800,PF3D7_1103100,PF3D7_1130100,PF3D7_1137500,PF3D7_1142600,PF3D7_1144000,PF3D7_1144300,PF3D7_1302800,PF3D7_1…
Upregulated genes	REAC	Ribosomal scanning and start codon recognition	REAC:R-PFA-72702	FALSE	0.00443047	53	183	23	905	PF3D7_0219200,PF3D7_0219500,PF3D7_0316800,PF3D7_0317600,PF3D7_0322900,PF3D7_0422400,PF3D7_0519400,PF3D7_0718400,PF3D7_0721600,PF3D7_1003500,PF3D7_1007900,PF3D7_1010600,PF3D7_1026800,PF3D7_1137500,PF3D7_1144000,PF3D7_1206700,PF3D7_1302800,PF3D7_1308300,PF3D7_1317800,PF3D7_1402500,PF3D7_1408600,PF3D7_1421200,PF3D7_1447000
Upregulated genes	REAC	Translation initiation complex formation	REAC:R-PFA-72649	FALSE	0.023628	51	183	21	905	PF3D7_0219200,PF3D7_0219500,PF3D7_0316800,PF3D7_0317600,PF3D7_0322900,PF3D7_0422400,PF3D7_0519400,PF3D7_0718400,PF3D7_0721600,PF3D7_1003500,PF3D7_1007900,PF3D7_1026800,PF3D7_1137500,PF3D7_1144000,PF3D7_1302800,PF3D7_1308300,PF3D7_1317800,PF3D7_1402500,PF3D7_1408600,PF3D7_1421200,PF3D7_1447000
Upregulated genes	REAC	Formation of the ternary complex, and subsequently, the 43S complex	REAC:R-PFA-72695	FALSE	0.023628	51	183	21	905	PF3D7_0219200,PF3D7_0219500,PF3D7_0316800,PF3D7_0317600,PF3D7_0322900,PF3D7_0422400,PF3D7_0519400,PF3D7_0718400,PF3D7_0721600,PF3D7_1003500,PF3D7_1007900,PF3D7_1026800,PF3D7_1137500,PF3D7_1144000,PF3D7_1302800,PF3D7_1308300,PF3D7_1317800,PF3D7_1402500,PF3D7_1408600,PF3D7_1421200,PF3D7_1447000
Upregulated genes	REAC	Activation of the mRNA upon binding of the cap-binding complex and eIFs, and subsequent binding to 43S	REAC:R-PFA-72662	FALSE	0.023628	51	183	21	905	PF3D7_0219200,PF3D7_0219500,PF3D7_0316800,PF3D7_0317600,PF3D7_0322900,PF3D7_0422400,PF3D7_0519400,PF3D7_0718400,PF3D7_0721600,PF3D7_1003500,PF3D7_1007900,PF3D7_1026800,PF3D7_1137500,PF3D7_1144000,PF3D7_1302800,PF3D7_1308300,PF3D7_1317800,PF3D7_1402500,PF3D7_1408600,PF3D7_1421200,PF3D7_1447000
Upregulated genes	REAC	Translesion synthesis by POLI	REAC:R-PFA-5656121	FALSE	0.0253778	14	183	9	905	PF3D7_0709500,PF3D7_0904800,PF3D7_1037000,PF3D7_1112600,PF3D7_1241700,PF3D7_1361900,PF3D7_1365900,PF3D7_1402500,PF3D7_1442100
Upregulated genes	REAC	Translesion synthesis by POLK	REAC:R-PFA-5655862	FALSE	0.0253778	14	183	9	905	PF3D7_0709500,PF3D7_0904800,PF3D7_1037000,PF3D7_1112600,PF3D7_1241700,PF3D7_1361900,PF3D7_1365900,PF3D7_1402500,PF3D7_1442100
Upregulated genes	REAC	Translesion synthesis by REV1	REAC:R-PFA-110312	FALSE	0.0253778	14	183	9	905	PF3D7_0709500,PF3D7_0904800,PF3D7_1037000,PF3D7_1112600,PF3D7_1241700,PF3D7_1361900,PF3D7_1365900,PF3D7_1402500,PF3D7_1442100
Upregulated genes	REAC	Metabolism of proteins	REAC:R-PFA-392499	FALSE	0.0463083	325	183	85	905	PF3D7_0108000,PF3D7_0219200,PF3D7_0219500,PF3D7_0310700,PF3D7_0316800,PF3D7_0317000,PF3D7_0317600,PF3D7_0319600,PF3D7_0320700,PF3D7_0322900,PF3D7_0414000,PF3D7_0422400,PF3D7_0519400,PF3D7_0611700,PF3D7_0614500,PF3D7_0618700,PF3D7_0621900,PF3D7_0627500,PF3D7_0710600,PF3D7_0718400,PF3D7_0719600,PF3D7_0721600,PF3D7_0726800,PF3D7_0803800,PF3D7_0807500,PF3D7_0811000,PF3D7_0814000,PF3D7_0821700,PF3D7_0…
Downregulated genes	GO:BP	RNA metabolic process	GO:0016070	TRUE	0.000141134	678	298	105	2929	PF3D7_0106700,PF3D7_0109800,PF3D7_0110800,PF3D7_0203700,PF3D7_0209200,PF3D7_0215700,PF3D7_0216000,PF3D7_0217600,PF3D7_0302000,PF3D7_0311200,PF3D7_0403900,PF3D7_0405400,PF3D7_0409100,PF3D7_0409200,PF3D7_0415300,PF3D7_0418000,PF3D7_0418700,PF3D7_0420300,PF3D7_0422500,PF3D7_0423300,PF3D7_0506200,PF3D7_0508400,PF3D7_0517400,PF3D7_0518700,PF3D7_0606600,PF3D7_0610900,PF3D7_0614400,PF3D7_0615400,PF3D7_0…
Downregulated genes	GO:BP	nucleic acid metabolic process	GO:0090304	FALSE	0.000192232	821	298	121	2929	PF3D7_0106700,PF3D7_0109800,PF3D7_0110800,PF3D7_0203700,PF3D7_0206000,PF3D7_0209200,PF3D7_0215700,PF3D7_0216000,PF3D7_0217600,PF3D7_0218000,PF3D7_0302000,PF3D7_0311200,PF3D7_0403900,PF3D7_0405400,PF3D7_0409100,PF3D7_0409200,PF3D7_0415300,PF3D7_0416300,PF3D7_0418000,PF3D7_0418700,PF3D7_0419600,PF3D7_0420300,PF3D7_0422500,PF3D7_0423300,PF3D7_0506200,PF3D7_0508400,PF3D7_0517400,PF3D7_0518700,PF3D7_0…
Downregulated genes	GO:BP	nucleobase-containing compound metabolic process	GO:0006139	FALSE	0.000455796	950	298	134	2929	PF3D7_0106700,PF3D7_0109800,PF3D7_0110800,PF3D7_0203700,PF3D7_0206000,PF3D7_0209200,PF3D7_0215700,PF3D7_0216000,PF3D7_0217600,PF3D7_0218000,PF3D7_0302000,PF3D7_0311200,PF3D7_0403900,PF3D7_0405400,PF3D7_0409100,PF3D7_0409200,PF3D7_0415300,PF3D7_0416300,PF3D7_0417200,PF3D7_0418000,PF3D7_0418700,PF3D7_0419600,PF3D7_0420300,PF3D7_0422500,PF3D7_0423300,PF3D7_0506200,PF3D7_0508400,PF3D7_0517400,PF3D7_0…
Downregulated genes	GO:BP	cellular aromatic compound metabolic process	GO:0006725	FALSE	0.00127613	984	298	136	2929	PF3D7_0106700,PF3D7_0109800,PF3D7_0110800,PF3D7_0203700,PF3D7_0206000,PF3D7_0209200,PF3D7_0215700,PF3D7_0216000,PF3D7_0217600,PF3D7_0218000,PF3D7_0302000,PF3D7_0311200,PF3D7_0403900,PF3D7_0405400,PF3D7_0409100,PF3D7_0409200,PF3D7_0415300,PF3D7_0416300,PF3D7_0417200,PF3D7_0418000,PF3D7_0418700,PF3D7_0419600,PF3D7_0420300,PF3D7_0422500,PF3D7_0423300,PF3D7_0506200,PF3D7_0508400,PF3D7_0517400,PF3D7_0…
Downregulated genes	GO:BP	heterocycle metabolic process	GO:0046483	FALSE	0.0018644	990	298	136	2929	PF3D7_0106700,PF3D7_0109800,PF3D7_0110800,PF3D7_0203700,PF3D7_0206000,PF3D7_0209200,PF3D7_0215700,PF3D7_0216000,PF3D7_0217600,PF3D7_0218000,PF3D7_0302000,PF3D7_0311200,PF3D7_0403900,PF3D7_0405400,PF3D7_0409100,PF3D7_0409200,PF3D7_0415300,PF3D7_0416300,PF3D7_0417200,PF3D7_0418000,PF3D7_0418700,PF3D7_0419600,PF3D7_0420300,PF3D7_0422500,PF3D7_0423300,PF3D7_0506200,PF3D7_0508400,PF3D7_0517400,PF3D7_0…
Downregulated genes	GO:BP	organic cyclic compound metabolic process	GO:1901360	FALSE	0.00211211	992	298	136	2929	PF3D7_0106700,PF3D7_0109800,PF3D7_0110800,PF3D7_0203700,PF3D7_0206000,PF3D7_0209200,PF3D7_0215700,PF3D7_0216000,PF3D7_0217600,PF3D7_0218000,PF3D7_0302000,PF3D7_0311200,PF3D7_0403900,PF3D7_0405400,PF3D7_0409100,PF3D7_0409200,PF3D7_0415300,PF3D7_0416300,PF3D7_0417200,PF3D7_0418000,PF3D7_0418700,PF3D7_0419600,PF3D7_0420300,PF3D7_0422500,PF3D7_0423300,PF3D7_0506200,PF3D7_0508400,PF3D7_0517400,PF3D7_0…
Downregulated genes	GO:BP	regulation of cellular biosynthetic process	GO:0031326	TRUE	0.00614249	269	298	49	2929	PF3D7_0110800,PF3D7_0209200,PF3D7_0216000,PF3D7_0309700,PF3D7_0403900,PF3D7_0415300,PF3D7_0416400,PF3D7_0417100,PF3D7_0418000,PF3D7_0420300,PF3D7_0422700,PF3D7_0517400,PF3D7_0518700,PF3D7_0606600,PF3D7_0610900,PF3D7_0615400,PF3D7_0622900,PF3D7_0623100,PF3D7_0628200,PF3D7_0629700,PF3D7_0707800,PF3D7_0722100,PF3D7_0802100,PF3D7_0814300,PF3D7_0823300,PF3D7_0829000,PF3D7_0909400,PF3D7_0911700,PF3D7_0…
Downregulated genes	GO:BP	regulation of biological process	GO:0050789	FALSE	0.00740561	543	298	83	2929	PF3D7_0110800,PF3D7_0208000,PF3D7_0209200,PF3D7_0213400,PF3D7_0214600,PF3D7_0216000,PF3D7_0217700,PF3D7_0309200,PF3D7_0309700,PF3D7_0310100,PF3D7_0311400,PF3D7_0403900,PF3D7_0415300,PF3D7_0416200,PF3D7_0416400,PF3D7_0417100,PF3D7_0418000,PF3D7_0418100,PF3D7_0420300,PF3D7_0422700,PF3D7_0508400,PF3D7_0509800,PF3D7_0515600,PF3D7_0517200,PF3D7_0517400,PF3D7_0518700,PF3D7_0606600,PF3D7_0610900,PF3D7_0…
Downregulated genes	GO:BP	regulation of biosynthetic process	GO:0009889	FALSE	0.00841645	272	298	49	2929	PF3D7_0110800,PF3D7_0209200,PF3D7_0216000,PF3D7_0309700,PF3D7_0403900,PF3D7_0415300,PF3D7_0416400,PF3D7_0417100,PF3D7_0418000,PF3D7_0420300,PF3D7_0422700,PF3D7_0517400,PF3D7_0518700,PF3D7_0606600,PF3D7_0610900,PF3D7_0615400,PF3D7_0622900,PF3D7_0623100,PF3D7_0628200,PF3D7_0629700,PF3D7_0707800,PF3D7_0722100,PF3D7_0802100,PF3D7_0814300,PF3D7_0823300,PF3D7_0829000,PF3D7_0909400,PF3D7_0911700,PF3D7_0…
Downregulated genes	GO:BP	RNA splicing	GO:0008380	TRUE	0.00947132	137	298	30	2929	PF3D7_0302000,PF3D7_0405400,PF3D7_0409100,PF3D7_0422500,PF3D7_0423300,PF3D7_0614400,PF3D7_0624200,PF3D7_0821300,PF3D7_0821600,PF3D7_0822800,PF3D7_0924700,PF3D7_1018600,PF3D7_1033600,PF3D7_1110200,PF3D7_1111200,PF3D7_1119300,PF3D7_1125500,PF3D7_1139100,PF3D7_1217200,PF3D7_1220400,PF3D7_1224900,PF3D7_1234800,PF3D7_1248200,PF3D7_1306900,PF3D7_1321700,PF3D7_1324200,PF3D7_1348200,PF3D7_1407300,PF3D7_1…
Downregulated genes	GO:BP	regulation of macromolecule biosynthetic process	GO:0010556	FALSE	0.0121362	268	298	48	2929	PF3D7_0110800,PF3D7_0209200,PF3D7_0216000,PF3D7_0309700,PF3D7_0403900,PF3D7_0415300,PF3D7_0416400,PF3D7_0417100,PF3D7_0418000,PF3D7_0420300,PF3D7_0422700,PF3D7_0517400,PF3D7_0518700,PF3D7_0606600,PF3D7_0610900,PF3D7_0615400,PF3D7_0622900,PF3D7_0623100,PF3D7_0628200,PF3D7_0629700,PF3D7_0707800,PF3D7_0722100,PF3D7_0802100,PF3D7_0814300,PF3D7_0823300,PF3D7_0829000,PF3D7_0909400,PF3D7_0911700,PF3D7_0…
Downregulated genes	GO:BP	regulation of metabolic process	GO:0019222	FALSE	0.0136353	323	298	55	2929	PF3D7_0110800,PF3D7_0209200,PF3D7_0216000,PF3D7_0309700,PF3D7_0403900,PF3D7_0415300,PF3D7_0416200,PF3D7_0416400,PF3D7_0417100,PF3D7_0418000,PF3D7_0418100,PF3D7_0420300,PF3D7_0422700,PF3D7_0517400,PF3D7_0518700,PF3D7_0606600,PF3D7_0610900,PF3D7_0615400,PF3D7_0622900,PF3D7_0623100,PF3D7_0628200,PF3D7_0629700,PF3D7_0704700,PF3D7_0707800,PF3D7_0722100,PF3D7_0802100,PF3D7_0814300,PF3D7_0823300,PF3D7_0…
Downregulated genes	GO:BP	regulation of macromolecule metabolic process	GO:0060255	FALSE	0.0173079	310	298	53	2929	PF3D7_0110800,PF3D7_0209200,PF3D7_0216000,PF3D7_0309700,PF3D7_0403900,PF3D7_0415300,PF3D7_0416200,PF3D7_0416400,PF3D7_0417100,PF3D7_0418000,PF3D7_0418100,PF3D7_0420300,PF3D7_0422700,PF3D7_0517400,PF3D7_0518700,PF3D7_0606600,PF3D7_0610900,PF3D7_0615400,PF3D7_0622900,PF3D7_0623100,PF3D7_0628200,PF3D7_0629700,PF3D7_0704700,PF3D7_0707800,PF3D7_0722100,PF3D7_0802100,PF3D7_0814300,PF3D7_0823300,PF3D7_0…
Downregulated genes	GO:BP	regulation of cellular metabolic process	GO:0031323	FALSE	0.0223758	305	298	52	2929	PF3D7_0110800,PF3D7_0209200,PF3D7_0216000,PF3D7_0309700,PF3D7_0403900,PF3D7_0415300,PF3D7_0416200,PF3D7_0416400,PF3D7_0417100,PF3D7_0418000,PF3D7_0418100,PF3D7_0420300,PF3D7_0422700,PF3D7_0517400,PF3D7_0518700,PF3D7_0606600,PF3D7_0610900,PF3D7_0615400,PF3D7_0622900,PF3D7_0623100,PF3D7_0628200,PF3D7_0629700,PF3D7_0704700,PF3D7_0707800,PF3D7_0722100,PF3D7_0802100,PF3D7_0814300,PF3D7_0823300,PF3D7_0…
Downregulated genes	GO:BP	regulation of gene expression	GO:0010468	FALSE	0.0235169	267	298	47	2929	PF3D7_0110800,PF3D7_0209200,PF3D7_0216000,PF3D7_0309700,PF3D7_0403900,PF3D7_0415300,PF3D7_0416400,PF3D7_0417100,PF3D7_0418000,PF3D7_0420300,PF3D7_0422700,PF3D7_0517400,PF3D7_0518700,PF3D7_0606600,PF3D7_0610900,PF3D7_0615400,PF3D7_0622900,PF3D7_0623100,PF3D7_0628200,PF3D7_0629700,PF3D7_0707800,PF3D7_0722100,PF3D7_0802100,PF3D7_0823300,PF3D7_0829000,PF3D7_0909400,PF3D7_0911700,PF3D7_0934400,PF3D7_1…
Downregulated genes	GO:BP	regulation of cellular process	GO:0050794	FALSE	0.025496	518	298	78	2929	PF3D7_0110800,PF3D7_0209200,PF3D7_0213400,PF3D7_0214600,PF3D7_0216000,PF3D7_0217700,PF3D7_0309200,PF3D7_0309700,PF3D7_0310100,PF3D7_0311400,PF3D7_0403900,PF3D7_0415300,PF3D7_0416200,PF3D7_0416400,PF3D7_0417100,PF3D7_0418000,PF3D7_0418100,PF3D7_0420300,PF3D7_0422700,PF3D7_0508400,PF3D7_0509800,PF3D7_0517200,PF3D7_0517400,PF3D7_0518700,PF3D7_0606600,PF3D7_0610900,PF3D7_0615400,PF3D7_0622900,PF3D7_0…
Downregulated genes	GO:BP	mRNA metabolic process	GO:0016071	FALSE	0.0343061	218	298	40	2929	PF3D7_0209200,PF3D7_0302000,PF3D7_0405400,PF3D7_0409100,PF3D7_0422500,PF3D7_0423300,PF3D7_0606600,PF3D7_0614400,PF3D7_0615400,PF3D7_0623100,PF3D7_0624200,PF3D7_0707800,PF3D7_0722100,PF3D7_0821300,PF3D7_0821600,PF3D7_0909400,PF3D7_0924700,PF3D7_1018600,PF3D7_1033600,PF3D7_1106300,PF3D7_1110200,PF3D7_1111200,PF3D7_1119300,PF3D7_1125500,PF3D7_1139100,PF3D7_1217200,PF3D7_1220400,PF3D7_1224900,PF3D7_1…
Downregulated genes	GO:BP	cellular process	GO:0009987	FALSE	0.0405887	2527	298	277	2929	PF3D7_0103000,PF3D7_0106300,PF3D7_0106700,PF3D7_0109500,PF3D7_0109800,PF3D7_0109850,PF3D7_0110600,PF3D7_0110800,PF3D7_0203700,PF3D7_0204200,PF3D7_0206000,PF3D7_0206200,PF3D7_0208000,PF3D7_0209200,PF3D7_0213400,PF3D7_0214600,PF3D7_0215700,PF3D7_0215900,PF3D7_0216000,PF3D7_0217600,PF3D7_0217700,PF3D7_0218000,PF3D7_0302000,PF3D7_0309200,PF3D7_0309700,PF3D7_0310100,PF3D7_0311200,PF3D7_0311400,PF3D7_0…
Downregulated genes	GO:CC	nucleus	GO:0005634	TRUE	2.0653e-07	969	368	144	3770	PF3D7_0105700,PF3D7_0106700,PF3D7_0110800,PF3D7_0203700,PF3D7_0206000,PF3D7_0209200,PF3D7_0209700,PF3D7_0212100,PF3D7_0213400,PF3D7_0215700,PF3D7_0216000,PF3D7_0217700,PF3D7_0218000,PF3D7_0302000,PF3D7_0310100,PF3D7_0311400,PF3D7_0320900,PF3D7_0323500,PF3D7_0403900,PF3D7_0405400,PF3D7_0409100,PF3D7_0409200,PF3D7_0415300,PF3D7_0416200,PF3D7_0416300,PF3D7_0416400,PF3D7_0418000,PF3D7_0418700,PF3D7_0…
Downregulated genes	GO:CC	spliceosomal complex	GO:0005681	TRUE	0.00285635	101	368	24	3770	PF3D7_0302000,PF3D7_0323500,PF3D7_0405400,PF3D7_0409100,PF3D7_0422500,PF3D7_0422700,PF3D7_0614400,PF3D7_0821300,PF3D7_0822800,PF3D7_0924700,PF3D7_1033600,PF3D7_1110200,PF3D7_1111200,PF3D7_1119300,PF3D7_1125500,PF3D7_1139100,PF3D7_1220400,PF3D7_1224900,PF3D7_1234800,PF3D7_1248200,PF3D7_1306900,PF3D7_1324200,PF3D7_1348200,PF3D7_1407300
Downregulated genes	GO:CC	intracellular anatomical structure	GO:0005622	TRUE	0.00986973	2619	368	287	3770	PF3D7_0103000,PF3D7_0105700,PF3D7_0106300,PF3D7_0106700,PF3D7_0109500,PF3D7_0109800,PF3D7_0109850,PF3D7_0110800,PF3D7_0203700,PF3D7_0204200,PF3D7_0206000,PF3D7_0208000,PF3D7_0209200,PF3D7_0209700,PF3D7_0210600,PF3D7_0212100,PF3D7_0213400,PF3D7_0215700,PF3D7_0215900,PF3D7_0216000,PF3D7_0217700,PF3D7_0218000,PF3D7_0302000,PF3D7_0308100,PF3D7_0309200,PF3D7_0310100,PF3D7_0311200,PF3D7_0311400,PF3D7_0…
Downregulated genes	GO:CC	intracellular membrane-bounded organelle	GO:0043231	FALSE	0.0112762	2005	368	230	3770	PF3D7_0103000,PF3D7_0105700,PF3D7_0106300,PF3D7_0106700,PF3D7_0109850,PF3D7_0110800,PF3D7_0203700,PF3D7_0204200,PF3D7_0206000,PF3D7_0208000,PF3D7_0209200,PF3D7_0209700,PF3D7_0210600,PF3D7_0212100,PF3D7_0213400,PF3D7_0215700,PF3D7_0215900,PF3D7_0216000,PF3D7_0217700,PF3D7_0218000,PF3D7_0302000,PF3D7_0310100,PF3D7_0311400,PF3D7_0311700,PF3D7_0313200,PF3D7_0315200,PF3D7_0320900,PF3D7_0323500,PF3D7_0…
Downregulated genes	GO:CC	membrane-bounded organelle	GO:0043227	FALSE	0.017461	2089	368	237	3770	PF3D7_0103000,PF3D7_0105700,PF3D7_0106300,PF3D7_0106700,PF3D7_0109850,PF3D7_0110800,PF3D7_0203700,PF3D7_0204200,PF3D7_0206000,PF3D7_0208000,PF3D7_0209200,PF3D7_0209700,PF3D7_0210600,PF3D7_0212100,PF3D7_0213400,PF3D7_0215700,PF3D7_0215900,PF3D7_0216000,PF3D7_0217700,PF3D7_0218000,PF3D7_0302000,PF3D7_0310100,PF3D7_0311400,PF3D7_0311700,PF3D7_0313200,PF3D7_0315200,PF3D7_0320900,PF3D7_0323500,PF3D7_0…
Downregulated genes	KEGG	Spliceosome	KEGG:03040	FALSE	5.90039e-05	88	95	21	1139	PF3D7_0302000,PF3D7_0405400,PF3D7_0409100,PF3D7_0422500,PF3D7_0422700,PF3D7_0518500,PF3D7_0614400,PF3D7_0818900,PF3D7_0822800,PF3D7_0924700,PF3D7_1018600,PF3D7_1033600,PF3D7_1110200,PF3D7_1119300,PF3D7_1125500,PF3D7_1137000,PF3D7_1224900,PF3D7_1234800,PF3D7_1248200,PF3D7_1407300,PF3D7_1454000

## Sheet: 4d pi vs. 2d pi - DGE
Table S2 - Pseudobulk gene expression and functional enrichment.
Differential P. falciparum gene expression in dsGFP mosquitoes at (2) 4d pi vs. 2d pi.
Shown are gene ID, symbol, description, base mean, log2 fold change, Wilcoxon rank-sum test p-value, and Benjamini–Hochberg FDR adjusted q-value.
gene ID	gene symbol	gene description	base mean	log2 fold change	p-value	q-value
PF3D7_0100100	VAR	erythrocyte membrane protein 1, PfEMP1	0.689498	1.84274	0.24877	1
PF3D7_0100200	RIF	rifin	0	0	1	1
PF3D7_0100300	VAR	erythrocyte membrane protein 1, PfEMP1	0.102144	0	1	1
PF3D7_0100400	RIF	rifin	0.00191611	0	1	1
PF3D7_0100500	N/A	erythrocyte membrane protein 1 (PfEMP1), exon 1, pseudogene	0	0	1	1
PF3D7_0100600	RIF	rifin	0	0	1	1
PF3D7_0100700	N/A	Plasmodium exported protein, unknown function, fragment	0	0	1	1
PF3D7_0100800	RIF	rifin	0	0	1	1
PF3D7_0100900	RIF	rifin	0	0	1	1
PF3D7_0101000	RIF	rifin	0	0	1	1
PF3D7_0101100	EPF4	exported protein family 4	0	0	1	1
PF3D7_0101200	EPF3	exported protein family 3	0	0	1	1
PF3D7_0101300	MC-2TM	Pfmc-2TM Maurer's cleft two transmembrane protein	0.0372908	-1.33591	0.821848	1
PF3D7_0101400	EPF1	exported protein family 1, pseudogene	0	0	1	1
PF3D7_0101500	VAR	erythrocyte membrane protein 1 (PfEMP1), exon 2, pseudogene	0.0359908	-1.07907	0.855713	1
PF3D7_0101600	RIF	rifin	0	0	1	1
PF3D7_0101700	VAR	erythrocyte membrane protein 1 (PfEMP1), exon 2, pseudogene	0	0	1	1
PF3D7_0101800	N/A	stevor	0	0	1	1
PF3D7_0101900	RIF	rifin	0	0	1	1
PF3D7_0102000	N/A	Plasmodium exported protein (PHISTa), unknown function, pseudogene	0	0	1	1
PF3D7_0102100	N/A	stevor, pseudogene	0.0139301	0	1	1
PF3D7_0102200	RESA	ring-infected erythrocyte surface antigen	1.27484	-0.540549	0.742764	0.849484
PF3D7_0102300	N/A	Plasmodium exported protein, unknown function	0.612508	0.877989	0.556381	1
PF3D7_0102400	N/A	lysophospholipase, putative, pseudogene	0.107022	-1.07907	0.855713	1
PF3D7_0102500	EBA181	erythrocyte binding antigen-181	0.912509	-0.446376	0.755312	0.857364
PF3D7_0102600	FIKK1	serine/threonine protein kinase, FIKK family	5.62787	-2.35447	0.0102758	0.0460448
PF3D7_0102700	MaTrA	merozoite-associated tryptophan-rich antigen	11.065	-2.59474	0.00717333	0.0354024
PF3D7_0102800	N/A	seipin domain-containing protein, putative	1.61206	0.0549365	0.95805	0.984519
PF3D7_0102900	N/A	aspartate--tRNA ligase	17.8893	0.540716	0.154508	0.312264
PF3D7_0103000	N/A	vacuolar protein sorting-associated protein VTA1, putative	11.2177	0.255497	0.634721	0.775482
PF3D7_0103100	VPS51	vacuolar protein sorting-associated protein 51, putative	4.69944	1.01457	0.104069	0.239787
PF3D7_0103200	NT4	nucleoside transporter 4	14.6278	0.185935	0.595782	0.745135
PF3D7_0103300	N/A	conserved protein, unknown function	10.2727	-0.943512	0.0594816	0.163441
PF3D7_0103400	N/A	zinc-carboxypeptidase, putative	35.6853	-0.666751	0.0477733	0.140917
PF3D7_0103500	N/A	conserved Plasmodium protein, unknown function	2.42279	-0.0823916	0.93053	0.9682
PF3D7_0103600	PSH1	ATP-dependent DNA/RNA helicase PSH1	11.9996	-1.19452	0.0280865	0.0960356
PF3D7_0103700	PSTK	L-seryl-tRNA(Sec) kinase, putative	4.58124	-1.67958	0.0446968	0.134002
PF3D7_0103800	ARP 1.00	actin-related protein ARP1, putative	0.471802	0	1	1
PF3D7_0103900	PIESP15	parasite-infected erythrocyte surface protein	13.6537	1.09305	0.00329926	0.0199922
PF3D7_0104000	TRSP	thrombospondin-related sporozoite protein	0.170068	-0.858568	0.831	1
PF3D7_0104100	N/A	protein E140, putative	1.42129	0.361485	0.827798	0.902568
PF3D7_0104200	N/A	StAR-related lipid transfer protein	2.11236	0.024287	0.978946	0.994599
PF3D7_0104300	UBP1	ubiquitin carboxyl-terminal hydrolase 1, putative	31.631	-1.73305	4.7393e-07	1.60387e-05
PF3D7_0104400	LytB	4-hydroxy-3-methylbut-2-enyl diphosphate reductase	8.0496	0.274912	0.525908	0.691388
PF3D7_0104500	N/A	conserved protein, unknown function	9.98787	1.19229	0.00683722	0.0341488
PF3D7_0104600	N/A	conserved Plasmodium protein, unknown function	4.58276	-1.44142	0.0151409	0.0616418
PF3D7_0104700	MFR2	major facilitator superfamily-related transporter, putative	0.00434038	0	1	1
PF3D7_0104800	NPT1	novel putative transporter 1, putative	5.96281	0.826507	0.173332	0.339466
PF3D7_0104900	N/A	RNase MRP	1.67786	-1.04854	0.317047	0.50362
PF3D7_0105000	N/A	non-coding RNA	57.5936	-3.01251	4.60816e-11	6.47709e-09
PF3D7_0105100	N/A	conserved Apicomplexan protein, unknown function	3.64129	1.9422	0.00418906	0.0236897
PF3D7_0105200	RAP1	RAP protein RAP1	25.4304	-0.280122	0.484714	0.657641
PF3D7_0105300	CAP	cyclase-associated protein	3.54452	1.14081	0.0845988	0.206531
PF3D7_0105400	N/A	conserved Plasmodium protein, unknown function	1.42094	1.25578	0.296065	0.483749
PF3D7_0105500	N/A	conserved protein, unknown function	1.07006	-2.39814	0.0913951	0.21846
PF3D7_0105600	N/A	FtsJ-like methyltransferase, putative	5.14802	-0.833886	0.117039	0.258535
PF3D7_0105700	N/A	asparagine-rich antigen Pfa35-2	53.3056	0.480206	0.192696	0.366197
PF3D7_0105800	N/A	cyclin-dependent kinases regulatory subunit, putative	5.72544	0.375914	0.507734	0.678808
PF3D7_0105900	N/A	3'-5' exonuclease, putative	6.13597	0.146327	0.805704	0.888216
PF3D7_0106000	N/A	conserved protein, unknown function	4.35466	0.0181461	0.976894	0.994002
PF3D7_0106100	N/A	V-type proton ATPase subunit C, putative	5.96595	-0.30388	0.63324	0.774412
PF3D7_0106200	N/A	EF hand domain-containing protein, putative	10.4829	-0.0956207	0.816968	0.895241
PF3D7_0106300	ATP6	calcium-transporting ATPase	28.588	1.18632	0.000279962	0.00304234
PF3D7_0106400	N/A	pre-rRNA-processing protein TSR2, putative	39.0959	-0.00445361	0.988311	0.997468
PF3D7_0106500	N/A	conserved Plasmodium protein, unknown function	10.9973	-2.07303	0.0107953	0.0475837
PF3D7_0106600	N/A	conserved Plasmodium protein, unknown function	2.49017	-0.57943	0.764368	0.862388
PF3D7_0106700	AARP2	small ribosomal subunit assembling AARP2 protein	21.9137	-0.433526	0.248827	0.431861
PF3D7_0106800	RAB5c	ras-related protein Rab-5C	3.64389	-0.481933	0.509527	0.68061
PF3D7_0106900	IspD	2-C-methyl-D-erythritol 4-phosphate cytidylyltransferase, putative	5.56013	-0.477474	0.390551	0.571559
PF3D7_0107000	CEN1	centrin-1	23.3402	1.54999	0.00208081	0.0140824
PF3D7_0107100	N/A	conserved protein, unknown function	1.4256	-4.32024	0.000973589	0.0079681
PF3D7_0107200	CCR4-3	CCR4 domain-containing protein 3, putative	0.433898	1.99299	0.280227	1
PF3D7_0107300	N/A	conserved Plasmodium protein, unknown function	2.07825	-1.90593	0.178308	0.345514
PF3D7_0107400	ATPk	ATP synthase-associated protein, putative	14.687	0.906555	0.0164524	0.065452
PF3D7_0107500	NCR1	Niemann-Pick type C1-related protein	29.4647	-0.346762	0.293238	0.479815
PF3D7_0107600	eIK2	eukaryotic translation initiation factor 2-alpha kinase 2, putative	2.51978	0.308094	0.757228	0.858568
PF3D7_0107700	N/A	dolichyl-diphosphooligosaccharide--protein glycosyltransferase subunit OST3/OST6, putative	2.46595	0.120252	0.887952	0.939279
PF3D7_0107800	MRE11	double-strand break repair protein MRE11	6.28268	-0.0486987	0.929221	0.967668
PF3D7_0107900	N/A	conserved Plasmodium protein, unknown function	13.7287	-1.79641	1.01175e-05	0.00020213
PF3D7_0108000	N/A	proteasome subunit beta type-3, putative	19.8219	0.873604	0.00820302	0.0389707
PF3D7_0108100	N/A	conserved protein, unknown function	2.52987	-2.22237	0.0422412	0.129008
PF3D7_0108300	ARP	conserved Plasmodium protein, unknown function	37.829	-0.747667	0.0183284	0.0705234
PF3D7_0108400	N/A	mitochondrial carrier protein, putative	5.78882	-1.13494	0.0370464	0.116807
PF3D7_0108500	N/A	ELM2 domain-containing protein, putative	20.0632	-2.78435	3.56147e-08	1.77106e-06
PF3D7_0108600	N/A	DnaJ domain-containing protein, putative	4.33875	1.37671	0.0251361	0.0883917
PF3D7_0108700	PSOP24	secreted ookinete protein, putative	26.863	-0.309652	0.336079	0.521561
PF3D7_0108800	N/A	mitochondrial carrier protein, putative	6.46849	1.04666	0.0347502	0.111385
PF3D7_0108900	N/A	non-coding RNA	0.592962	-1.00523	0.62891	1
PF3D7_0109000	PHIL1	photosensitized INA-labeled protein PHIL1	3.06487	1.34348	0.31319	0.501521
PF3D7_0109100	CCp5	LCCL domain-containing protein	0.780974	-1.22826	0.448754	1
PF3D7_0109200	CFIM25	cleavage and polyadenylation specificity factor subunit 5, putative	3.95023	0.453305	0.47986	0.652888
PF3D7_0109300	N/A	elongation of fatty acids protein, putative	4.66667	0.135718	0.841662	0.912249
PF3D7_0109400	N/A	tubulin-specific chaperone a, putative	34.7958	1.14338	0.000410876	0.00405995
PF3D7_0109500	N/A	N-acetyltransferase, GNAT family, putative	9.0097	1.19305	0.0267157	0.0925941
PF3D7_0109600	CoSP	cold-shock protein, putative	1.65322	-1.57226	0.24743	0.430177
PF3D7_0109700	RRP36	rRNA biogenesis protein RRP36, putative	33.9301	-0.284401	0.367636	0.551499
PF3D7_0109800	cPheRS	phenylalanine--tRNA ligase alpha subunit	31.0529	-1.89271	3.91195e-07	1.35585e-05
PF3D7_0109850	N/A	phosphatidate cytidylyltransferase, putative	6.29595	1.6604	0.0319526	0.105494
PF3D7_0109950	C2AP3	respiratory chain complex 2 associated protein 3	2.56882	1.55393	0.136178	0.289236
PF3D7_0110000	N/A	conserved Plasmodium protein, unknown function	1.81708	1.38238	0.238889	0.421975
PF3D7_0110100	SELB	selenocysteine-specific elongation factor, putative	4.53352	-0.809536	0.264151	0.44842
PF3D7_0110200	ERV1	FAD-linked sulfhydryl oxidase ERV1, putative	8.02255	0.499873	0.350301	0.535816
PF3D7_0110300	N/A	Plasmodium RNA of unknown function RUF5	0.956548	0.215439	0.861344	0.924167
PF3D7_0110400	RPB9	DNA-directed RNA polymerase II subunit RPB9, putative	4.93316	-1.4828	0.0358463	0.113966
PF3D7_0110500	BDP3	bromodomain protein 3, putative	17.57	-0.382221	0.311407	0.499541
PF3D7_0110600	PIP5K	phosphatidylinositol-4-phosphate 5-kinase	33.0833	-0.341908	0.299802	0.48765
PF3D7_0110700	CAF1C	chromatin assembly factor 1 subunit C, putative	11.7663	-0.31781	0.436674	0.6166
PF3D7_0110800	N/A	transcription initiation factor TFIIB, putative	14.608	0.717508	0.103283	0.238766
PF3D7_0110900	AKLP1	adenylate kinase-like protein 1	3.135	0.414972	0.594797	0.744479
PF3D7_0111000	N/A	kinesin-8B, putative	9.09767	-0.257246	0.771943	0.867938
PF3D7_0111200	N/A	conserved protein, unknown function	3.35191	0.726161	0.315056	0.502163
PF3D7_0111300	N/A	P-loop containing nucleoside triphosphate hydrolase, putative	32.377	0.522492	0.101601	0.235474
PF3D7_0111400	GEXP19	conserved Plasmodium protein, unknown function	11.7108	0.550852	0.149517	0.30524
PF3D7_0111500	N/A	UMP-CMP kinase, putative	7.81389	0.0743557	0.893762	0.94368
PF3D7_0111600	N/A	conserved Plasmodium protein, unknown function	13.0348	-0.740508	0.290809	0.478526
PF3D7_0111700	N/A	conserved protein, unknown function	5.7587	1.33554	0.00704987	0.0349562
PF3D7_0111800	N/A	eukaryotic translation initiation factor 4E, putative	10.9042	-1.13831	0.0198825	0.0750348
PF3D7_0111900	N/A	mitochondrial distribution and morphology protein, putative	0.930125	-0.843847	0.568323	0.724457
PF3D7_0112000	TatD	TatD-like deoxyribonuclease	6.98124	-0.866677	0.137267	0.291009
PF3D7_0112100	PIMMS1	PIMMS1 protein	91.2071	-6.38531	6.53604e-07	2.07656e-05
PF3D7_0112200	MRP1	multidrug resistance-associated protein 1	2.00601	-0.207564	0.84077	0.911761
PF3D7_0112300	N/A	18S ribosomal RNA	108.18	0.81511	0.178145	0.345344
PF3D7_0112500	N/A	5.8S ribosomal RNA	59.0739	0.499797	0.437497	0.61719
PF3D7_0112700	N/A	28S ribosomal RNA	1540.74	2.11416	0.000620759	0.00561727
PF3D7_0112800	N/A	Plasmodium exported protein (hyp11), unknown function	1.52774	0.204812	0.849188	0.917147
PF3D7_0112900	N/A	Plasmodium exported protein, unknown function	4.63238	2.26797	0.00417271	0.023645
PF3D7_0113000	GARP	glutamic acid-rich protein GARP	3.62812	-3.84513	0.000642545	0.00577533
PF3D7_0113100	SURF1.1	surface-associated interspersed protein 1.1 (SURFIN 1.1)	2.10858	-2.03045	0.343456	0.528528
PF3D7_0113200	N/A	Plasmodium exported protein, unknown function	9.86789	-2.46241	0.000168768	0.00201596
PF3D7_0113300	N/A	Plasmodium exported protein (hyp1), unknown function	0.737389	-1.65345	0.398089	1
PF3D7_0113400	N/A	Plasmodium exported protein, unknown function	8.93131	-3.6439	0.00324537	0.0197967
PF3D7_0113600	SURF1.2	surface-associated interspersed protein 1.2 (SURFIN 1.2), pseudogene	1.80573	-0.886453	0.735929	0.844887
PF3D7_0113700	HSP40	heat shock protein 40, type II	8.23269	-1.35038	0.0274875	0.094553
PF3D7_0113800	N/A	DBL containing protein, unknown function	9.22629	-0.987157	0.105918	0.242774
PF3D7_0113900	CBP1	CX3CL1-binding protein 1	0.580533	-0.249969	0.886549	1
PF3D7_0114000	EPF1	exported protein family 1	3.96452	0.90198	0.26495	0.448776
PF3D7_0114100	MC-2TM	Pfmc-2TM Maurer's cleft two transmembrane protein	0.211251	-1.76223	0.727006	1
PF3D7_0114200	EPF3	exported protein family 3	0.00434038	0	1	1
PF3D7_0114300	EPF4	exported protein family 4, pseudogene	0.0253702	0	1	1
PF3D7_0114400	VAR	erythrocyte membrane protein 1 (PfEMP1), exon 2, pseudogene	0.00434038	0	1	1
PF3D7_0114500	N/A	Plasmodium exported protein (hyp10), unknown function	0.035767	0	1	1
PF3D7_0114600	N/A	stevor, pseudogene	0.0252972	0	1	1
PF3D7_0114700	RIF	rifin	0	0	1	1
PF3D7_0114750	N/A	Plasmodium exported protein, unknown function, fragment	0	0	1	1
PF3D7_0114800	N/A	Plasmodium exported protein (hyp7), unknown function	0.00434038	0	1	1
PF3D7_0114900	N/A	Plasmodium exported protein, unknown function, pseudogene	0.0204143	0	1	1
PF3D7_0115000	SURF1.3	surface-associated interspersed protein 1.3 (SURFIN 1.3)	0.00817261	0	1	1
PF3D7_0115050	N/A	H/ACA snoRNA	0.171714	0	1	1
PF3D7_0115100	N/A	Plasmodium exported protein (PHISTa), unknown function	0.0757234	-0.357734	0.951931	1
PF3D7_0115150	N/A	Plasmodium exported protein, unknown function, pseudogene	0	0	1	1
PF3D7_0115200	RIF	rifin	0	0	1	1
PF3D7_0115300	RIF	rifin	0.0026071	0	1	1
PF3D7_0115400	N/A	stevor	0	0	1	1
PF3D7_0115500	N/A	erythrocyte membrane protein 1 (PfEMP1), pseudogene	0.0252972	0	1	1
PF3D7_0115600	RIF	rifin	0	0	1	1
PF3D7_0115700	VAR	erythrocyte membrane protein 1, PfEMP1	0.463131	1.41433	0.430403	1
PF3D7_0200100	VAR	erythrocyte membrane protein 1, PfEMP1	0.404961	-1.8562	0.376028	1
PF3D7_0200200	RIF	rifin	0	0	1	1
PF3D7_0200300	N/A	erythrocyte membrane protein 1 (PfEMP1), exon 2	0	0	1	1
PF3D7_0200400	N/A	stevor	0	0	1	1
PF3D7_0200500	RIF	rifin	0	0	1	1
PF3D7_0200600	RIF	rifin	0	0	1	1
PF3D7_0200700	RIF	rifin	0	0	1	1
PF3D7_0200800	N/A	erythrocyte membrane protein 1 (PfEMP1), exon 2, pseudogene	0.0415195	0	1	1
PF3D7_0200900	N/A	stevor, pseudogene	0	0	1	1
PF3D7_0201000	RIF	rifin	0	0	1	1
PF3D7_0201100	N/A	Plasmodium exported protein, unknown function, fragment	0	0	1	1
PF3D7_0201200	RIF	rifin	0	0	1	1
PF3D7_0201300	N/A	stevor	0	0	1	1
PF3D7_0201400	N/A	Plasmodium exported protein (hyp10), unknown function	0.0348451	-1.07907	0.855713	1
PF3D7_0201500	N/A	Plasmodium exported protein (hyp9), unknown function	3.15791	-3.71988	0.00209193	0.0141159
PF3D7_0201600	RLP1	PHISTb domain-containing RESA-like protein 1	0.0687362	0.0192002	0.99742	1
PF3D7_0201700	N/A	DnaJ protein, putative	0.147648	-0.357734	0.951931	1
PF3D7_0201800	KAHsp40	knob associated heat shock protein 40	0.832063	-2.38988	0.143221	1
PF3D7_0201900	EMP3	erythrocyte membrane protein 3	0.456616	-1.52709	0.570897	1
PF3D7_0202000	KAHRP	knob-associated histidine-rich protein	0.112134	-1.56966	0.791217	1
PF3D7_0202100	LSAP2	liver stage associated protein 2	0.62119	-1.44285	0.488116	1
PF3D7_0202200	PTP1	EMP1-trafficking protein	0	0	1	1
PF3D7_0202300	N/A	Plasmodium exported protein (hyp11), unknown function	0.00667191	0	1	1
PF3D7_0202400	PTEF	translation-enhancing factor	0.201237	0	1	1
PF3D7_0202500	ETRAMP2	early transcribed membrane protein 2	0.976104	-0.57398	0.684847	0.811073
PF3D7_0202600	N/A	nucleic acid-binding protein, putative	7.61419	-1.41222	0.0118267	0.0510445
PF3D7_0202700	OPP	octaprenyl pyrophosphate synthase	6.8543	0.839565	0.138177	0.291856
PF3D7_0202800	N/A	conserved Plasmodium protein, unknown function	1.18144	1.10582	0.357065	0.541635
PF3D7_0202900	DHHC12	palmitoyltransferase DHHC12, putative	0.915706	-0.870835	0.499575	0.671433
PF3D7_0203000	ROPE	repetitive organellar protein, putative	4.36374	-0.0752386	0.915285	0.958254
PF3D7_0203100	N/A	protein kinase, putative	3.5313	-1.93633	0.0232577	0.083651
PF3D7_0203200	N/A	conserved Plasmodium protein, unknown function	8.53562	-2.5796	4.19063e-05	0.000658836
PF3D7_0203300	ERCC1	ERCC1 nucleotide excision repair protein, putative	2.75214	-0.693147	0.371365	0.55468
PF3D7_0203400	N/A	conserved protein, unknown function	15.7942	0.967414	0.00477523	0.0263213
PF3D7_0203500	N/A	tRNA Glutamine	0.174983	0	1	1
PF3D7_0203600	N/A	conserved Plasmodium protein, unknown function	2.15877	0.855208	0.267712	0.452023
PF3D7_0203700	MAK16	protein MAK16, putative	20.8455	0.678287	0.0417221	0.127639
PF3D7_0203800	N/A	WD repeat-containing protein, putative	1.86703	0.312554	0.736978	0.845667
PF3D7_0203900	N/A	5'-3' exonuclease, putative	2.89759	-1.5236	0.0493862	0.143821
PF3D7_0204000	CAPH2	condensin-2 complex subunit H2, putative	0.942557	0.0889653	0.948385	0.979648
PF3D7_0204100	N/A	Sel1 repeat-containing protein, putative	6.65285	-0.412157	0.557235	0.715708
PF3D7_0204200	SEC66	translocation protein SEC66, putative	42.2103	-1.58576	0.00904093	0.0418223
PF3D7_0204300	N/A	conserved Plasmodium protein, unknown function	9.99689	-1.16891	0.0470364	0.139211
PF3D7_0204400	N/A	dynein light chain, putative	0.663555	-1.38035	0.465594	1
PF3D7_0204500	AspAT	aspartate transaminase	3.69949	-3.08733	0.00648198	0.0329501
PF3D7_0204600	N/A	5'-3' exonuclease, putative	3.41367	-0.380527	0.612506	0.75955
PF3D7_0204700	HT1	hexose transporter	21.1621	1.68562	3.0952e-06	7.65435e-05
PF3D7_0204800	N/A	3'-5' exonuclease, putative	2.11905	-0.840508	0.310165	0.498947
PF3D7_0204900	COQ5	2-methoxy-6-polyprenyl-1,4-benzoquinol methylase, mitochondrial, putative	2.1775	-1.10131	0.262773	0.44714
PF3D7_0205000	N/A	conserved Plasmodium protein, unknown function	2.55919	0.243898	0.760687	0.861513
PF3D7_0205100	N/A	conserved Plasmodium protein, unknown function	2.3925	-0.211265	0.800947	0.885105
PF3D7_0205200	N/A	MORN repeat protein, putative	0.233187	0.233336	0.936025	1
PF3D7_0205300	N/A	conserved Plasmodium protein, unknown function	0.725097	-1.29166	0.394176	1
PF3D7_0205400	N/A	PCI domain-containing protein, putative	13.2381	-0.0306829	0.935406	0.970184
PF3D7_0205500	N/A	DNA-directed RNA polymerase II 16 kDa subunit, putative	3.92473	-0.428691	0.552877	0.712912
PF3D7_0205600	N/A	conserved Plasmodium protein, unknown function	9.48546	-1.18971	0.0339233	0.109243
PF3D7_0205700	N/A	RNA-binding protein, putative	8.07503	-1.8074	0.00110863	0.00880549
PF3D7_0205800	PH1	PH domain-containing protein, putative	1.71502	-2.51638	0.0234327	0.0841482
PF3D7_0205900	RPN1	26S proteasome regulatory subunit RPN1, putative	48.0224	1.00323	0.00173908	0.0124707
PF3D7_0206000	RAD2	DNA repair protein RAD2, putative	29.8354	-1.84875	0.00539732	0.0289481
PF3D7_0206100	SufE	cysteine desulfuration protein SufE	19.7478	-1.03363	0.00283679	0.0179259
PF3D7_0206200	PAT	pantothenate transporter	14.9724	-0.104584	0.86718	0.926461
PF3D7_0206300	AROM	pentafunctional AROM polypeptide, putative, pseudogene	22.237	-1.758	4.49809e-06	0.000103938
PF3D7_0206500	N/A	conserved Plasmodium protein, unknown function	10.9528	0.0134042	0.981948	0.995251
PF3D7_0206600	N/A	DNA-directed RNA polymerase III subunit RPC10, putative	9.8558	0.108302	0.826017	0.901486
PF3D7_0206700	ADSL	adenylosuccinate lyase	4.42259	-0.524716	0.466413	0.642698
PF3D7_0206800	MSP2	merozoite surface protein 2	0.438201	-1.22293	0.550482	1
PF3D7_0206900	MSP5	merozoite surface protein 5	2.63422	0.571288	0.512286	0.681495
PF3D7_0207000	MSP4	merozoite surface protein 4	3.50143	1.01407	0.207618	0.385546
PF3D7_0207100	N/A	conserved Plasmodium protein, unknown function	10.2582	-0.258618	0.701222	0.823432
PF3D7_0207200	ISCA1	iron-sulfur assembly protein, putative	1.82259	0.074607	0.923929	0.964986
PF3D7_0207300	SERA8	serine repeat antigen 8	0.133149	0	1	1
PF3D7_0207400	SERA7	serine repeat antigen 7	2.1908	0.107978	0.963023	0.98697
PF3D7_0207500	SERA6	serine repeat antigen 6	0.302804	-1.6896	0.620286	1
PF3D7_0207600	SERA5	serine repeat antigen 5	0.365332	0.947255	0.677567	1
PF3D7_0207700	SERA4	serine repeat antigen 4	0.0220246	0	1	1
PF3D7_0207800	SERA3	serine repeat antigen 3	0.0904136	0	1	1
PF3D7_0207900	SERA2	serine repeat antigen 2	0.564236	1.05142	0.556634	1
PF3D7_0208000	SERA1	serine repeat antigen 1	12.0329	-1.89283	0.0008276	0.00699865
PF3D7_0208100	N/A	C2 domain-containing protein 5, putative	17.134	0.5201	0.143911	0.299078
PF3D7_0208200	KRR1	KRR1 small subunit processome component, putative	37.3989	0.407069	0.239491	0.422561
PF3D7_0208300	N/A	conserved Plasmodium protein, unknown function	26.1667	0.649594	0.0608325	0.165266
PF3D7_0208400	N/A	histidine phosphatase, putative	21.306	-1.30366	0.000131877	0.00164055
PF3D7_0208500	ACP	acyl carrier protein	15.2138	1.45303	2.9253e-05	0.000490229
PF3D7_0208600	RRF1	ribosome-recycling factor	11.9901	-0.15734	0.741069	0.848658
PF3D7_0208700	N/A	SHS2 domain-containing protein, putative	8.18955	0.458865	0.340923	0.526645
PF3D7_0208800	N/A	protein P22, putative	13.6112	-0.432807	0.216576	0.39619
PF3D7_0208900	P230p	6-cysteine protein P230p	1.60758	1.18696	0.293974	0.480677
PF3D7_0209000	P230	6-cysteine protein P230	1.4751	1.09603	0.373634	0.556437
PF3D7_0209100	PATPL1	patatin-like phospholipase 1	3.97514	-0.343903	0.684782	0.811073
PF3D7_0209200	MTR3	exosome complex component MTR3, putative	16.4841	0.152746	0.706222	0.827334
PF3D7_0209300	IspF	2C-methyl-D-erythritol 2,4-cyclodiphosphate synthase	6.5132	-0.924151	0.132537	0.282691
PF3D7_0209400	N/A	ARMT1-like domain-containing protein, putative	4.68617	0.03813	0.958726	0.984772
PF3D7_0209500	N/A	conserved Plasmodium protein, unknown function	3.62935	-2.6839	0.10859	0.24624
PF3D7_0209600	N/A	transporter, putative	1.20169	1.45357	0.314589	0.502163
PF3D7_0209700	N/A	RING zinc finger protein, putative	16.475	-1.06173	0.0304025	0.101452
PF3D7_0209800	UAP56	ATP-dependent RNA helicase UAP56	93.1655	1.78475	4.95515e-11	6.47709e-09
PF3D7_0209900	N/A	non-coding RNA	1.30489	-2.75675	0.0895537	0.215183
PF3D7_0210000	Sec61-gamma	secretory complex protein 61 gamma subunit	11.3209	1.15187	0.0258016	0.09004
PF3D7_0210100	RPL37A	60S ribosomal protein L37ae, putative	220.124	0.783759	0.0062996	0.032274
PF3D7_0210200	N/A	conserved Plasmodium protein, unknown function	18.4126	-0.0106088	0.975841	0.99374
PF3D7_0210300	N/A	monocarboxylate transporter, putative	4.79697	1.9349	0.00535031	0.0287297
PF3D7_0210400	N/A	50S ribosomal protein L33, putative	3.81303	0.249434	0.71174	0.830825
PF3D7_0210500	N/A	conserved Plasmodium protein, unknown function	22.4746	-1.85044	0.000257962	0.0028438
PF3D7_0210600	CERLI1	protein CERLI1	16.8846	-1.34066	0.0480254	0.141025
PF3D7_0210700	SYN17	syntaxin, Qa-SNARE family	1.30561	-1.90814	0.122325	0.266874
PF3D7_0210800	N/A	conserved Plasmodium protein, unknown function	5.42062	-0.6843	0.314999	0.502163
PF3D7_0210900	N/A	conserved Plasmodium protein, unknown function	41.4961	-0.873156	0.00264496	0.0169715
PF3D7_0211000	N/A	non-coding RNA	0.15358	0.0197569	0.996321	1
PF3D7_0211100	N/A	conserved Plasmodium protein, unknown function	3.81615	-1.25354	0.0642662	0.17174
PF3D7_0211200	RAB5a	ras-related protein Rab-5A	4.1605	0.442176	0.48557	0.658218
PF3D7_0211300	N/A	ubiquinol-cytochrome-c reductase complex assembly factor 1, putative	0.848169	-0.219108	0.893484	1
PF3D7_0211400	KASIII	beta-ketoacyl-ACP synthase III	2.86657	1.48215	0.122096	0.266502
PF3D7_0211500	N/A	GAF domain-related protein, putative	2.44437	-0.873743	0.367214	0.551499
PF3D7_0211600	ALG14	UDP-N-acetylglucosamine transferase subunit ALG14, putative	0.604391	-0.618119	0.734237	1
PF3D7_0211700	TKL1	tyrosine kinase-like protein, putative	4.0114	-1.34503	0.0540186	0.152741
PF3D7_0211800	AsnRS	asparagine--tRNA ligase	11.7901	0.864115	0.0415867	0.127434
PF3D7_0211900	N/A	pseudouridine synthase, putative	3.50562	-1.70841	0.0153053	0.0620759
PF3D7_0212000	N/A	GDP-fructose:GMP antiporter, putative	5.81265	0.84417	0.134972	0.286942
PF3D7_0212100	N/A	conserved Plasmodium protein, unknown function	25.4793	-1.55612	0.00120237	0.00941929
PF3D7_0212200	N/A	ribosomal protein L12, mitochondrial, putative	6.38827	-1.2789	0.0135965	0.0568499
PF3D7_0212300	ERF1	eukaryotic peptide chain release factor subunit 1, putative	47.1584	1.34407	5.34858e-05	0.000799665
PF3D7_0212400	NUP390	nucleoporin NUP390, putative	37.7921	0.696233	0.0366766	0.115881
PF3D7_0212500	NUP434	nucleoporin NUP434, putative	63.6129	0.0368228	0.878785	0.933096
PF3D7_0212600	SPATR	secreted protein with altered thrombospondin repeat domain	2.32454	1.56165	0.149382	0.3051
PF3D7_0212700	N/A	SRR1-like protein	8.35899	-2.343	0.000205567	0.00237492
PF3D7_0212800	MATE	multidrug efflux pump, putative	2.86676	-0.53112	0.627957	0.771042
PF3D7_0212900	ATEL1	arginyl-tRNA--protein transferase	1.15174	1.48467	0.306308	0.494927
PF3D7_0213000	N/A	conserved protein, unknown function	6.1893	0.933194	0.0715045	0.184929
PF3D7_0213100	SIS1	protein SIS1	19.8171	0.938922	0.00296479	0.0184292
PF3D7_0213200	N/A	mitochondrial respiratory chain complex II subunit, putative	6.51272	0.344553	0.53716	0.700344
PF3D7_0213300	N/A	conserved protein, unknown function	9.12107	0.785348	0.0952051	0.225767
PF3D7_0213400	PK7	protein kinase 7	9.69083	-0.213709	0.759483	0.860484
PF3D7_0213500	N/A	tetratricopeptide repeat protein, putative	3.33428	0.936632	0.36577	0.550641
PF3D7_0213600	N/A	conserved Plasmodium protein, unknown function	6.19289	-0.833137	0.141847	0.296757
PF3D7_0213700	N/A	conserved protein, unknown function	24.422	0.334759	0.372306	0.555545
PF3D7_0213800	N/A	conserved protein, unknown function	2.44336	-0.807119	0.354209	0.538912
PF3D7_0213900	N/A	RTR1 domain-containing protein, putative	7.89734	-0.886629	0.156539	0.315214
PF3D7_0214000	CCT8	T-complex protein 1 subunit theta	41.5686	0.997734	0.000357063	0.00369584
PF3D7_0214100	SEC31	protein transport protein SEC31	38.1561	0.136741	0.58362	0.73643
PF3D7_0214200	mRPL13	ribosomal protein L13, mitochondrial	3.02936	-0.533944	0.487541	0.659912
PF3D7_0214300	N/A	conserved Plasmodium protein, unknown function	5.61924	0.0244509	0.970687	0.990828
PF3D7_0214400	N/A	protein LTV1, putative	16.6163	-0.222832	0.596262	0.745328
PF3D7_0214500	N/A	conserved Plasmodium protein, unknown function	3.65263	0.502699	0.537759	0.700726
PF3D7_0214600	STK2	serine/threonine protein kinase STK2, putative	16.5372	-4.56336	8.58924e-05	0.00117301
PF3D7_0214700	N/A	conserved Plasmodium protein, unknown function	2.93979	-2.73512	0.0232021	0.0835164
PF3D7_0214800	N/A	conserved Plasmodium membrane protein, unknown function	6.39533	-0.389906	0.541073	0.704442
PF3D7_0214900	RON 6.00	rhoptry neck protein 6	6.33351	0.429591	0.712855	0.831543
PF3D7_0215000	ACS9	acyl-CoA synthetase	6.84134	0.993443	0.0804616	0.200278
PF3D7_0215100	N/A	RING zinc finger protein, putative	2.72131	-1.71064	0.0480189	0.141025
PF3D7_0215200	N/A	conserved Plasmodium protein, unknown function	2.69656	-1.11951	0.325403	0.511411
PF3D7_0215300	ACS8	acyl-CoA synthetase	0.88996	-2.24908	0.215652	0.395117
PF3D7_0215400	N/A	WD repeat-containing protein, putative	8.55539	-0.580156	0.218271	0.397686
PF3D7_0215500	N/A	conserved Plasmodium protein, unknown function	4.3977	-0.220335	0.745879	0.850971
PF3D7_0215600	GET2	Golgi to ER traffic protein 2	9.64439	-2.18205	7.21558e-05	0.0010316
PF3D7_0215700	RPB2	DNA-directed RNA polymerase II subunit RPB2, putative	18.8873	0.397837	0.325156	0.511199
PF3D7_0215800	ORC5	origin recognition complex subunit 5	3.73527	-0.116642	0.859139	0.9231
PF3D7_0215900	DHHC11	palmitoyltransferase DHHC11, putative	3.00164	-2.39792	0.0967335	0.228357
PF3D7_0216000	N/A	DEAD/DEAH box helicase, putative	61.5828	-2.46119	0.00235804	0.0155479
PF3D7_0216100	N/A	conserved Plasmodium protein, unknown function	5.1777	-1.37901	0.0552494	0.155071
PF3D7_0216200	N/A	Alba domain-containing protein, putative	19.9272	-0.269615	0.485162	0.657859
PF3D7_0216300	N/A	conserved Plasmodium protein, unknown function	7.31523	-1.13657	0.0902398	0.21649
PF3D7_0216400	VPS45	vacuolar protein sorting-associated protein 45	2.59286	0.425042	0.68781	0.813535
PF3D7_0216500	N/A	WD repeat-containing protein, putative	16.9875	-1.11216	0.0442177	0.133089
PF3D7_0216600	N/A	sugar transporter, putative	10.9061	-1.33644	0.00555372	0.0294759
PF3D7_0216700	ATG11	autophagy-related protein 11, putative	23.9493	-2.23481	2.46506e-06	6.48141e-05
PF3D7_0216800	N/A	TMEM121 domain-containing protein, putative	0.925236	0.110334	0.946455	0.978737
PF3D7_0216900	N/A	conserved Plasmodium protein, unknown function	1.0954	-1.79259	0.25266	0.437021
PF3D7_0217000	N/A	conserved Plasmodium membrane protein, unknown function	1.47733	-0.813297	0.506244	0.677807
PF3D7_0217100	N/A	ATP synthase subunit alpha, mitochondrial	28.5843	2.91167	3.34256e-12	5.88163e-10
PF3D7_0217200	N/A	conserved Plasmodium protein, unknown function	4.0969	-0.423432	0.524321	0.690094
PF3D7_0217300	AP2S	AP-2 complex subunit sigma, putative	0.932549	-0.459979	0.743133	0.849484
PF3D7_0217400	N/A	conserved protein, unknown function	7.53257	-0.012961	0.979713	0.994633
PF3D7_0217500	CDPK1	calcium-dependent protein kinase 1	79.9693	2.21206	0.015995	0.0641343
PF3D7_0217600	N/A	conserved Plasmodium protein, unknown function	17.8749	-0.413968	0.345753	0.53099
PF3D7_0217700	N/A	E2F-associated phosphoprotein, putative	28.8979	-0.727577	0.190592	0.363468
PF3D7_0217800	RPS26	40S ribosomal protein S26	45.9332	1.61732	6.26411e-08	2.86583e-06
PF3D7_0217900	N/A	thioesterase/thiol ester dehydrase-isomerase, putative	8.62719	0.831215	0.11241	0.251849
PF3D7_0218000	RFC2	replication factor C subunit 2, putative	46.0867	-0.338412	0.505537	0.677256
PF3D7_0218100	N/A	conserved protein, unknown function	1.61733	-1.27081	0.237743	0.420602
PF3D7_0218200	N/A	SUZ domain-containing protein, putative	8.89961	0.119059	0.816591	0.895241
PF3D7_0218300	N/A	rRNA methyltransferase, putative	4.451	-1.17422	0.150762	0.306276
PF3D7_0218400	DDX47	ATP-dependent RNA helicase DDX47, putative	6.50513	0.196598	0.744644	0.850411
PF3D7_0218500	SNRPD2	small nuclear ribonucleoprotein Sm D2, putative	9.09421	-0.474815	0.280156	0.467097
PF3D7_0218600	N/A	patatin-like phospholipase, putative	16.8781	-0.363873	0.328146	0.513884
PF3D7_0218700	PRP45	pre-mRNA-processing protein 45, putative	24.9525	-1.08355	0.00235398	0.0155479
PF3D7_0218800	N/A	ribonuclease P	6.12315	0.166719	0.773685	0.868804
PF3D7_0218900	N/A	Plasmodium RNA of unknown function RUF2	0.200361	0	1	1
PF3D7_0219000	N/A	small nucleolar RNA snoR01	1.62378	-4.2097	0.00165278	0.0119709
PF3D7_0219100	N/A	saccharopine dehydrogenase, putative	6.38526	-1.40104	0.0274875	0.094553
PF3D7_0219200	RPS30	40S ribosomal protein S30	83.1787	1.34705	0.000130166	0.00163601
PF3D7_0219300	N/A	conserved Plasmodium protein, unknown function	3.55444	-1.75202	0.0606968	0.165094
PF3D7_0219400	N/A	ribosome associated membrane protein RAMP4, putative	10.6896	0.37716	0.349161	0.534564
PF3D7_0219500	N/A	pseudouridine synthase, putative	4.3074	-2.13211	0.00114943	0.00906666
PF3D7_0219600	RFC1	replication factor C subunit 1	3.84885	-1.00589	0.207022	0.385166
PF3D7_0219700	GEXP20	Plasmodium exported protein (PHISTc), unknown function	0.590921	0	1	1
PF3D7_0219800	N/A	Plasmodium exported protein (PHISTc), unknown function	0.257195	0	1	1
PF3D7_0219900	N/A	Plasmodium exported protein, unknown function	2.9796	-3.08298	0.0213261	0.0789991
PF3D7_0220000	LSA3	liver stage antigen 3	1.69348	-1.65265	0.315871	0.502647
PF3D7_0220100	N/A	DnaJ protein, putative	2.72489	-1.2756	0.318943	0.504553
PF3D7_0220200	N/A	Plasmodium exported protein, unknown function	5.24292	-0.948859	0.0699168	0.182262
PF3D7_0220300	N/A	Plasmodium exported protein, unknown function	4.16578	-1.75721	0.00813765	0.0388214
PF3D7_0220400	N/A	DnaJ protein, putative, pseudogene	0	0	1	1
PF3D7_0220500	N/A	Plasmodium exported protein (hyp2), unknown function	0.21522	0.0457146	0.989858	1
PF3D7_0220600	N/A	Plasmodium exported protein (hyp9), unknown function	1.74602	-4.34033	0.000695256	0.00617295
PF3D7_0220700	N/A	Plasmodium exported protein (hyp9), unknown function	1.36527	-3.73944	0.00874327	0.0408585
PF3D7_0220800	CLAG2	cytoadherence linked asexual protein 2	0.072772	0	1	1
PF3D7_0220900	N/A	Plasmodium exported protein, unknown function, pseudogene	0	0	1	1
PF3D7_0221000	N/A	Plasmodium exported protein, unknown function	0	0	1	1
PF3D7_0221100	N/A	Plasmodium exported protein, unknown function, pseudogene	0	0	1	1
PF3D7_0221200	N/A	Plasmodium exported protein (hyp15), unknown function	0.0678995	-1.33591	0.821848	1
PF3D7_0221300	N/A	Plasmodium exported protein, unknown function, pseudogene	0.00434038	0	1	1
PF3D7_0221400	N/A	stevor	0	0	1	1
PF3D7_0221500	N/A	Pfmc-2TM Maurer's cleft two transmembrane protein, pseudogene	0	0	1	1
PF3D7_0221600	N/A	Plasmodium exported protein, unknown function, pseudogene	0	0	1	1
PF3D7_0221650	N/A	Plasmodium exported protein, unknown function, pseudogene	0	0	1	1
PF3D7_0221700	N/A	Plasmodium exported protein, unknown function	0.53056	-1.8257	0.455178	1
PF3D7_0221800	N/A	hypothetical protein	0.216025	-0.618072	0.887036	1
PF3D7_0221900	N/A	erythrocyte membrane protein 1 (PfEMP1), pseudogene	0.126616	0	1	1
PF3D7_0222000	EPF1	exported protein family 1	0	0	1	1
PF3D7_0222100	MC-2TM	Pfmc-2TM Maurer's cleft two transmembrane protein	0.0342676	0	1	1
PF3D7_0222200	EPF3	exported protein family 3	0	0	1	1
PF3D7_0222300	EPF4	exported protein family 4, pseudogene	0.107423	0	1	1
PF3D7_0222400	RIF	rifin, pseudogene	0	0	1	1
PF3D7_0222500	RIF	rifin	0	0	1	1
PF3D7_0222600	RIF	rifin	0	0	1	1
PF3D7_0222700	RIF	rifin	0	0	1	1
PF3D7_0222800	N/A	stevor	0	0	1	1
PF3D7_0222900	VAR	erythrocyte membrane protein 1 (PfEMP1), exon 2, pseudogene	0	0	1	1
PF3D7_0223100	RIF	rifin	0.037404	0	1	1
PF3D7_0223200	RIF	rifin	0	0	1	1
PF3D7_0223300	N/A	erythrocyte membrane protein 1 (PfEMP1), exon 2	0.00452322	0	1	1
PF3D7_0223400	RIF	rifin	0.00921135	0	1	1
PF3D7_0223500	VAR	erythrocyte membrane protein 1, PfEMP1	0.737415	0.571064	0.675955	1
PF3D7_0300100	VAR	erythrocyte membrane protein 1, PfEMP1	1.09987	0.270098	0.874878	0.931011
PF3D7_0300200	RIF	rifin	0	0	1	1
PF3D7_0300300	VAR	erythrocyte membrane protein 1 (PfEMP1), exon 2, pseudogene	0.0643002	0	1	1
PF3D7_0300400	N/A	stevor	0	0	1	1
PF3D7_0300500	RIF	rifin	0	0	1	1
PF3D7_0300600	N/A	Plasmodium exported protein, unknown function, fragment	0	0	1	1
PF3D7_0300700	RIF	rifin	0	0	1	1
PF3D7_0300800	RIF	rifin	0.00921135	0	1	1
PF3D7_0300900	N/A	stevor	0	0	1	1
PF3D7_0301000	ACS2	acyl-CoA synthetase	0.064271	0	1	1
PF3D7_0301100	N/A	Plasmodium exported protein (hyp13), unknown function	0	0	1	1
PF3D7_0301200	FIKK3	serine/threonine protein kinase, FIKK family	0.0415195	0	1	1
PF3D7_0301300	EH1	epoxide hydrolase 1	0.864483	-0.673855	0.646536	1
PF3D7_0301400	N/A	Plasmodium exported protein, unknown function	0.953606	-1.8783	0.189749	0.362464
PF3D7_0301500	N/A	Plasmodium exported protein, unknown function	2.13792	-2.10875	0.112561	0.25194
PF3D7_0301600	GEXP21	Plasmodium exported protein (hyp1), unknown function	4.48612	0.389847	0.548025	0.710555
PF3D7_0301700	PTP7	EMP1 trafficking protein PTP7	5.52263	-0.352493	0.528847	0.694055
PF3D7_0301800	N/A	Plasmodium exported protein, unknown function	0.63313	-0.396755	0.821818	1
PF3D7_0301900	N/A	conserved protein, unknown function	1.75454	0.89541	0.353712	0.538725
PF3D7_0302000	PRP46	pre-mRNA-splicing factor PRP46, putative	9.4032	-0.704014	0.212704	0.391598
PF3D7_0302100	SRPK1	serine/threonine protein kinase	32.2859	-0.508533	0.0860939	0.209014
PF3D7_0302200	CLAG3.2	cytoadherence linked asexual protein 3.2	0.493508	0	1	1
PF3D7_0302300	N/A	erythrocyte membrane protein 1 (PfEMP1), pseudogene	2.81342	-1.00636	0.379799	0.56246
PF3D7_0302400	N/A	non-coding RNA	0.0111275	0	1	1
PF3D7_0302500	CLAG3.1	cytoadherence linked asexual protein 3.1	0.239922	0.380193	0.893107	1
PF3D7_0302600	ABCB4	ABC transporter B family member 4, putative	3.35218	-0.55686	0.406544	0.584887
PF3D7_0302700	N/A	CDGSH iron-sulfur domain-containing protein, putative	7.03008	0.0443001	0.922102	0.964035
PF3D7_0302800	N/A	RNA-binding protein, putative	1.774	-0.636156	0.507647	0.678808
PF3D7_0302900	N/A	exportin-1, putative	34.1177	0.924538	0.000751284	0.00652794
PF3D7_0303000	NSF	N-ethylmaleimide-sensitive fusion protein	4.17546	-1.53486	0.0943735	0.224174
PF3D7_0303100	N/A	CLP1 P-loop domain-containing protein, putative	3.87821	0.122616	0.848705	0.917147
PF3D7_0303200	N/A	lipin, putative	17.0675	0.225103	0.65102	0.788149
PF3D7_0303300	RPB6	DNA-directed RNA polymerases I, II, and III subunit RPABC2, putative	14.0431	1.07607	0.00311487	0.0192052
PF3D7_0303400	DHHC1	palmitoyltransferase DHHC1	1.70173	2.36442	0.117535	0.258895
PF3D7_0303500	N/A	spindle pole body protein, putative	12.2304	-0.244112	0.569565	0.724969
PF3D7_0303600	Plrx	plasmoredoxin	2.19435	0.306885	0.721158	0.837811
PF3D7_0303700	BCKDH-E2	lipoamide acyltransferase component of branched-chain alpha-keto acid dehydrogenase complex	7.30988	1.04622	0.0440702	0.132908
PF3D7_0303800	N/A	IBR domain protein, putative	1.69872	-0.333916	0.717726	0.835521
PF3D7_0303900	N/A	phosphatidylethanolamine-binding protein, putative	0.103367	0.0192002	0.99742	1
PF3D7_0304000	IMC1a	inner membrane complex protein 1a, putative	1.75716	-0.476921	0.633075	0.774412
PF3D7_0304100	IMC1e	inner membrane complex protein 1e, putative	2.31646	0.896127	0.380933	0.563466
PF3D7_0304200	EHD	EH domain-containing protein	7.92291	-0.489933	0.407988	0.58641
PF3D7_0304300	N/A	conserved Plasmodium protein, unknown function	5.51672	0.179398	0.766468	0.863479
PF3D7_0304400	RPL44	60S ribosomal protein L44	177.446	0.464453	0.0484972	0.14169
PF3D7_0304500	GLP1	1-cys-glutaredoxin-like protein-1	10.0304	0.16001	0.765878	0.863241
PF3D7_0304600	CSP	circumsporozoite (CS) protein	87.3847	0.187201	0.884647	0.936866
PF3D7_0304700	N/A	conserved Plasmodium protein, unknown function	0.97268	0.13103	0.950771	0.980514
PF3D7_0304800	N/A	conserved Plasmodium membrane protein, unknown function	10.3063	0.0480299	0.91429	0.958057
PF3D7_0304900	N/A	conserved protein, unknown function	2.97415	-1.87186	0.0217229	0.0800823
PF3D7_0305000	EF-Ts	elongation factor Ts	3.87191	-2.35697	0.000972841	0.0079681
PF3D7_0305100	N/A	conserved Plasmodium protein, unknown function	8.03062	-1.3243	0.0122417	0.0525382
PF3D7_0305200	N/A	GRIP domain-containing protein, putative	21.1062	-1.01427	0.00426765	0.0240153
PF3D7_0305300	N/A	transporter, putative	12.8774	-0.384917	0.461341	0.639005
PF3D7_0305400	N/A	conserved protein, unknown function	0.983013	2.70578	0.0290335	0.0982457
PF3D7_0305500	N/A	protein dopey homolog, putative	25.3688	-0.180729	0.58568	0.738151
PF3D7_0305600	APE1	DNA-(apurinic or apyrimidinic site) endonuclease	4.44513	1.51519	0.0198679	0.0750348
PF3D7_0305700	N/A	ubiquitin-conjugating enzyme MMS2, putative	15.6962	1.04263	0.00573246	0.0301795
PF3D7_0305800	N/A	P-loop containing nucleoside triphosphate hydrolase, putative	1.60701	-0.0984193	0.934968	0.970184
PF3D7_0305900	N/A	conserved Plasmodium protein, unknown function	1.06645	1.30832	0.331026	0.516221
PF3D7_0306000	QCR8	cytochrome b-c1 complex subunit 8, putative	1.03334	2.55196	0.0379365	0.118876
PF3D7_0306100	N/A	conserved Plasmodium protein, unknown function	7.21827	-1.42378	0.0112039	0.0488806
PF3D7_0306200	AHA1	activator of Hsp90 ATPase	7.00298	0.321003	0.49625	0.668534
PF3D7_0306300	GRX1	glutaredoxin 1	65.025	1.36617	1.7731e-07	7.24279e-06
PF3D7_0306400	N/A	FAD-dependent glycerol-3-phosphate dehydrogenase, putative	10.2843	0.966936	0.040994	0.126033
PF3D7_0306500	COX6C	cytochrome c oxidase subunit 6c, putative	6.79487	1.41471	0.00881659	0.0410753
PF3D7_0306600	ATPTG17	ATP synthase-associated protein, putative	8.88797	2.21187	1.44112e-05	0.000274714
PF3D7_0306700	EMC5	ER membrane protein complex subunit 5, putative	15.813	1.2209	0.00112172	0.00889408
PF3D7_0306800	CCT2	T-complex protein 1 subunit beta	21.7572	0.555627	0.116885	0.258334
PF3D7_0306900	N/A	40S ribosomal protein S23, putative	145.056	1.58241	1.88623e-07	7.50393e-06
PF3D7_0307000	N/A	small nucleolar RNA snoR03	0.667048	2.5837	0.118673	1
PF3D7_0307100	RPS12	40S ribosomal protein S12, putative	12.9498	0.282007	0.515821	0.683596
PF3D7_0307200	N/A	60S ribosomal protein L7, putative	102.82	0.484467	0.0174619	0.0682224
PF3D7_0307300	EB1	end-binding protein 1	0.246632	0	1	1
PF3D7_0307400	ClpP	ATP-dependent Clp protease proteolytic subunit	3.88577	-0.622676	0.332948	0.518347
PF3D7_0307500	SKA2	spindle and kinetochore-associated protein 2, putative	3.39332	-0.629007	0.40515	0.583615
PF3D7_0307600	N/A	conserved Plasmodium protein, unknown function	8.71296	-0.122892	0.755605	0.857364
PF3D7_0307700	AKIT10	apicomplexan kinetochore protein 10, putative	9.48121	0.471604	0.330497	0.516131
PF3D7_0307800	N/A	PDZ domain-containing protein, putative	5.87085	-1.85368	0.00140383	0.0106333
PF3D7_0307900	N/A	conserved Plasmodium protein, unknown function	7.76607	-1.50926	0.00988521	0.0448232
PF3D7_0308000	N/A	DNA polymerase delta small subunit, putative	6.88871	-1.90388	0.00163291	0.0118581
PF3D7_0308100	N/A	zinc finger protein, putative	64.9393	-1.1719	0.0176596	0.0688771
PF3D7_0308200	CCT7	T-complex protein 1 subunit eta	37.5889	1.14518	0.000133698	0.0016487
PF3D7_0308300	PIC4	PhIL1-interacting candidate PIC4	1.10653	-0.803079	0.59396	0.744322
PF3D7_0308400	N/A	U4 spliceosomal RNA	0.427979	-1.70727	0.372928	1
PF3D7_0308500	N/A	activator of Hsp90 ATPase, putative	11.85	-0.535169	0.233987	0.415725
PF3D7_0308600	PRPF19	pre-mRNA-processing factor 19, putative	22.9263	0.0575841	0.848203	0.917147
PF3D7_0308700	N/A	conserved protein, unknown function	8.70181	-1.22958	0.208404	0.38648
PF3D7_0308800	N/A	conserved protein, unknown function	2.3409	3.23951	0.00219918	0.0147095
PF3D7_0308900	SF3B1	splicing factor 3B subunit 1, putative	15.0992	-0.915513	0.0527865	0.150279
PF3D7_0309000	YVH1	dual specificity protein phosphatase	6.19142	-0.289539	0.568719	0.724761
PF3D7_0309100	OMD	OMD protein, putative	2.22434	-2.56915	0.0598532	0.164101
PF3D7_0309200	ARK2	serine/threonine protein kinase ARK2, putative	68.6287	-3.16075	6.35726e-09	4.07194e-07
PF3D7_0309300	N/A	N2227-like protein, putative	3.70208	0.787788	0.395309	0.575052
PF3D7_0309400	N/A	small nucleolar RNA Me18S-Um1356	0	0	1	1
PF3D7_0309500	AS	asparagine synthetase [glutamine-hydrolyzing], putative	29.2801	-0.106366	0.675559	0.804866
PF3D7_0309600	PfP2	60S acidic ribosomal protein P2	184.343	0.587798	0.07608	0.192834
PF3D7_0309700	SBP2	SECIS-binding protein 2, putative	11.3745	-1.88241	0.00186999	0.0130814
PF3D7_0309800	YTH2	YTH domain-containing protein 2	10.5279	-0.161209	0.74341	0.849484
PF3D7_0309900	N/A	conserved Plasmodium protein, unknown function	49.4358	-1.55647	0.00488876	0.0267217
PF3D7_0310000	N/A	50S ribosomal protein L9, apicoplast, putative	7.03296	-1.7378	0.00088617	0.00739822
PF3D7_0310100	CDPK3	calcium-dependent protein kinase 3	109.785	-3.07628	2.2803e-05	0.000393675
PF3D7_0310200	N/A	phd finger protein, putative	35.7144	-0.564041	0.0506003	0.146372
PF3D7_0310300	N/A	phosphoglycerate mutase, putative	18.9907	-1.08068	0.00340454	0.0204406
PF3D7_0310400	PIESP1	parasite-infected erythrocyte surface protein	1.96271	0.24993	0.849506	0.917148
PF3D7_0310500	DHX57	ATP-dependent RNA helicase DHX57, putative	28.2322	0.190088	0.492752	0.66539
PF3D7_0310600	EIF3K	eukaryotic translation initiation factor 3 subunit K, putative	23.7832	0.584322	0.111694	0.250513
PF3D7_0310700	TRAPPC4	trafficking protein particle complex subunit 4, putative	21.0517	-0.439966	0.177158	0.344057
PF3D7_0310800	N/A	conserved Plasmodium protein, unknown function	0.49576	-2.04885	0.346313	1
PF3D7_0310900	N/A	conserved Plasmodium protein, unknown function	4.75601	0.146428	0.874789	0.931011
PF3D7_0311000	N/A	conserved Plasmodium protein, unknown function	2.59641	-1.05967	0.473862	0.648798
PF3D7_0311100	N/A	pre-mRNA splicing factor, putative	13.8853	-0.628809	0.1499	0.305422
PF3D7_0311200	N/A	valine--tRNA ligase, putative	20.5231	-2.07123	0.000457712	0.00442713
PF3D7_0311300	N/A	phosphatidylinositol 3- and 4-kinase, putative	8.6486	0.420961	0.373954	0.556733
PF3D7_0311400	PKRP	kinase-related protein PKRP, putative	6.09835	0.612781	0.697538	0.821003
PF3D7_0311500	N/A	conserved protein, unknown function	4.61157	-1.66887	0.0166896	0.066051
PF3D7_0311600	OST1	dolichyl-diphosphooligosaccharide--protein glycosyltransferase subunit OST1, putative	8.19806	0.716656	0.149185	0.304832
PF3D7_0311700	PM6	plasmepsin VI	2.22449	1.5438	0.159273	0.318407
PF3D7_0311800	N/A	ATP synthase F0 subunit d-like protein, putative	66.0438	1.75357	5.8966e-08	2.80194e-06
PF3D7_0311900	N/A	heptatricopeptide repeat-containing protein, putative	5.79608	-0.865958	0.0798112	0.19931
PF3D7_0312000	N/A	HTH domain-containing protein, putative	6.11896	1.81236	0.00201169	0.0137366
PF3D7_0312100	N/A	E3 ubiquitin-protein ligase	5.27888	1.03544	0.0782643	0.196844
PF3D7_0312200	N/A	tetratricopeptide repeat protein, putative	6.79559	-2.07786	0.0508472	0.146767
PF3D7_0312300	RPN12	26S proteasome regulatory subunit RPN12, putative	9.37102	0.839889	0.0506143	0.146372
PF3D7_0312400	GSK3beta	glycogen synthase kinase-3 beta	17.3955	1.06809	0.0105661	0.046841
PF3D7_0312500	MFR3	multidrug-resistant modulator MFR3	3.78818	0.713141	0.262228	0.44714
PF3D7_0312600	N/A	tRNA Valine	3.5163	1.4159	0.156686	0.315371
PF3D7_0312700	N/A	tRNA Isoleucine	2.25623	2.71756	0.0301031	0.100821
PF3D7_0312800	N/A	60S ribosomal protein L26, putative	119.327	0.490881	0.00814987	0.0388379
PF3D7_0312900	N/A	hypothetical protein	1.42526	-1.47483	0.331226	0.516221
PF3D7_0313000	N/A	conserved Plasmodium protein, unknown function	1.96219	-0.508491	0.567423	0.723511
PF3D7_0313100	HRD 3.00	ubiquitin-protein ligase, putative	25.7524	-0.432415	0.138623	0.292393
PF3D7_0313200	N/A	conserved protein, unknown function	5.49617	-0.689666	0.441759	0.621181
PF3D7_0313300	N/A	YGGT family protein, putative	1.1666	1.75163	0.144719	0.299892
PF3D7_0313400	N/A	conserved Plasmodium protein, unknown function	51.0179	-2.2419	7.71089e-09	4.70364e-07
PF3D7_0313500	PfG	Ras-like G protein	34.4984	-3.12105	2.74524e-06	6.93893e-05
PF3D7_0313600	N/A	conserved Plasmodium protein, unknown function	15.478	-1.2261	0.0206086	0.0770297
PF3D7_0313700	N/A	conserved Plasmodium protein, unknown function	22.7867	-1.80622	0.00188777	0.0131254
PF3D7_0313800	N/A	conserved Plasmodium protein, unknown function	13.3347	-2.25391	3.81676e-06	9.09464e-05
PF3D7_0313900	N/A	conserved Plasmodium protein, unknown function	2.05189	0.5697	0.614565	0.761136
PF3D7_0314000	N/A	HSP20-like chaperone, putative	3.43849	-1.58466	0.0249275	0.0879752
PF3D7_0314100	N/A	vesicle transport v-SNARE protein, putative	2.98728	0.793714	0.282299	0.469472
PF3D7_0314200	N/A	conserved Plasmodium protein, unknown function	3.30755	0.385245	0.594841	0.744479
PF3D7_0314300	DER1-2	DER1-like protein	1.79214	-1.09459	0.241021	0.424061
PF3D7_0314400	PPP6	serine/threonine protein phosphatase 6, putative	6.06961	0.73565	0.199645	0.375412
PF3D7_0314500	N/A	conserved Plasmodium protein, unknown function	24.5256	-0.830401	0.0155825	0.0628659
PF3D7_0314600	N/A	conserved protein, unknown function	8.52392	-1.87262	0.000339548	0.00352252
PF3D7_0314700	RNF1	RING finger protein RNF1	3.8434	0.427039	0.51935	0.686235
PF3D7_0314800	N/A	conserved Plasmodium protein, unknown function	1.60872	-2.10069	0.127063	0.27504
PF3D7_0314900	N/A	conserved Plasmodium membrane protein, unknown function	1.72763	0.130044	0.882947	0.935715
PF3D7_0315000	N/A	zinc finger protein, putative	2.51165	-0.370615	0.679414	0.807659
PF3D7_0315100	eIF4E	eukaryotic translation initiation factor 4E	6.92334	0.887484	0.0958649	0.226774
PF3D7_0315200	CTRP	circumsporozoite- and TRAP-related protein	1241.19	-7.89557	9.41082e-12	1.59461e-09
PF3D7_0315300	N/A	conserved Plasmodium protein, unknown function	7.54198	-1.14255	0.0710673	0.184316
PF3D7_0315400	N/A	conserved Plasmodium protein, unknown function	19.3698	0.675894	0.038802	0.120665
PF3D7_0315500	N/A	ribosomal protein L47, mitochondrial, putative	4.10276	0.716479	0.336978	0.522425
PF3D7_0315600	N/A	male development protein MD3, putative	3.03399	0.414157	0.667382	0.798804
PF3D7_0315700	N/A	conserved Plasmodium membrane protein, unknown function	1.00725	-0.239482	0.849177	0.917147
PF3D7_0315800	N/A	zinc finger protein, putative	5.04374	0.433437	0.450114	0.629169
PF3D7_0315900	N/A	conserved Plasmodium protein, unknown function	0.33627	0.0666331	0.982023	1
PF3D7_0316000	MA	microneme associated antigen	1.18204	0.335714	0.800518	0.884844
PF3D7_0316100	N/A	ribosomal protein L27, mitochondrial, putative	1.78645	2.204	0.0417372	0.127639
PF3D7_0316200	N/A	conserved Plasmodium protein, unknown function	8.63939	0.58285	0.185079	0.35622
PF3D7_0316300	PPase	inorganic pyrophosphatase	9.51841	0.694019	0.171837	0.337404
PF3D7_0316400	N/A	CS domain-containing protein, putative	9.68684	0.563551	0.271544	0.455896
PF3D7_0316500	NUF2	kinetochore protein NUF2, putative	6.102	-0.371095	0.548195	0.710555
PF3D7_0316600	FNT	formate-nitrite transporter	16.3148	-0.168831	0.620605	0.765301
PF3D7_0316700	YOP1	protein YOP1, putative	4.49057	1.40703	0.0501306	0.145428
PF3D7_0316800	N/A	40S ribosomal protein S15A, putative	88.1629	1.74961	8.95323e-06	0.000180445
PF3D7_0316900	N/A	E3 ubiquitin-protein ligase, putative	9.89715	0.365297	0.481074	0.653867
PF3D7_0317000	N/A	proteasome subunit alpha type-3, putative	15.5259	1.0091	0.00708344	0.0350343
PF3D7_0317100	B9	6-cysteine protein B9	1.4478	-1.47121	0.330959	0.516221
PF3D7_0317200	CRK4	cdc2-related protein kinase 4	28.937	0.287207	0.341895	0.527189
PF3D7_0317300	NUP335	nucleoporin NUP335, putative	58.6886	-0.278351	0.285721	0.473614
PF3D7_0317400	N/A	DNA replication complex GINS protein, putative	0.576295	-2.35286	0.168267	1
PF3D7_0317500	EG5	kinesin-5	10.6114	-0.788473	0.0780914	0.196517
PF3D7_0317600	RPS11	40S ribosomal protein S11, putative	61.3679	1.23115	0.000375399	0.00384217
PF3D7_0317700	N/A	CPSF (cleavage and polyadenylation specific factor), subunit A, putative	19.7338	-0.933759	0.00671977	0.0337094
PF3D7_0317800	N/A	26S proteasome non-ATPase regulatory subunit 9, putative	2.97326	-0.758974	0.379891	0.56246
PF3D7_0317900	N/A	conserved protein, unknown function	3.12147	-1.09497	0.199784	0.375491
PF3D7_0318000	N/A	conserved Plasmodium protein, unknown function	0.0835532	-1.59949	0.787326	1
PF3D7_0318100	STOML	stomatin-like protein, putative	2.33237	-3.36768	0.00771446	0.0371512
PF3D7_0318200	RPB1	DNA-directed RNA polymerase II subunit RPB1	25.4584	-0.459679	0.204619	0.381782
PF3D7_0318300	N/A	conserved Plasmodium protein, unknown function	11.5761	-1.21371	0.0201084	0.0756547
PF3D7_0318400	N/A	coiled-coil domain-containing protein CCDC148/CCDC112, putative	1.58246	-0.806988	0.534513	0.698408
PF3D7_0318500	N/A	conserved Plasmodium protein, unknown function	4.69952	0.0843495	0.931387	0.968651
PF3D7_0318600	N/A	cleavage and polyadenylation specificity factor, putative	6.16129	0.140628	0.763369	0.86221
PF3D7_0318700	N/A	conserved Plasmodium protein, unknown function	0.128896	0.0236119	0.996391	1
PF3D7_0318800	N/A	triosephosphate isomerase, putative	0.408083	-0.924581	0.648263	1
PF3D7_0318900	N/A	conserved protein, unknown function	15.8299	0.61365	0.143238	0.298413
PF3D7_0319000	ATPase7	P4-type ATPase ATP7, putative	7.05497	-0.213939	0.749371	0.85341
PF3D7_0319100	RBX1	E3 ubiquitin-protein ligase RBX1, putative	9.89274	0.83981	0.0444414	0.133587
PF3D7_0319200	CCR4-4	CCR4 domain-containing protein 4, putative	26.2833	-0.555019	0.140135	0.294361
PF3D7_0319300	N/A	ubiquitin-conjugating enzyme E2, putative	7.54361	-0.461171	0.400203	0.579225
PF3D7_0319400	N/A	kinesin-8X	2.5112	-2.04415	0.095373	0.225926
PF3D7_0319500	N/A	RNA-binding protein, putative	10.27	0.423254	0.320685	0.506258
PF3D7_0319600	EF-1delta	elongation factor 1-delta, putative	39.1859	1.05631	0.00575392	0.0302229
PF3D7_0319700	ABCI3	ABC transporter I family member 1, putative	5.69336	-1.0896	0.0451862	0.135204
PF3D7_0319800	N/A	conserved Plasmodium protein, unknown function	0.470803	-0.314376	0.861816	1
PF3D7_0319900	N/A	conserved protein, unknown function	11.4581	-1.39353	0.0112741	0.0491227
PF3D7_0320000	I2	protein phosphatase inhibitor 2	7.14552	0.0740633	0.874596	0.931011
PF3D7_0320100	SEC22	protein transport protein SEC22	9.63891	-2.0718	0.000169621	0.00202088
PF3D7_0320200	N/A	CPW-WPC family protein	52.147	-2.57805	3.32409e-08	1.68363e-06
PF3D7_0320300	CCT5	T-complex protein 1 subunit epsilon	22.1462	2.21581	2.22891e-08	1.19968e-06
PF3D7_0320400	Cap380	oocyst capsule protein Cap380	1760.45	-0.843405	0.0524747	0.149858
PF3D7_0320500	Nico	nicotinamidase, putative	10.2811	0.609185	0.191694	0.364961
PF3D7_0320600	N/A	conserved protein, unknown function	1.78608	-0.354885	0.723039	0.838454
PF3D7_0320700	SPC25	signal peptidase complex subunit 2	11.0755	0.357394	0.409543	0.588092
PF3D7_0320800	DOZI	ATP-dependent RNA helicase DDX6	15.2596	0.784412	0.032718	0.106994
PF3D7_0320900	H2A.Z	histone H2A.Z	42.0905	0.682884	0.0752402	0.191555
PF3D7_0321000	N/A	conserved protein, unknown function	8.98731	-1.52515	0.0096349	0.0438706
PF3D7_0321100	N/A	conserved Plasmodium protein, unknown function	7.02767	-0.494239	0.602072	0.750539
PF3D7_0321200	ALG7	UDP-N-acetylglucosamine--dolichyl-phosphate N-acetylglucosaminephosphotransferase, putative	3.86663	-0.843233	0.244006	0.426489
PF3D7_0321300	N/A	conserved Plasmodium protein, unknown function	3.59211	-0.327326	0.656122	0.791186
PF3D7_0321400	pPK1	pseudo protein kinase 1, putative	0.118804	0	1	1
PF3D7_0321500	N/A	peptidase, putative	8.11527	-0.300285	0.578857	0.732867
PF3D7_0321600	DDX42	ATP-dependent RNA helicase DDX42, putative	28.6421	-0.389637	0.223806	0.403592
PF3D7_0321700	N/A	conserved Plasmodium protein, unknown function	4.71962	-0.653821	0.374301	0.556845
PF3D7_0321800	N/A	WD repeat-containing protein, putative	18.5788	-0.311855	0.341777	0.527185
PF3D7_0321900	CARL	cyclic amine resistance locus protein	9.41444	-0.245683	0.61486	0.761295
PF3D7_0322000	CYP19A	peptidyl-prolyl cis-trans isomerase	299.343	3.08347	1.95628e-20	1.79e-17
PF3D7_0322100	Prt1	mRNA-capping enzyme subunit beta	25.6061	-0.532042	0.0646845	0.172655
PF3D7_0322200	N/A	conserved protein, unknown function	2.29246	-1.16655	0.374476	0.556845
PF3D7_0322300	DGAT	diacylglycerol O-acyltransferase	3.25269	-0.487974	0.565972	0.722266
PF3D7_0322400	N/A	regulator of initiation factor 2 (eIF2)	15.1547	0.486149	0.24865	0.431861
PF3D7_0322500	IscA2	iron-sulfur assembly protein, putative	2.77686	-0.886617	0.318416	0.504241
PF3D7_0322600	N/A	conserved Plasmodium protein, unknown function	1.07188	-2.47392	0.0676464	0.178068
PF3D7_0322700	N/A	conserved Plasmodium protein, unknown function	22.7882	-0.677659	0.054347	0.153196
PF3D7_0322800	N/A	conserved Plasmodium protein, unknown function	0.566408	0.166199	0.930137	1
PF3D7_0322900	RPS3A	40S ribosomal protein S3A, putative	194.008	0.954992	0.00540836	0.0289563
PF3D7_0323000	TMA7	translation machinery-associated protein 7, putative	19.7486	0.293109	0.341057	0.526645
PF3D7_0323100	N/A	conserved Plasmodium protein, unknown function	5.79188	-1.13745	0.0677629	0.17817
PF3D7_0323200	N/A	conserved Plasmodium protein, unknown function	1.39566	0.367038	0.737872	0.846382
PF3D7_0323300	N/A	conserved protein, unknown function	0.171846	-0.354787	0.935697	1
PF3D7_0323400	RIPR	Rh5 interacting protein	0.812237	0.228761	0.888307	1
PF3D7_0323500	SMN	survival motor neuron-like protein	22.385	-0.436093	0.271092	0.455615
PF3D7_0323600	N/A	BSD domain-containing protein, putative	7.41244	-0.695658	0.146682	0.302149
PF3D7_0323700	SART1	U4/U6.U5 tri-snRNP-associated protein 1, putative	23.6824	-1.359	0.000138359	0.0016925
PF3D7_0323800	N/A	conserved Plasmodium protein, unknown function	13.269	0.160682	0.681226	0.809055
PF3D7_0323900	VAR	erythrocyte membrane protein 1 (PfEMP1), exon 2, pseudogene	0	0	1	1
PF3D7_0324000	EPF1	exported protein family 1	0	0	1	1
PF3D7_0324100	MC-2TM	Pfmc-2TM Maurer's cleft two transmembrane protein	0.00905917	0	1	1
PF3D7_0324200	EPF3	exported protein family 3	1.93545	-2.58233	0.0410467	0.126033
PF3D7_0324300	EPF4	exported protein family 4	0	0	1	1
PF3D7_0324400	RIF	rifin	0	0	1	1
PF3D7_0324500	RIF	rifin	0	0	1	1
PF3D7_0324600	N/A	stevor	0	0	1	1
PF3D7_0324700	VAR	erythrocyte membrane protein 1 (PfEMP1), exon 2, pseudogene	0	0	1	1
PF3D7_0324800	RIF	rifin	0.0730241	0	1	1
PF3D7_0324900	VAR	erythrocyte membrane protein 1, PfEMP1	1.59398	-0.0780344	0.946148	0.978737
PF3D7_0400100	VAR	erythrocyte membrane protein 1, PfEMP1	0.794366	0.684748	0.678066	1
PF3D7_0400200	N/A	erythrocyte membrane protein 1 (PfEMP1), exon 2, pseudogene	0.140102	0	1	1
PF3D7_0400300	RIF	rifin	0.0062565	0	1	1
PF3D7_0400400	VAR	erythrocyte membrane protein 1, PfEMP1	0.726956	0	1	1
PF3D7_0400500	RIF	rifin	0	0	1	1
PF3D7_0400600	N/A	erythrocyte membrane protein 1 (PfEMP1), exon 1, pseudogene	0	0	1	1
PF3D7_0400700	RIF	rifin	0.0666558	0	1	1
PF3D7_0400800	N/A	stevor	0	0	1	1
PF3D7_0400900	RIF	rifin	0	0	1	1
PF3D7_0401000	RIF	rifin	0	0	1	1
PF3D7_0401100	N/A	Plasmodium exported protein, unknown function, fragment	0	0	1	1
PF3D7_0401200	RIF	rifin	0	0	1	1
PF3D7_0401300	RIF	rifin	0	0	1	1
PF3D7_0401400	RIF	rifin	0	0	1	1
PF3D7_0401500	N/A	stevor, pseudogene	0	0	1	1
PF3D7_0401600	RIF	rifin	18.2437	-1.48597	0.000308257	0.00329504
PF3D7_0401700	N/A	Plasmodium exported protein, unknown function, pseudogene	0.0149825	-1.07907	0.855713	1
PF3D7_0401800	PfD80	Plasmodium exported protein (PHISTb), unknown function	13.2846	-4.18016	2.35528e-06	6.22856e-05
PF3D7_0401900	ACS6	acyl-CoA synthetase	0.104863	-2.11442	0.721021	1
PF3D7_0402000	N/A	Plasmodium exported protein (PHISTa), unknown function	1.28087	-2.84582	0.0463475	0.137867
PF3D7_0402100	N/A	Plasmodium exported protein (PHISTb), unknown function	1.59614	-3.87824	0.00592871	0.030928
PF3D7_0402200	SURF4.1	surface-associated interspersed protein 4.1 (SURFIN 4.1), pseudogene	0.327393	-1.05819	0.762232	1
PF3D7_0402300	RH1	reticulocyte binding protein homologue 1	1.7376	-0.996696	0.387335	0.569261
PF3D7_0402400	GEXP18	Plasmodium exported protein, unknown function	18.1487	-1.20289	0.0295036	0.0993956
PF3D7_0402500	RIF	rifin, pseudogene	0.0062565	0	1	1
PF3D7_0402600	N/A	stevor	0	0	1	1
PF3D7_0402700	RIF	rifin, pseudogene	0.0549969	0	1	1
PF3D7_0402800	N/A	erythrocyte membrane protein 1 (PfEMP1), pseudogene	0.064271	0	1	1
PF3D7_0402900	N/A	probable protein, unknown function	0.248594	0	1	1
PF3D7_0403000	N/A	tRNA Asparagine	0.0940666	0.641919	0.913799	1
PF3D7_0403100	N/A	regulator of chromosome condensation, putative	6.26617	-0.644031	0.435847	0.615622
PF3D7_0403200	N/A	pre-mRNA splicing factor, putative	63.1072	-1.22956	0.000594027	0.0054245
PF3D7_0403300	N/A	conserved Plasmodium protein, unknown function	2.63747	-0.354064	0.709998	0.829479
PF3D7_0403400	N/A	zinc finger protein, putative	26.0322	-1.11729	0.00923936	0.042568
PF3D7_0403500	USP	ubiquitin-specific protease	3.62543	-1.99462	0.0135553	0.0567389
PF3D7_0403600	N/A	conserved Plasmodium protein, unknown function	9.3912	-2.04678	0.0321661	0.105948
PF3D7_0403700	CLF 1.0000	pre-mRNA-splicing factor CLF1, putative	17.1039	-0.477461	0.241767	0.424061
PF3D7_0403800	N/A	alpha/beta hydrolase, putative	44.5702	-2.89398	1.16263e-09	1.04295e-07
PF3D7_0403900	SET8	SET domain protein, putative	1.95976	0.906778	0.564473	0.720961
PF3D7_0404000	N/A	conserved Plasmodium protein, unknown function	1.46659	-0.749601	0.607171	0.754839
PF3D7_0404100	ApiAP2	AP2 domain transcription factor AP2-SP2, putative	5.8365	-2.96836	0.0594809	0.163441
PF3D7_0404200	N/A	conserved Plasmodium protein, unknown function	16.3707	-1.00107	0.0284385	0.0970941
PF3D7_0404300	N/A	Ran-binding protein, putative	43.8974	-0.670148	0.0104007	0.0464436
PF3D7_0404400	P36	6-cysteine protein P36	0.457376	-2.56115	0.278667	1
PF3D7_0404500	P52	6-cysteine protein P52	0.452668	0.0972948	0.968323	1
PF3D7_0404600	N/A	conserved Plasmodium membrane protein, unknown function	2.61976	-0.862147	0.27106	0.455615
PF3D7_0404700	DPAP3	dipeptidyl aminopeptidase 3	0.792627	-1.36352	0.544934	1
PF3D7_0404800	N/A	sporozoite-specific protein S10, putative	1.22327	-1.57194	0.287913	0.475867
PF3D7_0404900	P41	6-cysteine protein P41	3.25468	0.623502	0.523829	0.689645
PF3D7_0405000	DDX51	ATP-dependent RNA helicase DDX51, putative	6.30514	-1.24537	0.0395999	0.122577
PF3D7_0405100	SEC24B	protein transport protein Sec24B, putative	13.1567	0.944358	0.0798653	0.199336
PF3D7_0405200	CERLI2	protein CERLI2	3.88758	-1.27515	0.194529	0.368669
PF3D7_0405300	LISP2	liver specific protein 2, putative	1.02173	-1.93322	0.206209	0.383967
PF3D7_0405400	PRPF8	pre-mRNA-processing-splicing factor 8, putative	61.3817	-1.00779	0.0290201	0.0982457
PF3D7_0405500	N/A	conserved Plasmodium protein, unknown function	2.46225	-0.670006	0.335164	0.52067
PF3D7_0405600	N/A	TMEM33 domain-containing protein, putative	5.71983	-0.26798	0.725762	0.839747
PF3D7_0405700	N/A	lysine decarboxylase, putative	6.34866	-0.401434	0.466346	0.642698
PF3D7_0405800	N/A	conserved protein, unknown function	16.9328	0.113509	0.809373	0.890116
PF3D7_0405900	ASP	apical sushi protein	13.2841	1.28038	0.219604	0.399319
PF3D7_0406000	N/A	conserved protein, unknown function	18.208	-0.397618	0.475946	0.649763
PF3D7_0406100	N/A	V-type proton ATPase subunit B	30.1715	0.653294	0.0529194	0.150497
PF3D7_0406200	Pfs16	parasitophorous vacuole membrane protein S16	203.585	-2.53019	1.30304e-09	1.14643e-07
PF3D7_0406400	cGLO2	cytosolic glyoxalase II	2.81852	-0.202507	0.83642	0.909049
PF3D7_0406500	N/A	NYN domain-containing protein, putative	66.0378	-0.272823	0.32582	0.511888
PF3D7_0406600	N/A	conserved protein, unknown function	0.383737	-2.35743	0.260152	1
PF3D7_0406700	N/A	KLRAQ domain-containing protein, putative	3.81176	-0.016253	0.980697	0.994633
PF3D7_0406800	N/A	ribosomal protein L25, putative	2.82328	1.05961	0.213691	0.393098
PF3D7_0406900	N/A	conserved Plasmodium protein, unknown function	30.3181	-6.50642	5.30892e-09	3.52004e-07
PF3D7_0407000	N/A	conserved Plasmodium protein, unknown function	8.43765	-1.5777	0.0085672	0.0402188
PF3D7_0407100	N/A	methyltransferase, putative	9.63671	-0.014619	0.97749	0.994002
PF3D7_0407200	PTH2	peptidyl-tRNA hydrolase 2, putative	120.895	-1.37144	0.00407918	0.0232407
PF3D7_0407300	N/A	transcription factor, putative	22.1734	-1.0015	0.00329133	0.0199706
PF3D7_0407400	N/A	conserved Plasmodium protein, unknown function	9.19825	0.245021	0.547744	0.710555
PF3D7_0407500	N/A	mitochondrial carrier protein, putative	2.48854	0.214214	0.864409	0.926153
PF3D7_0407600	N/A	conserved Plasmodium protein, unknown function	0.236948	-0.345554	0.90492	1
PF3D7_0407700	N/A	TH1 domain-containing protein, putative	4.35604	-0.181289	0.789769	0.879979
PF3D7_0407800	CINCH	protein CINCH	3.12381	1.05016	0.302333	0.49101
PF3D7_0407900	N/A	AAA family ATPase, putative	8.7586	-0.749358	0.111017	0.249816
PF3D7_0408000	N/A	conserved Plasmodium protein, unknown function	1.14101	-2.04436	0.108142	0.245797
PF3D7_0408100	N/A	conserved Plasmodium protein, unknown function	39.0228	-3.32268	2.65847e-18	2.02709e-15
PF3D7_0408200	N/A	conserved Plasmodium protein, unknown function	13.0968	-2.93137	6.2797e-07	2.0212e-05
PF3D7_0408300	ZRANB2	zinc finger Ran-binding domain-containing protein 2, putative	15.9802	-1.26157	0.00327151	0.0198767
PF3D7_0408400	N/A	conserved protein, unknown function	7.74857	0.683287	0.101279	0.235443
PF3D7_0408500	FEN1	flap endonuclease 1	4.95532	0.0133318	0.982032	0.995251
PF3D7_0408600	SIAP1	sporozoite invasion-associated protein 1	20.1738	0.525177	0.299838	0.48765
PF3D7_0408700	PLP1	perforin-like protein 1	1.88821	-1.87017	0.104975	0.241337
PF3D7_0408800	N/A	conserved Plasmodium protein, unknown function	170.399	-5.54122	2.81676e-07	1.0477e-05
PF3D7_0408900	KAE1	tRNA N6-adenosine threonylcarbamoyltransferase	18.2917	-1.85532	0.000970612	0.0079681
PF3D7_0409000	N/A	conserved Plasmodium protein, unknown function	1.82588	-1.29468	0.247442	0.430177
PF3D7_0409100	PRPF31	U4/U6 small nuclear ribonucleoprotein PRP31, putative	16.3571	0.642126	0.106921	0.243971
PF3D7_0409200	SOF1	protein SOF1, putative	14.5602	0.908064	0.0987629	0.231383
PF3D7_0409300	N/A	methyltransferase, putative	8.3335	-2.01518	0.00078056	0.00673786
PF3D7_0409400	DnaJ	chaperone protein DnaJ	10.5353	0.199688	0.654335	0.79028
PF3D7_0409500	N/A	3-ketodihydrosphingosine reductase, putative	1.8184	1.67067	0.152447	0.308876
PF3D7_0409600	RPA1	replication protein A1, large subunit	9.13098	0.946878	0.0332586	0.108071
PF3D7_0409700	RF2	peptide chain release factor 2	3.11273	-0.791771	0.291507	0.478868
PF3D7_0409800	N/A	zinc finger protein, putative	23.869	0.136096	0.650482	0.787915
PF3D7_0409900	ALP5b	actin-like protein, putative	0.335291	0.50598	0.832439	1
PF3D7_0410000	EVP1	erythrocyte vesicle protein 1	18.236	0.0184193	0.974956	0.993413
PF3D7_0410100	N/A	tRNA Serine	5.8827	2.04947	0.0384425	0.119887
PF3D7_0410200	N/A	tRNA Isoleucine	1.17262	1.90902	0.135215	0.287323
PF3D7_0410300	PPM1	protein phosphatase PPM1, putative	8.04705	-0.585741	0.335592	0.521159
PF3D7_0410400	RRP4	exosome complex component RRP4	13.3129	1.29686	0.00958587	0.0437386
PF3D7_0410500	N/A	conserved Plasmodium protein, unknown function	0.139363	-1.59949	0.787325	1
PF3D7_0410600	ATRP	armadillo-type repeat protein ATRP	6.25629	1.54878	0.00404418	0.0231276
PF3D7_0410700	RbgA	ribosome biogenesis GTPase A, putative	21.5951	-0.779682	0.0285593	0.0972629
PF3D7_0410800	AKIT3	apicomplexan kinetochore protein 3, putative	10.414	-0.820218	0.0947161	0.224871
PF3D7_0410900	AKIT7	apicomplexan kinetochore protein 7, putative	15.3562	-1.29186	0.00279986	0.0177415
PF3D7_0411000	N/A	AP2 domain transcription factor AP2-Z, putative	13.2464	-1.70745	0.0366244	0.115837
PF3D7_0411100	MED8	mediator of RNA polymerase II transcription subunit 8, putative	0.640276	1.09047	0.482147	1
PF3D7_0411200	N/A	PP-loop family protein, putative	9.57029	-1.27947	0.00831658	0.0392656
PF3D7_0411300	N/A	golgin subfamily A member 6-like protein, putative	11.5472	-4.65053	4.96666e-05	0.000754899
PF3D7_0411400	N/A	DEAD box ATP-dependent RNA helicase, putative	5.549	-1.92265	0.000951547	0.00784383
PF3D7_0411500	N/A	tRNA Alanine	1.42125	3.37715	0.0218139	0.0802884
PF3D7_0411600	N/A	tRNA Glutamic acid	4.56465	1.75437	0.0137184	0.057056
PF3D7_0411700	N/A	conserved Plasmodium protein, unknown function	0.218565	0.0311919	0.994389	1
PF3D7_0411800	N/A	conserved Plasmodium protein, unknown function	8.34041	-0.467154	0.36388	0.549423
PF3D7_0411900	N/A	DNA polymerase alpha catalytic subunit A	14.9863	0.199398	0.573227	0.727264
PF3D7_0412000	N/A	LITAF-like zinc finger protein, putative	7.0595	0.485135	0.389138	0.57061
PF3D7_0412100	mtRPS12	ribosomal protein S12, mitochondrial	6.19016	0.417757	0.382913	0.565288
PF3D7_0412200	N/A	conserved Plasmodium protein, unknown function	2.27283	-1.34878	0.174159	0.340649
PF3D7_0412300	N/A	phosphopantothenoylcysteine synthetase, putative	4.28538	-2.68376	6.76922e-05	0.000980038
PF3D7_0412400	VAR	erythrocyte membrane protein 1, PfEMP1	5.27495	-2.10443	0.0238869	0.0851411
PF3D7_0412500	N/A	Plasmodium RNA of unknown function RUF6	0.0371825	0.0192039	0.997419	1
PF3D7_0412600	RIF	rifin, pseudogene	0	0	1	1
PF3D7_0412700	VAR	erythrocyte membrane protein 1, PfEMP1	5.35149	-1.63922	0.0264585	0.0919814
PF3D7_0412800	N/A	Plasmodium RNA of unknown function RUF6	0	0	1	1
PF3D7_0412900	VAR	erythrocyte membrane protein 1, PfEMP1	0.93186	-0.325949	0.872325	0.929843
PF3D7_0413000	N/A	Plasmodium RNA of unknown function RUF6	0	0	1	1
PF3D7_0413100	VAR	erythrocyte membrane protein 1, PfEMP1	0.0599598	0	1	1
PF3D7_0413200	RIF	rifin	0	0	1	1
PF3D7_0413300	RIF	rifin	0	0	1	1
PF3D7_0413400	VAR	erythrocyte membrane protein 1 (PfEMP1), exon 1, pseudogene	0.134481	0.0247466	0.99611	1
PF3D7_0413500	PGM2	phosphoglucomutase-2	4.27502	1.6369	0.0427532	0.129878
PF3D7_0413600	RPT3	26S protease regulatory subunit 6B, putative	17.6546	-0.113084	0.761358	0.861652
PF3D7_0413700	N/A	lysine decarboxylase-like protein, putative	11.8657	-0.987241	0.020999	0.0782332
PF3D7_0413800	N/A	50S ribosomal protein L10, putative	0.852268	-1.48402	0.31208	1
PF3D7_0413900	USP13	ubiquitin carboxyl-terminal hydrolase 13, putative	11.624	-0.987301	0.113334	0.253175
PF3D7_0414000	SMC3	structural maintenance of chromosomes protein 3	14.3127	0.710348	0.0523051	0.149734
PF3D7_0414100	N/A	conserved Plasmodium membrane protein, unknown function	9.99923	-0.800999	0.0401889	0.124065
PF3D7_0414200	PLC3	calmodulin-like protein	0.114476	0.0192047	0.997419	1
PF3D7_0414300	N/A	Rab5-interacting protein, putative	19.8551	0.788104	0.0188849	0.0721792
PF3D7_0414400	N/A	conserved Plasmodium protein, unknown function	0.162399	1.38856	0.729165	1
PF3D7_0414500	N/A	male development protein MD5, putative	0.807358	1.86573	0.248955	1
PF3D7_0414600	APH	acylated pleckstrin-homology domain-containing protein, putative	3.53271	-0.407313	0.543189	0.705991
PF3D7_0414700	N/A	GTP-binding protein, putative	5.74416	-2.61467	0.000173962	0.00206185
PF3D7_0414800	N/A	conserved Plasmodium protein, unknown function	0.249759	-1.95309	0.587506	1
PF3D7_0414900	ARO	armadillo-domain containing rhoptry protein	0.457071	-2.63175	0.266114	1
PF3D7_0415000	GET3	ATPase GET3	3.25702	-0.816356	0.313705	0.501735
PF3D7_0415100	N/A	conserved protein, unknown function	1.47171	-2.17903	0.076975	0.194457
PF3D7_0415200	N/A	conserved Plasmodium protein, unknown function	3.29975	-1.12282	0.0713006	0.184816
PF3D7_0415300	CRK3	cdc2-related protein kinase 3	17.4886	-0.610499	0.11929	0.261626
PF3D7_0415400	N/A	coatomer subunit zeta, putative	28.0493	-1.75901	3.77523e-05	0.000603904
PF3D7_0415500	CBP20	nuclear cap-binding protein subunit 2, putative	13.7226	-1.84139	5.53068e-06	0.000121648
PF3D7_0415600	GAK	GTP:AMP phosphotransferase	3.10563	-2.20017	0.0361855	0.114725
PF3D7_0415700	N/A	conserved Plasmodium protein, unknown function	5.81711	-1.07705	0.0516764	0.148598
PF3D7_0415800	N/A	PhIL1-interacting candidate PIC3	1.99708	-2.79848	0.0139663	0.0578766
PF3D7_0415900	N/A	60S ribosomal protein L15, putative	135.364	1.05489	6.88207e-06	0.000143116
PF3D7_0416000	N/A	RNA-binding protein, putative	120.086	2.07706	0.0113938	0.0495501
PF3D7_0416100	GATA	glutamyl-tRNA(Gln) amidotransferase subunit A	12.6604	-2.20649	1.90669e-05	0.000342083
PF3D7_0416200	N/A	PRKR-interacting protein 1, putative	10.2607	-0.16316	0.788505	0.879213
PF3D7_0416300	MCM9	DNA helicase MCM9, putative	24.017	-0.892958	0.111084	0.249816
PF3D7_0416400	HAT1	histone acetyltransferase, putative	15.9465	-0.865873	0.0883712	0.213237
PF3D7_0416500	MAF 1.00	repressor of RNA polymerase III transcription MAF1	4.90367	0.0407641	0.977258	0.994002
PF3D7_0416600	PHBL	prohibitin-like protein PHBL, putative	4.84448	0.552673	0.338215	0.52381
PF3D7_0416700	N/A	CDGSH iron-sulfur domain-containing protein, putative	7.98477	0.627248	0.210172	0.388715
PF3D7_0416800	SAR 1.00	small GTP-binding protein sar1	28.2116	0.370773	0.297542	0.485469
PF3D7_0416900	N/A	conserved Plasmodium protein, unknown function	46.9636	-0.865743	0.00354825	0.0210042
PF3D7_0417000	N/A	conserved Plasmodium protein, unknown function	16.286	-2.11021	0.024081	0.0856027
PF3D7_0417100	PUF2	mRNA-binding protein PUF2	6.02311	-1.33235	0.149978	0.305422
PF3D7_0417200	DHFR-TS	bifunctional dihydrofolate reductase-thymidylate synthase	4.3476	1.3191	0.107292	0.244603
PF3D7_0417300	N/A	LETM1-like protein, putative	14.6347	-0.355626	0.42709	0.605497
PF3D7_0417400	N/A	conserved Plasmodium protein, unknown function	66.8596	-1.40686	7.79223e-05	0.0010902
PF3D7_0417500	N/A	memo-like protein	10.3358	2.14203	0.000378275	0.00385436
PF3D7_0417600	N/A	conserved Plasmodium protein, unknown function	2.97065	-1.30343	0.144232	0.299122
PF3D7_0417700	N/A	conserved Plasmodium protein, unknown function	1.05311	0.179254	0.894422	0.94394
PF3D7_0417800	CRK1	cdc2-related protein kinase 1	9.36275	-1.40438	0.0180939	0.069915
PF3D7_0417900	N/A	conserved Plasmodium protein, unknown function	2.79656	-3.87335	0.00147123	0.0110215
PF3D7_0418000	N/A	conserved Plasmodium protein, unknown function	14.2277	-0.608134	0.170085	0.335143
PF3D7_0418100	SOC1	protein SOC1, putative	11.27	0.55808	0.218935	0.39842
PF3D7_0418200	EIF3M	eukaryotic translation initiation factor 3 subunit M, putative	32.846	1.7291	4.68543e-07	1.59969e-05
PF3D7_0418300	N/A	conserved Plasmodium protein, unknown function	48.6981	-0.195766	0.514018	0.682498
PF3D7_0418400	N/A	LSM domain-containing protein, putative	15.0861	-0.889729	0.0787812	0.197701
PF3D7_0418500	BET3	trafficking protein particle complex subunit 3, putative	6.46512	1.06083	0.0582141	0.161216
PF3D7_0418600	N/A	regulator of chromosome condensation, putative	1.75765	-0.544641	0.588497	0.74007
PF3D7_0418700	N/A	RNA-binding protein NOB1, putative	19.6348	0.591813	0.0842233	0.205944
PF3D7_0418800	N/A	MOLO1 domain-containing protein, putative	0.176068	0	1	1
PF3D7_0418900	N/A	conserved protein, unknown function	1.11809	-0.855915	0.502873	0.674675
PF3D7_0419000	N/A	dynein regulatory complex protein, putative	2.93594	-0.308448	0.673341	0.803059
PF3D7_0419100	N/A	conserved Plasmodium protein, unknown function	3.34589	-2.09477	0.0103467	0.0463174
PF3D7_0419200	GOT1	protein transport protein GOT1, putative	1.63791	-3.11741	0.00702449	0.0349315
PF3D7_0419300	N/A	conserved Plasmodium protein, unknown function	3.61931	-1.50349	0.0139122	0.0577047
PF3D7_0419400	N/A	conserved Plasmodium protein, unknown function	10.6019	-1.39785	0.211178	0.390043
PF3D7_0419500	N/A	conserved Plasmodium membrane protein, unknown function	9.07467	-0.963746	0.0388238	0.120665
PF3D7_0419600	RANBP1	ran-specific GTPase-activating protein 1, putative	112.026	0.632684	0.0390727	0.121027
PF3D7_0419700	Pf34	apical merozoite protein	5.53484	0.550376	0.620216	0.765027
PF3D7_0419800	N/A	60S ribosomal protein L7ae/L30e, putative	23.5084	0.179227	0.629486	0.772015
PF3D7_0419900	N/A	phosphatidylinositol 4-kinase, putative	49.8651	-1.49828	7.98185e-05	0.00110657
PF3D7_0420000	N/A	zinc finger protein, putative	30.4559	-0.808902	0.0179151	0.069518
PF3D7_0420100	RIO2	serine/threonine protein kinase RIO2	19.8823	0.0843018	0.799438	0.8848
PF3D7_0420200	ACPS	holo-[acyl-carrier-protein] synthase, putative	1.68616	0.0787283	0.929384	0.967668
PF3D7_0420300	ApiAP2	AP2 domain transcription factor, putative	52.8141	0.472596	0.215302	0.394818
PF3D7_0420400	RRF2	ribosome-recycling factor	3.81868	-0.454413	0.444997	0.623732
PF3D7_0420500	N/A	conserved Plasmodium protein, unknown function	1.60666	-0.309347	0.799794	0.8848
PF3D7_0420600	AKIT6	apicomplexan kinetochore protein 6, putative	7.32818	0.436803	0.363583	0.549337
PF3D7_0420700	VAR	erythrocyte membrane protein 1, PfEMP1	0.503388	-2.00833	0.35633	1
PF3D7_0420800	N/A	Plasmodium RNA of unknown function RUF6	0	0	1	1
PF3D7_0420900	VAR	erythrocyte membrane protein 1, PfEMP1	0.301173	-0.351667	0.923046	1
PF3D7_0421000	N/A	Plasmodium RNA of unknown function RUF6	0	0	1	1
PF3D7_0421100	VAR	erythrocyte membrane protein 1, PfEMP1	0.152583	0	1	1
PF3D7_0421200	RIF	rifin	0	0	1	1
PF3D7_0421300	VAR	erythrocyte membrane protein 1, PfEMP1	4.88772	-1.02482	0.247799	0.430566
PF3D7_0421400	N/A	Plasmodium RNA of unknown function RUF6	2.7067	1.44292	0.192744	0.366197
PF3D7_0421500	RIF	rifin, pseudogene	0.0066349	0	1	1
PF3D7_0421600	VAR	erythrocyte membrane protein 1 (PfEMP1)-like pseudogene	0	0	1	1
PF3D7_0421700	N/A	conserved Plasmodium protein, unknown function	26.1855	-4.75414	7.14824e-05	0.00102518
PF3D7_0421800	N/A	conserved Plasmodium protein, unknown function	0.530615	-1.91449	0.441339	1
PF3D7_0421900	N/A	conserved Plasmodium protein, unknown function	1.79217	-1.85147	0.233342	0.415062
PF3D7_0422000	N/A	steroid dehydrogenase, putative	30.094	2.00633	3.60414e-09	2.5764e-07
PF3D7_0422100	N/A	transmembrane emp24 domain-containing protein, putative	12.5626	0.0123165	0.977304	0.994002
PF3D7_0422200	N/A	erythrocyte membrane-associated antigen	39.8259	-0.263636	0.32593	0.511888
PF3D7_0422300	N/A	alpha tubulin 2	7.37103	1.05101	0.101573	0.235474
PF3D7_0422400	RPS19	40S ribosomal protein S19	302.757	1.92213	1.50609e-11	2.46085e-09
PF3D7_0422500	BRR 2.00	pre-mRNA-splicing helicase BRR2, putative	32.1231	-0.393576	0.255317	0.440055
PF3D7_0422600	N/A	conserved Plasmodium protein, unknown function	1.15928	1.01951	0.349224	0.534564
PF3D7_0422700	EIF4A3	eukaryotic initiation factor 4A-III, putative	5.93648	0.694389	0.402436	0.580986
PF3D7_0422800	SR12	serpentine receptor 12, putative	0.983248	1.37834	0.265548	0.449458
PF3D7_0422900	N/A	methyltransferase, putative	8.88168	-2.71193	0.00828089	0.0392185
PF3D7_0423000	N/A	conserved Plasmodium protein, unknown function	2.5239	1.5585	0.0906774	0.217085
PF3D7_0423100	N/A	AP-4 complex subunit sigma, putative	9.04668	-0.176428	0.726919	0.839925
PF3D7_0423200	N/A	BSD-domain protein, putative	19.9949	0.283189	0.415841	0.594435
PF3D7_0423300	N/A	conserved Plasmodium protein, unknown function	174.047	-6.33093	1.08743e-14	3.31667e-12
PF3D7_0423400	AARP	apical asparagine-rich protein AARP	2.23629	1.19884	0.403571	0.582256
PF3D7_0423500	GAPM2	glideosome associated protein with multiple membrane spans 2	8.0918	1.41492	0.258955	0.443461
PF3D7_0423600	N/A	conserved Plasmodium protein, unknown function	39.6074	0.131351	0.666385	0.798345
PF3D7_0423700	ETRAMP4	early transcribed membrane protein 4	7.72518	0.968173	0.18171	0.350621
PF3D7_0423800	CyRPA	cysteine-rich protective antigen	3.01957	0.125417	0.88405	0.936559
PF3D7_0423900	N/A	probable protein, unknown function	0.496383	0.125099	0.954026	1
PF3D7_0424000	N/A	Plasmodium exported protein (PHISTc), unknown function	0.031881	-1.33591	0.821848	1
PF3D7_0424100	RH5	reticulocyte binding protein homologue 5	0.743579	-0.947503	0.606181	1
PF3D7_0424200	RH4	reticulocyte binding protein homologue 4	0.480359	-2.4386	0.247658	1
PF3D7_0424300	EBA165	erythrocyte binding antigen-165, pseudogene	0.233791	0	1	1
PF3D7_0424400	SURF4.2	surface-associated interspersed protein 4.2 (SURFIN 4.2)	0.021239	-1.07907	0.855713	1
PF3D7_0424500	FIKK4.1	serine/threonine protein kinase, FIKK family	0.470001	0.104699	0.964677	1
PF3D7_0424600	N/A	Plasmodium exported protein (PHISTb)	0.761223	1.53299	0.40505	1
PF3D7_0424700	FIKK4.2	serine/threonine protein kinase, FIKK family	1.30023	-1.37929	0.469822	0.645477
PF3D7_0424800	N/A	Plasmodium exported protein (PHISTb), unknown function	0.00803235	0	1	1
PF3D7_0424900	N/A	Plasmodium exported protein (PHISTa), unknown function	0.194259	0	1	1
PF3D7_0425000	N/A	Plasmodium exported protein, unknown function, pseudogene	0	0	1	1
PF3D7_0425050	N/A	Plasmodium exported protein, unknown function, pseudogene	0	0	1	1
PF3D7_0425100	N/A	Plasmodium exported protein (hyp6), unknown function	0.0470047	-1.59949	0.787326	1
PF3D7_0425200	N/A	Plasmodium exported protein (hyp15), unknown function	0.0313024	0.0192039	0.997419	1
PF3D7_0425250	N/A	Plasmodium exported protein (PHIST), unknown function, pseudogene	0	0	1	1
PF3D7_0425300	N/A	Plasmodium exported protein (PHISTa), unknown function, pseudogene	0	0	1	1
PF3D7_0425400	N/A	Plasmodium exported protein (PHISTa), unknown function	0	0	1	1
PF3D7_0425500	N/A	stevor	0	0	1	1
PF3D7_0425600	RIF	rifin, pseudogene	0	0	1	1
PF3D7_0425700	RIF	rifin	0	0	1	1
PF3D7_0425800	VAR	erythrocyte membrane protein 1, PfEMP1	0.496854	-0.333374	0.881776	1
PF3D7_0425900	RIF	rifin	0.147811	0	1	1
PF3D7_0426000	VAR	erythrocyte membrane protein 1, PfEMP1	0.0689182	0	1	1
PF3D7_0500100	VAR	erythrocyte membrane protein 1, PfEMP1	0.765957	-1.80757	0.289883	1
PF3D7_0500200	N/A	erythrocyte membrane protein 1 (PfEMP1), pseudogene	0	0	1	1
PF3D7_0500300	RIF	rifin, pseudogene	0	0	1	1
PF3D7_0500400	RIF	rifin	0	0	1	1
PF3D7_0500500	RIF	rifin	0	0	1	1
PF3D7_0500600	N/A	stevor, pseudogene	0	0	1	1
PF3D7_0500700	RIF	rifin, pseudogene	0.00947459	0	1	1
PF3D7_0500800	MESA	mature parasite-infected erythrocyte surface antigen	3.97972	-0.0763624	0.910224	0.954683
PF3D7_0500900	FIKK5	serine/threonine protein kinase, FIKK family	0.0502904	-1.59949	0.787326	1
PF3D7_0501000	N/A	Plasmodium exported protein, unknown function	5.37359	0.478735	0.361553	0.54663
PF3D7_0501100	HSP40	co-chaperone J domain protein JDP	2.2709	-2.13155	0.0799374	0.199408
PF3D7_0501200	PIESP2	parasite-infected erythrocyte surface protein	10.4065	0.123688	0.78781	0.878652
PF3D7_0501300	SBP1	skeleton-binding protein 1	0.0862997	0	1	1
PF3D7_0501400	FIRA	interspersed repeat antigen	0.490809	0.11351	0.960182	1
PF3D7_0501500	RAP3	rhoptry-associated protein 3	0.224166	0	1	1
PF3D7_0501600	RAP2	rhoptry-associated protein 2	0.314444	-1.34058	0.741137	1
PF3D7_0501700	APC3	anaphase-promoting complex subunit 3, putative	0.0390383	-1.07907	0.855713	1
PF3D7_0501800	CAF1A	chromatin assembly factor 1 subunit A	7.42488	0.0142421	0.974745	0.993413
PF3D7_0501900	TRAPPC13	trafficking protein particle complex subunit 13, putative	4.06284	-2.2965	0.005802	0.0304057
PF3D7_0502000	VPS11	vacuolar protein sorting-associated protein 11, putative	8.08039	-1.00693	0.0612166	0.165828
PF3D7_0502100	N/A	HCNGP-like protein	2.76535	-1.79942	0.0290688	0.0982925
PF3D7_0502200	MPV17	protein Mpv17, putative	6.37506	0.663695	0.281183	0.468468
PF3D7_0502300	N/A	conserved Plasmodium protein, unknown function	3.90037	-1.92107	0.15941	0.318471
PF3D7_0502400	MSP8	merozoite surface protein 8	1.23107	-0.864034	0.467692	0.64371
PF3D7_0502500	N/A	conserved Plasmodium protein, unknown function	0.0255837	0	1	1
PF3D7_0502600	N/A	conserved Plasmodium protein, unknown function	2.62592	-0.546693	0.534937	0.698441
PF3D7_0502700	N/A	conserved protein, unknown function	1.083	-1.63482	0.247481	0.430177
PF3D7_0502800	N/A	DnaJ protein, putative	2.24612	-1.37803	0.0919502	0.219329
PF3D7_0502900	N/A	Tim10/DDP family zinc finger protein, putative	24.6268	0.715441	0.0360094	0.114326
PF3D7_0503000	N/A	50S ribosomal protein L28, apicoplast, putative	2.60245	-1.21645	0.10661	0.243748
PF3D7_0503100	IspE	4-diphosphocytidyl-2-C-methyl-D-erythritol kinase, putative	10.2832	-3.08908	1.33311e-08	7.62369e-07
PF3D7_0503200	CDC6	cell division control protein 6, putative	4.75303	-0.307615	0.629073	0.771791
PF3D7_0503300	SRSF12	serine/arginine-rich splicing factor 12	14.5061	0.734322	0.0683991	0.179451
PF3D7_0503400	ADF1	actin-depolymerizing factor 1	27.7667	1.60577	2.7913e-05	0.00047297
PF3D7_0503500	N/A	protein kinase, putative	2.36365	0.844378	0.329137	0.514628
PF3D7_0503600	MyoB	myosin B	1.96997	-0.74162	0.584507	0.737282
PF3D7_0503800	RPL31	60S ribosomal protein L31	55.2533	0.220197	0.48203	0.654971
PF3D7_0503900	N/A	conserved Plasmodium protein, unknown function	2.76707	-0.483079	0.511949	0.681495
PF3D7_0504000	ATPase3	cation transporting P-ATPase	12.0456	-0.188137	0.647168	0.78494
PF3D7_0504100	N/A	AN1-type zinc finger protein, putative	1.251	-1.05088	0.343916	0.528879
PF3D7_0504200	DDX27	ATP-dependent RNA helicase DDX27, putative	7.51924	-0.683376	0.164471	0.326303
PF3D7_0504300	N/A	conserved Plasmodium protein, unknown function	0.141837	0.0311109	0.994413	1
PF3D7_0504400	N/A	ATP-dependent helicase, putative	5.69958	-1.75327	0.00750856	0.036457
PF3D7_0504500	N/A	MOLO1 domain-containing protein, putative	0.756201	-1.04445	0.594874	1
PF3D7_0504600	BCKDHB	2-oxoisovalerate dehydrogenase subunit beta, mitochondrial, putative	10.3931	1.77126	0.000117904	0.00152377
PF3D7_0504700	CEP120	centrosomal protein CEP120, putative	33.1928	-0.0417419	0.89682	0.94538
PF3D7_0504800	N/A	conserved Plasmodium protein, unknown function	26.4314	0.161036	0.725102	0.839328
PF3D7_0504900	N/A	transmembrane protein TMEM222, putative	8.83112	2.00212	0.00183574	0.0129253
PF3D7_0505000	N/A	MMS19-like protein, putative	15.4776	-0.0938127	0.798012	0.8848
PF3D7_0505100	TRS85	trafficking protein particle complex subunit 8, putative	72.5265	-1.29012	0.00316397	0.0193777
PF3D7_0505200	ALP2b	actin-like protein, putative	1.14036	0.392168	0.77838	0.872602
PF3D7_0505300	N/A	UDP-N-acetylglucosamine transporter, putative	8.80441	-0.75559	0.225654	0.405964
PF3D7_0505400	N/A	conserved protein, unknown function	14.9487	-2.87903	7.95752e-05	0.00110655
PF3D7_0505500	MSH6	DNA mismatch repair protein MSH6, putative	7.16943	-0.143668	0.755221	0.857364
PF3D7_0505600	N/A	BCNT domain-containing protein, putative	2.40341	-4.34881	0.000370013	0.00379554
PF3D7_0505700	N/A	conserved Plasmodium membrane protein, unknown function	10.5931	-1.03834	0.0185523	0.0711458
PF3D7_0505800	SUMO	small ubiquitin-related modifier	38.4182	1.02531	0.0078802	0.0378299
PF3D7_0505900	MED11	mediator of RNA polymerase II transcription subunit 11, putative	9.1573	0.00812239	0.986191	0.996161
PF3D7_0506000	N/A	conserved Plasmodium protein, unknown function	14.0345	-0.0159758	0.968691	0.990177
PF3D7_0506100	N/A	60S ribosomal subunit protein L24, putative	15.2799	-0.568028	0.200185	0.375923
PF3D7_0506200	TBP	TATA-box-binding protein	5.21396	-1.85981	0.0747336	0.190583
PF3D7_0506300	N/A	conserved protein, unknown function	8.93144	-1.39217	0.0128058	0.0544685
PF3D7_0506400	N/A	conserved Plasmodium protein, unknown function	2.84478	-3.04583	0.0265747	0.0922453
PF3D7_0506500	N/A	conserved Plasmodium protein, unknown function	76.7203	-0.820022	0.0107708	0.0475837
PF3D7_0506600	N/A	histone deacetylase, putative, pseudogene	0.0856461	0	1	1
PF3D7_0506700	N/A	GTPase-activating protein, putative	8.87338	-0.861201	0.122928	0.268063
PF3D7_0506800	TCF25	transcription factor 25, putative	20.5348	-0.573441	0.0844318	0.206268
PF3D7_0506900	ROM4	rhomboid protease ROM4	8.65057	-1.15313	0.304738	0.494026
PF3D7_0507000	N/A	conserved protein, unknown function	18.3719	0.44339	0.257874	0.442194
PF3D7_0507100	RPL4	60S ribosomal protein L4	291.36	1.06064	0.000215982	0.00247653
PF3D7_0507200	SUB3	subtilisin-like protease 3	14.0809	-3.2404	0.0170632	0.0670079
PF3D7_0507300	SOPT	subtilisin-like ookinete protein SOPT	117.862	-4.58192	6.75121e-11	8.57966e-09
PF3D7_0507400	SUB1-ProM	subtilisin propeptide-like protein	0.277532	-1.21429	0.64672	1
PF3D7_0507500	SUB1	subtilisin-like protease 1	0.193999	-1.07542	0.796995	1
PF3D7_0507600	CAF40	protein CAF40, putative	3.49903	0.45211	0.556219	0.715384
PF3D7_0507700	NPL4	nuclear protein localization protein 4, putative	18.1302	-0.991792	0.00559587	0.0295967
PF3D7_0507800	N/A	conserved protein, unknown function	46.196	-0.518781	0.103339	0.238775
PF3D7_0507900	N/A	conserved Plasmodium protein, unknown function	0.979294	-1.96265	0.186855	0.358282
PF3D7_0508000	P38	6-cysteine protein P38	0.287658	-0.348239	0.912082	1
PF3D7_0508100	SET9	SET domain protein, putative	2.12243	2.19908	0.0717954	0.185468
PF3D7_0508200	N/A	ceramide synthase CERS1, putative	8.60325	2.16233	0.00358325	0.0210983
PF3D7_0508300	TPT	triose phosphate transporter	5.51077	1.33919	0.0380296	0.119087
PF3D7_0508400	N/A	CFA20 domain-containing protein, putative	71.835	-7.55698	3.68918e-11	5.44451e-09
PF3D7_0508500	ND6	ND6 protein, putative	4.71207	-1.54477	0.0602501	0.164564
PF3D7_0508600	N/A	conserved protein, unknown function	3.34087	-2.5844	0.0338617	0.109195
PF3D7_0508700	PRP5	pre-mRNA-processing ATP-dependent RNA helicase PRP5, putative	21.6745	-0.213998	0.573096	0.727264
PF3D7_0508800	SSB	single-stranded DNA-binding protein	11.476	1.30139	0.00290548	0.0181841
PF3D7_0508900	AAP6	protein AAP6	15.6586	-1.15007	0.120887	0.264494
PF3D7_0509000	alphaSNAP	alpha-soluble NSF attachment protein, putative	20.0984	0.177387	0.698116	0.821472
PF3D7_0509100	SMC4	structural maintenance of chromosomes protein 4, putative	11.4026	-0.103198	0.826882	0.901999
PF3D7_0509200	LRR2	leucine-rich repeat protein	1.0023	-0.544726	0.683597	0.810222
PF3D7_0509300	N/A	conserved Plasmodium protein, unknown function	14.2462	-0.918157	0.0332903	0.108071
PF3D7_0509400	RNAPI	RNA polymerase I	35.7293	-0.742431	0.034893	0.111711
PF3D7_0509500	N/A	ERCC4 domain-containing protein, putative	1.73012	0.217386	0.853858	0.920669
PF3D7_0509600	AsnRS	asparagine--tRNA ligase	7.73166	-0.593121	0.291943	0.478973
PF3D7_0509700	N/A	conserved Plasmodium protein, unknown function	0.705329	-0.855702	0.602214	1
PF3D7_0509800	PI4KB	phosphatidylinositol 4-kinase beta	18.6314	-0.440254	0.269346	0.45387
PF3D7_0509900	N/A	NSE4 domain-containing protein, putative	1.34494	1.37171	0.27146	0.455896
PF3D7_0510000	N/A	conserved Plasmodium protein, unknown function	2.79049	0.0708517	0.925811	0.965485
PF3D7_0510100	N/A	KH domain-containing protein, putative	7.06833	-1.14949	0.0286817	0.0975605
PF3D7_0510200	CYP 87.00	peptidyl-prolyl cis-trans isomerase	8.58888	-0.241973	0.617132	0.762663
PF3D7_0510300	SIP	stripes inner membrane complex protein, putative	3.12757	-2.45212	0.0633518	0.170551
PF3D7_0510400	N/A	PDCD2 domain-containing protein, putative	2.83894	0.27873	0.772693	0.868355
PF3D7_0510500	TopoI	topoisomerase I	23.0516	-0.971567	0.00315478	0.0193473
PF3D7_0510600	N/A	tRNA Leucine	1.01152	1.03008	0.463208	0.640428
PF3D7_0510700	N/A	conserved Plasmodium protein, unknown function	0.00191611	0	1	1
PF3D7_0510800	N/A	WD repeat-containing protein, putative	0.430705	-2.1398	0.351454	1
PF3D7_0510900	N/A	small nucleolar RNA snoR04	1.67176	-0.139832	0.915336	0.958254
PF3D7_0511000	TCTP	translationally-controlled tumor protein homolog	26.5565	-0.431009	0.257868	0.442194
PF3D7_0511100	N/A	conserved Plasmodium protein, unknown function	0.843637	0.614445	0.696513	1
PF3D7_0511200	SCD	stearoyl-CoA desaturase	34.8381	4.11927	1.04127e-15	4.76381e-13
PF3D7_0511300	N/A	MORN repeat protein, putative	5.98487	-1.55539	0.0153728	0.0622394
PF3D7_0511400	N/A	conserved Plasmodium protein, unknown function	1.09777	-2.17647	0.127089	0.27504
PF3D7_0511500	N/A	RNA pseudouridylate synthase, putative	122.962	-0.186836	0.333187	0.51848
PF3D7_0511600	ARNP	apical rhoptry neck protein	3.50698	-1.44612	0.342145	0.527396
PF3D7_0511700	CGI121	EKC/KEOPS complex subunit CGI121	6.36371	0.772279	0.201683	0.377536
PF3D7_0511800	INO1	inositol-3-phosphate synthase	14.512	0.877598	0.0492914	0.143636
PF3D7_0511900	N/A	conserved Plasmodium protein, unknown function	3.99136	-2.21852	0.00192213	0.013265
PF3D7_0512000	PFD6	prefoldin subunit 6	19.518	0.804668	0.0479683	0.141025
PF3D7_0512100	N/A	conserved protein, unknown function	6.6837	-0.108883	0.861335	0.924167
PF3D7_0512200	GS	glutathione synthetase	3.49035	-1.19405	0.128415	0.276192
PF3D7_0512300	MAT1	CDK-activating kinase assembly factor MAT1	11.7622	-1.18879	0.00306039	0.0189463
PF3D7_0512400	N/A	conserved Plasmodium protein, unknown function	14.4889	-3.90213	0.00423505	0.0238907
PF3D7_0512450	N/A	conserved Plasmodium protein, unknown function, pseudogene	0.190605	-1.71725	0.653833	1
PF3D7_0512500	N/A	conserved Plasmodium protein, unknown function	5.615	0.617821	0.320456	0.50607
PF3D7_0512600	RAB1b	ras-related protein Rab-1B	12.8083	-0.0151135	0.968169	0.990025
PF3D7_0512700	OPRT	orotate phosphoribosyltransferase	9.55371	0.572183	0.212628	0.391598
PF3D7_0512800	N/A	conserved Plasmodium protein, unknown function	6.03187	-0.809929	0.173122	0.3392
PF3D7_0512900	AKAL	AKAP-like protein	1.84053	-2.34014	0.0527046	0.150279
PF3D7_0513000	N/A	conserved protein, unknown function	2.46647	-0.261089	0.776409	0.871246
PF3D7_0513100	N/A	conserved protein, unknown function	5.08653	-3.01286	0.000167276	0.00200337
PF3D7_0513200	N/A	CPSF domain-containing protein, putative	31.5818	-0.293349	0.288547	0.476399
PF3D7_0513300	PNP	purine nucleoside phosphorylase	273.066	1.88158	4.74233e-11	6.47709e-09
PF3D7_0513400	YihA1	GTP-binding protein YihA1	5.53201	1.05522	0.109931	0.248363
PF3D7_0513500	PAM16	mitochondrial import inner membrane translocase subunit TIM16, putative	20.5199	-0.762348	0.0496723	0.144562
PF3D7_0513600	N/A	deoxyribodipyrimidine photo-lyase, putative	13.2499	-0.0739935	0.862828	0.925109
PF3D7_0513700	PSOP12	secreted ookinete protein, putative	1.75925	0.178621	0.852464	0.919817
PF3D7_0513800	RAB1a	ras-related protein Rab-1A	3.74433	1.23348	0.131666	0.281348
PF3D7_0513900	N/A	conserved protein, unknown function	1.78048	-1.43408	0.175282	0.342552
PF3D7_0514000	TTL	tubulin--tyrosine ligase, putative	1.21836	3.58285	0.00497142	0.0270443
PF3D7_0514100	UvrD	ATP-dependent DNA helicase UvrD	5.31026	-0.133941	0.866601	0.926461
PF3D7_0514200	N/A	conserved Plasmodium protein, unknown function	3.74817	-0.888895	0.221266	0.400116
PF3D7_0514300	N/A	aspartate--tRNA ligase, putative	7.54745	-0.234036	0.650755	0.788037
PF3D7_0514400	N/A	tRNA Phenylalanine	0.18505	-1.05491	0.806702	1
PF3D7_0514500	N/A	conserved Plasmodium membrane protein, unknown function	8.38956	-2.5687	0.00970206	0.0441222
PF3D7_0514600	N/A	ribose-5-phosphate isomerase, putative	11.0099	0.481729	0.220278	0.400001
PF3D7_0514700	N/A	MORN repeat protein, putative	1.05096	-0.341424	0.798516	0.8848
PF3D7_0514800	N/A	inositol polyphosphate multikinase, putative	8.10982	-0.00112148	0.998434	1
PF3D7_0514900	N/A	conserved Plasmodium protein, unknown function	10.7147	-3.13461	8.84976e-05	0.00120499
PF3D7_0515000	CWC2	pre-mRNA-splicing factor CWC2, putative	14.1823	-0.779566	0.0456998	0.136295
PF3D7_0515100	ROM9	rhomboid protease ROM9	3.87795	-0.403782	0.529338	0.6945
PF3D7_0515200	N/A	conserved Plasmodium protein, unknown function	0.623952	-1.93606	0.273537	1
PF3D7_0515300	PI3K	phosphatidylinositol 3-kinase	12.493	-1.65089	0.000584936	0.00536289
PF3D7_0515400	N/A	conserved protein, unknown function	2.17476	-2.6325	0.0128335	0.0544685
PF3D7_0515500	GEP1	gametogenesis essential protein 1, putative	0.408998	-1.05838	0.656907	1
PF3D7_0515600	GEP	gamete egress protein GEP, putative	7.71455	-0.573084	0.693427	0.817215
PF3D7_0515700	GAP40	glideosome-associated protein 40, putative	25.5926	1.76404	0.0717877	0.185468
PF3D7_0515800	N/A	BolA-like protein, putative	8.08619	0.654381	0.221104	0.400001
PF3D7_0515900	NIF2	NLI interacting factor-like phosphatase, putative	4.5975	0.215196	0.711878	0.830825
PF3D7_0516000	N/A	RAP protein, putative	8.2209	-0.658012	0.201211	0.376808
PF3D7_0516100	ATPase1	cation-transporting ATPase 1	3.16083	0.0698259	0.924054	0.964986
PF3D7_0516200	RPS11	40S ribosomal protein S11	143.668	1.88306	5.33074e-05	0.000799611
PF3D7_0516300	N/A	tRNA pseudouridine synthase, putative	5.71123	-1.12264	0.0687607	0.180172
PF3D7_0516400	PhLP1	phosducin-like protein 1, putative	4.0533	-0.37436	0.654888	0.790616
PF3D7_0516500	MFS1	major facilitator superfamily domain-containing protein, putative	0.657423	-1.31498	0.526161	1
PF3D7_0516600	MB2	sporozoite surface antigen MB2	5.06153	-0.640868	0.291799	0.478973
PF3D7_0516700	N/A	ubiquitin carboxyl-terminal hydrolase 2, putative	16.3422	0.233439	0.498258	0.670451
PF3D7_0516800	ApiAP2	AP2 domain transcription factor AP2-O2, putative	6.94247	-1.60285	0.0634246	0.170587
PF3D7_0516900	RPL2	60S ribosomal protein L2	130.677	1.11551	7.56191e-05	0.00106777
PF3D7_0517000	N/A	60S ribosomal protein L12, putative	83.9238	1.06875	9.81016e-05	0.0013043
PF3D7_0517100	N/A	conserved protein, unknown function	2.464	-0.0188098	0.981215	0.994915
PF3D7_0517200	N/A	WD repeat-containing protein, putative	18.548	-2.76627	0.0105067	0.0467135
PF3D7_0517300	SR1	serine/arginine-rich splicing factor 1	57.0142	0.513149	0.0871096	0.211084
PF3D7_0517400	FACT-L	FACT complex subunit SPT16, putative	54.7603	-0.522306	0.284165	0.471375
PF3D7_0517500	N/A	UTP--glucose-1-phosphate uridylyltransferase, putative	3.12103	-0.211738	0.799825	0.8848
PF3D7_0517600	CPbeta	F-actin-capping protein subunit beta, putative	0.830228	0.775764	0.597505	1
PF3D7_0517700	EIF3B	eukaryotic translation initiation factor 3 subunit B, putative	22.4665	1.098	0.00355804	0.021007
PF3D7_0517800	DCX	apicortin	0.158981	-1.33591	0.821848	1
PF3D7_0517900	N/A	zinc finger protein, putative	7.60968	-3.9106	0.000367194	0.00377508
PF3D7_0518000	N/A	NOSIP domain-containing protein, putative	9.28129	-1.59658	0.00424286	0.0239053
PF3D7_0518100	AMR2	protein AMR2	9.9407	-1.10803	0.0199034	0.0750348
PF3D7_0518200	MDM2	SWIB/MDM2 domain-containing protein	7.63334	1.36785	0.0243946	0.0864488
PF3D7_0518300	N/A	proteasome subunit beta type-1, putative	14.9362	2.88413	5.63776e-09	3.68468e-07
PF3D7_0518400	CYC3	cyclin, putative	0.137567	-0.357735	0.951931	1
PF3D7_0518500	DDX23	ATP-dependent RNA helicase DDX23, putative	10.7922	-0.0419463	0.936269	0.970859
PF3D7_0518600	WDR26	WD repeat-containing protein 26, putative	3.83539	-0.267457	0.708405	0.828042
PF3D7_0518700	PUF1	mRNA-binding protein PUF1	21.4193	-1.35224	0.00326746	0.0198767
PF3D7_0518800	PSOP13	secreted ookinete protein, putative	13.7709	-1.49289	0.106383	0.243356
PF3D7_0518900	N/A	conserved protein, unknown function	2.81923	-2.20987	0.0985624	0.231124
PF3D7_0519000	SLBP	histone RNA hairpin-binding protein, putative	3.20681	-0.979877	0.254146	0.438761
PF3D7_0519100	N/A	50S ribosomal protein L14, mitochondrial, putative	6.20385	0.978102	0.133311	0.283806
PF3D7_0519200	N/A	V-type proton ATPase 16 kDa proteolipid subunit	23.1838	0.826776	0.0136287	0.0568499
PF3D7_0519300	COX10	protoheme IX farnesyltransferase	5.05341	0.43046	0.418711	0.596711
PF3D7_0519400	RPS24	40S ribosomal protein S24	179.33	0.964369	0.00187878	0.0131026
PF3D7_0519500	CCR4-1	CCR4 domain-containing protein 1, putative	13.6517	-0.951574	0.0214907	0.0794824
PF3D7_0519600	N/A	zinc finger protein, putative	7.89025	-0.332842	0.505094	0.676937
PF3D7_0519700	N/A	FoP domain-containing protein, putative	32.3053	0.406807	0.214485	0.394084
PF3D7_0519800	N/A	EELM2 domain-containing protein, putative	45.1234	-0.284656	0.428652	0.607334
PF3D7_0519900	N/A	conserved protein, unknown function	9.00686	-0.0772248	0.844088	0.914229
PF3D7_0520000	RPS9	40S ribosomal protein S9, putative	67.356	0.698826	0.0104761	0.046668
PF3D7_0520100	PPM9	protein phosphatase PPM9, putative	7.93803	-0.403112	0.32091	0.506437
PF3D7_0520200	MED17	mediator of RNA polymerase II transcription subunit 17, putative	8.35433	-0.244024	0.680105	0.808177
PF3D7_0520300	LSM 2.00	U6 snRNA-associated Sm-like protein LSm2, putative	8.83206	-1.28783	0.0231497	0.0834606
PF3D7_0520400	N/A	single-stranded DNA-binding protein, putative	9.56058	0.0199265	0.965152	0.988544
PF3D7_0520500	N/A	phosphomethylpyrimidine kinase, putative	0.880493	1.93981	0.155263	1
PF3D7_0520600	Ap4AH	bis(5'-nucleosyl)-tetraphosphatase [asymmetrical]	4.62512	-0.460908	0.420088	0.597792
PF3D7_0520700	N/A	CDC73 domain-containing protein, putative	7.79578	0.0858252	0.875627	0.931011
PF3D7_0520800	N/A	conserved protein, unknown function	17.359	0.00159232	0.996828	1
PF3D7_0520900	SAHH	adenosylhomocysteinase	12.6164	-0.24537	0.513255	0.682004
PF3D7_0521000	N/A	conserved Plasmodium protein, unknown function	30.1353	-1.27294	0.000209	0.0024085
PF3D7_0521100	N/A	conserved Plasmodium protein, unknown function	0.200323	-1.73295	0.767292	1
PF3D7_0521200	N/A	conserved protein, unknown function	1.60617	0.0331919	0.974159	0.993264
PF3D7_0521300	N/A	zinc finger protein, putative	12.2616	-1.67024	0.000131961	0.00164055
PF3D7_0521400	N/A	conserved protein, unknown function	4.15878	-1.12144	0.106716	0.243868
PF3D7_0521500	N/A	ribosomal large subunit pseudouridylate synthase, putative	7.45643	-0.726743	0.158468	0.317421
PF3D7_0521600	N/A	conserved Plasmodium protein, unknown function	1.39963	-0.773332	0.616265	0.762004
PF3D7_0521700	DDX1	ATP-dependent RNA helicase DDX1, putative	3.9692	-1.49543	0.0260542	0.0908521
PF3D7_0521800	N/A	AFG1-like ATPase, putative	1.33207	-0.950502	0.38864	0.570207
PF3D7_0521900	N/A	conserved Plasmodium protein, unknown function	8.5693	-1.66583	0.00049542	0.00469264
PF3D7_0522000	N/A	conserved Plasmodium protein, unknown function	31.4656	0.4098	0.244054	0.426489
PF3D7_0522100	N/A	conserved Plasmodium protein, unknown function	3.46144	-1.46283	0.221416	0.400229
PF3D7_0522200	TAF10	transcription initiation factor TFIID subunit 10, putative	6.55642	0.137369	0.784494	0.876235
PF3D7_0522300	N/A	18S rRNA (guanine-N(7))-methyltransferase, putative	10.3693	0.167524	0.670238	0.80061
PF3D7_0522400	N/A	conserved Plasmodium protein, unknown function	14.3994	-1.25306	0.0115883	0.0502527
PF3D7_0522500	RPL17	50S ribosomal protein L17, apicoplast, putative	0.416901	0.80932	0.738454	1
PF3D7_0522600	N/A	magnesium transporter NIPA, putative	0.635968	-0.311127	0.859561	1
PF3D7_0522700	SufA	iron-sulfur cluster assembly protein SufA	2.88659	-0.0982964	0.888849	0.94001
PF3D7_0522800	BUD31	pre-mRNA-splicing factor BUD31, putative	10.3929	-0.102751	0.825585	0.901444
PF3D7_0522900	N/A	zinc finger protein, putative	5.82666	-0.740477	0.610164	0.757531
PF3D7_0523000	MDR1	multidrug resistance protein 1	10.9236	-0.157024	0.727081	0.839925
PF3D7_0523100	QCR2	mitochondrial-processing peptidase subunit alpha, putative	14.334	0.397989	0.346596	0.531928
PF3D7_0523200	N/A	heptatricopeptide repeat-containing protein, putative	3.01749	-0.66141	0.400775	0.579869
PF3D7_0523300	ApiCOX18	cytochrome c oxidase subunit ApiCOX18, putative	7.50021	-0.627919	0.199026	0.37471
PF3D7_0523400	N/A	DnaJ protein, putative	24.1808	0.757718	0.0901822	0.216466
PF3D7_0523500	N/A	dynein light chain Tctex-type, putative	1.06517	0.42352	0.763568	0.86221
PF3D7_0523600	N/A	conserved protein, unknown function	0.696741	-3.29947	0.0528279	1
PF3D7_0523700	N/A	conserved Plasmodium membrane protein, unknown function	5.02621	-0.901395	0.156877	0.315478
PF3D7_0523800	FVRT1	food vacuole resident transporter 1	2.31638	-0.246679	0.77971	0.873103
PF3D7_0523900	N/A	MerC domain-containing protein, putative	6.71854	-0.711346	0.276155	0.462118
PF3D7_0524000	KASbeta	karyopherin beta	116.663	0.647802	0.00830529	0.0392656
PF3D7_0524100	N/A	conserved Plasmodium protein, unknown function	17.7499	1.11535	0.00880696	0.0410722
PF3D7_0524200	N/A	conserved Plasmodium membrane protein, unknown function	12.8444	0.896124	0.382065	0.564582
PF3D7_0524300	N/A	alpha- and gamma-adaptin-binding protein p34, putative	8.59538	-1.43558	0.0151531	0.0616418
PF3D7_0524400	RBG1	ribosome-interacting GTPase 1, putative	7.76616	-0.275838	0.565114	0.721573
PF3D7_0524500	N/A	conserved Plasmodium protein, unknown function	10.5482	-0.662566	0.102982	0.238373
PF3D7_0524600	N/A	50S ribosomal protein L12, apicoplast, putative	10.2704	-0.394902	0.38094	0.563466
PF3D7_0524700	TOM22	mitochondrial import receptor subunit TOM22, putative	6.96092	0.86808	0.159548	0.318609
PF3D7_0524800	UFD1	ubiquitin fusion degradation protein 1, putative	14.9721	-2.88034	0.00162153	0.0118129
PF3D7_0524900	TYW1	S-adenosyl-L-methionine-dependent tRNA 4-demethylwyosine synthase, putative	13.6611	-0.710063	0.108382	0.246201
PF3D7_0525000	N/A	zinc finger protein, putative	5.57904	0.62379	0.315128	0.502163
PF3D7_0525100	ACS10	acyl-CoA synthetase	16.3325	1.2893	0.00768899	0.0370676
PF3D7_0525200	SMC6	structural maintenance of chromosomes protein 6, putative	14.9686	-0.132459	0.711827	0.830825
PF3D7_0525300	N/A	conserved protein, unknown function	0.547339	-0.41816	0.793347	1
PF3D7_0525400	N/A	7-helix-1 protein	0.761163	0.911703	0.561958	1
PF3D7_0525500	N/A	WD repeat-containing protein, putative	8.11667	-1.87625	0.000338886	0.00352252
PF3D7_0525600	N/A	RNA methyltransferase, putative	3.59272	-0.890516	0.261838	0.446981
PF3D7_0525700	N/A	conserved protein, unknown function	1.33673	-1.12635	0.303976	0.493152
PF3D7_0525800	IMC1g	inner membrane complex protein 1g, putative	2.39641	0.392939	0.728299	0.840981
PF3D7_0525900	NEK2	NIMA related kinase 2	0.308659	0.684506	0.835079	1
PF3D7_0526000	N/A	RAP protein, putative	3.76737	-0.333803	0.645896	0.783812
PF3D7_0526100	N/A	conserved Plasmodium membrane protein, unknown function	4.26532	0.200666	0.733257	0.843301
PF3D7_0526200	ARFGAP2	ADP-ribosylation factor GTPase-activating protein 2	5.68202	-0.341585	0.536236	0.699738
PF3D7_0526300	WDR55	WD repeat-containing protein 55, putative	4.30692	-0.427896	0.580034	0.733661
PF3D7_0526400	N/A	conserved Plasmodium protein, unknown function	0.787067	1.32915	0.402728	1
PF3D7_0526500	N/A	Suf domain-containing protein, putative	12.9565	-1.45214	0.00177903	0.012658
PF3D7_0526600	N/A	conserved Plasmodium protein, unknown function	126.321	-0.0333409	0.908914	0.954053
PF3D7_0526700	N/A	conserved protein, unknown function	6.25216	-0.925779	0.111704	0.250513
PF3D7_0526800	N/A	conserved Plasmodium protein, unknown function	18.6801	0.0883836	0.779781	0.873103
PF3D7_0526900	N/A	transmembrane emp24 domain-containing protein, putative	16.2877	-0.528359	0.193051	0.36663
PF3D7_0527000	MCM3	DNA replication licensing factor MCM3, putative	14.5573	0.570049	0.168066	0.332283
PF3D7_0527100	UBC13	ubiquitin-conjugating enzyme E2 13	28.3767	2.09015	6.08851e-07	1.97553e-05
PF3D7_0527200	USP14	ubiquitin carboxyl-terminal hydrolase 14	43.8993	0.352325	0.163669	0.325417
PF3D7_0527300	METAP1a	methionine aminopeptidase 1a, putative	10.5471	-0.737858	0.0570798	0.158555
PF3D7_0527400	N/A	conserved Plasmodium protein, unknown function	12.126	-2.24487	1.54988e-05	0.000291799
PF3D7_0527500	HIP	Hsc70-interacting protein	89.1451	1.26191	5.1461e-09	3.46227e-07
PF3D7_0527600	N/A	conserved Plasmodium protein, unknown function	4.8011	-1.03158	0.157686	0.316548
PF3D7_0527700	N/A	tRNA Glutamic acid	0.0774006	0	1	1
PF3D7_0527800	N/A	tRNA Leucine	3.74791	4.08051	0.00326102	0.0198657
PF3D7_0527900	DDX41	ATP-dependent RNA helicase DDX41, putative	8.58355	-0.549151	0.256142	0.441042
PF3D7_0528000	UMP1	proteasome maturation factor UMP1, putative	7.54007	0.172198	0.719111	0.836069
PF3D7_0528100	N/A	AP-1/2 complex subunit beta, putative	26.2321	-0.912557	0.00992485	0.0449566
PF3D7_0528200	EIF3E	eukaryotic translation initiation factor 3 subunit E, putative	28.4767	1.26866	7.99419e-06	0.000164006
PF3D7_0528300	N/A	conserved protein, unknown function	11.8336	-2.80666	0.0428751	0.130162
PF3D7_0528400	DHHC7	palmitoyltransferase DHHC7	8.18662	-0.422676	0.625091	0.768496
PF3D7_0528500	CPalpha	F-actin-capping protein subunit alpha, putative	2.00638	0.635679	0.573641	0.727587
PF3D7_0528600	N/A	conserved Plasmodium protein, unknown function	6.73086	-2.30232	0.000310684	0.00329787
PF3D7_0528700	CYP 23.00	peptidyl-prolyl cis-trans isomerase	15.9091	-0.563195	0.181152	0.34984
PF3D7_0528800	N/A	nuclear GTP-binding protein, putative	24.3008	-0.198774	0.498726	0.670686
PF3D7_0528900	N/A	conserved protein, unknown function	0.645223	0.126643	0.940633	1
PF3D7_0529000	TIP	T-cell immunomodulatory protein homolog, putative	12.9377	-0.758416	0.140568	0.294999
PF3D7_0529100	ATrx2	thioredoxin-like protein, putative	7.05181	0.331173	0.520256	0.686918
PF3D7_0529200	N/A	sugar transporter, putative	0.590532	-0.259409	0.886072	1
PF3D7_0529300	TIC22	apicoplast TIC22 protein	1.9625	-1.02947	0.316532	0.503348
PF3D7_0529400	AKIT5	apicomplexan kinetochore protein 5, putative	12.6271	-0.786814	0.0745884	0.190425
PF3D7_0529500	N/A	cell cycle regulator protein, putative	10.7809	1.0376	0.0140606	0.058162
PF3D7_0529600	N/A	tRNA Arginine	0.406552	0.130195	0.966119	1
PF3D7_0529700	N/A	heptatricopeptide repeat-containing protein, putative	3.92706	-0.299999	0.652987	0.789695
PF3D7_0529800	N/A	conserved Plasmodium protein, unknown function	9.42417	-0.797336	0.125929	0.273434
PF3D7_0529900	N/A	RING zinc finger protein, putative	25.186	1.0947	0.000266644	0.00292541
PF3D7_0530000	N/A	conserved Plasmodium protein, unknown function	36.5062	1.59228	2.37564e-05	0.000407063
PF3D7_0530100	SYN6	SNARE protein, putative	15.7654	-3.34148	2.75167e-09	2.06375e-07
PF3D7_0530200	PPT	phosphoenolpyruvate/phosphate translocator	8.66481	-0.0235249	0.955015	0.982956
PF3D7_0530300	PIC6	PhIL1-interacting candidate PIC6	3.33897	-2.81457	0.0112078	0.0488806
PF3D7_0530400	N/A	conserved Plasmodium protein, unknown function	7.11475	-1.19321	0.0236395	0.0845587
PF3D7_0530500	N/A	conserved Plasmodium membrane protein, unknown function	0.404464	-2.45402	0.262301	1
PF3D7_0530600	N/A	XAP-5 DNA binding protein, putative	5.83613	-0.466127	0.406169	0.584715
PF3D7_0530700	N/A	conserved Plasmodium protein, unknown function	5.70256	-0.61276	0.262415	0.44714
PF3D7_0530750	DPM3	dolichol-phosphate mannosyltransferase subunit 3, putative	0.415115	0.462365	0.800416	1
PF3D7_0530800	N/A	CPW-WPC family protein	0.699769	-0.308241	0.857767	1
PF3D7_0530900	FRM1	formin 1	2.15954	-2.79455	0.069417	0.181372
PF3D7_0531000	N/A	SURF1 domain-containing protein, putative	7.83034	-0.557907	0.220603	0.400001
PF3D7_0531100	N/A	conserved Plasmodium protein, unknown function	6.72534	-1.31338	0.0321665	0.105948
PF3D7_0531200	N/A	ribosomal protein S16, mitochondrial, putative	5.17842	0.948913	0.085926	0.208831
PF3D7_0531300	N/A	conserved Plasmodium protein, unknown function	0.887458	-0.171886	0.890485	0.94087
PF3D7_0531400	N/A	G-patch domain-containing protein, putative	12.9884	-0.263024	0.509918	0.680834
PF3D7_0531500	N/A	non-coding RNA	5.18972	-0.0137848	0.982644	0.995252
PF3D7_0531600	N/A	18S ribosomal RNA	1512.45	-0.957776	0.13858	0.292393
PF3D7_0531800	N/A	5.8S ribosomal RNA	0.0633851	0.0192039	0.997419	1
PF3D7_0532000	N/A	28S ribosomal RNA	2811.83	-0.66285	0.348634	0.53416
PF3D7_0532100	ETRAMP5	early transcribed membrane protein 5	8.68499	-0.0298865	0.951153	0.980514
PF3D7_0532200	N/A	Plasmodium exported protein (PHISTc), unknown function	0.119409	-1.59949	0.787325	1
PF3D7_0532300	N/A	Plasmodium exported protein (PHISTb), unknown function	0.549029	-3.8115	0.128203	1
PF3D7_0532400	LyMP	lysine-rich membrane-associated PHISTb protein	0.64584	-1.35212	0.472185	1
PF3D7_0532500	N/A	Plasmodium exported protein, unknown function	0.223326	-1.07907	0.855713	1
PF3D7_0532600	N/A	Plasmodium exported protein, unknown function	0.0920726	0	1	1
PF3D7_0532700	VAR	erythrocyte membrane protein 1 (PfEMP1), pseudogene	0	0	1	1
PF3D7_0532800	N/A	stevor, pseudogene	0	0	1	1
PF3D7_0532900	RIF	rifin	0	0	1	1
PF3D7_0533000	RIF	rifin, pseudogene	0	0	1	1
PF3D7_0533100	VAR1CSA	erythrocyte membrane protein 1 (PfEMP1), pseudogene	0.247246	0.910243	0.841819	1
PF3D7_0600100	VAR	erythrocyte membrane protein 1 (PfEMP1), pseudogene	0	0	1	1
PF3D7_0600200	VAR	erythrocyte membrane protein 1, PfEMP1	0.442181	-1.07907	0.855712	1
PF3D7_0600300	RIF	rifin	0.00921135	0	1	1
PF3D7_0600400	VAR	erythrocyte membrane protein 1, PfEMP1	0.216774	0	1	1
PF3D7_0600500	RIF	rifin	0	0	1	1
PF3D7_0600600	VAR	erythrocyte membrane protein 1 (PfEMP1), exon 2	0.0410681	0.0192047	0.997419	1
PF3D7_0600700	RIF	rifin	0	0	1	1
PF3D7_0600800	RIF	rifin, pseudogene	0	0	1	1
PF3D7_0600900	RIF	rifin, pseudogene	0.0047558	0	1	1
PF3D7_0601000	EPF4	exported protein family 4	0	0	1	1
PF3D7_0601100	EPF3	exported protein family 3	0.159763	0	1	1
PF3D7_0601200	MC-2TM	Pfmc-2TM Maurer's cleft two transmembrane protein	0.309737	-1.75213	0.70785	1
PF3D7_0601300	EPF1	exported protein family 1	0	0	1	1
PF3D7_0601400	VAR	erythrocyte membrane protein 1 (PfEMP1), pseudogene	0.138149	-1.59288	0.749785	1
PF3D7_0601500	N/A	Plasmodium exported protein (PHISTb), unknown function	0.394693	-1.0565	0.646881	1
PF3D7_0601600	N/A	tetratricopeptide repeat protein, putative	8.31948	1.28414	0.0242677	0.0861325
PF3D7_0601700	N/A	Plasmodium exported protein (PHISTa), unknown function, pseudogene	0.512063	-1.56739	0.396958	1
PF3D7_0601800	N/A	H/ACA snoRNA	1.21679	4.03983	0.0029455	0.0183342
PF3D7_0601900	N/A	conserved Plasmodium protein, unknown function	9.40793	-0.136632	0.717301	0.835521
PF3D7_0602000	N/A	zinc finger protein, putative	2.43798	-1.55651	0.0600089	0.164101
PF3D7_0602100	MTR4	ATP-dependent RNA helicase MTR4	34.5003	-0.662312	0.0125193	0.0535288
PF3D7_0602200	N/A	MYND-type zinc finger protein, putative	8.37745	0.119943	0.809319	0.890116
PF3D7_0602300	PALM	liver merozoite formation protein, putative	0.646913	-1.33247	0.45098	1
PF3D7_0602400	EF-G	elongation factor G	8.20011	-0.267283	0.545301	0.708334
PF3D7_0602500	N/A	geranylgeranyl transferase type-2 subunit beta, putative	0.741085	-0.849782	0.542572	1
PF3D7_0602600	N/A	SAC3 domain-containing protein, putative	9.61799	0.735135	0.0918665	0.219243
PF3D7_0602700	N/A	conserved Plasmodium protein, unknown function	0.744639	-0.552627	0.708852	1
PF3D7_0602800	JmjC2	JmjC domain-containing protein 2, putative	3.32236	-0.571746	0.393002	0.573575
PF3D7_0602900	N/A	conserved Plasmodium protein, unknown function	10.2935	-4.00492	1.44331e-09	1.2228e-07
PF3D7_0603000	N/A	SDE2 domain-containing protein, putative	26.6755	0.406777	0.281952	0.469066
PF3D7_0603100	N/A	RNA-binding protein, putative	1.76898	0.944619	0.291991	0.478973
PF3D7_0603200	BCS1	mitochondrial chaperone BCS1, putative	6.09064	0.614538	0.227943	0.408538
PF3D7_0603300	DHODH	dihydroorotate dehydrogenase	4.33798	1.24352	0.121428	0.265551
PF3D7_0603400	TEX1	trophozoite exported protein 1	21.6729	-0.633372	0.0390101	0.120915
PF3D7_0603500	CAX	cation/H+ antiporter	6.85891	-1.41046	0.0152348	0.0618482
PF3D7_0603600	N/A	male development protein MD4, putative	4.96983	-1.65014	0.00946645	0.0433283
PF3D7_0603700	mFRS	phenylalanine--tRNA ligase	0.902901	-0.147871	0.906737	0.952687
PF3D7_0603800	CEP76	NdP2 protein, putative	4.36241	-1.35918	0.185419	0.356708
PF3D7_0603900	N/A	conserved Plasmodium protein, unknown function	1.17744	1.35771	0.303414	0.492591
PF3D7_0604000	N/A	conserved Plasmodium protein, unknown function	4.08142	0.47882	0.546844	0.709733
PF3D7_0604100	SIP2	AP2 domain transcription factor	10.7217	-2.69928	0.0789457	0.197869
PF3D7_0604200	N/A	ribosomal protein L41, mitochondrial, putative	1.10459	-1.09427	0.390659	0.571559
PF3D7_0604300	N/A	conserved Plasmodium protein, unknown function	4.65378	-0.231906	0.786698	0.87784
PF3D7_0604400	N/A	conserved protein, unknown function	0.456398	0.622593	0.76707	1
PF3D7_0604500	N/A	GYF domain-containing protein, putative	51.195	-0.0864891	0.731766	0.842484
PF3D7_0604600	N/A	DNA helicase, putative	4.82548	-1.77459	0.0180655	0.069915
PF3D7_0604700	GILP	glyoxalase I-like protein GILP	4.36167	0.25865	0.656703	0.791678
PF3D7_0604800	N/A	RAP protein, putative	4.41389	-0.634637	0.309998	0.498853
PF3D7_0604900	N/A	conserved Plasmodium protein, unknown function	3.82571	-1.12918	0.134366	0.285786
PF3D7_0605000	N/A	50S ribosomal protein L24, putative	18.3855	-0.0719674	0.904337	0.950458
PF3D7_0605100	KH1	KH domain-containing protein, putative	16.8778	0.107252	0.807109	0.88907
PF3D7_0605200	N/A	acylphosphatase, putative	5.69706	0.694852	0.249488	0.432557
PF3D7_0605300	ARK1	serine/threonine protein kinase ARK1	7.08582	0.666224	0.268848	0.453533
PF3D7_0605400	N/A	calcium-binding protein, putative	0.731187	-0.766092	0.62362	1
PF3D7_0605500	N/A	cyclin dependent kinase binding protein, putative	0.694086	-0.0724942	0.963195	1
PF3D7_0605600	N/A	nucleoside diphosphate kinase, putative	120.613	-6.31077	2.73143e-07	1.02429e-05
PF3D7_0605700	N/A	conserved Plasmodium protein, unknown function	6.45664	0	1	1
PF3D7_0605800	RAD50	DNA repair protein RAD50, putative	18.7363	-0.0482323	0.878844	0.933096
PF3D7_0605900	N/A	elongation of fatty acids protein, putative	7.00916	0.397811	0.620005	0.765027
PF3D7_0606000	KIC1	protein KIC1	12.1801	-2.08296	0.00151552	0.0112557
PF3D7_0606100	N/A	RNA-binding protein, putative	20.3538	-0.221471	0.582377	0.735543
PF3D7_0606200	PEX4	ubiquitin-conjugating enzyme E2 PEX4, putative	2.00103	-2.37523	0.0481467	0.141277
PF3D7_0606300	N/A	conserved Plasmodium protein, unknown function	0.47959	-1.80081	0.351537	1
PF3D7_0606400	N/A	conserved Plasmodium protein, unknown function	11.987	-5.89612	3.30989e-07	1.19234e-05
PF3D7_0606500	PTB	polypyrimidine tract-binding protein, putative	12.3873	-0.885581	0.0350617	0.112095
PF3D7_0606600	N/A	WD repeat-containing protein, putative	54.9257	-0.203997	0.515836	0.683596
PF3D7_0606700	N/A	coatomer alpha subunit, putative	20.4584	-0.424903	0.30932	0.498113
PF3D7_0606800	VFT1	VFT protein	2.21304	1.61436	0.075827	0.192513
PF3D7_0606900	GLP2	glutaredoxin-like protein	5.55282	0.411941	0.444968	0.623732
PF3D7_0607000	N/A	translation initiation factor IF-2, putative	73.2766	0.455573	0.064906	0.173045
PF3D7_0607100	N/A	MYND-type zinc finger protein, putative	1.29155	-0.855765	0.455513	0.632657
PF3D7_0607200	N/A	RING zinc finger protein, putative	3.09194	1.86441	0.0891991	0.214669
PF3D7_0607300	UROD	uroporphyrinogen III decarboxylase	13.1686	1.61953	6.07617e-05	0.000893842
PF3D7_0607400	N/A	G-protein associated signal transduction protein, putative	10.1978	-0.972323	0.053152	0.15085
PF3D7_0607500	COQ2	4-hydroxybenzoate polyprenyltransferase, putative	5.27377	-1.04016	0.0740803	0.18987
PF3D7_0607600	SAS6	spindle assembly abnormal protein 6, putative	3.52945	0.489389	0.665684	0.798217
PF3D7_0607700	N/A	conserved Plasmodium protein, unknown function	5.96199	-1.54952	0.305392	0.494573
PF3D7_0607800	N/A	GTP-binding protein, putative	1.75976	-0.0623	0.960824	0.986262
PF3D7_0607900	N/A	conserved Plasmodium protein, unknown function	21.117	-2.41443	0.000550423	0.00512868
PF3D7_0608000	DPH7	diphthine methyltransferase, putative	5.24303	-0.427382	0.549378	0.711006
PF3D7_0608100	N/A	conserved Plasmodium protein, unknown function	11.5326	-1.06267	0.0161816	0.0647122
PF3D7_0608200	N/A	conserved Plasmodium protein, unknown function	2.58117	-3.42488	0.00291182	0.0181989
PF3D7_0608300	N/A	heptatricopeptide repeat-containing protein, putative	14.6448	-1.22394	0.00480482	0.0264525
PF3D7_0608310	SAM50	sorting assembly machinery 50 kDa subunit, putative	4.83229	-0.424639	0.55703	0.715708
PF3D7_0608400	C4AP4	respiratory chain complex 4 associated protein 4	0.636671	1.04744	0.488392	1
PF3D7_0608500	N/A	proteasome subunit alpha type-2, putative	19.6359	1.02494	0.00185889	0.0130436
PF3D7_0608600	N/A	conserved Plasmodium protein, unknown function	1.82172	1.41889	0.208206	0.386271
PF3D7_0608700	CCT6	T-complex protein 1 subunit zeta	34.7882	1.26825	2.4723e-05	0.000422044
PF3D7_0608800	OAT	ornithine aminotransferase	7.3284	0.332542	0.562839	0.720478
PF3D7_0608900	N/A	conserved Plasmodium protein, unknown function	4.50813	-0.124288	0.830822	0.905434
PF3D7_0609000	NUP637	nucleoporin NUP637, putative	83.7273	0.124837	0.602653	0.75065
PF3D7_0609100	ZIP1	zinc transporter ZIP1, putative	8.66988	-2.86609	1.06129e-07	4.62418e-06
PF3D7_0609200	N/A	citrate synthase-like protein, putative	4.6686	-1.39779	0.027452	0.094553
PF3D7_0609300	N/A	conserved Plasmodium protein, unknown function	4.08015	-0.497469	0.491889	0.664616
PF3D7_0609400	CLS	mitochondrial cardiolipin synthase, putative	42.7184	1.00409	0.106377	0.243356
PF3D7_0609500	N/A	conserved Plasmodium protein, unknown function	0.946806	-1.06108	0.495167	0.667665
PF3D7_0609600	N/A	conserved Plasmodium protein, unknown function	4.70229	-2.11307	0.0828943	0.203674
PF3D7_0609700	KIC6	protein KIC6	35.6486	-0.798557	0.111278	0.250048
PF3D7_0609800	DHHC2	palmitoyltransferase DHHC2, putative	1.50632	-0.529577	0.69037	0.814872
PF3D7_0609900	N/A	tetratricopeptide repeat protein, putative	3.20118	-1.25012	0.126994	0.27504
PF3D7_0610000	N/A	ribosomal protein L19, mitochondrial, putative	0.893379	0.627877	0.676191	0.804989
PF3D7_0610100	SLU7	pre-mRNA-splicing factor SLU7, putative	12.9332	-0.39743	0.341109	0.526645
PF3D7_0610200	RBM25	RNA-binding protein 25, putative	20.8663	-0.426622	0.2269	0.407404
PF3D7_0610300	N/A	non-coding RNA	0.0062565	0	1	1
PF3D7_0610400	H3	histone H3	142.441	1.26483	0.00119015	0.00935553
PF3D7_0610500	N/A	peptidyl-tRNA hydrolase PTRHD1, putative	14.4719	0.43985	0.317829	0.50366
PF3D7_0610600	CDPK2	calcium-dependent protein kinase 2	2.60171	0.723863	0.387118	0.569261
PF3D7_0610700	N/A	conserved Plasmodium protein, unknown function	20.4329	1.22456	0.00194125	0.0133556
PF3D7_0610800	TK	transketolase	27.4996	1.00848	0.0024756	0.0161337
PF3D7_0610900	SPT5	transcription elongation factor SPT5, putative	20.7461	-0.51244	0.255376	0.440055
PF3D7_0611000	N/A	SNARE associated Golgi protein, putative	3.23093	0.494725	0.468154	0.644126
PF3D7_0611100	SDH3	succinate dehydrogenase subunit 3, putative	0.188681	-1.07557	0.799066	1
PF3D7_0611200	AP2-EXP2	AP2 domain transcription factor AP2-EXP2	4.76749	-0.586509	0.249305	0.432525
PF3D7_0611300	ATPTG2	ATP synthase-associated protein, putative	10.0599	1.66286	4.95582e-05	0.000754899
PF3D7_0611400	SWIB	SWI/SNF-related matrix-associated actin-dependent regulator of chromatin	6.45978	-0.64109	0.274337	0.460077
PF3D7_0611500	N/A	EF hand domain-containing protein, putative	0.10461	-1.59949	0.787326	1
PF3D7_0611600	BTP1	basal complex transmembrane protein 1	4.67845	-0.278506	0.784188	0.876108
PF3D7_0611700	RPL39	60S ribosomal protein L39	55.7885	-0.153999	0.62511	0.768496
PF3D7_0611800	N/A	conserved Plasmodium protein, unknown function	17.5705	-0.206371	0.670743	0.800874
PF3D7_0611900	N/A	lsm12, putative	10.5602	0.302939	0.449065	0.628471
PF3D7_0612000	N/A	conserved Plasmodium protein, unknown function	0.511905	0.398874	0.823414	1
PF3D7_0612100	EIF3L	eukaryotic translation initiation factor 3 subunit L, putative	23.2303	0.710167	0.0190372	0.0725795
PF3D7_0612200	LRR6	leucine-rich repeat protein	6.006	-0.598094	0.367606	0.551499
PF3D7_0612300	TMEM234	transmembrane protein 234, putative	0.677819	-1.54245	0.324415	1
PF3D7_0612400	N/A	peptidyl-tRNA hydrolase, putative	1.85239	-0.654451	0.523756	0.689645
PF3D7_0612500	N/A	conserved Plasmodium protein, unknown function	0.517914	1.6405	0.34665	1
PF3D7_0612600	NCS6	cytoplasmic tRNA 2-thiolation protein 1, putative	7.49603	-0.930325	0.130316	0.278986
PF3D7_0612700	P12	6-cysteine protein P12	1.70288	0.52201	0.640701	0.779991
PF3D7_0612800	P12p	6-cysteine protein P12p	2.69799	-0.0955295	0.924427	0.964986
PF3D7_0612900	NOG1	nucleolar GTP-binding protein 1, putative	17.9719	0.0115457	0.973867	0.993188
PF3D7_0613000	N/A	conserved Plasmodium protein, unknown function	22.9203	0.889469	0.00374368	0.0216939
PF3D7_0613100	N/A	conserved Plasmodium protein, unknown function	11.4165	1.4932	0.000222502	0.00254487
PF3D7_0613200	N/A	conserved Plasmodium protein, unknown function	2.44009	1.16843	0.158925	0.318198
PF3D7_0613300	ROP14	rhoptry protein ROP14	15.9763	-1.69454	0.0641987	0.171659
PF3D7_0613400	RPL18	50S ribosomal protein L18, apicoplast, putative	6.50184	0.76965	0.219074	0.398515
PF3D7_0613500	N/A	AP-3 complex subunit beta, putative	6.81638	-0.420548	0.525453	0.690995
PF3D7_0613600	N/A	conserved Plasmodium protein, unknown function	3.39868	-0.837978	0.213233	0.392413
PF3D7_0613700	N/A	syntaxin-binding protein, putative	14.5642	-0.937546	0.0475698	0.140498
PF3D7_0613800	ApiAP2	AP2 domain transcription factor, putative	12.6655	-1.74155	0.000474653	0.00455246
PF3D7_0613900	MyoE	myosin E, putative	6.99142	0.207081	0.848048	0.917147
PF3D7_0614000	N/A	thiamine-phosphate synthase, putative	15.5916	0.157333	0.74998	0.85341
PF3D7_0614100	N/A	filamin domain-containing protein, putative	4.87283	-0.907215	0.210203	0.388715
PF3D7_0614200	NAR1	cytosolic Fe-S cluster assembly factor NAR1, putative	8.44388	-2.25239	0.000297505	0.00320256
PF3D7_0614300	MFR1	major facilitator superfamily-related transporter, putative	8.50353	-0.110785	0.857803	0.922781
PF3D7_0614400	CWF7	pre-mRNA-splicing factor CWF7, putative	142.123	-1.07039	0.00343058	0.020562
PF3D7_0614500	RPL19	60S ribosomal protein L19	145.351	1.05503	0.000127899	0.00162088
PF3D7_0614600	N/A	conserved Plasmodium protein, unknown function	0.986995	-2.28957	0.139536	0.293506
PF3D7_0614700	N/A	F-box protein FBXO6, putative	1.90068	1.03221	0.272317	0.457025
PF3D7_0614800	NTHL1	endonuclease III-like protein 1, putative	7.68568	-2.0795	1.42605e-05	0.000272978
PF3D7_0614900	N/A	conserved Plasmodium membrane protein, unknown function	49.8558	-2.00749	0.000546351	0.00510114
PF3D7_0615000	N/A	conserved Plasmodium protein, unknown function	13.7173	-1.03155	0.115753	0.256824
PF3D7_0615100	ENR	enoyl-acyl carrier reductase	3.04181	-0.242922	0.761857	0.86168
PF3D7_0615200	N/A	conserved protein, unknown function	1.74275	-0.369711	0.705455	0.826917
PF3D7_0615300	GWT1	GPI-anchored wall transfer protein 1, putative	3.67628	-0.539566	0.42001	0.597792
PF3D7_0615400	N/A	ribonuclease, putative	114.352	-0.288581	0.365212	0.550162
PF3D7_0615500	CRK5	cdc2-related protein kinase 5	3.93128	-1.26614	0.115431	0.256483
PF3D7_0615600	N/A	zinc finger protein, putative	18.4471	-0.397357	0.240815	0.423905
PF3D7_0615700	ALYREF	THO complex subunit 4, putative	5.94207	0.643518	0.268	0.452268
PF3D7_0615800	COG4	conserved oligomeric Golgi complex subunit 4, putative	4.68456	0.155789	0.81295	0.89362
PF3D7_0615900	N/A	protein phosphatase, putative	11.3576	-0.739169	0.110072	0.248496
PF3D7_0616000	PDXK	pyridoxal kinase	6.09499	-1.33267	0.0337636	0.109011
PF3D7_0616100	N/A	conserved Plasmodium protein, unknown function	8.90809	-1.28097	0.010882	0.0478704
PF3D7_0616200	NDC80	kinetochore protein NDC80	7.7198	-0.557153	0.308897	0.497864
PF3D7_0616300	N/A	conserved Plasmodium protein, unknown function	3.79661	-0.270813	0.740947	0.848658
PF3D7_0616400	N/A	conserved Plasmodium protein, unknown function	5.54705	-1.4616	0.0147636	0.0605229
PF3D7_0616500	TLP	TRAP-like protein	0.752634	0	1	1
PF3D7_0616600	N/A	conserved protein, unknown function	2.67957	-0.111742	0.878629	0.933096
PF3D7_0616700	N/A	ras GTPAse, putative	3.69056	-0.746521	0.257813	0.442194
PF3D7_0616800	MQO	malate:quinone oxidoreductase	9.84592	0.451667	0.365144	0.550162
PF3D7_0616900	N/A	conserved Plasmodium protein, unknown function	30.6413	-1.92425	1.10186e-05	0.000214511
PF3D7_0617000	TOM40	mitochondrial import receptor subunit TOM40, putative	19.0818	-0.00774368	0.984925	0.995805
PF3D7_0617100	N/A	AP-2 complex subunit alpha, putative	16.4811	-0.996402	0.0338683	0.109195
PF3D7_0617200	N/A	BFR1 domain-containing protein, putative	44.0989	0.431244	0.138887	0.29268
PF3D7_0617300	N/A	RNA-binding protein, putative	1.7829	0.000760045	0.999363	1
PF3D7_0617400	VAR	erythrocyte membrane protein 1, PfEMP1	2.42294	-2.96268	0.0303444	0.101394
PF3D7_0617500	RIF	rifin, pseudogene	0.0242031	0	1	1
PF3D7_0617600	N/A	stevor	0.305208	-2.1005	0.538982	1
PF3D7_0617700	RIF	rifin	0	0	1	1
PF3D7_0617800	H2A	histone H2A	732.075	0.317648	0.231203	0.412381
PF3D7_0617900	H3.3	histone H3 variant	334.614	0.945737	0.00088298	0.00738507
PF3D7_0618000	N/A	conserved Plasmodium membrane protein, unknown function	14.3255	0.0544296	0.956297	0.983667
PF3D7_0618100	N/A	conserved Plasmodium protein, unknown function	49.8218	-1.57911	0.000165374	0.00198579
PF3D7_0618200	N/A	conserved protein, unknown function	9.03549	-1.28819	0.00632462	0.0323298
PF3D7_0618300	N/A	60S ribosomal protein L27a, putative	110.244	1.45929	3.8263e-14	1.02972e-11
PF3D7_0618400	N/A	LMBR1 domain-containing protein, putative	2.96372	0.890004	0.393672	0.573961
PF3D7_0618500	MDH	malate dehydrogenase	9.03571	1.98661	0.000645988	0.00579489
PF3D7_0618600	ROM10	rhomboid protease ROM10	0.837869	-1.03384	0.46321	1
PF3D7_0618700	N/A	trafficking protein particle complex subunit 6A, putative	7.45446	-0.498474	0.310955	0.49934
PF3D7_0618800	N/A	heptatricopeptide repeat-containing protein, putative	28.3548	-0.826395	0.0609471	0.16548
PF3D7_0618900	GPI1	phosphatidylinositol N-acetylglucosaminyltransferase subunit GPI1	1.48987	-1.76989	0.160093	0.319557
PF3D7_0619000	N/A	FPL domain-containing protein, putative	24.1512	-0.420175	0.178386	0.34552
PF3D7_0619100	N/A	conserved Plasmodium protein, unknown function	4.24545	-1.7493	0.0247912	0.0875828
PF3D7_0619200	N/A	conserved Plasmodium protein, unknown function	18.3836	-0.718077	0.0759788	0.192791
PF3D7_0619300	N/A	conserved Plasmodium protein, unknown function	12.0211	-0.819094	0.0636626	0.170866
PF3D7_0619400	N/A	cell division cycle protein 48 homologue, putative	41.246	0.438073	0.0992714	0.232074
PF3D7_0619500	ACS12	acyl-CoA synthetase	9.73381	-0.419237	0.367666	0.551499
PF3D7_0619600	N/A	conserved Plasmodium protein, unknown function	3.00726	0.106074	0.896485	0.945245
PF3D7_0619700	N/A	F-box protein FBXO1, putative	1.55768	-1.35948	0.2649	0.448776
PF3D7_0619800	N/A	WD repeat-containing protein, putative	16.8537	-0.595615	0.110099	0.248496
PF3D7_0619900	SF3A2	splicing factor 3A subunit 2, putative	7.88973	-0.336452	0.548441	0.710555
PF3D7_0620000	PIMMS43	PIMMS43 protein	1080.67	-1.8543	2.64063e-06	6.77607e-05
PF3D7_0620100	ATPTG12	ATP synthase-associated protein, putative	14.3229	1.48419	0.00133544	0.0102167
PF3D7_0620200	N/A	conserved Plasmodium protein, unknown function	0.659683	1.55578	0.334965	1
PF3D7_0620300	N/A	conserved Plasmodium protein, unknown function	2.13865	-0.0192557	0.985139	0.995805
PF3D7_0620400	MSP10	merozoite surface protein 10	1.10883	-0.055655	0.963024	0.98697
PF3D7_0620500	N/A	cleavage stimulation factor subunit 1, putative	8.23	-1.073	0.0508288	0.146767
PF3D7_0620600	N/A	conserved Plasmodium protein, unknown function	1.80809	0.139348	0.882183	0.935472
PF3D7_0620700	N/A	DnaJ protein, putative	2.14697	2.13384	0.0501924	0.145428
PF3D7_0620800	N/A	tRNA Alanine	0.911895	1.23003	0.306476	0.494927
PF3D7_0620900	N/A	tRNA Leucine	0.905015	0.486199	0.715392	0.833865
PF3D7_0621000	N/A	conserved Plasmodium protein, unknown function	9.23244	-2.68914	6.26506e-05	0.000912823
PF3D7_0621100	N/A	tetratricopeptide repeat protein, putative	5.20599	2.07465	0.023106	0.0834606
PF3D7_0621200	PDX1	pyridoxine biosynthesis protein PDX1	15.7286	-0.258864	0.425665	0.604412
PF3D7_0621300	PUF3	mRNA-binding protein PUF3	20.3676	0.655051	0.0518618	0.149038
PF3D7_0621350	SYS1	protein SYS1, putative	0.00803235	0	1	1
PF3D7_0621400	ALV7	Pf77 protein	1.46714	-0.970048	0.497173	0.669383
PF3D7_0621500	RPP1	ribonuclease P/MRP protein subunit RPP1, putative	4.47587	0.201323	0.750068	0.85341
PF3D7_0621600	N/A	tRNA Serine	7.38807	0.726091	0.313959	0.501874
PF3D7_0621700	N/A	RAP protein, putative	19.4532	0.0672035	0.858503	0.922781
PF3D7_0621800	N/A	nascent polypeptide-associated complex subunit alpha, putative	43.9971	0.371192	0.289364	0.477059
PF3D7_0621900	SRP68	signal recognition particle subunit SRP68, putative	15.54	-1.57929	5.03747e-05	0.000763127
PF3D7_0622000	N/A	conserved Plasmodium protein, unknown function	1.13774	-0.553	0.608041	0.75551
PF3D7_0622100	N/A	conserved Plasmodium protein, unknown function	3.06661	-2.92957	0.0315925	0.104509
PF3D7_0622200	MIAB	tRNA-2-methylthio-N(6)-dimethylallyladenosine synthase	21.4559	-0.12641	0.700026	0.822661
PF3D7_0622300	N/A	vacuolar transporter chaperone, putative	1.16857	0.153807	0.901086	0.948567
PF3D7_0622400	N/A	conserved protein, unknown function	3.90998	1.32304	0.0561146	0.15673
PF3D7_0622500	N/A	RNA methyltransferase, putative	3.30641	-0.423612	0.691109	0.815254
PF3D7_0622600	QCR9	cytochrome b-c1 complex subunit 9, putative	14.8633	2.08849	2.65118e-06	6.77607e-05
PF3D7_0622700	N/A	conserved Plasmodium membrane protein, unknown function	1.88019	-1.20057	0.175669	0.342742
PF3D7_0622800	N/A	leucine--tRNA ligase, putative	34.9723	0.179871	0.519292	0.686235
PF3D7_0622900	AP2Tel	AP2 domain transcription factor AP2Tel	13.0805	-0.406409	0.450017	0.629169
PF3D7_0623000	CS	chorismate synthase	3.22708	-0.59725	0.454849	0.632577
PF3D7_0623100	NAB2	nuclear polyadenylated RNA-binding protein NAB2, putative	46.488	0.0843372	0.768023	0.864167
PF3D7_0623200	FNR	ferredoxin--NADP reductase	5.14167	-0.391084	0.527776	0.693445
PF3D7_0623300	N/A	EGF-like membrane protein, putative	1.65721	0.231927	0.790098	0.880085
PF3D7_0623400	Mei2	MEI2-like RNA-binding protein	2.82674	-0.6686	0.704632	0.826483
PF3D7_0623500	SOD2	superoxide dismutase [Fe]	3.08623	0.267834	0.77345	0.868778
PF3D7_0623600	N/A	splicing factor-like protein 1, putative	10.7999	-0.277306	0.590756	0.742094
PF3D7_0623700	SUV3	ATP-dependent RNA helicase SUV3, putative	2.98019	0.16113	0.855144	0.920971
PF3D7_0623800	TKL4	tyrosine kinase-like protein, putative	77.5715	-0.534954	0.10359	0.239213
PF3D7_0623900	N/A	ribonuclease H2 subunit A, putative	5.40615	-0.0439915	0.954869	0.982956
PF3D7_0624000	HK	hexokinase	20.7048	0.436049	0.199212	0.374752
PF3D7_0624100	N/A	conserved protein, unknown function	1.73758	-0.140568	0.894716	0.944033
PF3D7_0624200	N/A	SURP domain-containing protein, putative	56.2062	-2.24084	0.000118832	0.00153011
PF3D7_0624300	N/A	CPW-WPC family protein	6.51678	-1.54615	0.100859	0.234705
PF3D7_0624400	N/A	conserved protein, unknown function	10.9871	-0.888285	0.0280003	0.0958126
PF3D7_0624500	APC11	anaphase-promoting complex subunit 11, putative	4.88089	-0.12777	0.838351	0.910386
PF3D7_0624600	ISWI	ISWI chromatin-remodeling complex ATPase	38.6469	-0.11044	0.724415	0.83925
PF3D7_0624700	PIGL	N-acetylglucosaminyl-phosphatidylinositol de-N-acetylase, putative	0.887268	0.087184	0.960642	0.986262
PF3D7_0624800	N/A	conserved Plasmodium protein, unknown function	0.160361	0.0358754	0.993021	1
PF3D7_0624900	N/A	GAS8-like protein, putative	1.59085	-1.13289	0.216757	0.39619
PF3D7_0625000	SMS1	sphingomyelin synthase 1, putative	1.2266	-2.20919	0.112311	0.25175
PF3D7_0625100	SMS2	sphingomyelin synthase 2, putative	0.187989	0	1	1
PF3D7_0625200	N/A	conserved Plasmodium protein, unknown function	4.04932	-2.72002	0.00143471	0.0108314
PF3D7_0625300	MtDNAP	mitochondrial DNA polymerase	6.13328	-0.0518913	0.933279	0.969531
PF3D7_0625400	N/A	conserved Plasmodium protein, unknown function	9.55123	-2.29234	0.000319846	0.0033639
PF3D7_0625500	N/A	conserved Plasmodium membrane protein, unknown function	4.84832	0.843176	0.148948	0.304485
PF3D7_0625600	PAP	poly(A) polymerase PAP, putative	8.34577	-0.0495863	0.924806	0.964986
PF3D7_0625700	N/A	conserved protein, unknown function	9.10016	1.79262	0.000991325	0.00808433
PF3D7_0625800	N/A	conserved Plasmodium protein, unknown function	4.55533	-3.72945	6.05684e-05	0.000893842
PF3D7_0625900	N/A	conserved Plasmodium protein, unknown function	19.1569	-2.85333	0.0151315	0.0616418
PF3D7_0626000	N/A	conserved Plasmodium protein, unknown function	12.2917	-1.26845	0.0013459	0.0102626
PF3D7_0626100	N/A	oxidoreductase, short-chain dehydrogenase family, putative	2.09056	-1.36907	0.12835	0.276192
PF3D7_0626200	N/A	conserved Plasmodium protein, unknown function	3.67284	-0.771458	0.269327	0.45387
PF3D7_0626300	FabB/FabF	3-oxoacyl-acyl-carrier protein synthase I/II	0.424374	-1.46475	0.491797	1
PF3D7_0626400	N/A	CRAL/TRIO domain-containing protein, putative	3.40091	1.4471	0.087425	0.211624
PF3D7_0626500	CEP135	centrosomal protein CEP135, putative	1.41901	-0.995522	0.394913	0.574848
PF3D7_0626600	N/A	conserved Plasmodium protein, unknown function	1.69374	0.088085	0.924212	0.964986
PF3D7_0626700	N/A	ATPase	4.80123	1.16281	0.0414531	0.12711
PF3D7_0626800	PyrK	pyruvate kinase	43.7922	0.646132	0.0446395	0.133968
PF3D7_0626840	N/A	small nucleolar RNA snoR35	0.0854501	-1.07907	0.855713	1
PF3D7_0626900	N/A	ribosomal protein L46, mitochondrial, putative	3.45166	1.0443	0.14186	0.296757
PF3D7_0627000	N/A	conserved Plasmodium protein, unknown function	1.35078	-0.353669	0.763806	0.86221
PF3D7_0627100	N/A	ankyrin-repeat protein, putative	37.8996	-0.505483	0.0888512	0.213984
PF3D7_0627200	PLC5	myosin light chain, putative	1.06227	0.903966	0.487217	0.659864
PF3D7_0627300	RNF5	E3 ubiquitin-protein ligase RNF5, putative	25.9304	-0.00310749	0.992623	0.999167
PF3D7_0627400	TIM22	mitochondrial import inner membrane translocase subunit TIM22, putative	3.60102	0.018727	0.977749	0.994045
PF3D7_0627500	DJ1	protein DJ-1	55.0276	1.63717	1.83327e-06	5.08315e-05
PF3D7_0627600	N/A	conserved Plasmodium protein, unknown function	2.39739	0.88756	0.258324	0.442634
PF3D7_0627700	N/A	transportin	27.2762	0.983882	0.00620082	0.0318589
PF3D7_0627800	ACAS	acetyl-CoA synthetase	11.4214	-0.514631	0.399049	0.578102
PF3D7_0627900	POP4	ribonuclease P protein subunit p29, putative	8.51092	0.611334	0.170142	0.335143
PF3D7_0628000	PTPS	6-pyruvoyltetrahydropterin synthase	1.07451	0.108159	0.935242	0.970184
PF3D7_0628100	HECT1	HECT domain-containing protein 1, putative	51.1857	-4.05006	0.000399972	0.00397824
PF3D7_0628200	PK4	eukaryotic translation initiation factor 2-alpha kinase	48.0567	-0.827264	0.0154136	0.0622394
PF3D7_0628300	CEPT	choline/ethanolaminephosphotransferase, putative	15.7254	0.817748	0.0244255	0.0864914
PF3D7_0628400	N/A	protease, putative	0.373221	0.545558	0.761768	1
PF3D7_0628500	N/A	conserved Plasmodium protein, unknown function	1.31421	-1.24915	0.358417	0.543145
PF3D7_0628600	N/A	DNA methyltransferase 1-associated protein 1, putative	5.15093	-0.995547	0.140544	0.294999
PF3D7_0628700	N/A	conserved Plasmodium protein, unknown function	2.93048	-0.282823	0.74278	0.849484
PF3D7_0628800	GATB	glutamyl-tRNA(Gln) amidotransferase subunit B	4.54808	0.0302841	0.959836	0.985691
PF3D7_0628900	N/A	RAP protein, putative	3.91572	0.276635	0.706353	0.827334
PF3D7_0629000	GNA1	glucosamine 6-phosphate N-acetyltransferase	1.10845	-1.92305	0.108009	0.245719
PF3D7_0629100	NAPRT	nicotinate phosphoribosyltransferase, putative	9.13566	-0.15162	0.796596	0.88414
PF3D7_0629200	N/A	DnaJ protein, putative	37.5664	-1.25166	0.000561949	0.00519377
PF3D7_0629300	PL	phospholipase, putative	0.166396	-1.95384	0.662112	1
PF3D7_0629400	PABP3	polyadenylate-binding protein 3, putative	20.0372	0.560558	0.0905742	0.216951
PF3D7_0629500	AAT1	amino acid transporter AAT1	8.63783	-1.19953	0.0128256	0.0544685
PF3D7_0629600	N/A	ribosomal RNA-processing protein 7, putative	3.14078	0.199486	0.815446	0.89443
PF3D7_0629700	SET1	SET domain protein, putative	82.5822	-0.58182	0.0527276	0.150279
PF3D7_0629800	N/A	cullin-2, putative	10.7695	0.303315	0.433876	0.613785
PF3D7_0629900	N/A	CRAL/TRIO domain-containing protein, putative	3.87223	-2.14005	0.00798305	0.0381635
PF3D7_0630000	N/A	CPW-WPC family protein	0.123919	0.019199	0.99742	1
PF3D7_0630100	N/A	alpha/beta hydrolase, putative	5.55627	-3.13822	0.00619112	0.0318589
PF3D7_0630200	PSOP6	secreted ookinete protein, putative	0.207794	-1.07759	0.828787	1
PF3D7_0630300	N/A	DNA polymerase epsilon catalytic subunit A, putative	7.29721	1.63737	0.00114868	0.00906666
PF3D7_0630400	N/A	conserved Plasmodium protein, unknown function	0.680366	-0.673794	0.693695	1
PF3D7_0630500	YTM1	ribosome biogenesis protein YTM1, putative	6.74616	-0.357719	0.451491	0.630024
PF3D7_0630600	N/A	deubiquitinating enzyme MINDY, putative	6.73598	0.783021	0.0934105	0.222348
PF3D7_0630700	N/A	bifunctional methylenetetrahydrofolate dehydrogenase/cyclohydrolase, putative	2.5818	-2.90696	0.00172291	0.0123741
PF3D7_0630800	N/A	TPH domain-containing protein, putative	0.981259	-1.02222	0.531758	0.696277
PF3D7_0630900	HAS1	ATP-dependent RNA helicase HAS1	20.8138	-0.697377	0.0253842	0.0888544
PF3D7_0631000	N/A	tetratricopeptide repeat protein, putative	10.9314	0.554239	0.242201	0.424061
PF3D7_0631100	N/A	Plasmodium exported protein (PHISTb), unknown function	0.34892	-0.737265	0.732239	1
PF3D7_0631200	VAR	erythrocyte membrane protein 1 (PfEMP1), pseudogene	0.03959	0	1	1
PF3D7_0631300	EPF1	exported protein family 1	0	0	1	1
PF3D7_0631400	MC-2TM	Pfmc-2TM Maurer's cleft two transmembrane protein	0.165434	-0.877667	0.880547	1
PF3D7_0631500	EPF3	exported protein family 3	0.0106421	-1.07907	0.855713	1
PF3D7_0631600	EPF4	exported protein family 4	0	0	1	1
PF3D7_0631700	N/A	rifin, pseudogene	0	0	1	1
PF3D7_0631800	RIF	rifin	0.0741805	0	1	1
PF3D7_0631900	N/A	stevor	0.0047558	0	1	1
PF3D7_0632000	RIF	rifin	0.00434038	0	1	1
PF3D7_0632100	RIF	rifin	0.143791	-1.07907	0.855713	1
PF3D7_0632200	RIF	rifin	0.133149	0	1	1
PF3D7_0632250	N/A	Plasmodium exported protein, unknown function, fragment, pseudogene	0	0	1	1
PF3D7_0632300	RIF	rifin	0	0	1	1
PF3D7_0632400	RIF	rifin	0.0252972	0	1	1
PF3D7_0632500	VAR	erythrocyte membrane protein 1, PfEMP1	0.908151	-3.13198	0.099591	0.232582
PF3D7_0632600	RIF	rifin, pseudogene	0	0	1	1
PF3D7_0632700	RIF	rifin	0.00383223	0	1	1
PF3D7_0632800	VAR	erythrocyte membrane protein 1, PfEMP1	0.0609739	-1.33591	0.821848	1
PF3D7_0700100	VAR	erythrocyte membrane protein 1, PfEMP1	0.0314696	0	1	1
PF3D7_0700200	RIF	rifin	0.0741805	0	1	1
PF3D7_0700300	RIF	rifin	0	0	1	1
PF3D7_0700400	N/A	stevor	0	0	1	1
PF3D7_0700500	RIF	rifin	0	0	1	1
PF3D7_0700600	N/A	Plasmodium exported protein, unknown function, pseudogene	0	0	1	1
PF3D7_0700700	N/A	stevor, pseudogene	0	0	1	1
PF3D7_0700800	MC-2TM	Pfmc-2TM Maurer's cleft two transmembrane protein	0.231077	-1.58239	0.703752	1
PF3D7_0700900	EPF1	exported protein family 1, pseudogene	0	0	1	1
PF3D7_0701000	N/A	erythrocyte membrane protein 1 (PfEMP1), pseudogene	0	0	1	1
PF3D7_0701100	RIF	rifin	0.112698	0	1	1
PF3D7_0701200	RIF	rifin, pseudogene	0	0	1	1
PF3D7_0701300	RIF	rifin, pseudogene	0	0	1	1
PF3D7_0701400	EPF4	exported protein family 4, pseudogene	0.409896	-2.7896	0.33417	1
PF3D7_0701500	EPF3	exported protein family 3	0	0	1	1
PF3D7_0701600	MC-2TM	Pfmc-2TM Maurer's cleft two transmembrane protein	0.0464504	-1.59949	0.787326	1
PF3D7_0701700	EPF1	exported protein family 1	0	0	1	1
PF3D7_0701800	RIF	rifin	0	0	1	1
PF3D7_0701900	N/A	Plasmodium exported protein, unknown function	0.7	-1.56468	0.647166	1
PF3D7_0702000	N/A	Plasmodium exported protein (hyp12), unknown function	1.16868	-1.12238	0.509993	0.680834
PF3D7_0702100	N/A	Plasmodium exported protein (PHISTb), unknown function, pseudogene	0.00191611	0	1	1
PF3D7_0702200	LPL20	lysophospholipase LPL20	0.262717	-1.8083	0.514535	1
PF3D7_0702300	STARP	sporozoite threonine and asparagine-rich protein	0.783397	-3.06433	0.0820504	1
PF3D7_0702400	SEMP1	small exported membrane protein 1	9.64359	-3.30004	3.05631e-07	1.10973e-05
PF3D7_0702500	N/A	Plasmodium exported protein, unknown function	3.29312	-2.1191	0.0107778	0.0475837
PF3D7_0702600	N/A	chitinase, fragment	191.946	-9.49002	1.58404e-14	4.52937e-12
PF3D7_0702700	N/A	tRNA Alanine	0.0608298	0.0192039	0.997419	1
PF3D7_0702800	N/A	tRNA Tyrosine	0.0683453	0	1	1
PF3D7_0702900	N/A	centrin, putative	17.9987	-0.300075	0.423723	0.602216
PF3D7_0703000	N/A	conserved Plasmodium protein, unknown function	4.07811	0.0978265	0.885874	0.93735
PF3D7_0703100	CIA2	cytosolic iron-sulfur assembly component 2, putative	2.83161	-0.86649	0.275445	0.461598
PF3D7_0703200	N/A	conserved Plasmodium protein, unknown function	15.6685	-0.527752	0.2501	0.433412
PF3D7_0703300	N/A	conserved Plasmodium protein, unknown function	0.364988	-0.650649	0.74987	1
PF3D7_0703400	N/A	conserved Plasmodium protein, unknown function	2.09358	-0.346162	0.718761	0.836069
PF3D7_0703500	N/A	erythrocyte membrane-associated antigen	74.4325	0.170338	0.54899	0.710704
PF3D7_0703600	N/A	conserved protein, unknown function	7.87547	-0.422982	0.411845	0.590572
PF3D7_0703700	N/A	conserved protein, unknown function	5.81935	-2.48401	5.07431e-05	0.00076617
PF3D7_0703800	N/A	conserved Plasmodium protein, unknown function	1.5682	-1.66661	0.108439	0.246209
PF3D7_0703900	N/A	conserved Plasmodium membrane protein, unknown function	43.9598	0.708116	0.0301292	0.100835
PF3D7_0704000	N/A	conserved Plasmodium membrane protein, unknown function	10.6947	-1.11658	0.0197319	0.0746677
PF3D7_0704100	BTP2	basal complex transmembrane protein 2	10.8315	-1.87217	0.0326517	0.106854
PF3D7_0704200	NSUN1	RNA cytosine C(5)-methyltransferase, putative	8.58743	-0.00348585	0.994404	1
PF3D7_0704300	BLEB	basal complex protein BLEB	11.5947	0.782335	0.13254	0.282691
PF3D7_0704400	N/A	phosphoinositide-binding protein, putative	4.83839	-1.05779	0.146169	0.301688
PF3D7_0704500	N/A	serine/threonine protein kinase, putative	2.6619	-1.18418	0.496127	0.668534
PF3D7_0704600	UT	HECT-type E3 ubiquitin ligase UT	136.751	-0.456965	0.112974	0.252617
PF3D7_0704700	PPAT	phosphopantetheine adenylyltransferase, putative	12.6894	-1.62786	0.00160549	0.0117258
PF3D7_0704800	PPM12	protein phosphatase PPM12, putative	1.45384	-0.959414	0.436993	0.61686
PF3D7_0704900	RF2	peptide chain release factor 2	1.66963	-3.26622	0.0141937	0.0586067
PF3D7_0705000	N/A	mRNA cap guanine-N7 methyltransferase, putative	15.0882	-0.413298	0.244978	0.427614
PF3D7_0705100	N/A	conserved Plasmodium protein, unknown function	2.68081	-3.1416	0.0159032	0.063822
PF3D7_0705200	N/A	conserved Plasmodium protein, unknown function	4.75503	-1.18867	0.0530644	0.150741
PF3D7_0705300	ORC2	origin recognition complex subunit 2	5.60855	0.0895863	0.867734	0.926461
PF3D7_0705400	MCM7	DNA replication licensing factor MCM7	6.88263	1.31905	0.0251631	0.0884186
PF3D7_0705500	N/A	inositol-phosphate phosphatase, putative	37.9653	-1.02328	0.00740171	0.0361396
PF3D7_0705600	N/A	RNA helicase, putative	3.7903	-0.115009	0.867663	0.926461
PF3D7_0705700	N/A	40S ribosomal protein S29, putative	47.8193	0.866785	0.00398235	0.0228026
PF3D7_0705800	CRISP	cysteine-rich secretory protein	1.1435	-4.16341	0.00354891	0.0210042
PF3D7_0705900	N/A	ATP synthase subunit C, putative	45.791	2.69062	9.42572e-15	3.08019e-12
PF3D7_0706000	N/A	importin-7, putative	29.2636	0.590886	0.0565218	0.157675
PF3D7_0706100	N/A	EF hand domain-containing protein, putative	6.10907	-0.155061	0.766771	0.863608
PF3D7_0706200	N/A	conserved protein, unknown function	3.57781	0.636988	0.294713	0.481712
PF3D7_0706300	AKIT11	apicomplexan kinetochore protein 11, putative	1.33764	2.21724	0.0515882	0.148438
PF3D7_0706400	RPL37	60S ribosomal protein L37	67.8489	0.56865	0.0199882	0.0752641
PF3D7_0706500	N/A	conserved Plasmodium protein, unknown function	36.2947	0.119043	0.682135	0.809261
PF3D7_0706600	N/A	conserved Plasmodium protein, unknown function	3.49009	-0.924447	0.286544	0.474806
PF3D7_0706700	MSH2-2	DNA mismatch repair protein MSH2, putative	0.304184	-0.629208	0.824529	1
PF3D7_0706800	N/A	tRNA Threonine	1.2152	1.17632	0.283184	0.470479
PF3D7_0706900	N/A	tRNA Histidine	0.143941	-1.59237	0.747205	1
PF3D7_0707000	N/A	tRNA Lysine	0.406677	-0.341593	0.895992	1
PF3D7_0707100	N/A	tRNA Lysine	0.0026071	0	1	1
PF3D7_0707200	N/A	conserved Plasmodium protein, unknown function	7.88098	0.103959	0.830513	0.905313
PF3D7_0707300	RAMA	rhoptry-associated membrane antigen	38.022	-0.888849	0.484931	0.657741
PF3D7_0707400	ATAD3A	ATPase family AAA domain-containing protein 3A, putative	18.3393	-0.65547	0.0960283	0.227044
PF3D7_0707420	N/A	nucleolar RNA snoR36	3.83561	-2.31705	0.172763	0.338933
PF3D7_0707500	N/A	conserved Plasmodium protein, unknown function	2.78041	-1.3969	0.116254	0.257311
PF3D7_0707600	MED10	mediator of RNA polymerase II transcription subunit 10, putative	9.74791	-0.550805	0.245085	0.427637
PF3D7_0707700	N/A	E3 ubiquitin-protein ligase, putative	28.6368	0.679323	0.0351982	0.112374
PF3D7_0707800	N/A	RAP protein, putative	39.5573	-0.0261385	0.947075	0.978737
PF3D7_0707900	N/A	ribosomal protein S8e, putative	21.6243	0.93334	0.00496377	0.0270348
PF3D7_0708000	N/A	cytoskeleton associated protein, putative	14.5405	-0.437495	0.298841	0.48672
PF3D7_0708100	RPB10	DNA-directed RNA polymerases I, II, and III subunit RPABC5, putative	29.5363	-0.404044	0.347319	0.532608
PF3D7_0708200	N/A	conserved Plasmodium protein, unknown function	1.59814	-1.51523	0.175392	0.34262
PF3D7_0708300	BUD32	EKC/KEOPS complex subunit BUD32	3.3413	0.614741	0.393681	0.573961
PF3D7_0708400	HSP90	heat shock protein 90	767.473	1.00334	0.000388418	0.00389696
PF3D7_0708500	N/A	heat shock protein 86 family protein	22.4401	-1.60478	0.00149033	0.0111228
PF3D7_0708600	IMC1d	inner membrane complex protein 1d, putative	5.43447	-3.17206	0.0361794	0.114725
PF3D7_0708700	COX4	cytochrome c oxidase subunit 4, putative	7.87139	2.49397	2.12009e-05	0.000370206
PF3D7_0708800	HSP110c	heat shock protein 110	87.7374	0.538348	0.00801408	0.0382718
PF3D7_0708900	SCO1	protein SCO1, putative	9.9236	0.144734	0.735745	0.844887
PF3D7_0709000	CRT	chloroquine resistance transporter	3.64731	-1.1346	0.0743408	0.190111
PF3D7_0709050	N/A	small nucleolar RNA	4.91902	-1.6449	0.0785613	0.19745
PF3D7_0709100	N/A	Cg1 protein	4.55338	0.807789	0.184528	0.35531
PF3D7_0709200	GLP3	glutaredoxin-like protein	1.8313	1.08726	0.228405	0.408824
PF3D7_0709300	MED14	mediator of RNA polymerase II transcription subunit 14, putative	14.3958	-0.564498	0.150136	0.305422
PF3D7_0709400	N/A	Cg7 protein	6.58715	-0.278369	0.586011	0.738364
PF3D7_0709500	N/A	nucleic acid-binding protein, putative	10.9103	1.45503	0.00157919	0.0115782
PF3D7_0709600	POP1	ribonucleases P/MRP protein subunit POP1, putative	8.99172	-0.72771	0.117279	0.258703
PF3D7_0709700	PARE	prodrug activation and resistance esterase	4.83822	1.78732	0.0178843	0.0694572
PF3D7_0709800	N/A	protein BRAWNIN, putative	4.56406	0.940579	0.118384	0.260137
PF3D7_0709900	N/A	hydrolase, putative	5.26882	-0.73932	0.386428	0.568642
PF3D7_0710000	N/A	conserved Plasmodium protein, unknown function	30.9738	-1.30064	0.00157337	0.011554
PF3D7_0710100	N/A	conserved protein, unknown function	9.47336	-0.975488	0.0527839	0.150279
PF3D7_0710200	N/A	conserved Plasmodium protein, unknown function	68.602	0.272583	0.322947	0.508951
PF3D7_0710300	N/A	conserved protein, unknown function	4.0091	-0.418035	0.489258	0.661648
PF3D7_0710400	RAD14	DNA repair protein RAD14, putative	1.26288	-3.79558	0.00667737	0.0336072
PF3D7_0710500	N/A	conserved protein, unknown function	6.18833	0.956089	0.0478156	0.140951
PF3D7_0710600	RPL34	60S ribosomal protein L34	112.64	1.42289	5.05054e-07	1.68659e-05
PF3D7_0710700	N/A	conserved Plasmodium protein, unknown function	30.2398	-0.404341	0.291026	0.478526
PF3D7_0710800	USE1	protein transport protein USE1, putative	5.91568	-1.23418	0.0333071	0.108071
PF3D7_0710900	RPL1	50S ribosomal protein L1, mitochondrial, putative	6.50968	0.403632	0.474545	0.648879
PF3D7_0711000	CDC48	AAA family ATPase, CDC48 subfamily	22.3629	0.0478174	0.879856	0.933954
PF3D7_0711100	N/A	conserved protein, unknown function	5.83762	-2.43571	0.000186295	0.00219101
PF3D7_0711200	N/A	conserved Plasmodium protein, unknown function	8.10762	0.496142	0.287318	0.4754
PF3D7_0711300	N/A	conserved Plasmodium protein, unknown function	9.52567	-0.491102	0.239622	0.422561
PF3D7_0711400	SAP18	histone deacetylase complex subunit SAP18, putative	11.4983	-0.688614	0.0817094	0.202174
PF3D7_0711500	N/A	regulator of chromosome condensation, putative	14.9171	0.630671	0.0636593	0.170866
PF3D7_0711600	N/A	Plasmodium RNA of unknown function RUF6	0.0889116	0.252291	0.966052	1
PF3D7_0711700	VAR	erythrocyte membrane protein 1, PfEMP1	5.67135	-1.48084	0.121769	0.266043
PF3D7_0711800	N/A	Plasmodium RNA of unknown function RUF6	0.17124	-2.05944	0.714533	1
PF3D7_0711900	RIF	rifin, pseudogene	0.0026071	0	1	1
PF3D7_0712000	VAR	erythrocyte membrane protein 1, PfEMP1	4.95505	-2.67019	0.000812233	0.00693277
PF3D7_0712100	N/A	Plasmodium RNA of unknown function RUF6	3.41623	3.29326	0.00249708	0.0162275
PF3D7_0712200	RIF	rifin, pseudogene	0.00803235	0	1	1
PF3D7_0712300	VAR	erythrocyte membrane protein 1, PfEMP1	0.841448	-0.821044	0.625506	1
PF3D7_0712400	VAR	erythrocyte membrane protein 1, PfEMP1	0.411285	-0.246381	0.916984	1
PF3D7_0712500	RIF	rifin, pseudogene	0	0	1	1
PF3D7_0712600	VAR	erythrocyte membrane protein 1, PfEMP1	3.99181	-3.0896	0.00820061	0.0389707
PF3D7_0712700	N/A	Plasmodium RNA of unknown function RUF6	5.76415	0.503354	0.593847	0.744322
PF3D7_0712800	VAR	erythrocyte membrane protein 1, PfEMP1	0.353423	0.295949	0.899494	1
PF3D7_0712900	VAR	erythrocyte membrane protein 1, PfEMP1	3.19127	-2.88774	0.0193665	0.0734065
PF3D7_0713000	RIF	rifin	0	0	1	1
PF3D7_0713100	MC-2TM	Pfmc-2TM Maurer's cleft two transmembrane protein	0.021915	0	1	1
PF3D7_0713200	EPF1	exported protein family 1	0.0579099	-1.07907	0.855713	1
PF3D7_0713300	VAR	erythrocyte membrane protein 1 (PfEMP1), pseudogene	0.00434038	0	1	1
PF3D7_0713400	SR25	GPCR-like receptor SR25	10.9494	0.803781	0.0982455	0.230879
PF3D7_0713500	N/A	conserved Plasmodium protein, unknown function	3.00558	0.0745698	0.933292	0.969531
PF3D7_0713600	N/A	ribosomal protein S5, mitochondrial, putative	2.71254	0.360985	0.615196	0.761298
PF3D7_0713700	N/A	conserved Plasmodium protein, unknown function	3.98164	-0.229022	0.773377	0.868778
PF3D7_0713800	NELFA	negative elongation factor A, putative	1.0112	1.01957	0.47793	0.651335
PF3D7_0713900	N/A	conserved Plasmodium protein, unknown function	43.2138	-0.939306	0.000142389	0.00173252
PF3D7_0714000	H2B.Z	histone H2B variant	28.0633	1.50183	0.00147262	0.0110215
PF3D7_0714100	N/A	MAATS1 domain-containing protein, putative	0.371607	-1.63631	0.416004	1
PF3D7_0714200	N/A	conserved Plasmodium protein, unknown function	21.7391	0.277842	0.517836	0.685133
PF3D7_0714300	DHHC4	palmitoyltransferase DHHC4, putative	5.49011	-1.83485	0.00557602	0.0295258
PF3D7_0714400	N/A	calmodulin, putative	2.47257	-0.784473	0.361417	0.546605
PF3D7_0714500	N/A	transcription elongation factor s-II, putative	13.0127	0.409382	0.283303	0.470479
PF3D7_0714600	N/A	conserved protein, unknown function	12.5447	-2.38245	5.61116e-06	0.000122828
PF3D7_0714700	N/A	tRNA Asparagine	1.07668	0.754352	0.640696	0.779991
PF3D7_0714800	N/A	tRNA Leucine	0.66634	2.5846	0.162327	1
PF3D7_0714900	N/A	tRNA Serine	5.18261	2.22642	0.00183638	0.0129253
PF3D7_0715000	PNPase	4-nitrophenylphosphatase	8.15641	1.05662	0.0551558	0.154912
PF3D7_0715100	MYCBP	C-Myc-binding protein, putative	1.04741	2.07922	0.143582	0.298857
PF3D7_0715200	N/A	conserved Plasmodium protein, unknown function	5.228	1.87311	0.0115048	0.0499851
PF3D7_0715300	N/A	calcium/calmodulin-dependent protein kinase, putative	1.93085	2.95754	0.013131	0.0556417
PF3D7_0715400	PSOP20	secreted ookinete protein, putative	4.66276	1.37651	0.0207731	0.0775181
PF3D7_0715500	N/A	ATP synthase subunit epsilon, mitochondrial, putative	3.21814	0.90647	0.220162	0.400001
PF3D7_0715600	N/A	GTP-binding translation elongation factor tu family protein, putative	7.49249	0.253209	0.624453	0.768183
PF3D7_0715700	N/A	conserved protein, unknown function	0.751003	-0.457791	0.773481	1
PF3D7_0715800	DMT1	drug/metabolite transporter DMT1, putative	4.24246	-1.16985	0.0606785	0.165094
PF3D7_0715900	CDF	cation diffusion facilitator family protein, putative	7.1647	1.29679	0.00541508	0.0289563
PF3D7_0716000	N/A	RNA-binding protein, putative	23.2804	-1.02604	0.00661135	0.0333851
PF3D7_0716100	SDA1	protein SDA1, putative	21.4857	-0.364451	0.340722	0.526622
PF3D7_0716200	N/A	PDCD2 domain-containing protein, putative	18.7727	0.0788891	0.83879	0.910458
PF3D7_0716300	N/A	conserved protein, unknown function	70.4824	1.03039	9.35278e-05	0.00126221
PF3D7_0716400	N/A	transcription initiation factor IIA subunit 1, putative	17.5287	1.08154	0.000994411	0.00809507
PF3D7_0716500	N/A	conserved Plasmodium protein, unknown function	7.59663	0.948655	0.0529287	0.150497
PF3D7_0716600	SufS	cysteine desulfurase	3.13964	-0.351295	0.62794	0.771042
PF3D7_0716700	N/A	conserved Plasmodium protein, unknown function	2.77674	0.190629	0.858388	0.922781
PF3D7_0716800	EIF3I	eukaryotic translation initiation factor 3 subunit I, putative	19.2966	0.352019	0.352502	0.537579
PF3D7_0716900	DMT2	drug/metabolite transporter DMT2	19.575	0.522026	0.147958	0.303489
PF3D7_0717000	N/A	conserved Plasmodium membrane protein, unknown function	6.23235	0.264288	0.569507	0.724969
PF3D7_0717100	N/A	CRAL/TRIO domain-containing protein, putative	8.6096	0.560641	0.309316	0.498113
PF3D7_0717200	N/A	conserved Plasmodium protein, unknown function	17.2528	-0.413798	0.368308	0.551981
PF3D7_0717300	N/A	transcription initiation factor IIE subunit alpha, putative	36.538	-1.76656	6.00372e-06	0.000127754
PF3D7_0717400	N/A	queuine tRNA-ribosyltransferase, putative	18.743	-0.899414	0.0811564	0.201373
PF3D7_0717500	CDPK4	calcium-dependent protein kinase 4	10.8432	1.62611	0.00477137	0.0263213
PF3D7_0717600	IMC32	inner membrane complex protein, putative	32.0296	-1.59957	0.010076	0.0454614
PF3D7_0717700	N/A	serine--tRNA ligase, putative	14.6028	0.443068	0.180149	0.348492
PF3D7_0717800	N/A	conserved Plasmodium protein, unknown function	8.42777	-2.38139	0.0400733	0.123792
PF3D7_0717900	N/A	thioredoxin-like protein	11.2465	-0.971873	0.0299194	0.100353
PF3D7_0718000	N/A	dynein heavy chain, putative	3.09138	-0.495857	0.4448	0.623732
PF3D7_0718100	EST	exported serine/threonine protein kinase	2.70053	-1.32088	0.104887	0.241255
PF3D7_0718300	CRMP2	cysteine repeat modular protein 2	0.176152	-0.859238	0.828211	1
PF3D7_0718400	N/A	ribosomal protein S8, mitochondrial, putative	12.7549	-0.444428	0.288494	0.476399
PF3D7_0718500	N/A	prefoldin subunit 3, putative	9.23618	0.270495	0.610883	0.75817
PF3D7_0718600	N/A	conserved Plasmodium protein, unknown function	12.8988	-1.96836	0.0109964	0.0482807
PF3D7_0718700	N/A	conserved Plasmodium membrane protein, unknown function	3.61801	-0.261078	0.665242	0.797976
PF3D7_0718800	N/A	conserved protein, unknown function	0.0815063	0	1	1
PF3D7_0718900	N/A	conserved Plasmodium protein, unknown function	1.5782	0	1	1
PF3D7_0719000	N/A	translation machinery-associated protein, putative	3.73004	-0.250593	0.725216	0.839328
PF3D7_0719100	N/A	ATP synthase F0 subunit a-like protein, putative	12.4581	1.54476	0.000128438	0.00162322
PF3D7_0719200	NEK4	NIMA related kinase 4	2.08899	1.93049	0.118692	0.260689
PF3D7_0719300	ARP 6.00	actin-related protein ARP6	73.3807	-0.756014	0.114975	0.255718
PF3D7_0719400	N/A	conserved Plasmodium protein, unknown function	8.21906	-0.719796	0.144735	0.299892
PF3D7_0719500	CDC50A	cell division control protein CDC50A	2.49966	-0.282321	0.722721	0.838454
PF3D7_0719600	N/A	60S ribosomal protein L11a, putative	65.0012	1.2492	3.07278e-06	7.65435e-05
PF3D7_0719700	RPS10	40S ribosomal protein S10, putative	78.1531	1.29473	0.00186579	0.0130719
PF3D7_0719800	N/A	conserved protein, unknown function	5.50185	-1.03369	0.113391	0.253179
PF3D7_0719900	N/A	conserved Plasmodium membrane protein, unknown function	18.2403	-0.459339	0.240153	0.423064
PF3D7_0720000	CSL4	exosome complex component CSL4, putative	6.4129	1.70673	0.00285756	0.0179987
PF3D7_0720100	ESF2	pre-rRNA-processing protein ESF2, putative	20.0952	-0.600502	0.121697	0.266013
PF3D7_0720200	N/A	conserved protein, unknown function	9.62094	-0.973065	0.0695505	0.181617
PF3D7_0720300	N/A	conserved Plasmodium protein, unknown function	2.38584	-1.933	0.168851	0.33369
PF3D7_0720400	AIF	apoptosis-inducing factor, putative	10.9829	0.547154	0.223949	0.403691
PF3D7_0720500	N/A	conserved Plasmodium protein, unknown function	3.44581	1.33021	0.0787978	0.197701
PF3D7_0720600	N/A	conserved protein, unknown function	6.79556	0.598133	0.241186	0.424061
PF3D7_0720700	PX1	phosphoinositide-binding protein PX1	36.0376	-0.874294	0.0636096	0.170866
PF3D7_0720800	N/A	Ham1-like protein, putative	13.1788	0.627157	0.145458	0.300858
PF3D7_0720900	N/A	tetratricopeptide repeat protein, putative	4.08876	0.154531	0.836046	0.909049
PF3D7_0721000	N/A	conserved Plasmodium membrane protein, unknown function	19.0363	-0.405572	0.270512	0.454997
PF3D7_0721100	N/A	conserved protein, unknown function	36.6296	0.484245	0.0698334	0.182148
PF3D7_0721200	N/A	conserved Plasmodium protein, unknown function	8.96279	-1.67517	0.00768703	0.0370676
PF3D7_0721300	DDX31	ATP-dependent DNA helicase DDX31	23.476	-1.05019	0.00227257	0.015156
PF3D7_0721400	N/A	rhoptry protein, putative	6.76671	-0.0628942	0.892855	0.942939
PF3D7_0721500	N/A	conserved Plasmodium membrane protein, unknown function	2.68701	-2.34483	0.0343382	0.110167
PF3D7_0721600	N/A	40S ribosomal protein S5, putative	176.773	1.65901	8.40426e-11	1.03917e-08
PF3D7_0721700	PSOP1	secreted ookinete protein, putative	6.26017	-1.90484	0.177703	0.344925
PF3D7_0721800	N/A	conserved Plasmodium protein, unknown function	29.2067	0.646394	0.141582	0.296447
PF3D7_0721900	N/A	V-type ATPase V0 subunit e, putative	30.1614	-0.120197	0.72051	0.837483
PF3D7_0722000	N/A	conserved Plasmodium protein, unknown function	78.4695	-1.46363	0.00067107	0.00599684
PF3D7_0722100	PELO	protein pelota homolog, putative	17.3381	-1.66516	0.00461707	0.0256038
PF3D7_0722200	RALP1	rhoptry-associated leucine zipper-like protein 1	4.19879	-3.09543	0.0677167	0.178151
PF3D7_0722300	N/A	ubiquitin carboxyl-terminal hydrolase, putative	13.4387	-1.23905	0.00561063	0.0296063
PF3D7_0722400	OLA1	Obg-like ATPase 1, putative	30.5113	1.13727	0.00125639	0.00974232
PF3D7_0722500	CWC15	pre-mRNA-splicing factor CWC15, putative	6.62467	-0.866628	0.225821	0.406104
PF3D7_0722600	UTP7	U3 small nucleolar RNA-associated protein 7, putative	23.3555	-0.545592	0.0752263	0.191555
PF3D7_0722700	C3AP1	respiratory chain complex 3 associated protein 1	14.8884	1.54597	0.000388382	0.00389696
PF3D7_0722800	N/A	conserved protein, unknown function	0.491919	-0.9941	0.615324	1
PF3D7_0722900	N/A	conserved protein, unknown function	1.65684	-0.740202	0.598272	0.747432
PF3D7_0723000	N/A	tRNAHis guanylyltransferase, putative	22.4899	-0.0203482	0.96875	0.990177
PF3D7_0723100	CPH1	protein CPH1, putative	0.337258	0.0618347	0.983941	1
PF3D7_0723200	N/A	conserved Plasmodium protein, unknown function	0.0627642	-1.56966	0.791217	1
PF3D7_0723300	N/A	conserved protein, unknown function	29.3981	-1.8442	1.68241e-05	0.000310365
PF3D7_0723400	N/A	conserved Plasmodium protein, unknown function	38.1774	-0.471228	0.104392	0.240359
PF3D7_0723500	N/A	dynactin subunit 5, putative	1.45769	-1.6306	0.169181	0.334053
PF3D7_0723600	N/A	proteasome assembly chaperone 4, putative	17.9719	0.843214	0.0507908	0.146767
PF3D7_0723700	N/A	metallo-hydrolase/oxidoreductase, putative	10.5727	0.122572	0.789006	0.879557
PF3D7_0723800	AKIT1	apicomplexan kinetochore protein 1, putative	16.8486	-1.33634	0.00317111	0.0193955
PF3D7_0723900	N/A	RNA-binding protein, putative	16.384	-1.21873	0.00640828	0.032648
PF3D7_0724000	N/A	Rab GTPase activator and protein kinase, putative	2.52232	-0.348024	0.738156	0.846382
PF3D7_0724100	N/A	conserved Plasmodium protein, unknown function	16.4072	-0.254133	0.530179	0.695005
PF3D7_0724200	TAP42	type 2A phosphatase-associated protein 42, putative	3.63419	-1.26102	0.0821077	0.202657
PF3D7_0724300	COQ3	ubiquinone biosynthesis O-methyltransferase, putative	2.1291	-1.20519	0.289824	0.477646
PF3D7_0724400	PAM18	mitochondrial import inner membrane translocase subunit TIM14, putative	4.21284	-1.30354	0.0407731	0.125445
PF3D7_0724500	N/A	conserved Plasmodium protein, unknown function	1.02773	-0.496564	0.723178	0.838454
PF3D7_0724600	N/A	protein kinase, putative	5.22171	-0.513878	0.328244	0.513884
PF3D7_0724700	BDP6	bromodomain protein 6, putative	18.3354	-1.66965	3.1455e-05	0.000513952
PF3D7_0724800	N/A	kelch domain-containing protein, putative	23.7925	-0.589078	0.151149	0.306655
PF3D7_0724900	N/A	kinesin-20, putative	38.6736	-3.47175	0.000888304	0.00740254
PF3D7_0725000	N/A	exonuclease I, putative	9.37715	-0.768992	0.12726	0.275278
PF3D7_0725100	N/A	conserved Plasmodium membrane protein, unknown function	15.022	-0.709816	0.0664199	0.175851
PF3D7_0725200	N/A	mago nashi protein homologue, putative	8.49404	-0.14171	0.778029	0.872422
PF3D7_0725300	N/A	WD repeat-containing protein, putative	16.5474	0.275131	0.535805	0.699375
PF3D7_0725400	N/A	conserved Plasmodium protein, unknown function	92.8592	-4.82296	4.00399e-06	9.44239e-05
PF3D7_0725600	N/A	18S ribosomal RNA	1581.34	-0.863458	0.187966	0.360063
PF3D7_0725800	N/A	5.8S ribosomal RNA	0.0446019	-1.59949	0.787326	1
PF3D7_0726000	N/A	28S ribosomal RNA	3469.07	-0.737276	0.306172	0.494927
PF3D7_0726050	N/A	conserved Plasmodium protein, unknown function	0.4674	-1.40451	0.485604	1
PF3D7_0726100	N/A	Plasmodium exported protein, unknown function	0.947268	0	1	1
PF3D7_0726200	FIKK7.1	serine/threonine protein kinase, FIKK family	2.56875	-3.47177	0.00395555	0.0227345
PF3D7_0726300	PMS1	DNA mismatch repair protein PMS1, putative	6.10338	-1.73553	0.0511661	0.147316
PF3D7_0726400	N/A	conserved Plasmodium membrane protein, unknown function	30.692	-0.168345	0.626501	0.769875
PF3D7_0726500	N/A	ubiquitin carboxyl-terminal hydrolase, putative	53.8541	-0.0048378	0.985039	0.995805
PF3D7_0726600	N/A	conserved Plasmodium protein, unknown function	4.28833	-1.42506	0.0673312	0.177753
PF3D7_0726700	N/A	conserved Plasmodium protein, unknown function	2.73416	-2.94632	0.0124382	0.0532815
PF3D7_0726800	OST2	dolichyl-diphosphooligosaccharide--protein glycosyltransferase subunit OST2, putative	5.34889	-0.545867	0.318535	0.504255
PF3D7_0726900	TIM50	mitochondrial import inner membrane translocase subunit TIM50, putative	6.67578	-1.58633	0.0068758	0.034304
PF3D7_0727000	VPS53	vacuolar protein sorting-associated protein 53, putative	7.54754	-0.575393	0.256046	0.441042
PF3D7_0727100	N/A	conserved protein, unknown function	3.66745	-0.141291	0.838316	0.910386
PF3D7_0727200	NFS1	cysteine desulfurase IscS	15.6878	-1.13806	0.00940478	0.0431131
PF3D7_0727300	DNMT	DNA (cytosine-5)-methyltransferase	4.77164	-1.77368	0.0160543	0.0643156
PF3D7_0727400	N/A	proteasome subunit alpha type-5, putative	6.75235	0.190914	0.707418	0.828025
PF3D7_0727500	N/A	mTERF domain-containing protein, putative	8.92309	-0.990678	0.0315891	0.104509
PF3D7_0727600	N/A	conserved Plasmodium protein, unknown function	3.52882	-0.34895	0.59851	0.747432
PF3D7_0727700	N/A	conserved Plasmodium protein, unknown function	6.6192	-2.17246	0.00699337	0.0348147
PF3D7_0727800	N/A	cation transporting ATPase, putative	19.3304	-0.158636	0.66511	0.797976
PF3D7_0727900	N/A	conserved Plasmodium protein, unknown function	14.1396	-0.513474	0.256551	0.44158
PF3D7_0728000	eIF2alpha	eukaryotic translation initiation factor 2 subunit alpha	23.9406	1.44153	9.83568e-05	0.0013043
PF3D7_0728100	N/A	anaphase-promoting complex subunit 1, putative	17.5501	0.43715	0.262474	0.44714
PF3D7_0728200	ALP3	actin-like protein, putative	0.832462	-1.77245	0.269457	1
PF3D7_0728300	N/A	conserved protein, unknown function	4.25998	-0.232821	0.681412	0.809055
PF3D7_0728400	N/A	SDH5 domain-containing protein, putative	4.65759	0.0542983	0.927309	0.966387
PF3D7_0728500	N/A	EF hand domain-containing protein, putative	1.10932	-2.62984	0.0808784	0.201079
PF3D7_0728600	N/A	RING zinc finger protein, putative	6.9778	-1.2221	0.0483814	0.141525
PF3D7_0728700	N/A	alpha/beta hydrolase, putative	2.41798	-1.0332	0.37142	0.55468
PF3D7_0728800	N/A	conserved Plasmodium protein, unknown function	3.23503	-0.0470308	0.945438	0.978507
PF3D7_0728900	N/A	RNA-binding protein, putative	7.14266	-0.468466	0.349249	0.534564
PF3D7_0729000	SRP9	signal recognition particle subunit SRP9	2.65927	-2.66178	0.0295287	0.0994068
PF3D7_0729100	AKIT8	apicomplexan kinetochore protein 8, putative	25.3598	-1.78474	1.67581e-05	0.000310365
PF3D7_0729200	AOP	1-cys peroxiredoxin	1.3135	1.4947	0.196305	0.370648
PF3D7_0729300	NMD3	60S ribosomal export protein NMD3, putative	17.8783	0.144226	0.691228	0.815254
PF3D7_0729400	N/A	ribosome biogenesis protein BRX1, putative	17.854	0.307016	0.390503	0.571559
PF3D7_0729500	MT-A70	N6-adenosine-methyltransferase MT-A70	14.8462	0.334757	0.375612	0.55789
[truncated: 3,864 more rows]

## Sheet: 4d pi vs. 2d pi - GO
Table S2 - Pseudobulk gene expression and functional enrichment.
[truncated: 152 more rows]

[truncated: 4 more sheets: 7d pi vs. 4d pi - DGE, 7d pi vs. 4d pi - GO, EcR 7d pi vs. GFP 7d pi - DEG, EcR 7d pi vs. GFP 7d pi - GO]
