# Supplementary material for: Mapping Plasmodium transitions and interactions in the Anopheles female
Source: bioRxiv. 2025 Oct 2:2024.11.12.623125. Originally published 2024 Nov 13. Preprint. [Version 3] doi: 10.1101/2024.11.12.623125 (PMC11601300; doi:10.1101/2024.11.12.623125)
Supplement: Supplement 3 [file media-3.xlsx]

## Sheet: TableS3_PfMarkers
Table S3 - Marker genes for each cluster of the integrated P. falciparum midgut stages dataset
Gene markers were identified by Wilcoxon Rank Sum test with a log2 fold change of at least 0.5
Columns represent the cluster number, resulting annotaion, p value of the Wilcoxon test, Bonferroni adjusted p-value, average log2 fold change, percentage of cells in the cluster expressing the gene, percentage of cells outside the cluster expressing the gene, gene name, description, and biotype
cluster	cluster annotation	p val	p val adj	avg log2FC	pct.1	pct.2	gene name	description	ebi biotype
0	Oocyst 2	4.8481e-173	2.77311e-169	1.62338	0.953	0.461	PF3D7_0322000	CYP19A peptidyl-prolyl cis-trans isomerase	protein coding
0	Oocyst 2	3.51753e-168	2.01203e-164	1.52045	0.976	0.51	PF3D7_1426000	RPL21 60S ribosomal protein L21	protein coding
0	Oocyst 2	8.41399e-158	4.8128e-154	1.46721	0.969	0.543	PF3D7_0422400	RPS19 40S ribosomal protein S19	protein coding
0	Oocyst 2	4.46812e-145	2.55577e-141	1.24468	0.987	0.717	PF3D7_1105000	H4 histone H4	protein coding
0	Oocyst 2	1.21034e-122	6.92312e-119	1.28605	0.937	0.552	PF3D7_0513300	PNP purine nucleoside phosphorylase	protein coding
0	Oocyst 2	6.1785e-121	3.5341e-117	1.14267	0.976	0.6	PF3D7_1478900	non-coding RNA	ncRNA
0	Oocyst 2	2.49971e-119	1.42984e-115	1.02519	0.995	0.876	PF3D7_1105100	H2B histone H2B	protein coding
0	Oocyst 2	2.88609e-119	1.65084e-115	1.54546	0.83	0.419	PF3D7_0516200	RPS11 40S ribosomal protein S11	protein coding
0	Oocyst 2	1.31424e-112	7.51745e-109	1.31337	0.895	0.472	PF3D7_1144300	RPL41 60S ribosomal protein L41	protein coding
0	Oocyst 2	4.24733e-112	2.42947e-108	0.742414	0.953	0.419	PF3D7_0829900	non-coding RNA	ncRNA
0	Oocyst 2	9.11573e-109	5.2142e-105	1.44747	0.83	0.455	PF3D7_1468700	eIF4A helicase 45	protein coding
0	Oocyst 2	3.25797e-104	1.86356e-100	1.22118	0.895	0.496	PF3D7_0210100	RPL37A 60S ribosomal protein L37ae, putative	protein coding
0	Oocyst 2	2.00576e-99	1.1473e-95	1.18412	0.885	0.551	PF3D7_MIT01400	COX3 cytochrome c oxidase subunit 3	protein coding
0	Oocyst 2	8.02131e-99	4.58819e-95	1.32273	0.846	0.46	PF3D7_0322900	RPS3A 40S ribosomal protein S3A, putative	protein coding
0	Oocyst 2	7.91404e-98	4.52683e-94	1.24188	0.862	0.46	PF3D7_0519400	RPS24 40S ribosomal protein S24	protein coding
0	Oocyst 2	1.13834e-97	6.51132e-94	1.0805	0.943	0.59	PF3D7_1103100	RPP1 60S acidic ribosomal protein P1, putative	protein coding
0	Oocyst 2	1.9116e-97	1.09344e-93	1.38394	0.786	0.442	PF3D7_0826700	RACK1 receptor for activated c kinase	protein coding
0	Oocyst 2	7.72889e-93	4.42093e-89	0.940567	0.995	0.672	PF3D7_0708400	HSP90 heat shock protein 90	protein coding
0	Oocyst 2	3.24659e-88	1.85705e-84	1.17012	0.859	0.613	PF3D7_MIT02100	COX1 cytochrome c oxidase subunit 1	protein coding
0	Oocyst 2	3.77842e-84	2.16125e-80	1.08421	0.885	0.466	PF3D7_1357100	elongation factor 1-alpha	protein coding
0	Oocyst 2	1.18802e-82	6.79549e-79	1.24637	0.772	0.444	PF3D7_1341200	60S ribosomal protein L18, putative	protein coding
0	Oocyst 2	2.58922e-82	1.48103e-78	1.20016	0.794	0.523	PF3D7_MIT02300	CYTB cytochrome b	protein coding
0	Oocyst 2	1.5457e-81	8.84142e-78	0.785888	0.945	0.611	PF3D7_1370800	non-coding RNA	ncRNA
0	Oocyst 2	3.13627e-81	1.79395e-77	1.17502	0.821	0.499	PF3D7_0721600	40S ribosomal protein S5, putative	protein coding
0	Oocyst 2	8.09217e-81	4.62872e-77	1.20847	0.804	0.538	PF3D7_1105400	RPS4 40S ribosomal protein S4, putative	protein coding
0	Oocyst 2	5.31097e-80	3.03788e-76	1.17909	0.826	0.508	PF3D7_1431700	60S ribosomal protein L14, putative	protein coding
0	Oocyst 2	2.98653e-77	1.7083e-73	0.765624	0.808	0.384	PF3D7_0830100	non-coding RNA	ncRNA
0	Oocyst 2	3.68848e-76	2.10981e-72	1.30347	0.724	0.372	PF3D7_1008700	tubulin beta chain	protein coding
0	Oocyst 2	4.04943e-75	2.31627e-71	1.38425	0.699	0.379	PF3D7_0818200	14-3-3I 14-3-3 protein	protein coding
0	Oocyst 2	3.74094e-74	2.13982e-70	1.20095	0.769	0.448	PF3D7_1447000	40S ribosomal protein S5	protein coding
0	Oocyst 2	1.25559e-72	7.18197e-69	1.13352	0.815	0.551	PF3D7_1117700	RAN GTP-binding nuclear protein RAN/TC4	protein coding
0	Oocyst 2	1.45335e-71	8.31314e-68	1.02123	0.81	0.442	PF3D7_1421200	RPS25 40S ribosomal protein S25	protein coding
0	Oocyst 2	2.2339e-71	1.27779e-67	1.04244	0.843	0.481	PF3D7_0903900	RPL32 60S ribosomal protein L32	protein coding
0	Oocyst 2	2.31499e-71	1.32417e-67	1.21698	0.746	0.48	PF3D7_0306900	40S ribosomal protein S23, putative	protein coding
0	Oocyst 2	1.13919e-70	6.51619e-67	1.28819	0.695	0.374	PF3D7_1462800	GAPDH glyceraldehyde-3-phosphate dehydrogenase	protein coding
0	Oocyst 2	1.15498e-70	6.60651e-67	1.39659	0.714	0.447	PF3D7_0801100	28S ribosomal RNA	rRNA
0	Oocyst 2	4.90553e-66	2.80596e-62	1.3781	0.63	0.337	PF3D7_0903700	alpha tubulin 1	protein coding
0	Oocyst 2	9.7364e-65	5.56922e-61	1.16488	0.73	0.46	PF3D7_0827900	PDI8 protein disulfide-isomerase	protein coding
0	Oocyst 2	1.88888e-64	1.08044e-60	0.959395	0.843	0.507	PF3D7_1453700	P23 HSP90 co-chaperone p23	protein coding
0	Oocyst 2	1.24065e-63	7.09652e-60	1.09416	0.774	0.5	PF3D7_1424400	60S ribosomal protein L7-3, putative	protein coding
0	Oocyst 2	1.54855e-62	8.85768e-59	1.38789	0.626	0.372	PF3D7_1331800	60S ribosomal protein L23, putative	protein coding
0	Oocyst 2	2.03067e-62	1.16154e-58	0.540027	0.802	0.418	PF3D7_1148500	non-coding RNA	ncRNA
0	Oocyst 2	1.04585e-61	5.98229e-58	1.19676	0.686	0.394	PF3D7_1006800	GBP2 single-strand telomeric DNA-binding protein GBP2	protein coding
0	Oocyst 2	1.01233e-60	5.79053e-57	1.2609	0.684	0.44	PF3D7_1351400	60S ribosomal protein L17, putative	protein coding
0	Oocyst 2	8.35671e-60	4.78004e-56	1.08085	0.746	0.447	PF3D7_1003500	40S ribosomal protein S20e, putative	protein coding
0	Oocyst 2	1.04105e-58	5.95478e-55	0.934891	0.816	0.437	PF3D7_1357000	elongation factor 1-alpha	protein coding
0	Oocyst 2	3.53187e-57	2.02023e-53	1.06828	0.636	0.376	PF3D7_0217500	CDPK1 calcium-dependent protein kinase 1	protein coding
0	Oocyst 2	2.20951e-56	1.26384e-52	1.10109	0.727	0.474	PF3D7_0614500	RPL19 60S ribosomal protein L19	protein coding
0	Oocyst 2	4.60029e-56	2.63137e-52	1.19928	0.67	0.426	PF3D7_0618300	60S ribosomal protein L27a, putative	protein coding
0	Oocyst 2	4.80882e-56	2.75065e-52	0.700668	0.887	0.594	PF3D7_MIT02700	RNA5 ribosomal RNA fragment RNA5	rRNA
0	Oocyst 2	1.25895e-55	7.20121e-52	1.09702	0.716	0.484	PF3D7_1414300	60S ribosomal protein L10, putative	protein coding
0	Oocyst 2	3.13477e-53	1.79309e-49	1.23361	0.661	0.442	PF3D7_0710600	RPL34 60S ribosomal protein L34	protein coding
0	Oocyst 2	3.3392e-53	1.91002e-49	0.923731	0.794	0.527	PF3D7_1130200	PfP0 60S ribosomal protein P0	protein coding
0	Oocyst 2	9.3174e-53	5.32955e-49	0.864104	0.81	0.532	PF3D7_1302800	40S ribosomal protein S7, putative	protein coding
0	Oocyst 2	1.05934e-49	6.05941e-46	1.05658	0.697	0.432	PF3D7_0922200	SAMS methionine adenosyltransferase	protein coding
0	Oocyst 2	1.40561e-49	8.04007e-46	0.989028	0.738	0.456	PF3D7_1323400	RPL23 60S ribosomal protein L23	protein coding
0	Oocyst 2	5.19869e-48	2.97365e-44	1.19609	0.598	0.375	PF3D7_0219200	RPS30 40S ribosomal protein S30	protein coding
0	Oocyst 2	1.73784e-47	9.94042e-44	1.23174	0.608	0.389	PF3D7_1121600	EXP1 parasitophorous vacuole membrane antigen QF 116	protein coding
0	Oocyst 2	3.44491e-47	1.97049e-43	0.919616	0.75	0.486	PF3D7_0304400	RPL44 60S ribosomal protein L44	protein coding
0	Oocyst 2	3.9645e-46	2.26769e-42	0.959163	0.702	0.458	PF3D7_1134000	HSP70-3 heat shock protein 70	protein coding
0	Oocyst 2	7.28576e-46	4.16745e-42	1.4517	0.532	0.322	PF3D7_1213600	DLC8 dynein light chain 1, putative	protein coding
0	Oocyst 2	1.98794e-45	1.1371e-41	0.787288	0.816	0.5	PF3D7_0814200	ALBA1 DNA/RNA-binding protein Alba 1	protein coding
0	Oocyst 2	2.58136e-45	1.47654e-41	1.15842	0.661	0.485	PF3D7_0516900	RPL2 60S ribosomal protein L2	protein coding
0	Oocyst 2	2.68092e-45	1.53349e-41	0.984831	0.705	0.504	PF3D7_0415900	60S ribosomal protein L15, putative	protein coding
0	Oocyst 2	4.04769e-44	2.31528e-40	1.22533	0.59	0.391	PF3D7_1460700	RPL27 60S ribosomal protein L27	protein coding
0	Oocyst 2	8.5753e-44	4.90507e-40	0.986665	0.686	0.454	PF3D7_1347500	ALBA4 DNA/RNA-binding protein Alba 4	protein coding
0	Oocyst 2	9.31172e-44	5.3263e-40	1.20505	0.598	0.402	PF3D7_1424100	RPL5 60S ribosomal protein L5, putative	protein coding
0	Oocyst 2	1.03802e-43	5.93748e-40	1.09038	0.645	0.415	PF3D7_1038000	antigen UB05	protein coding
0	Oocyst 2	2.56013e-43	1.4644e-39	1.05606	0.648	0.424	PF3D7_1142600	60S ribosomal protein L35ae, putative	protein coding
0	Oocyst 2	4.54043e-43	2.59712e-39	0.896832	0.724	0.468	PF3D7_1408600	40S ribosomal protein S8e, putative	protein coding
0	Oocyst 2	8.45229e-42	4.83471e-38	1.16541	0.6	0.4	PF3D7_1108600	ERC endoplasmic reticulum-resident calcium binding protein	protein coding
0	Oocyst 2	2.04718e-41	1.17099e-37	1.23254	0.579	0.387	PF3D7_0316800	40S ribosomal protein S15A, putative	protein coding
0	Oocyst 2	2.51689e-41	1.43966e-37	0.775944	0.65	0.436	PF3D7_MIT02200	SSUA small subunit ribosomal RNA fragment A	rRNA
0	Oocyst 2	4.90874e-41	2.8078e-37	1.06281	0.59	0.372	PF3D7_0719700	RPS10 40S ribosomal protein S10, putative	protein coding
0	Oocyst 2	2.5287e-40	1.44641e-36	1.19033	0.579	0.397	PF3D7_1365900	ubiquitin-60S ribosomal protein L40	protein coding
0	Oocyst 2	4.19841e-40	2.40149e-36	1.23069	0.549	0.346	PF3D7_1342800	PEPCK phosphoenolpyruvate carboxykinase	protein coding
0	Oocyst 2	1.63179e-39	9.33384e-36	1.01763	0.622	0.421	PF3D7_1026800	RPS2 40S ribosomal protein S2	protein coding
0	Oocyst 2	1.88932e-39	1.08069e-35	1.1754	0.57	0.394	PF3D7_1407100	NOP1 rRNA 2'-O-methyltransferase fibrillarin, putative	protein coding
0	Oocyst 2	4.84209e-39	2.76968e-35	1.38175	0.515	0.329	PF3D7_0311800	ATP synthase F0 subunit d-like protein, putative	protein coding
0	Oocyst 2	1.48251e-38	8.47995e-35	1.3343	0.509	0.321	PF3D7_0627500	DJ1 protein DJ-1	protein coding
0	Oocyst 2	3.6097e-38	2.06475e-34	0.924066	0.681	0.469	PF3D7_1342000	40S ribosomal protein S6	protein coding
0	Oocyst 2	6.38659e-38	3.65313e-34	0.79067	0.708	0.477	PF3D7_MIT01100	RNA1 ribosomal RNA fragment RNA1	rRNA
0	Oocyst 2	6.50356e-38	3.72003e-34	0.934273	0.651	0.442	PF3D7_1317800	RPS19 40S ribosomal protein S19	protein coding
0	Oocyst 2	1.51146e-37	8.64555e-34	1.00768	0.662	0.49	PF3D7_1124900	RPL35 60S ribosomal protein L35, putative	protein coding
0	Oocyst 2	3.84795e-37	2.20103e-33	0.700116	0.782	0.532	PF3D7_1473600	conserved Plasmodium protein, unknown function	protein coding
0	Oocyst 2	3.39501e-36	1.94195e-32	0.900862	0.664	0.481	PF3D7_1027800	RPL3 60S ribosomal protein L3	protein coding
0	Oocyst 2	8.78013e-36	5.02224e-32	0.979509	0.609	0.418	PF3D7_1451100	eEF2 elongation factor 2	protein coding
0	Oocyst 2	1.5634e-35	8.94265e-32	0.535495	0.906	0.794	PF3D7_0617900	H3.3 histone H3 variant	protein coding
0	Oocyst 2	3.16917e-35	1.81277e-31	1.05011	0.568	0.38	PF3D7_1308300	RPS27 40S ribosomal protein S27	protein coding
0	Oocyst 2	1.91407e-34	1.09485e-30	0.953362	0.619	0.423	PF3D7_1224300	PABP1 polyadenylate-binding protein 1, putative	protein coding
0	Oocyst 2	1.39653e-33	7.98817e-30	1.5363	0.485	0.313	PF3D7_1371000	18S ribosomal RNA	rRNA
0	Oocyst 2	2.81459e-33	1.60995e-29	0.683025	0.62	0.444	PF3D7_0416000	RNA-binding protein, putative	protein coding
0	Oocyst 2	4.27774e-33	2.44686e-29	1.11231	0.518	0.339	PF3D7_0306300	GRX1 glutaredoxin 1	protein coding
0	Oocyst 2	4.94043e-33	2.82593e-29	0.839275	0.662	0.452	PF3D7_1402500	ribosomal protein S27a, putative	protein coding
0	Oocyst 2	1.76875e-32	1.01172e-28	0.888655	0.62	0.435	PF3D7_0814000	60S ribosomal protein L13-2, putative	protein coding
0	Oocyst 2	4.90714e-32	2.80688e-28	0.981216	0.582	0.419	PF3D7_1109900	RPL36 60S ribosomal protein L36	protein coding
0	Oocyst 2	5.37757e-32	3.07597e-28	1.23507	0.502	0.345	PF3D7_0719600	60S ribosomal protein L11a, putative	protein coding
0	Oocyst 2	4.55074e-31	2.60302e-27	1.1861	0.516	0.353	PF3D7_1438900	Trx-Px1 thioredoxin peroxidase 1	protein coding
0	Oocyst 2	5.81561e-31	3.32653e-27	0.905503	0.625	0.468	PF3D7_1460300	RPL29 60S ribosomal protein L29, putative	protein coding
0	Oocyst 2	7.86076e-31	4.49636e-27	0.948972	0.554	0.384	PF3D7_0830200	28S ribosomal RNA	rRNA
0	Oocyst 2	7.925e-31	4.5331e-27	1.34961	0.479	0.327	PF3D7_1412300	NTF2 nuclear transport factor 2, putative	protein coding
0	Oocyst 2	2.63306e-30	1.50611e-26	1.05355	0.564	0.433	PF3D7_0209800	UAP56 ATP-dependent RNA helicase UAP56	protein coding
0	Oocyst 2	7.72967e-29	4.42137e-25	0.919911	0.576	0.406	PF3D7_0821700	60S ribosomal protein L22, putative	protein coding
0	Oocyst 2	1.59508e-28	9.12388e-25	1.0929	0.493	0.327	PF3D7_1144000	RPS21 40S ribosomal protein S21	protein coding
0	Oocyst 2	2.46608e-28	1.4106e-24	0.716582	0.699	0.541	PF3D7_0610400	H3 histone H3	protein coding
0	Oocyst 2	2.60381e-27	1.48938e-23	0.938127	0.549	0.403	PF3D7_0517000	60S ribosomal protein L12, putative	protein coding
0	Oocyst 2	5.11284e-27	2.92454e-23	1.35114	0.479	0.341	PF3D7_1148640	28S ribosomal RNA	rRNA
0	Oocyst 2	6.29442e-27	3.60041e-23	0.952018	0.538	0.38	PF3D7_1338200	RPL6 60S ribosomal protein L6, putative	protein coding
0	Oocyst 2	7.09117e-27	4.05615e-23	0.984546	0.535	0.384	PF3D7_0527500	HIP Hsc70-interacting protein	protein coding
0	Oocyst 2	2.02384e-26	1.15763e-22	1.30285	0.436	0.293	PF3D7_1324900	LDH L-lactate dehydrogenase	protein coding
0	Oocyst 2	4.23567e-26	2.4228e-22	0.71489	0.722	0.571	PF3D7_1011800	PREBP PRE-binding protein	protein coding
0	Oocyst 2	5.52531e-26	3.16048e-22	1.00596	0.532	0.401	PF3D7_1461300	40S ribosomal protein S28e, putative	protein coding
0	Oocyst 2	5.9161e-26	3.38401e-22	0.835291	0.582	0.424	PF3D7_0307200	60S ribosomal protein L7, putative	protein coding
0	Oocyst 2	5.86433e-25	3.35439e-21	1.02546	0.534	0.403	PF3D7_0817900	HMGB2 high mobility group protein B2	protein coding
0	Oocyst 2	1.27844e-23	7.31265e-20	0.823703	0.551	0.422	PF3D7_1246200	ACT1 actin I	protein coding
0	Oocyst 2	3.79802e-23	2.17247e-19	0.839224	0.548	0.392	PF3D7_1204300	EIF5A eukaryotic translation initiation factor 5A	protein coding
0	Oocyst 2	4.61928e-23	2.64223e-19	1.15567	0.446	0.315	PF3D7_1019400	60S ribosomal protein L30e, putative	protein coding
0	Oocyst 2	7.61403e-22	4.35523e-18	0.945194	0.465	0.313	PF3D7_1361900	PCNA1 proliferating cell nuclear antigen 1	protein coding
0	Oocyst 2	8.43693e-22	4.82593e-18	1.15261	0.432	0.307	PF3D7_1037300	AAC1 ADP,ATP carrier protein 1	protein coding
0	Oocyst 2	1.83825e-21	1.05148e-17	1.55874	0.355	0.225	PF3D7_1148620	5.8S ribosomal RNA	rRNA
0	Oocyst 2	9.22593e-21	5.27723e-17	0.961926	0.505	0.399	PF3D7_1105800	conserved Apicomplexan protein, unknown function	protein coding
0	Oocyst 2	1.94961e-20	1.11518e-16	1.04858	0.468	0.357	PF3D7_0813900	RPS16 40S ribosomal protein S16, putative	protein coding
0	Oocyst 2	4.37712e-20	2.50371e-16	1.30949	0.402	0.29	PF3D7_1203900	UBC ubiquitin-conjugating enzyme E2	protein coding
0	Oocyst 2	1.00196e-19	5.73123e-16	0.768532	0.545	0.431	PF3D7_0917900	BIP 78 kDa glucose-regulated protein homolog	protein coding
0	Oocyst 2	2.29206e-18	1.31106e-14	1.2187	0.443	0.341	PF3D7_1371300	28S ribosomal RNA	rRNA
0	Oocyst 2	6.42759e-18	3.67658e-14	0.877216	0.535	0.434	PF3D7_1110400	RNA-binding protein, putative	protein coding
0	Oocyst 2	1.6277e-16	9.31045e-13	0.711745	0.586	0.502	PF3D7_0312800	60S ribosomal protein L26, putative	protein coding
0	Oocyst 2	1.98374e-16	1.1347e-12	1.02377	0.455	0.364	PF3D7_0317600	RPS11 40S ribosomal protein S11, putative	protein coding
0	Oocyst 2	4.11124e-15	2.35163e-11	1.03898	0.405	0.318	PF3D7_0919000	NAPS nucleosome assembly protein	protein coding
0	Oocyst 2	6.18009e-15	3.53501e-11	0.948936	0.451	0.361	PF3D7_1441200	60S ribosomal protein L1, putative	protein coding
0	Oocyst 2	1.2107e-14	6.92519e-11	1.41782	0.334	0.243	PF3D7_1029600	ADA adenosine deaminase	protein coding
0	Oocyst 2	1.49233e-14	8.53611e-11	0.564035	0.623	0.558	PF3D7_1309100	60S ribosomal protein L24, putative	protein coding
0	Oocyst 2	3.3675e-14	1.92621e-10	1.03541	0.41	0.324	PF3D7_1006200	ALBA3 DNA/RNA-binding protein Alba 3	protein coding
0	Oocyst 2	5.88909e-14	3.36856e-10	1.03565	0.414	0.339	PF3D7_1126200	RPS18 40S ribosomal protein S18, putative	protein coding
0	Oocyst 2	2.13085e-13	1.21885e-09	1.16431	0.392	0.311	PF3D7_1208300	mACP acyl carrier protein, mitochondrial	protein coding
0	Oocyst 2	3.62211e-13	2.07185e-09	0.971272	0.438	0.371	PF3D7_1004000	60S ribosomal protein L13, putative	protein coding
0	Oocyst 2	5.95608e-13	3.40688e-09	1.10437	0.338	0.247	PF3D7_0705900	ATP synthase subunit C, putative	protein coding
0	Oocyst 2	9.71025e-13	5.55426e-09	0.581561	0.548	0.475	PF3D7_0524000	KASbeta karyopherin beta	protein coding
0	Oocyst 2	1.00837e-12	5.76789e-09	1.04167	0.399	0.322	PF3D7_1457200	TRX1 thioredoxin 1	protein coding
0	Oocyst 2	1.34411e-12	7.68829e-09	1.21253	0.396	0.336	PF3D7_0217800	RPS26 40S ribosomal protein S26	protein coding
0	Oocyst 2	2.09529e-12	1.19851e-08	1.42746	0.314	0.236	PF3D7_0527100	UBC13 ubiquitin-conjugating enzyme E2 13	protein coding
0	Oocyst 2	6.23628e-12	3.56715e-08	0.841734	0.436	0.362	PF3D7_0520000	RPS9 40S ribosomal protein S9, putative	protein coding
0	Oocyst 2	6.58283e-12	3.76538e-08	0.747133	0.476	0.406	PF3D7_1242700	40S ribosomal protein S17, putative	protein coding
0	Oocyst 2	8.2468e-12	4.71717e-08	1.12208	0.377	0.309	PF3D7_1426100	BTF3 transcription factor BTF3, putative	protein coding
0	Oocyst 2	1.12758e-11	6.44978e-08	0.980518	0.418	0.357	PF3D7_1434200	CAM calmodulin	protein coding
0	Oocyst 2	2.68627e-11	1.53655e-07	0.928265	0.429	0.382	PF3D7_1323100	60S ribosomal protein L6, putative	protein coding
0	Oocyst 2	3.20151e-11	1.83127e-07	0.897618	0.375	0.283	PF3D7_MIT00900	LSUG large subunit ribosomal RNA fragment G	rRNA
0	Oocyst 2	5.56273e-11	3.18188e-07	0.921587	0.353	0.269	PF3D7_1343000	PMT phosphoethanolamine N-methyltransferase	protein coding
0	Oocyst 2	1.23253e-10	7.0501e-07	0.957265	0.386	0.325	PF3D7_1441100	conserved Plasmodium protein, unknown function	protein coding
0	Oocyst 2	1.45144e-10	8.30225e-07	0.903671	0.405	0.35	PF3D7_0812400	KARalpha importin alpha	protein coding
0	Oocyst 2	1.5608e-10	8.92776e-07	1.27558	0.325	0.26	PF3D7_0814900	FeSOD superoxide dismutase [Fe]	protein coding
0	Oocyst 2	2.00174e-10	1.145e-06	0.811499	0.407	0.346	PF3D7_1434300	HOP stress-inducible protein 1	protein coding
0	Oocyst 2	2.94723e-10	1.68581e-06	1.21095	0.344	0.285	PF3D7_0932800	CSE1 importin alpha re-exporter, putative	protein coding
0	Oocyst 2	4.50961e-10	2.5795e-06	0.751394	0.482	0.439	PF3D7_0112300	18S ribosomal RNA	rRNA
0	Oocyst 2	9.91485e-10	5.67129e-06	0.530999	0.017	0.09	PF3D7_0423000	conserved Plasmodium protein, unknown function	protein coding
0	Oocyst 2	1.26146e-09	7.21554e-06	1.21728	0.353	0.303	PF3D7_1306400	RPT4 26S proteasome AAA-ATPase subunit RPT4, putative	protein coding
0	Oocyst 2	1.32132e-09	7.55792e-06	0.734732	0.523	0.519	PF3D7_MIT04000	LSUE large subunit ribosomal RNA fragment E	rRNA
0	Oocyst 2	1.53753e-09	8.79467e-06	0.51917	0.027	0.105	PF3D7_0822200	phosphorylated CTD interacting factor 1 WW domain-containing protein, putative	protein coding
0	Oocyst 2	3.41543e-09	1.95363e-05	1.25323	0.306	0.246	PF3D7_1215000	Trx-Px2 thioredoxin peroxidase 2	protein coding
0	Oocyst 2	3.69398e-09	2.11296e-05	0.996597	0.355	0.304	PF3D7_0621800	nascent polypeptide-associated complex subunit alpha, putative	protein coding
0	Oocyst 2	5.04799e-09	2.88745e-05	0.865485	0.049	0.139	PF3D7_0213200	mitochondrial respiratory chain complex II subunit, putative	protein coding
0	Oocyst 2	5.72457e-09	3.27445e-05	0.801354	0.391	0.339	PF3D7_0716300	conserved protein, unknown function	protein coding
0	Oocyst 2	6.57589e-09	3.76141e-05	0.77967	0.074	0.178	PF3D7_1425300	conserved Plasmodium protein, unknown function	protein coding
0	Oocyst 2	7.90089e-09	4.51931e-05	1.0915	0.334	0.281	PF3D7_0505800	SUMO small ubiquitin-related modifier	protein coding
0	Oocyst 2	8.8362e-09	5.05431e-05	0.538009	0.047	0.134	PF3D7_1133000	conserved Plasmodium protein, unknown function	protein coding
0	Oocyst 2	9.60273e-09	5.49276e-05	0.516204	0.019	0.086	PF3D7_1469800	MED22 mediator of RNA polymerase II transcription subunit 22, putative	protein coding
0	Oocyst 2	9.7569e-09	5.58095e-05	0.849155	0.411	0.373	PF3D7_0706400	RPL37 60S ribosomal protein L37	protein coding
0	Oocyst 2	1.07869e-08	6.17008e-05	1.2597	0.309	0.256	PF3D7_1434800	mitochondrial acidic protein MAM33, putative	protein coding
0	Oocyst 2	1.12383e-08	6.42828e-05	0.545953	0.071	0.171	PF3D7_1203000	ORC1 origin recognition complex subunit 1	protein coding
0	Oocyst 2	1.65423e-08	9.4622e-05	0.675184	0.024	0.092	PF3D7_1106200	conserved Plasmodium protein, unknown function	protein coding
0	Oocyst 2	2.10977e-08	0.000120679	0.731758	0.042	0.123	PF3D7_1415100	conserved protein, unknown function	protein coding
0	Oocyst 2	2.22599e-08	0.000127327	0.703201	0.055	0.144	PF3D7_1363500	CCR4-2 CCR4 domain-containing protein 2, putative	protein coding
0	Oocyst 2	2.31836e-08	0.00013261	0.641519	0.016	0.078	PF3D7_1144700	TIC20 apicoplast import protein Tic20, putative	protein coding
0	Oocyst 2	2.35847e-08	0.000134904	0.710353	0.353	0.288	PF3D7_MIT03400	RNA11 ribosomal RNA fragment RNA11	rRNA
0	Oocyst 2	2.59913e-08	0.00014867	0.921232	0.038	0.115	PF3D7_1348900	conserved Plasmodium protein, unknown function	protein coding
0	Oocyst 2	4.91236e-08	0.000280987	1.1009	0.33	0.289	PF3D7_0208200	KRR1 KRR1 small subunit processome component, putative	protein coding
0	Oocyst 2	5.08009e-08	0.000290581	0.549872	0.052	0.136	PF3D7_0905800	conserved Plasmodium protein, unknown function	protein coding
0	Oocyst 2	5.46985e-08	0.000312875	0.549889	0.107	0.223	PF3D7_0413600	RPT3 26S proteasome AAA-ATPase subunit RPT3, putative	protein coding
0	Oocyst 2	6.01885e-08	0.000344278	0.836899	0.035	0.107	PF3D7_0715400	PSOP20 secreted ookinete protein, putative	protein coding
0	Oocyst 2	6.32172e-08	0.000361603	0.607437	0.422	0.371	PF3D7_MIT04100	LSUD large subunit ribosomal RNA fragment D	rRNA
0	Oocyst 2	6.42004e-08	0.000367227	0.582652	0.038	0.112	PF3D7_0105900	3'-5' exonuclease, putative	protein coding
0	Oocyst 2	7.50953e-08	0.000429545	1.3162	0.284	0.234	PF3D7_1144200	conserved Plasmodium protein, unknown function	protein coding
0	Oocyst 2	7.55847e-08	0.000432345	0.541533	0.476	0.426	PF3D7_1445900	DDX17 ATP-dependent RNA helicase DDX17	protein coding
0	Oocyst 2	8.71034e-08	0.000498232	0.544646	0.022	0.085	PF3D7_1245400	50S ribosomal protein L3, mitochondrial, putative	protein coding
0	Oocyst 2	8.72171e-08	0.000498882	1.00345	0.052	0.134	PF3D7_0613400	RPL18 50S ribosomal protein L18, apicoplast, putative	protein coding
0	Oocyst 2	8.85884e-08	0.000506726	0.732977	0.036	0.108	PF3D7_1204700	conserved protein, unknown function	protein coding
0	Oocyst 2	8.86744e-08	0.000507218	0.519504	0.072	0.166	PF3D7_1221200	conserved Plasmodium protein, unknown function	protein coding
0	Oocyst 2	9.59053e-08	0.000548579	0.555656	0.047	0.126	PF3D7_1107200	vacuolar fusion protein CCZ1, putative	protein coding
0	Oocyst 2	1.10817e-07	0.000633872	0.582241	0.027	0.092	PF3D7_1314200	TERT telomerase reverse transcriptase	protein coding
0	Oocyst 2	1.14485e-07	0.000654857	0.577245	0.03	0.097	PF3D7_0907200	GTPase-activating protein, putative	protein coding
0	Oocyst 2	1.24954e-07	0.000714738	0.513827	0.053	0.134	PF3D7_0111500	UMP-CMP kinase, putative	protein coding
0	Oocyst 2	1.28498e-07	0.000735006	0.796323	0.022	0.083	PF3D7_1036600	conserved protein, unknown function	protein coding
0	Oocyst 2	1.4584e-07	0.000834206	0.591768	0.005	0.052	PF3D7_1323000	FabZ beta-hydroxyacyl-ACP dehydratase	protein coding
0	Oocyst 2	1.72143e-07	0.000984658	0.800576	0.082	0.179	PF3D7_0413700	lysine decarboxylase-like protein, putative	protein coding
0	Oocyst 2	1.75805e-07	0.0010056	0.683048	0.02	0.08	PF3D7_1303200	VAMP8 SNARE protein, putative	protein coding
0	Oocyst 2	1.89926e-07	0.00108638	0.502983	0.041	0.113	PF3D7_1432000	SYN11 syntaxin, Qa-SNARE family	protein coding
0	Oocyst 2	2.00308e-07	0.00114576	0.578022	0.086	0.185	PF3D7_0928500	conserved Plasmodium protein, unknown function	protein coding
0	Oocyst 2	2.02088e-07	0.00115594	0.606779	0.047	0.123	PF3D7_0311300	phosphatidylinositol 3- and 4-kinase, putative	protein coding
0	Oocyst 2	2.2113e-07	0.00126486	0.626827	0.035	0.102	PF3D7_1333100	conserved Plasmodium protein, unknown function	protein coding
0	Oocyst 2	2.27564e-07	0.00130166	0.695022	0.031	0.097	PF3D7_0726800	OST2 dolichyl-diphosphooligosaccharide--protein glycosyltransferase subunit OST2, putative	protein coding
0	Oocyst 2	2.82394e-07	0.0016153	0.740701	0.027	0.089	PF3D7_1344800	ATCase aspartate carbamoyltransferase	protein coding
0	Oocyst 2	3.21884e-07	0.00184118	0.582237	0.053	0.131	PF3D7_1141300	APR1 apical polar ring protein APR1, putative	protein coding
0	Oocyst 2	3.22543e-07	0.00184495	0.737178	0.035	0.101	PF3D7_1025800	C4AP2 respiratory chain complex 4 associated protein 2	protein coding
0	Oocyst 2	3.24305e-07	0.00185502	0.600895	0.039	0.109	PF3D7_0913500	AMR4 apicoplast-minus IPP-rescued 4	protein coding
0	Oocyst 2	3.36597e-07	0.00192534	0.841126	0.397	0.371	PF3D7_1437900	HSP40 HSP40, subfamily A	protein coding
0	Oocyst 2	3.80319e-07	0.00217542	0.546878	0.058	0.138	PF3D7_0808400	SEC28 coatomer subunit epsilon, putative	protein coding
0	Oocyst 2	4.37078e-07	0.00250009	0.508633	0.061	0.142	PF3D7_0307700	AKIT10 apicomplexan kinetochore protein 10, putative	protein coding
0	Oocyst 2	4.47568e-07	0.00256009	0.646031	0.049	0.123	PF3D7_1115000	conserved protein, unknown function	protein coding
0	Oocyst 2	4.93276e-07	0.00282154	0.543107	0.047	0.12	PF3D7_1356100	conserved Plasmodium protein, unknown function	protein coding
0	Oocyst 2	4.96553e-07	0.00284029	0.664287	0.039	0.108	PF3D7_1461000	conserved Plasmodium protein, unknown function	protein coding
0	Oocyst 2	4.97356e-07	0.00284487	1.48576	0.009	0.057	PF3D7_1148600	18S ribosomal RNA	rRNA
0	Oocyst 2	4.99315e-07	0.00285608	0.582653	0.057	0.135	PF3D7_1104700	RPC25 DNA-directed RNA polymerase III subunit RPC8, putative	protein coding
0	Oocyst 2	5.41973e-07	0.00310008	0.514886	0.061	0.142	PF3D7_0704300	BLEB basolateral expansion boundary protein BLEB	protein coding
0	Oocyst 2	5.69806e-07	0.00325929	0.629111	0.093	0.191	PF3D7_0111400	GEXP19 gametocyte exported protein 19	protein coding
0	Oocyst 2	5.94222e-07	0.00339895	0.524803	0.083	0.175	PF3D7_1458800	DNA-directed RNA polymerase III subunit RPC5, putative	protein coding
0	Oocyst 2	6.15469e-07	0.00352048	0.540063	0.072	0.158	PF3D7_1317300	RNA-binding protein, putative	protein coding
0	Oocyst 2	6.37161e-07	0.00364456	0.510716	0.074	0.16	PF3D7_1237500	conserved Plasmodium protein, unknown function	protein coding
0	Oocyst 2	6.67491e-07	0.00381805	1.0815	0.325	0.291	PF3D7_0807500	proteasome subunit alpha type-6, putative	protein coding
0	Oocyst 2	7.12057e-07	0.00407296	0.593159	0.03	0.091	PF3D7_1440000	conserved Plasmodium protein, unknown function	protein coding
0	Oocyst 2	7.40804e-07	0.0042374	0.554116	0.052	0.126	PF3D7_0319300	ubiquitin-conjugating enzyme E2, putative	protein coding
0	Oocyst 2	8.76601e-07	0.00501416	0.752942	0.049	0.12	PF3D7_1358400	conserved Plasmodium protein, unknown function	protein coding
0	Oocyst 2	8.79075e-07	0.00502831	0.966646	0.068	0.15	PF3D7_0316300	PPase inorganic pyrophosphatase, putative	protein coding
0	Oocyst 2	8.88284e-07	0.00508099	0.716042	0.061	0.14	PF3D7_0711300	conserved Plasmodium protein, unknown function	protein coding
0	Oocyst 2	9.86391e-07	0.00564216	0.626334	0.047	0.118	PF3D7_0410600	ATRP armadillo-type repeat protein ATRP	protein coding
0	Oocyst 2	1.00763e-06	0.00576365	0.574028	0.03	0.09	PF3D7_1234000	conserved Plasmodium protein, unknown function	protein coding
0	Oocyst 2	1.07408e-06	0.00614376	0.557591	0.068	0.149	PF3D7_0316400	CS domain-containing protein, putative	protein coding
0	Oocyst 2	1.1118e-06	0.00635951	0.500162	0.057	0.131	PF3D7_1029200	WD repeat-containing protein, putative	protein coding
0	Oocyst 2	1.1914e-06	0.00681484	0.83799	0.036	0.099	PF3D7_1452500	STX6 syntaxin-6, putative	protein coding
0	Oocyst 2	1.22782e-06	0.00702315	0.663197	0.042	0.109	PF3D7_1223300	GyrA DNA gyrase subunit A	protein coding
0	Oocyst 2	1.2433e-06	0.00711169	0.843728	0.06	0.136	PF3D7_0108800	mitochondrial carrier protein, putative	protein coding
0	Oocyst 2	1.24827e-06	0.00714009	0.848945	0.033	0.094	PF3D7_1007800	conserved Plasmodium protein, unknown function	protein coding
0	Oocyst 2	1.25675e-06	0.00718863	0.847534	0.053	0.127	PF3D7_0803700	g-tub tubulin gamma chain	protein coding
0	Oocyst 2	1.25857e-06	0.007199	0.925569	0.03	0.089	PF3D7_0215800	ORC5 origin recognition complex subunit 5	protein coding
0	Oocyst 2	1.31764e-06	0.00753689	0.624181	0.077	0.162	PF3D7_0319100	RBX1 E3 ubiquitin-protein ligase RBX1, putative	protein coding
0	Oocyst 2	1.46239e-06	0.00836488	0.840136	0.038	0.101	PF3D7_1472800	HSP20-like chaperone, putative	protein coding
0	Oocyst 2	1.494e-06	0.00854568	0.759513	0.024	0.078	PF3D7_0826300	SPRY domain, putative	protein coding
0	Oocyst 2	1.50681e-06	0.00861893	1.63408	0.239	0.192	PF3D7_1427900	leucine-rich repeat protein	protein coding
0	Oocyst 2	1.51362e-06	0.0086579	0.512246	0.022	0.076	PF3D7_1439200	conserved Plasmodium protein, unknown function	protein coding
0	Oocyst 2	1.52122e-06	0.00870136	0.579253	0.028	0.086	PF3D7_0605900	elongation of fatty acids protein, putative	protein coding
0	Oocyst 2	1.61417e-06	0.00923308	0.664653	0.066	0.145	PF3D7_0208700	SHS2 domain-containing protein, putative	protein coding
0	Oocyst 2	1.63112e-06	0.00933001	0.772049	0.006	0.048	PF3D7_1361400	ADF2 actin-depolymerizing factor 2	protein coding
0	Oocyst 2	1.69546e-06	0.00969803	0.55712	0.05	0.12	PF3D7_1107500	prefoldin, putative	protein coding
0	Oocyst 2	1.71603e-06	0.00981571	0.542904	0.05	0.12	PF3D7_0808000	conserved Plasmodium protein, unknown function	protein coding
0	Oocyst 2	1.75588e-06	0.0100436	0.98591	0.011	0.056	PF3D7_0620600	conserved Plasmodium protein, unknown function	protein coding
0	Oocyst 2	1.79969e-06	0.0102942	0.666571	0.042	0.108	PF3D7_0212000	GDP-fructose:GMP antiporter, putative	protein coding
0	Oocyst 2	1.80172e-06	0.0103058	0.65477	0.024	0.078	PF3D7_0109200	CFIM25 cleavage and polyadenylation specificity factor subunit 5, putative	protein coding
0	Oocyst 2	1.80308e-06	0.0103136	0.633263	0.046	0.113	PF3D7_1203600	CC1HL cytochrome c1 heme lyase, putative	protein coding
0	Oocyst 2	1.81951e-06	0.0104076	0.812923	0.053	0.125	PF3D7_1232200	LPD1 dihydrolipoyl dehydrogenase, mitochondrial	protein coding
0	Oocyst 2	1.85399e-06	0.0106048	1.18589	0.292	0.255	PF3D7_0319600	EF-1delta elongation factor 1-delta, putative	protein coding
0	Oocyst 2	1.87049e-06	0.0106992	0.790937	0.05	0.12	PF3D7_0516000	RAP protein, putative	protein coding
0	Oocyst 2	1.92402e-06	0.0110054	0.711462	0.052	0.122	PF3D7_0816200	VPS2 vacuolar protein sorting-associated protein 2, putative	protein coding
0	Oocyst 2	2.04445e-06	0.0116942	0.544536	0.074	0.156	PF3D7_1417700	conserved protein, unknown function	protein coding
0	Oocyst 2	2.22527e-06	0.0127285	0.895314	0.068	0.146	PF3D7_0316200	conserved Plasmodium protein, unknown function	protein coding
0	Oocyst 2	2.2551e-06	0.0128992	0.555988	0.099	0.194	PF3D7_1205600	tetratricopeptide repeat protein, putative	protein coding
0	Oocyst 2	2.41962e-06	0.0138403	0.998858	0.05	0.119	PF3D7_1116300	CYP19C peptidyl-prolyl cis-trans isomerase	protein coding
0	Oocyst 2	2.44128e-06	0.0139641	1.19438	0.027	0.082	PF3D7_1248600	conserved Plasmodium protein, unknown function	protein coding
0	Oocyst 2	2.44463e-06	0.0139833	0.619287	0.093	0.184	PF3D7_1464400	zinc finger protein, putative	protein coding
0	Oocyst 2	2.44768e-06	0.0140007	0.531623	0.025	0.079	PF3D7_0724400	PAM18 mitochondrial import inner membrane translocase subunit TIM14, putative	protein coding
0	Oocyst 2	2.45241e-06	0.0140278	0.640494	0.052	0.121	PF3D7_1211700	MCM5 DNA replication licensing factor MCM5, putative	protein coding
0	Oocyst 2	2.45923e-06	0.0140668	0.568163	0.104	0.201	PF3D7_0729500	MT-A70 N6-adenosine-methyltransferase MT-A70	protein coding
0	Oocyst 2	2.46162e-06	0.0140805	0.881627	0.352	0.323	PF3D7_0517300	SR1 serine/arginine-rich splicing factor 1	protein coding
0	Oocyst 2	2.49019e-06	0.0142439	0.537939	0.058	0.131	PF3D7_0928000	COX6B cytochrome c oxidase subunit 6B, putative	protein coding
0	Oocyst 2	2.51701e-06	0.0143973	1.00589	0.025	0.079	PF3D7_1214300	geranylgeranyl transferase type-2 subunit beta, putative	protein coding
0	Oocyst 2	2.574e-06	0.0147233	0.707642	0.055	0.126	PF3D7_0618500	MDH malate dehydrogenase	protein coding
0	Oocyst 2	2.57525e-06	0.0147305	0.508673	0.024	0.076	PF3D7_1137500	ribosomal protein S14, apicoplast, putative	protein coding
0	Oocyst 2	2.62683e-06	0.0150255	0.50773	0.135	0.249	PF3D7_0507000	conserved protein, unknown function	protein coding
0	Oocyst 2	2.63019e-06	0.0150447	0.609786	0.066	0.143	PF3D7_0409400	DnaJ heat shock protein 40	protein coding
0	Oocyst 2	2.63373e-06	0.0150649	0.627118	0.066	0.143	PF3D7_1407500	TRM112 multifunctional methyltransferase subunit TRM112, putative	protein coding
0	Oocyst 2	2.64704e-06	0.015141	0.629444	0.028	0.084	PF3D7_0615800	COG4 conserved oligomeric Golgi complex subunit 4, putative	protein coding
0	Oocyst 2	2.65039e-06	0.0151602	0.703902	0.031	0.089	PF3D7_0808450	MPODD respiratory chain complex 2 associated protein 1, putative	protein coding
0	Oocyst 2	2.6976e-06	0.0154303	0.514311	0.036	0.096	PF3D7_0512500	conserved Plasmodium protein, unknown function	protein coding
0	Oocyst 2	2.79682e-06	0.0159978	0.557723	0.06	0.133	PF3D7_0414100	conserved Plasmodium membrane protein, unknown function	protein coding
0	Oocyst 2	2.85918e-06	0.0163545	0.61218	0.066	0.142	PF3D7_1336600	conserved protein, unknown function	protein coding
0	Oocyst 2	3.0858e-06	0.0176508	0.56216	0.135	0.248	PF3D7_0716900	DMT2 drug/metabolite transporter DMT2	protein coding
0	Oocyst 2	3.13495e-06	0.0179319	0.591078	0.052	0.121	PF3D7_1238700	BTB/POZ domain-containing protein, putative	protein coding
0	Oocyst 2	3.20613e-06	0.0183391	0.572482	0.055	0.125	PF3D7_1143500	regulator of chromosome condensation, putative	protein coding
0	Oocyst 2	3.23829e-06	0.018523	0.523658	0.025	0.078	PF3D7_1232600	conserved Plasmodium protein, unknown function	protein coding
0	Oocyst 2	3.37494e-06	0.0193047	0.82516	0.046	0.111	PF3D7_1315500	conserved protein, unknown function	protein coding
0	Oocyst 2	3.40817e-06	0.0194947	0.603152	0.132	0.243	PF3D7_0511000	TCTP histamine-releasing factor	protein coding
0	Oocyst 2	3.42159e-06	0.0195715	0.567711	0.053	0.122	PF3D7_1201500	GPN-loop GTPase, putative	protein coding
0	Oocyst 2	3.42924e-06	0.0196153	0.53829	0.035	0.093	PF3D7_1224100	conserved protein, unknown function	protein coding
0	Oocyst 2	3.57107e-06	0.0204265	0.676672	0.022	0.073	PF3D7_1429600	GEXP03 gametocyte exported protein 3	protein coding
0	Oocyst 2	4.01636e-06	0.0229736	0.504937	0.02	0.07	PF3D7_0706200	conserved protein, unknown function	protein coding
0	Oocyst 2	4.07277e-06	0.0232963	0.793806	0.392	0.376	PF3D7_MIT01300	RNA10 ribosomal RNA fragment RNA10	rRNA
0	Oocyst 2	4.12078e-06	0.0235708	0.760559	0.069	0.146	PF3D7_1034900	MRScyt methionine--tRNA ligase	protein coding
0	Oocyst 2	4.17005e-06	0.0238527	0.583608	0.024	0.075	PF3D7_1223900	50S ribosomal protein L24, putative	protein coding
0	Oocyst 2	4.2078e-06	0.0240686	0.687338	0.028	0.083	PF3D7_1130000	PAGM phosphoacetylglucosamine mutase, putative	protein coding
0	Oocyst 2	4.25751e-06	0.0243529	1.14553	0.042	0.105	PF3D7_0305600	APE1 DNA-(apurinic or apyrimidinic site) endonuclease	protein coding
0	Oocyst 2	4.57482e-06	0.026168	0.610662	0.022	0.072	PF3D7_1409400	conserved protein, unknown function	protein coding
0	Oocyst 2	4.58432e-06	0.0262223	0.702987	0.064	0.138	PF3D7_1414000	RPN13 26S proteasome regulatory subunit RPN13, putative	protein coding
0	Oocyst 2	4.77263e-06	0.0272994	0.581141	0.017	0.064	PF3D7_1454600	ribosomal protein S11, mitochondrial, putative	protein coding
0	Oocyst 2	4.82724e-06	0.0276118	0.832091	0.068	0.143	PF3D7_1425700	vacuolar ER assembly factor VMA12, putative	protein coding
0	Oocyst 2	4.91156e-06	0.0280941	0.544173	0.05	0.116	PF3D7_0202700	OPP octaprenyl pyrophosphate synthase	protein coding
0	Oocyst 2	5.01889e-06	0.028708	0.661986	0.028	0.082	PF3D7_0920200	CS domain protein, putative	protein coding
0	Oocyst 2	5.17011e-06	0.029573	0.514811	0.025	0.077	PF3D7_1221700	FbpA domain protein, putative	protein coding
0	Oocyst 2	5.54327e-06	0.0317075	0.81751	0.308	0.263	PF3D7_MIT03700	SSUF small subunit ribosomal RNA fragment F	rRNA
0	Oocyst 2	5.56304e-06	0.0318206	0.577975	0.427	0.394	PF3D7_0708800	HSP110c heat shock protein 110	protein coding
0	Oocyst 2	5.69594e-06	0.0325808	0.573868	0.027	0.079	PF3D7_1034500	armadillo repeat protein, putative	protein coding
0	Oocyst 2	5.82817e-06	0.0333371	0.537046	0.011	0.053	PF3D7_1145600	TMEM65 domain-containing protein, putative	protein coding
0	Oocyst 2	5.87129e-06	0.0335838	0.642858	0.064	0.138	PF3D7_0308500	activator of Hsp90 ATPase, putative	protein coding
0	Oocyst 2	6.01164e-06	0.0343866	0.96038	0.035	0.091	PF3D7_0622400	conserved protein, unknown function	protein coding
0	Oocyst 2	6.11612e-06	0.0349842	0.874345	0.028	0.081	PF3D7_0307500	SKA2 spindle and kinetochore-associated protein 2, putative	protein coding
0	Oocyst 2	6.15076e-06	0.0351824	1.3556	0.281	0.249	PF3D7_1011400	proteasome subunit beta type-5	protein coding
0	Oocyst 2	6.16235e-06	0.0352486	0.733202	0.025	0.076	PF3D7_1339900	ABCB5 ABC transporter B family member 5, putative	protein coding
0	Oocyst 2	6.58009e-06	0.0376381	0.620383	0.068	0.142	PF3D7_1110300	G-patch domain-containing protein, putative	protein coding
0	Oocyst 2	6.87223e-06	0.0393091	0.619172	0.093	0.179	PF3D7_0322400	regulator of initiation factor 2 (eIF2)	protein coding
0	Oocyst 2	6.93209e-06	0.0396516	0.979972	0.042	0.103	PF3D7_1212100	PPP1 peripheral plastid protein 1, putative	protein coding
0	Oocyst 2	6.96882e-06	0.0398616	0.996575	0.038	0.096	PF3D7_1344600	LipA lipoyl synthase	protein coding
0	Oocyst 2	7.0259e-06	0.0401882	0.763601	0.042	0.103	PF3D7_0105800	cyclin-dependent kinases regulatory subunit, putative	protein coding
0	Oocyst 2	7.11002e-06	0.0406693	0.746093	0.028	0.081	PF3D7_0728800	conserved Plasmodium protein, unknown function	protein coding
0	Oocyst 2	7.22606e-06	0.041333	0.759283	0.033	0.088	PF3D7_1412600	DHS deoxyhypusine synthase	protein coding
0	Oocyst 2	7.33708e-06	0.0419681	0.632212	0.05	0.115	PF3D7_1225300	rRNA-processing protein FCF1, putative	protein coding
0	Oocyst 2	7.39858e-06	0.0423199	1.64038	0.184	0.134	PF3D7_0829800	non-coding RNA	ncRNA
0	Oocyst 2	7.66511e-06	0.0438444	0.569319	0.028	0.08	PF3D7_0927000	P23 HSP90 co-chaperone p23	protein coding
0	Oocyst 2	7.74527e-06	0.044303	0.845585	0.074	0.151	PF3D7_0320500	Nico nicotinamidase, putative	protein coding
0	Oocyst 2	7.85463e-06	0.0449285	0.795767	0.053	0.119	PF3D7_0717000	conserved Plasmodium membrane protein, unknown function	protein coding
0	Oocyst 2	8.35632e-06	0.0477982	0.719786	0.063	0.133	PF3D7_0820200	PGPS phosphatidylglycerophosphate synthase	protein coding
0	Oocyst 2	8.5388e-06	0.0488419	0.632821	0.028	0.08	PF3D7_0932500	DHHC6 palmitoyltransferase DHHC6, putative	protein coding
0	Oocyst 2	8.56293e-06	0.0489799	0.549867	0.024	0.073	PF3D7_0616700	ras GTPAse, putative	protein coding
0	Oocyst 2	8.71254e-06	0.0498357	0.602013	0.013	0.054	PF3D7_0620700	DnaJ protein, putative	protein coding
0	Oocyst 2	8.75264e-06	0.0500651	0.720936	0.074	0.15	PF3D7_1417900	ATPTG9 ATP synthase-associated protein, putative	protein coding
0	Oocyst 2	9.12443e-06	0.0521918	0.878639	0.042	0.102	PF3D7_0932900	conserved Plasmodium protein, unknown function	protein coding
0	Oocyst 2	9.1276e-06	0.0522099	0.53441	0.044	0.104	PF3D7_1225900	conserved Plasmodium protein, unknown function	protein coding
0	Oocyst 2	9.25526e-06	0.0529401	0.507981	0.033	0.087	PF3D7_0724600	protein kinase, putative	protein coding
0	Oocyst 2	9.49429e-06	0.0543073	0.811017	0.038	0.095	PF3D7_1473100	GTPase-activating protein, putative	protein coding
0	Oocyst 2	9.74051e-06	0.0557157	0.548209	0.038	0.094	PF3D7_0917000	MOP condensin complex subunit 3, putative	protein coding
0	Oocyst 2	9.99926e-06	0.0571958	1.13821	0.074	0.15	PF3D7_1229700	mitochondrial respiratory chain complex II subunit, putative	protein coding
0	Oocyst 2	1.03556e-05	0.0592339	0.658935	0.096	0.183	PF3D7_0525200	SMC6 structural maintenance of chromosomes protein 6, putative	protein coding
0	Oocyst 2	1.08177e-05	0.061877	0.801705	0.022	0.069	PF3D7_0607200	RING zinc finger protein, putative	protein coding
0	Oocyst 2	1.08353e-05	0.0619777	0.692523	0.074	0.149	PF3D7_0219400	ribosome associated membrane protein RAMP4, putative	protein coding
0	Oocyst 2	1.09938e-05	0.0628848	0.628622	0.039	0.096	PF3D7_1420600	PANK1 pantothenate kinase 1	protein coding
0	Oocyst 2	1.1122e-05	0.0636177	0.558237	0.036	0.092	PF3D7_0826600	VAMP7 SNARE protein, putative	protein coding
0	Oocyst 2	1.17091e-05	0.0669762	0.532706	0.091	0.175	PF3D7_0503300	SRSF12 serine/arginine-rich splicing factor 12	protein coding
0	Oocyst 2	1.1824e-05	0.0676331	0.640682	0.046	0.106	PF3D7_1439900	TIM triosephosphate isomerase	protein coding
0	Oocyst 2	1.18415e-05	0.0677332	0.599095	0.022	0.069	PF3D7_1251100	conserved Plasmodium protein, unknown function	protein coding
0	Oocyst 2	1.21074e-05	0.0692541	0.852228	0.046	0.106	PF3D7_0312100	E3 ubiquitin-protein ligase	protein coding
0	Oocyst 2	1.23127e-05	0.0704289	0.971794	0.027	0.076	PF3D7_1339800	MZT1 mitotic-spindle organizing protein 1, putative	protein coding
0	Oocyst 2	1.23294e-05	0.0705243	1.25766	0.046	0.106	PF3D7_1452700	U1 snRNP-associated protein, putative	protein coding
0	Oocyst 2	1.29225e-05	0.0739165	0.718522	0.044	0.103	PF3D7_1433000	NOP10 H/ACA ribonucleoprotein complex subunit 3, putative	protein coding
0	Oocyst 2	1.30384e-05	0.0745796	0.781884	0.038	0.093	PF3D7_1422100	ribosomal protein L21, mitochondrial, putative	protein coding
0	Oocyst 2	1.31388e-05	0.0751541	0.741718	0.039	0.096	PF3D7_1409300	DDI1 DNA damage-inducible protein 1	protein coding
0	Oocyst 2	1.31552e-05	0.0752479	0.855311	0.019	0.063	PF3D7_1344000	aminomethyltransferase, putative	protein coding
0	Oocyst 2	1.31717e-05	0.0753421	0.743563	0.082	0.16	PF3D7_1224500	ASF1 histone chaperone ASF1	protein coding
0	Oocyst 2	1.32841e-05	0.0759851	0.550171	0.052	0.115	PF3D7_1110500	VPS35 vacuolar protein sorting-associated protein 35, putative	protein coding
0	Oocyst 2	1.3406e-05	0.0766822	0.587532	0.44	0.426	PF3D7_1465900	40S ribosomal protein S3	protein coding
0	Oocyst 2	1.37241e-05	0.0785017	0.71144	0.025	0.073	PF3D7_1230400	ClpQ ATP-dependent protease subunit ClpQ	protein coding
0	Oocyst 2	1.39439e-05	0.0797589	0.533458	0.038	0.093	PF3D7_0906890	conserved Plasmodium protein, unknown function	protein coding
0	Oocyst 2	1.39822e-05	0.0799784	0.594713	0.042	0.1	PF3D7_0916100	TRX3 thioredoxin 3	protein coding
0	Oocyst 2	1.40261e-05	0.0802295	0.512383	0.028	0.078	PF3D7_1427200	SEL4 selenoprotein 4, putative	protein coding
0	Oocyst 2	1.40391e-05	0.0803034	0.533021	0.019	0.063	PF3D7_0705200	conserved Plasmodium protein, unknown function	protein coding
0	Oocyst 2	1.48043e-05	0.0846807	1.08578	0.046	0.105	PF3D7_1403400	dynein regulatory complex protein, putative	protein coding
0	Oocyst 2	1.51054e-05	0.086403	0.773396	0.025	0.073	PF3D7_0615100	ENR enoyl-acyl carrier reductase	protein coding
0	Oocyst 2	1.54932e-05	0.0886212	0.587376	0.014	0.055	PF3D7_0216400	VPS45 vacuolar protein sorting-associated protein 45	protein coding
0	Oocyst 2	1.55042e-05	0.0886841	0.542939	0.027	0.076	PF3D7_1022800	ISPG 4-hydroxy-3-methylbut-2-en-1-yl diphosphate synthase (ferredoxin)	protein coding
0	Oocyst 2	1.55533e-05	0.088965	0.818102	0.027	0.076	PF3D7_1130900	conserved Plasmodium protein, unknown function	protein coding
0	Oocyst 2	1.55997e-05	0.0892303	0.725118	0.061	0.129	PF3D7_1112400	nucleic acid binding protein, putative	protein coding
0	Oocyst 2	1.56953e-05	0.0897771	0.928862	0.014	0.055	PF3D7_0929700	conserved Plasmodium protein, unknown function	protein coding
0	Oocyst 2	1.58402e-05	0.0906058	0.554745	0.011	0.05	PF3D7_1441700	ATP23 mitochondrial inner membrane protease ATP23, putative	protein coding
0	Oocyst 2	1.58893e-05	0.0908869	0.895886	0.039	0.095	PF3D7_1362000	ApiCOX24 cytochrome c oxidase subunit ApiCOX24, putative	protein coding
0	Oocyst 2	1.62171e-05	0.0927619	1.23471	0.041	0.098	PF3D7_0720900	tetratricopeptide repeat protein, putative	protein coding
0	Oocyst 2	1.64376e-05	0.0940233	0.539366	0.057	0.121	PF3D7_0909300	ARP apoptosis-related protein	protein coding
0	Oocyst 2	1.65918e-05	0.0949049	0.721064	0.053	0.116	PF3D7_1313000	NEDD8 ubiquitin-like protein Nedd8	protein coding
0	Oocyst 2	1.66737e-05	0.0953734	0.642626	0.069	0.14	PF3D7_0813200	CS domain protein, putative	protein coding
0	Oocyst 2	1.67226e-05	0.0956533	0.609687	0.074	0.147	PF3D7_1223200	nucleus export protein BRR6, putative	protein coding
0	Oocyst 2	1.68021e-05	0.0961082	0.710086	0.035	0.088	PF3D7_1443200	heptatricopeptide repeat-containing protein, putative	protein coding
0	Oocyst 2	1.71375e-05	0.0980266	0.868702	0.022	0.068	PF3D7_1322800	C2AP2 respiratory chain complex 2 associated protein 2	protein coding
0	Oocyst 2	1.73015e-05	0.0989648	0.830714	0.047	0.107	PF3D7_1302900	conserved protein, unknown function	protein coding
0	Oocyst 2	1.78762e-05	0.102252	1.03516	0.298	0.273	PF3D7_1125200	ubiquitin-like domain-containing protein, putative	protein coding
0	Oocyst 2	1.78851e-05	0.102303	0.687006	0.053	0.116	PF3D7_0217900	thioesterase/thiol ester dehydrase-isomerase, putative	protein coding
0	Oocyst 2	1.80141e-05	0.103041	0.849849	0.025	0.073	PF3D7_1444700	shikimate dehydrogenase, putative	protein coding
0	Oocyst 2	1.81917e-05	0.104057	0.636265	0.038	0.092	PF3D7_1336700	PV3 parasitophorous vacuolar protein 3, putative	protein coding
0	Oocyst 2	1.88385e-05	0.107756	0.570638	0.124	0.223	PF3D7_1420400	GlyRS glycine--tRNA ligase	protein coding
0	Oocyst 2	1.93551e-05	0.110711	0.566359	0.121	0.216	PF3D7_1020900	ARF1 ADP-ribosylation factor 1	protein coding
0	Oocyst 2	1.96505e-05	0.112401	1.00817	0.057	0.121	PF3D7_1309500	GAR1 H/ACA ribonucleoprotein complex subunit 1, putative	protein coding
0	Oocyst 2	1.98656e-05	0.113631	0.915661	0.017	0.06	PF3D7_1003200	ribosome-binding factor A, putative	protein coding
0	Oocyst 2	2.0396e-05	0.116665	0.770947	0.061	0.128	PF3D7_1464700	ATP synthase (C/AC39) subunit, putative	protein coding
0	Oocyst 2	2.05111e-05	0.117324	0.53418	0.088	0.167	PF3D7_1132900	GCVH glycine cleavage system H protein	protein coding
0	Oocyst 2	2.07733e-05	0.118823	0.557435	0.053	0.115	PF3D7_1309600	ribosomal RNA methyltransferase, putative	protein coding
0	Oocyst 2	2.13653e-05	0.122209	1.1686	0.028	0.077	PF3D7_1462100	conserved Plasmodium protein, unknown function	protein coding
0	Oocyst 2	2.31125e-05	0.132204	0.719468	0.053	0.115	PF3D7_1414100	zinc finger protein, putative	protein coding
0	Oocyst 2	2.35656e-05	0.134795	0.913319	0.024	0.069	PF3D7_0602800	JmjC2 JmjC domain-containing protein 2, putative	protein coding
0	Oocyst 2	2.39792e-05	0.137161	0.702376	0.025	0.072	PF3D7_0910800	NBP35 cytosolic Fe-S cluster assembly factor NBP35, putative	protein coding
0	Oocyst 2	2.44561e-05	0.139889	0.679337	0.022	0.066	PF3D7_0716600	SufS cysteine desulfurase	protein coding
0	Oocyst 2	2.45232e-05	0.140273	0.570301	0.016	0.056	PF3D7_0627600	conserved Plasmodium protein, unknown function	protein coding
0	Oocyst 2	2.49111e-05	0.142492	1.06478	0.052	0.113	PF3D7_0721400	rhoptry protein, putative	protein coding
0	Oocyst 2	2.5094e-05	0.143538	0.799363	0.03	0.079	PF3D7_0825600	COA5 cytochrome c oxidase assembly factor 5, putative	protein coding
0	Oocyst 2	2.51315e-05	0.143752	0.678974	0.044	0.101	PF3D7_1023200	OMPDC orotidine 5'-phosphate decarboxylase	protein coding
0	Oocyst 2	2.55245e-05	0.146	0.677034	0.105	0.193	PF3D7_1213800	PRS prolyl-tRNA synthetase	protein coding
0	Oocyst 2	2.56957e-05	0.146979	0.82853	0.063	0.129	PF3D7_1251300	TMK thymidylate kinase	protein coding
0	Oocyst 2	2.58172e-05	0.147674	1.22943	0.294	0.271	PF3D7_1428300	proliferation-associated protein 2g4, putative	protein coding
0	Oocyst 2	2.60591e-05	0.149058	0.634348	0.11	0.199	PF3D7_1327000	conserved protein, unknown function	protein coding
0	Oocyst 2	2.61329e-05	0.14948	0.510312	0.022	0.066	PF3D7_1215400	conserved Plasmodium protein, unknown function	protein coding
0	Oocyst 2	2.62268e-05	0.150017	0.814114	0.025	0.071	PF3D7_0302600	ABCB4 ABC transporter B family member 4, putative	protein coding
0	Oocyst 2	2.63027e-05	0.150451	0.693064	0.061	0.126	PF3D7_0814100	conserved Plasmodium protein, unknown function	protein coding
0	Oocyst 2	2.63061e-05	0.150471	0.985905	0.063	0.129	PF3D7_1304500	small heat shock protein, putative	protein coding
0	Oocyst 2	2.68798e-05	0.153752	0.602058	0.016	0.056	PF3D7_1316200	ADP-ribosylation factor, putative	protein coding
0	Oocyst 2	2.74622e-05	0.157084	0.967119	0.046	0.103	PF3D7_0518200	MDM2 SWIB/MDM2 domain-containing protein	protein coding
0	Oocyst 2	2.80603e-05	0.160505	0.663659	0.039	0.093	PF3D7_1409700	conserved protein, unknown function	protein coding
0	Oocyst 2	2.83106e-05	0.161936	0.818615	0.359	0.346	PF3D7_0212300	ERF1 eukaryotic peptide chain release factor subunit 1, putative	protein coding
0	Oocyst 2	2.94043e-05	0.168193	0.812388	0.028	0.076	PF3D7_0314700	RNF1 RING finger protein RNF1	protein coding
0	Oocyst 2	2.94548e-05	0.168481	0.658596	0.11	0.199	PF3D7_0803000	CYP81 peptidyl-prolyl cis-trans isomerase	protein coding
0	Oocyst 2	2.98508e-05	0.170746	0.561698	0.025	0.071	PF3D7_1116000	RON4 rhoptry neck protein 4	protein coding
0	Oocyst 2	3.0181e-05	0.172636	0.595546	0.094	0.175	PF3D7_0825400	ATPTG15 ATP synthase-associated protein, putative	protein coding
0	Oocyst 2	3.04249e-05	0.174031	1.49465	0.008	0.042	PF3D7_1121400	WD repeat-containing protein, putative	protein coding
0	Oocyst 2	3.06285e-05	0.175195	0.603778	0.008	0.042	PF3D7_0305900	conserved Plasmodium protein, unknown function	protein coding
0	Oocyst 2	3.06347e-05	0.175231	0.519	0.042	0.097	PF3D7_0522200	TAF10 transcription initiation factor TFIID subunit 10, putative	protein coding
0	Oocyst 2	3.07011e-05	0.17561	0.926181	0.064	0.131	PF3D7_1023300	conserved protein, unknown function	protein coding
0	Oocyst 2	3.10929e-05	0.177851	0.656373	0.053	0.114	PF3D7_0830400	CRA domain-containing protein, putative	protein coding
0	Oocyst 2	3.19998e-05	0.183039	0.605116	0.057	0.118	PF3D7_1427600	MIT3 CorA-like Mg2+ transporter protein, putative	protein coding
0	Oocyst 2	3.31609e-05	0.18968	0.831622	0.064	0.131	PF3D7_1345900	SPC25 kinetochore protein SPC25, putative	protein coding
0	Oocyst 2	3.34241e-05	0.191186	0.619105	0.058	0.121	PF3D7_0709600	POP1 ribonucleases P/MRP protein subunit POP1, putative	protein coding
0	Oocyst 2	3.4205e-05	0.195652	0.582985	0.074	0.144	PF3D7_1333800	Voldacs domain-containing protein, putative	protein coding
0	Oocyst 2	3.52745e-05	0.20177	0.624566	0.046	0.102	PF3D7_1329400	AMPD AMP deaminase	protein coding
0	Oocyst 2	3.55942e-05	0.203599	0.637972	0.006	0.039	PF3D7_0525300	conserved protein, unknown function	protein coding
0	Oocyst 2	3.58762e-05	0.205212	1.0481	0.022	0.065	PF3D7_0933300	conserved Plasmodium protein, unknown function	protein coding
0	Oocyst 2	3.60693e-05	0.206317	0.632645	0.063	0.127	PF3D7_0601900	conserved Plasmodium protein, unknown function	protein coding
0	Oocyst 2	3.77046e-05	0.215671	0.747134	0.039	0.092	PF3D7_1012100	conserved protein, unknown function	protein coding
0	Oocyst 2	3.92021e-05	0.224236	1.20928	0.031	0.08	PF3D7_1433600	SPC1 signal peptidase complex subunit SPC1, putative	protein coding
0	Oocyst 2	3.93638e-05	0.225161	0.748236	0.367	0.355	PF3D7_1229500	CCT3 T-complex protein 1 subunit gamma	protein coding
0	Oocyst 2	4.12201e-05	0.235779	0.70704	0.03	0.077	PF3D7_0621500	RPP1 ribonuclease P/MRP protein subunit RPP1, putative	protein coding
0	Oocyst 2	4.14414e-05	0.237045	0.63634	0.105	0.19	PF3D7_1340800	MPC1 mitochondrial pyruvate carrier protein 1, putative	protein coding
0	Oocyst 2	4.14477e-05	0.237081	1.04072	0.02	0.062	PF3D7_1322600	conserved Plasmodium protein, unknown function	protein coding
0	Oocyst 2	4.16093e-05	0.238005	0.653025	0.102	0.185	PF3D7_1445200	MAK5 ATP-dependent RNA helicase MAK5, putative	protein coding
0	Oocyst 2	4.23395e-05	0.242182	0.622022	0.047	0.103	PF3D7_0822600	SEC23 protein transport protein SEC23	protein coding
0	Oocyst 2	4.32765e-05	0.247542	1.06293	0.016	0.054	PF3D7_0615200	conserved protein, unknown function	protein coding
0	Oocyst 2	4.34904e-05	0.248765	0.597327	0.397	0.39	PF3D7_0813300	NPL domain-containing protein, putative	protein coding
0	Oocyst 2	4.37951e-05	0.250508	0.578328	0.016	0.054	PF3D7_1030800	calmodulin, putative	protein coding
0	Oocyst 2	4.48925e-05	0.256785	0.846554	0.03	0.077	PF3D7_1141200	ATP synthase-associated protein, putative	protein coding
0	Oocyst 2	4.49639e-05	0.257194	0.732296	0.107	0.193	PF3D7_0414000	SMC3 structural maintenance of chromosomes protein 3	protein coding
0	Oocyst 2	4.56037e-05	0.260853	0.877682	0.038	0.089	PF3D7_1442200	YihA2 GTP-binding protein YihA2	protein coding
0	Oocyst 2	4.56963e-05	0.261383	1.20042	0.036	0.086	PF3D7_1322000	nucleoside-diphosphatase, putative	protein coding
0	Oocyst 2	4.70655e-05	0.269214	1.02647	0.105	0.189	PF3D7_0628300	CEPT choline/ethanolaminephosphotransferase, putative	protein coding
0	Oocyst 2	4.76211e-05	0.272393	0.722769	0.075	0.145	PF3D7_0422100	transmembrane emp24 domain-containing protein, putative	protein coding
0	Oocyst 2	4.77491e-05	0.273125	0.552314	0.02	0.062	PF3D7_1355800	SF3B5 splicing factor 3B subunit 5, putative	protein coding
0	Oocyst 2	4.80907e-05	0.275079	0.693556	0.069	0.135	PF3D7_0504000	ATPase3 cation transporting P-ATPase	protein coding
0	Oocyst 2	4.92678e-05	0.281812	0.645444	0.02	0.062	PF3D7_1440600	SOC3 protein SOC3, putative	protein coding
0	Oocyst 2	4.97184e-05	0.28439	0.934789	0.028	0.074	PF3D7_1339600	conserved Plasmodium protein, unknown function	protein coding
0	Oocyst 2	5.01294e-05	0.28674	0.774484	0.071	0.138	PF3D7_0407400	conserved Plasmodium protein, unknown function	protein coding
0	Oocyst 2	5.03912e-05	0.288238	1.21367	0.03	0.076	PF3D7_0515100	ROM9 rhomboid protease ROM9	protein coding
0	Oocyst 2	5.23707e-05	0.299561	0.820422	0.024	0.066	PF3D7_0321300	conserved Plasmodium protein, unknown function	protein coding
0	Oocyst 2	5.25898e-05	0.300814	0.603458	0.064	0.128	PF3D7_0602200	MYND-type zinc finger protein, putative	protein coding
0	Oocyst 2	5.4063e-05	0.309241	0.625107	0.046	0.1	PF3D7_1202500	TGS1 trimethylguanosine synthase, putative	protein coding
0	Oocyst 2	5.41507e-05	0.309742	0.534901	0.107	0.191	PF3D7_1145800	conserved Plasmodium protein, unknown function	protein coding
0	Oocyst 2	5.41538e-05	0.309759	0.945456	0.014	0.051	PF3D7_1417300	ATG4 autophagy-related protein 4, putative	protein coding
0	Oocyst 2	5.44469e-05	0.311436	0.633126	0.014	0.051	PF3D7_1347300	conserved Plasmodium membrane protein, unknown function	protein coding
0	Oocyst 2	5.47039e-05	0.312906	0.740204	0.072	0.14	PF3D7_0917600	PRP43 pre-mRNA-splicing factor ATP-dependent RNA helicase PRP43, putative	protein coding
0	Oocyst 2	5.62182e-05	0.321568	0.545526	0.121	0.212	PF3D7_0621300	PUF3 mRNA-binding protein PUF3	protein coding
0	Oocyst 2	5.68603e-05	0.325241	0.846785	0.068	0.132	PF3D7_0522300	18S rRNA (guanine-N(7))-methyltransferase, putative	protein coding
0	Oocyst 2	5.69014e-05	0.325476	0.754961	0.035	0.083	PF3D7_1460500	conserved Plasmodium protein, unknown function	protein coding
0	Oocyst 2	5.70945e-05	0.326581	0.85494	0.019	0.059	PF3D7_0522700	SufA iron-sulfur cluster assembly protein SufA	protein coding
0	Oocyst 2	5.79954e-05	0.331734	0.561663	0.035	0.083	PF3D7_0905000	ATPTG4 ATP synthase-associated protein, putative	protein coding
0	Oocyst 2	5.79954e-05	0.331734	0.666487	0.035	0.083	PF3D7_0804400	METAP1c methionine aminopeptidase 1c, putative	protein coding
0	Oocyst 2	5.81305e-05	0.332507	0.67801	0.038	0.088	PF3D7_0908600	ribosomal RNA methyltransferase, putative	protein coding
0	Oocyst 2	5.83802e-05	0.333935	0.888693	0.044	0.097	PF3D7_API03600	ClpM chaperone protein ClpM	protein coding
0	Oocyst 2	5.96801e-05	0.34137	0.907578	0.042	0.095	PF3D7_0502200	MPV17 protein Mpv17, putative	protein coding
0	Oocyst 2	5.97395e-05	0.34171	0.992072	0.047	0.102	PF3D7_1428900	conserved Plasmodium protein, unknown function	protein coding
0	Oocyst 2	6.00881e-05	0.343704	0.515572	0.105	0.188	PF3D7_1473200	DnaJ protein, putative	protein coding
0	Oocyst 2	6.09502e-05	0.348635	0.741476	0.036	0.085	PF3D7_1010700	dolichyl-phosphate-mannose--protein mannosyltransferase, putative	protein coding
0	Oocyst 2	6.10679e-05	0.349309	0.661293	0.057	0.116	PF3D7_0505500	MSH6 DNA mismatch repair protein MSH6, putative	protein coding
0	Oocyst 2	6.12374e-05	0.350278	0.858408	0.061	0.123	PF3D7_1317100	MCM4 DNA replication licensing factor MCM4	protein coding
0	Oocyst 2	6.16517e-05	0.352648	0.805296	0.086	0.16	PF3D7_0904800	RPA1 replication protein A1, small fragment	protein coding
0	Oocyst 2	6.17975e-05	0.353482	0.510238	0.028	0.073	PF3D7_1436900	histidine triad protein, putative	protein coding
0	Oocyst 2	6.2432e-05	0.357111	0.591681	0.019	0.058	PF3D7_1308600	conserved Plasmodium protein, unknown function	protein coding
0	Oocyst 2	6.24741e-05	0.357352	0.743657	0.03	0.076	PF3D7_1364500	RRP45 exosome complex component RRP45, putative	protein coding
0	Oocyst 2	6.54519e-05	0.374385	0.626808	0.014	0.05	PF3D7_0622700	conserved Plasmodium membrane protein, unknown function	protein coding
0	Oocyst 2	6.57779e-05	0.376249	0.979426	0.022	0.063	PF3D7_1451700	CNB calcineurin subunit B	protein coding
0	Oocyst 2	6.58528e-05	0.376678	0.655904	0.039	0.09	PF3D7_1337100	PK6 protein kinase 6	protein coding
0	Oocyst 2	6.90505e-05	0.394969	0.661267	0.011	0.045	PF3D7_0820400	conserved Plasmodium protein, unknown function	protein coding
0	Oocyst 2	6.96828e-05	0.398585	0.534209	0.046	0.099	PF3D7_1411100	conserved Plasmodium membrane protein, unknown function	protein coding
0	Oocyst 2	6.98144e-05	0.399338	0.56972	0.069	0.134	PF3D7_0522800	BUD31 pre-mRNA-splicing factor BUD31, putative	protein coding
0	Oocyst 2	7.07629e-05	0.404764	1.04519	0.033	0.08	PF3D7_1132800	AQP aquaglyceroporin	protein coding
0	Oocyst 2	7.27741e-05	0.416268	0.710612	0.024	0.065	PF3D7_0815900	aLipDH dihydrolipoyl dehydrogenase, apicoplast	protein coding
0	Oocyst 2	7.43847e-05	0.42548	0.524459	0.107	0.189	PF3D7_0520800	conserved protein, unknown function	protein coding
0	Oocyst 2	7.46849e-05	0.427198	0.742542	0.085	0.157	PF3D7_0932300	M18AAP M18 aspartyl aminopeptidase	protein coding
0	Oocyst 2	7.47006e-05	0.427287	0.610632	0.08	0.149	PF3D7_0405100	SEC24B protein transport protein Sec24B, putative	protein coding
0	Oocyst 2	7.47256e-05	0.427431	0.650638	0.047	0.101	PF3D7_1415800	KsgA1 ribosomal RNA small subunit methyltransferase A1	protein coding
0	Oocyst 2	7.55748e-05	0.432288	0.574743	0.078	0.147	PF3D7_1002900	conserved Plasmodium protein, unknown function	protein coding
0	Oocyst 2	7.84447e-05	0.448704	0.567962	0.104	0.184	PF3D7_0729300	NMD3 60S ribosomal export protein NMD3, putative	protein coding
0	Oocyst 2	7.99913e-05	0.457551	0.769483	0.033	0.079	PF3D7_1355600	PIP1 PhIL1 interacting protein PIP1	protein coding
0	Oocyst 2	8.00685e-05	0.457992	0.543055	0.129	0.221	PF3D7_0921200	conserved Plasmodium membrane protein, unknown function	protein coding
0	Oocyst 2	8.20453e-05	0.469299	0.671377	0.071	0.135	PF3D7_1358000	patatin-like phospholipase, putative	protein coding
0	Oocyst 2	8.29187e-05	0.474295	0.894918	0.031	0.077	PF3D7_0928300	conserved Plasmodium protein, unknown function	protein coding
0	Oocyst 2	8.48448e-05	0.485312	0.653727	0.1	0.179	PF3D7_1215300	CPN10 10 kDa chaperonin	protein coding
0	Oocyst 2	9.30933e-05	0.532493	0.59087	0.064	0.125	PF3D7_0727500	mTERF domain-containing protein, putative	protein coding
0	Oocyst 2	9.33804e-05	0.534136	1.0479	0.016	0.052	PF3D7_0104200	StAR-related lipid transfer protein	protein coding
0	Oocyst 2	9.41436e-05	0.538502	0.716974	0.069	0.132	PF3D7_0218500	SNRPD2 small nuclear ribonucleoprotein Sm D2, putative	protein coding
0	Oocyst 2	9.6512e-05	0.552048	0.812294	0.06	0.119	PF3D7_1410700	conserved protein, unknown function	protein coding
0	Oocyst 2	9.67366e-05	0.553333	1.0026	0.014	0.049	PF3D7_1222800	conserved Plasmodium protein, unknown function	protein coding
0	Oocyst 2	9.80522e-05	0.560859	1.02223	0.077	0.145	PF3D7_0529800	conserved Plasmodium protein, unknown function	protein coding
0	Oocyst 2	9.83905e-05	0.562794	0.894364	0.019	0.057	PF3D7_1122100	GPI16 GPI transamidase component GPI16, putative	protein coding
0	Oocyst 2	9.89407e-05	0.565941	0.71113	0.08	0.148	PF3D7_1359200	HMGB4 high mobility group protein B4, putative	protein coding
0	Oocyst 2	9.92047e-05	0.567451	0.929515	0.064	0.125	PF3D7_MIT02000	RNA3 ribosomal RNA fragment RNA3	rRNA
0	Oocyst 2	9.96066e-05	0.56975	0.566434	0.035	0.081	PF3D7_1463400	DNA-directed RNA polymerase III subunit RPC4, putative	protein coding
0	Oocyst 2	0.000100987	0.577644	0.690339	0.022	0.062	PF3D7_1314100	conserved Plasmodium protein, unknown function	protein coding
0	Oocyst 2	0.000101971	0.583276	0.703007	0.061	0.121	PF3D7_0409600	RPA1 replication protein A1, large subunit	protein coding
0	Oocyst 2	0.000104455	0.597484	0.704274	0.097	0.174	PF3D7_1448300	conserved protein, unknown function	protein coding
0	Oocyst 2	0.000105509	0.603513	0.884709	0.031	0.076	PF3D7_1353500	TFB4 RNA polymerase II transcription factor B p34 subunit, putative	protein coding
0	Oocyst 2	0.000107146	0.612874	0.578328	0.091	0.164	PF3D7_0208800	protein P22, putative	protein coding
0	Oocyst 2	0.000107171	0.613019	1.58962	0.17	0.127	PF3D7_MIT00700	RNA24t ribosomal RNA fragment RNA24t	rRNA
0	Oocyst 2	0.00010978	0.627941	0.56338	0.057	0.113	PF3D7_0925700	HDAC1 histone deacetylase 1	protein coding
0	Oocyst 2	0.000112266	0.642159	0.920816	0.011	0.044	PF3D7_0109600	CoSP cold-shock protein, putative	protein coding
0	Oocyst 2	0.000114046	0.652342	0.62527	0.036	0.083	PF3D7_1222500	DPH6 diphthine--ammonia ligase, putative	protein coding
0	Oocyst 2	0.00011598	0.663408	0.567124	0.071	0.134	PF3D7_1108900	tetratricopeptide repeat protein, putative	protein coding
0	Oocyst 2	0.000116055	0.663833	0.754348	0.057	0.113	PF3D7_0804800	CYP24 peptidyl-prolyl cis-trans isomerase	protein coding
0	Oocyst 2	0.000119792	0.685212	0.835143	0.082	0.15	PF3D7_1125600	C4AP1 respiratory chain complex 4 associated protein 1	protein coding
0	Oocyst 2	0.000119921	0.685948	0.991705	0.06	0.118	PF3D7_1431000	ribosomal protein L17, mitochondrial, putative	protein coding
0	Oocyst 2	0.000120402	0.688699	0.915474	0.013	0.046	PF3D7_MIT01600	SSUE small subunit ribosomal RNA fragment E	rRNA
0	Oocyst 2	0.000121485	0.694896	0.685616	0.033	0.078	PF3D7_1368100	RPN11 26S proteasome regulatory subunit RPN11, putative	protein coding
0	Oocyst 2	0.000121764	0.696489	0.71703	0.006	0.035	PF3D7_1123200	LRR11 F-box protein FBXL2, putative	protein coding
0	Oocyst 2	0.000121909	0.697321	0.610403	0.033	0.078	PF3D7_0908800	mitochondrial carrier protein, putative	protein coding
0	Oocyst 2	0.000123015	0.703648	0.728517	0.03	0.073	PF3D7_1402000	DHH phosphoesterase, putative	protein coding
0	Oocyst 2	0.00012325	0.704992	0.726256	0.058	0.115	PF3D7_0823100	RWD domain-containing protein, putative	protein coding
0	Oocyst 2	0.000124306	0.711029	1.10066	0.031	0.076	PF3D7_1028200	RING zinc finger protein, putative	protein coding
0	Oocyst 2	0.000125797	0.719558	0.771399	0.061	0.12	PF3D7_1242800	rabGDI rab specific GDP dissociation inhibitor	protein coding
0	Oocyst 2	0.000126233	0.722054	1.00505	0.028	0.071	PF3D7_0628900	RAP protein, putative	protein coding
0	Oocyst 2	0.000126893	0.725826	0.765141	0.036	0.083	PF3D7_0316700	YOP1 protein YOP1, putative	protein coding
0	Oocyst 2	0.000128142	0.732974	0.819299	0.069	0.131	PF3D7_0524600	50S ribosomal protein L12, apicoplast, putative	protein coding
0	Oocyst 2	0.000129038	0.738095	0.569907	0.003	0.029	PF3D7_1023500	conserved Plasmodium protein, unknown function	protein coding
0	Oocyst 2	0.000129557	0.741063	0.859928	0.019	0.056	PF3D7_1454300	KIN SNF1-related serine/threonine protein kinase KIN	protein coding
0	Oocyst 2	0.000130807	0.748213	0.580116	0.028	0.07	PF3D7_1446400	pdhB pyruvate dehydrogenase E1 component subunit beta	protein coding
0	Oocyst 2	0.00013123	0.750634	0.88122	0.066	0.127	PF3D7_1113300	UGT UDP-galactose transporter, putative	protein coding
0	Oocyst 2	0.000133016	0.760852	0.519556	0.024	0.063	PF3D7_0507600	CAF40 protein CAF40, putative	protein coding
0	Oocyst 2	0.000133543	0.763867	0.629787	0.036	0.082	PF3D7_1021400	endomembrane protein 70, putative	protein coding
0	Oocyst 2	0.00013519	0.773284	0.817568	0.064	0.124	PF3D7_1361100	SEC24A protein transport protein Sec24A	protein coding
0	Oocyst 2	0.000135616	0.775722	0.6763	0.124	0.213	PF3D7_0210200	conserved Plasmodium protein, unknown function	protein coding
0	Oocyst 2	0.0001387	0.793365	0.555977	0.108	0.189	PF3D7_0621200	PDX1 pyridoxine biosynthesis protein PDX1	protein coding
0	Oocyst 2	0.000139146	0.795917	0.834177	0.05	0.103	PF3D7_1357900	pyrroline-5-carboxylate reductase, putative	protein coding
0	Oocyst 2	0.000140054	0.801111	0.77276	0.05	0.103	PF3D7_0918300	EIF3F eukaryotic translation initiation factor 3 subunit F, putative	protein coding
0	Oocyst 2	0.000141991	0.812188	0.79665	0.107	0.187	PF3D7_0528700	CYP23 peptidyl-prolyl cis-trans isomerase	protein coding
0	Oocyst 2	0.000143284	0.819584	0.715741	0.093	0.165	PF3D7_1028400	ribosome biogenesis protein RPF2, putative	protein coding
0	Oocyst 2	0.000144312	0.825464	0.61729	0.091	0.162	PF3D7_1202200	PIC mitochondrial phosphate carrier protein	protein coding
0	Oocyst 2	0.000146126	0.83584	0.657467	0.049	0.101	PF3D7_0501800	CAF1A CAF-1 p150 homolog	protein coding
0	Oocyst 2	0.000147639	0.844497	0.807146	0.078	0.144	PF3D7_1442100	RPA3 replication factor A protein 3, putative	protein coding
0	Oocyst 2	0.000148228	0.847865	0.516129	0.115	0.197	PF3D7_0524100	conserved Plasmodium protein, unknown function	protein coding
0	Oocyst 2	0.000152091	0.869963	0.821514	0.035	0.079	PF3D7_1356700	DnaJ protein, putative	protein coding
0	Oocyst 2	0.000153818	0.879837	0.589135	0.014	0.048	PF3D7_1326800	SYN18 syntaxin, Qa-SNARE family	protein coding
0	Oocyst 2	0.000157052	0.89834	0.565188	0.069	0.13	PF3D7_0920000	ELO3 elongation of fatty acids protein, putative	protein coding
0	Oocyst 2	0.000159451	0.912059	1.09825	0.262	0.237	PF3D7_1446200	LAP M17 leucyl aminopeptidase	protein coding
0	Oocyst 2	0.000160557	0.918389	0.642448	0.122	0.209	PF3D7_1225800	UBA1 ubiquitin-activating enzyme E1	protein coding
0	Oocyst 2	0.000160633	0.918823	0.722855	0.024	0.063	PF3D7_1228200	conserved Plasmodium protein, unknown function	protein coding
0	Oocyst 2	0.000162161	0.92756	0.843161	0.064	0.123	PF3D7_0505900	MED11 mediator of RNA polymerase II transcription subunit 11, putative	protein coding
0	Oocyst 2	0.000164269	0.939621	1.03258	0.03	0.072	PF3D7_1002500	conserved protein, unknown function	protein coding
0	Oocyst 2	0.00016599	0.949462	0.961926	0.011	0.042	PF3D7_1224200	BRO1 domain-containing protein, putative	protein coding
0	Oocyst 2	0.000167893	0.96035	0.863388	0.104	0.181	PF3D7_0411900	DNA polymerase alpha catalytic subunit A	protein coding
0	Oocyst 2	0.000170013	0.972476	0.541189	0.044	0.093	PF3D7_1112500	RNA transcription, translation and transport factor protein, putative	protein coding
0	Oocyst 2	0.000170224	0.973682	0.896991	0.019	0.055	PF3D7_1249000	conserved Plasmodium membrane protein, unknown function	protein coding
0	Oocyst 2	0.000170589	0.97577	0.582151	0.022	0.06	PF3D7_1243800	WDR82 WD repeat-containing protein 82, putative	protein coding
0	Oocyst 2	0.00017163	0.981722	0.719747	0.028	0.07	PF3D7_0314100	vesicle transport v-SNARE protein, putative	protein coding
0	Oocyst 2	0.000173041	0.989795	0.894297	0.057	0.112	PF3D7_0928600	conserved Plasmodium protein, unknown function	protein coding
0	Oocyst 2	0.000174751	0.999578	0.882088	0.028	0.07	PF3D7_0727100	conserved protein, unknown function	protein coding
0	Oocyst 2	0.000178153	1	0.638084	0.088	0.157	PF3D7_1028800	conserved protein, unknown function	protein coding
0	Oocyst 2	0.000185638	1	0.585733	0.008	0.037	PF3D7_0212900	ATEL1 arginyl-tRNA--protein transferase	protein coding
0	Oocyst 2	0.000186567	1	1.16719	0.009	0.039	PF3D7_1312300	ribosomal protein S35, mitochondrial, putative	protein coding
0	Oocyst 2	0.000186911	1	1.06175	0.014	0.047	PF3D7_API01700	RPS3 ribosomal protein S3, putative	protein coding
0	Oocyst 2	0.000187572	1	0.552348	0.025	0.064	PF3D7_1436400	conserved Plasmodium protein, unknown function	protein coding
0	Oocyst 2	0.00018761	1	1.36842	0.246	0.221	PF3D7_1353900	proteasome subunit alpha type-7, putative	protein coding
0	Oocyst 2	0.00018858	1	0.754958	0.085	0.153	PF3D7_0520900	SAHH S-adenosyl-L-homocysteine hydrolase	protein coding
0	Oocyst 2	0.000189249	1	0.571736	0.024	0.062	PF3D7_1449800	conserved protein, unknown function	protein coding
0	Oocyst 2	0.000191328	1	0.569569	0.036	0.081	PF3D7_1006900	PPPDE peptidase, putative	protein coding
0	Oocyst 2	0.00019343	1	0.544338	0.013	0.044	PF3D7_0502800	DnaJ protein, putative	protein coding
0	Oocyst 2	0.000195772	1	0.742701	0.031	0.074	PF3D7_1200100	VAR erythrocyte membrane protein 1, PfEMP1	protein coding
0	Oocyst 2	0.000196885	1	0.926688	0.033	0.076	PF3D7_0515900	NIF2 NLI interacting factor-like phosphatase, putative	protein coding
0	Oocyst 2	0.000200034	1	0.54013	0.011	0.042	PF3D7_1472500	conserved Plasmodium protein, unknown function	protein coding
0	Oocyst 2	0.000202634	1	0.577717	0.053	0.106	PF3D7_0532100	ETRAMP5 early transcribed membrane protein 5	protein coding
0	Oocyst 2	0.000203637	1	0.858581	0.014	0.047	PF3D7_1317500	conserved protein, unknown function	protein coding
0	Oocyst 2	0.000207492	1	1.04368	0.036	0.081	PF3D7_0927300	FH fumarate hydratase	protein coding
0	Oocyst 2	0.000209697	1	0.880443	0.068	0.127	PF3D7_1455200	methyltransferase AAMT	protein coding
0	Oocyst 2	0.000217413	1	0.800161	0.06	0.115	PF3D7_0912100	zinc finger protein, putative	protein coding
0	Oocyst 2	0.00021758	1	0.612468	0.027	0.066	PF3D7_0811000	CUL1 cullin-1, putative	protein coding
0	Oocyst 2	0.00021815	1	0.633502	0.135	0.226	PF3D7_1249100	THUMP domain-containing protein, putative	protein coding
0	Oocyst 2	0.000221838	1	0.731045	0.014	0.047	PF3D7_0925600	zinc binding protein (Yippee), putative	protein coding
0	Oocyst 2	0.00022415	1	0.72087	0.041	0.087	PF3D7_1458700	exonuclease V, mitochondrial, putative	protein coding
0	Oocyst 2	0.000226764	1	0.804283	0.075	0.138	PF3D7_0816400	EF-hand calcium-binding domain-containing protein, putative	protein coding
0	Oocyst 2	0.000226889	1	0.626729	0.102	0.177	PF3D7_1012500	phosphoglucomutase, putative	protein coding
0	Oocyst 2	0.000231593	1	0.885093	0.074	0.136	PF3D7_0306400	FAD-dependent glycerol-3-phosphate dehydrogenase, putative	protein coding
0	Oocyst 2	0.000231596	1	0.787563	0.074	0.135	PF3D7_1320800	dihydrolipoyllysine-residue succinyltransferase component of 2-oxoglutarate dehydrogenase complex	protein coding
0	Oocyst 2	0.000235509	1	0.968613	0.046	0.094	PF3D7_1351200	conserved Plasmodium protein, unknown function	protein coding
0	Oocyst 2	0.000246088	1	0.950631	0.111	0.191	PF3D7_0717700	serine--tRNA ligase, putative	protein coding
0	Oocyst 2	0.000246731	1	0.698691	0.061	0.116	PF3D7_0716500	conserved Plasmodium protein, unknown function	protein coding
0	Oocyst 2	0.000247384	1	1.11855	0.064	0.122	PF3D7_0418500	BET3 trafficking protein particle complex subunit 3, putative	protein coding
0	Oocyst 2	0.000249483	1	1.05295	0.027	0.066	PF3D7_1222900	conserved Plasmodium protein, unknown function	protein coding
0	Oocyst 2	0.000250828	1	0.859483	0.03	0.07	PF3D7_0111200	conserved protein, unknown function	protein coding
0	Oocyst 2	0.000251451	1	0.712506	0.052	0.103	PF3D7_1369400	conserved Plasmodium protein, unknown function	protein coding
0	Oocyst 2	0.000252405	1	1.03156	0.077	0.14	PF3D7_0829300	LSM8 U6 snRNA-associated Sm-like protein LSm8, putative	protein coding
0	Oocyst 2	0.000252677	1	0.666947	0.03	0.07	PF3D7_1304700	CYC4 cyclin	protein coding
0	Oocyst 2	0.000254558	1	0.576222	0.165	0.271	PF3D7_0706000	importin-7, putative	protein coding
0	Oocyst 2	0.00025699	1	0.657113	0.097	0.169	PF3D7_1413900	DnaJ protein, putative	protein coding
0	Oocyst 2	0.000260311	1	0.967111	0.017	0.051	PF3D7_1223000	conserved Plasmodium protein, unknown function	protein coding
0	Oocyst 2	0.000262658	1	0.749853	0.052	0.103	PF3D7_0807300	RAB18 ras-related protein Rab-18	protein coding
0	Oocyst 2	0.000263726	1	0.673739	0.024	0.061	PF3D7_0824200	conserved Plasmodium protein, unknown function	protein coding
0	Oocyst 2	0.00026877	1	0.692481	0.038	0.082	PF3D7_1427800	RRP41 exosome complex component RRP41	protein coding
0	Oocyst 2	0.000269342	1	0.541675	0.144	0.238	PF3D7_0321600	DDX42 ATP-dependent RNA helicase DDX42, putative	protein coding
0	Oocyst 2	0.000273407	1	0.715019	0.055	0.107	PF3D7_0110200	ERV1 FAD-linked sulfhydryl oxidase ERV1, putative	protein coding
0	Oocyst 2	0.000277139	1	0.806366	0.008	0.035	PF3D7_1463500	fam-a protein	protein coding
0	Oocyst 2	0.00027835	1	0.850613	0.046	0.093	PF3D7_0511700	CGI121 EKC/KEOPS complex subunit CGI121	protein coding
0	Oocyst 2	0.000278748	1	0.809999	0.107	0.183	PF3D7_0103900	PIESP15 parasite-infected erythrocyte surface protein	protein coding
0	Oocyst 2	0.000288442	1	0.612047	0.071	0.129	PF3D7_0629800	cullin-2, putative	protein coding
0	Oocyst 2	0.000293542	1	0.991941	0.058	0.112	PF3D7_1337900	conserved Plasmodium protein, unknown function	protein coding
0	Oocyst 2	0.000297355	1	0.618538	0.047	0.095	PF3D7_1127100	dUTPase dUTP pyrophosphatase	protein coding
0	Oocyst 2	0.000298583	1	1.0546	0.061	0.116	PF3D7_0524700	TOM22 mitochondrial import receptor subunit TOM22, putative	protein coding
0	Oocyst 2	0.000303998	1	0.734349	0.097	0.169	PF3D7_1225700	VAC14 domain-containing protein, putative	protein coding
0	Oocyst 2	0.00031235	1	0.610749	0.02	0.055	PF3D7_1012800	conserved Plasmodium protein, unknown function	protein coding
0	Oocyst 2	0.00031383	1	0.927732	0.017	0.05	PF3D7_1454100	tRNA intron endonuclease, putative	protein coding
0	Oocyst 2	0.000320932	1	1.07669	0.289	0.275	PF3D7_0530000	conserved Plasmodium protein, unknown function	protein coding
0	Oocyst 2	0.000322963	1	0.935355	0.078	0.141	PF3D7_0601600	tetratricopeptide repeat protein, putative	protein coding
0	Oocyst 2	0.000324707	1	0.953038	0.027	0.065	PF3D7_1346900	conserved Plasmodium protein, unknown function	protein coding
0	Oocyst 2	0.000326041	1	0.719806	0.052	0.102	PF3D7_1022200	folate-biopterin transporter, putative	protein coding
0	Oocyst 2	0.000332334	1	0.640599	0.14	0.231	PF3D7_1448500	conserved Plasmodium protein, unknown function	protein coding
0	Oocyst 2	0.000332924	1	0.729746	0.113	0.19	PF3D7_1437200	ribonucleoside-diphosphate reductase large subunit, putative	protein coding
0	Oocyst 2	0.000333536	1	0.5491	0.077	0.138	PF3D7_0907000	conserved Plasmodium protein, unknown function	protein coding
0	Oocyst 2	0.000334396	1	0.799856	0.035	0.076	PF3D7_0628800	GATB glutamyl-tRNA(Gln) amidotransferase subunit B	protein coding
0	Oocyst 2	0.00033629	1	0.725049	0.108	0.184	PF3D7_0316600	FNT formate-nitrite transporter	protein coding
0	Oocyst 2	0.000339374	1	0.636959	0.115	0.192	PF3D7_0816000	RRB1 ribosome assembly protein RRB1, putative	protein coding
0	Oocyst 2	0.000341647	1	0.615615	0.086	0.152	PF3D7_0815000	SEL3 selenoprotein 3	protein coding
0	Oocyst 2	0.000342142	1	1.11225	0.041	0.086	PF3D7_0519300	COX10 heme O synthase	protein coding
0	Oocyst 2	0.000346659	1	1.01195	0.025	0.062	PF3D7_0904400	SPC3 signal peptidase complex subunit 3, putative	protein coding
0	Oocyst 2	0.000350952	1	0.629545	0.115	0.193	PF3D7_0729400	ribosome biogenesis protein BRX1, putative	protein coding
0	Oocyst 2	0.000360233	1	1.16694	0.036	0.079	PF3D7_0312500	MFR3 apicomplexan amino acid transporter ApiAT10	protein coding
0	Oocyst 2	0.000360527	1	1.02331	0.031	0.072	PF3D7_0910900	DNA primase large subunit, putative	protein coding
0	Oocyst 2	0.00036794	1	0.577152	0.394	0.399	PF3D7_1234900	CHCH domain-containing protein, putative	protein coding
0	Oocyst 2	0.000368629	1	0.727272	0.006	0.032	PF3D7_0610000	ribosomal protein L19, mitochondrial, putative	protein coding
0	Oocyst 2	0.000370461	1	1.08213	0.035	0.076	PF3D7_0627400	TIM22 mitochondrial import inner membrane translocase subunit TIM22, putative	protein coding
0	Oocyst 2	0.000386566	1	0.795612	0.083	0.147	PF3D7_1307000	RRP40 exosome complex component RRP40, putative	protein coding
0	Oocyst 2	0.000400067	1	0.831965	0.016	0.047	PF3D7_1415500	conserved Plasmodium membrane protein, unknown function	protein coding
0	Oocyst 2	0.000419277	1	0.744518	0.03	0.069	PF3D7_1327800	ribose-phosphate pyrophosphokinase, putative	protein coding
0	Oocyst 2	0.000420846	1	1.01452	0.024	0.059	PF3D7_0815700	Ub apicoplast ubiquitin-like protein AUBL	protein coding
0	Oocyst 2	0.000421646	1	0.739882	0.097	0.167	PF3D7_1474600	VMP1 vacuole membrane protein 1, putative	protein coding
0	Oocyst 2	0.000423195	1	1.2165	0.292	0.286	PF3D7_1338100	RPN3 26S proteasome regulatory subunit RPN3, putative	protein coding
0	Oocyst 2	0.000423365	1	0.670365	0.038	0.08	PF3D7_1305500	MKP1 mitogen-activated protein kinase phosphatase 1, putative	protein coding
0	Oocyst 2	0.000423671	1	0.532002	0.014	0.044	PF3D7_1011300	ARV1 protein ARV1, putative	protein coding
0	Oocyst 2	0.000428645	1	0.686427	0.014	0.044	PF3D7_0908000	PMP1 plasma membrane protein 1, putative	protein coding
0	Oocyst 2	0.000429098	1	1.04625	0.072	0.131	PF3D7_1137400	regulator of chromosome condensation, putative	protein coding
0	Oocyst 2	0.000430833	1	0.960074	0.014	0.044	PF3D7_0409500	3-ketodihydrosphingosine reductase, putative	protein coding
0	Oocyst 2	0.000437809	1	1.1927	0.028	0.066	PF3D7_API02600	RPS11 apicoplast ribosomal protein S11	protein coding
0	Oocyst 2	0.000439304	1	0.790449	0.057	0.107	PF3D7_0603200	BCS1 mitochondrial chaperone BCS1, putative	protein coding
0	Oocyst 2	0.000444143	1	0.523855	0.009	0.037	PF3D7_1005700	peptidase, putative	protein coding
0	Oocyst 2	0.000445148	1	0.650827	0.042	0.087	PF3D7_1104800	metabolite/drug transporter, putative	protein coding
0	Oocyst 2	0.000445594	1	0.576523	0.024	0.059	PF3D7_1369700	SNRPA1 U2 small nuclear ribonucleoprotein A', putative	protein coding
0	Oocyst 2	0.000448906	1	0.507743	0.019	0.052	PF3D7_1407900	PMI plasmepsin I	protein coding
0	Oocyst 2	0.000450731	1	1.03173	0.044	0.089	PF3D7_0904500	prefoldin subunit 4, putative	protein coding
0	Oocyst 2	0.000454463	1	0.889703	0.02	0.054	PF3D7_0214200	mRPL13 ribosomal protein L13, mitochondrial	protein coding
0	Oocyst 2	0.000454679	1	0.671682	0.14	0.227	PF3D7_0423200	BSD-domain protein, putative	protein coding
0	Oocyst 2	0.000456174	1	1.1013	0.019	0.052	PF3D7_1427500	MSH2-1 DNA mismatch repair protein MSH2, putative	protein coding
0	Oocyst 2	0.000466713	1	0.705011	0.027	0.063	PF3D7_1135000	PQ-loop repeat-containing protein	protein coding
0	Oocyst 2	0.00046959	1	1.11893	0.085	0.149	PF3D7_0915000	NDH2 type II NADH:ubiquinone oxidoreductase	protein coding
0	Oocyst 2	0.000472289	1	0.751078	0.041	0.084	PF3D7_0606900	GLP2 glutaredoxin-like protein	protein coding
0	Oocyst 2	0.000475025	1	0.539835	0.126	0.206	PF3D7_1123400	ERF3 eukaryotic peptide chain release factor GTP-binding subunit, putative	protein coding
0	Oocyst 2	0.000475425	1	0.974474	0.044	0.089	PF3D7_0920100	chaperone, putative	protein coding
0	Oocyst 2	0.000478256	1	1.20232	0.011	0.039	PF3D7_1146700	kinesin-X4, putative	protein coding
0	Oocyst 2	0.000483503	1	0.91133	0.025	0.061	PF3D7_0812220	YihA3 GTP-binding protein YihA3	protein coding
0	Oocyst 2	0.000486532	1	0.785889	0.068	0.123	PF3D7_1409200	conserved Plasmodium protein, unknown function	protein coding
0	Oocyst 2	0.000489317	1	0.61781	0.028	0.066	PF3D7_1304000	CAPH condensin complex subunit 2, putative	protein coding
0	Oocyst 2	0.000489742	1	0.72504	0.046	0.091	PF3D7_0508200	ceramide synthase CERS1, putative	protein coding
0	Oocyst 2	0.000491869	1	0.544491	0.05	0.098	PF3D7_0907300	prefoldin-like protein, putative	protein coding
0	Oocyst 2	0.000494267	1	0.661982	0.116	0.193	PF3D7_1362200	RUVB3 RuvB-like helicase 3	protein coding
0	Oocyst 2	0.000506376	1	0.820868	0.089	0.155	PF3D7_1315600	PIS phosphatidylinositol synthase	protein coding
0	Oocyst 2	0.000520733	1	0.567615	0.03	0.068	PF3D7_1318100	FD ferredoxin	protein coding
0	Oocyst 2	0.000523293	1	0.729713	0.047	0.093	PF3D7_0811100	mitochondrial carrier protein, putative	protein coding
0	Oocyst 2	0.000528251	1	0.560496	0.036	0.077	PF3D7_1113400	DSK2 ubiquitin domain-containing protein DSK2, putative	protein coding
0	Oocyst 2	0.000529933	1	0.652208	0.057	0.106	PF3D7_1349800	GPN-loop GTPase, putative	protein coding
0	Oocyst 2	0.000530926	1	0.684658	0.017	0.049	PF3D7_1363200	PNKP bifunctional polynucleotide phosphatase/kinase	protein coding
0	Oocyst 2	0.0005364	1	0.670038	0.005	0.028	PF3D7_1229200	non-coding RNA	ncRNA
0	Oocyst 2	0.000540257	1	1.09524	0.022	0.056	PF3D7_0708300	BUD32 EKC/KEOPS complex subunit BUD32	protein coding
0	Oocyst 2	0.000541131	1	0.982248	0.064	0.118	PF3D7_0710500	conserved protein, unknown function	protein coding
0	Oocyst 2	0.000543032	1	1.32222	0.009	0.036	PF3D7_0110300	Plasmodium RNA of unknown function RUF5	ncRNA
0	Oocyst 2	0.000543789	1	0.805193	0.009	0.036	PF3D7_0418900	conserved protein, unknown function	protein coding
0	Oocyst 2	0.000544482	1	1.0419	0.036	0.077	PF3D7_1458400	ADCL aminodeoxychorismate lyase	protein coding
0	Oocyst 2	0.000551956	1	0.621154	0.008	0.033	PF3D7_1205700	tGLO2 targeted glyoxalase II	protein coding
0	Oocyst 2	0.000566732	1	0.931389	0.027	0.063	PF3D7_1441400	FACT-S FACT complex subunit SSRP1, putative	protein coding
0	Oocyst 2	0.000568361	1	0.835803	0.042	0.086	PF3D7_0916500	UFD1 ubiquitin fusion degradation protein 1	protein coding
0	Oocyst 2	0.000581217	1	0.758253	0.02	0.053	PF3D7_1251400	conserved Plasmodium protein, unknown function	protein coding
0	Oocyst 2	0.000582626	1	0.682215	0.022	0.056	PF3D7_1360100	RRM1 RNA-binding protein, putative	protein coding
0	Oocyst 2	0.0005849	1	0.656845	0.017	0.048	PF3D7_API02400	ORF91 probable protein, unknown function	protein coding
0	Oocyst 2	0.000586799	1	0.974819	0.05	0.097	PF3D7_MIT02800	RNA6 ribosomal RNA fragment RNA6	rRNA
0	Oocyst 2	0.000592514	1	1.11522	0.019	0.051	PF3D7_1314300	MACRO domain-containing protein, putative	protein coding
0	Oocyst 2	0.000592973	1	1.05782	0.019	0.051	PF3D7_0317900	conserved protein, unknown function	protein coding
0	Oocyst 2	0.000600417	1	0.953242	0.082	0.142	PF3D7_0417500	memo-like protein	protein coding
0	Oocyst 2	0.000600487	1	1.72462	0.019	0.051	PF3D7_1437100	conserved protein, unknown function	protein coding
0	Oocyst 2	0.000606213	1	0.755187	0.027	0.063	PF3D7_1306600	V-type proton ATPase subunit H, putative	protein coding
0	Oocyst 2	0.000622085	1	0.863958	0.046	0.09	PF3D7_1202800	DNA/RNA-binding protein, putative	protein coding
0	Oocyst 2	0.000622986	1	0.554134	0.108	0.18	PF3D7_1453800	GluPho glucose-6-phosphate dehydrogenase-6-phosphogluconolactonase	protein coding
0	Oocyst 2	0.000623966	1	0.747805	0.024	0.058	PF3D7_1311000	ISD11 protein ISD11	protein coding
0	Oocyst 2	0.000626177	1	0.760333	0.05	0.097	PF3D7_1003700	MKT1 domain-containing protein, putative	protein coding
0	Oocyst 2	0.000626413	1	0.760064	0.03	0.067	PF3D7_1115500	ApiAP2 AP2 domain transcription factor, putative	protein coding
0	Oocyst 2	0.000633731	1	0.650451	0.141	0.229	PF3D7_1006700	conserved Plasmodium protein, unknown function	protein coding
0	Oocyst 2	0.0006559	1	0.92426	0.063	0.115	PF3D7_0422300	alpha tubulin 2	protein coding
0	Oocyst 2	0.000657885	1	0.778504	0.099	0.167	PF3D7_0812700	SNRPC U1 small nuclear ribonucleoprotein C, putative	protein coding
0	Oocyst 2	0.000659747	1	1.19905	0.028	0.065	PF3D7_1348500	TBC domain protein, putative	protein coding
0	Oocyst 2	0.000665264	1	0.786594	0.041	0.083	PF3D7_0605200	acylphosphatase, putative	protein coding
0	Oocyst 2	0.000669125	1	0.832533	0.036	0.076	PF3D7_1465100	COG6 conserved oligomeric Golgi complex subunit 6, putative	protein coding
0	Oocyst 2	0.000686125	1	1.1173	0.025	0.06	PF3D7_1346600	C2AP4 respiratory chain complex 2 associated protein 4	protein coding
0	Oocyst 2	0.000694945	1	0.67415	0.011	0.038	PF3D7_1323300	N-acetyltransferase, GNAT family, putative	protein coding
0	Oocyst 2	0.00069662	1	0.844841	0.121	0.199	PF3D7_0605800	RAD50 DNA repair protein RAD50, putative	protein coding
0	Oocyst 2	0.000701049	1	0.875435	0.042	0.085	PF3D7_1204500	snRNA-activating protein complex subunit 1, putative	protein coding
0	Oocyst 2	0.000704475	1	0.548471	0.03	0.066	PF3D7_0105100	conserved Apicomplexan protein, unknown function	protein coding
0	Oocyst 2	0.00070882	1	1.02843	0.046	0.089	PF3D7_1314500	transmembrane emp24 domain-containing protein, putative	protein coding
0	Oocyst 2	0.000731847	1	0.632988	0.386	0.387	PF3D7_MIT01500	LSUF large subunit ribosomal RNA fragment F	rRNA
0	Oocyst 2	0.000738522	1	0.91634	0.038	0.078	PF3D7_0211200	RAB5a ras-related protein Rab-5A	protein coding
0	Oocyst 2	0.000740806	1	0.527646	0.151	0.239	PF3D7_0812100	proteasome activator complex subunit 4, putative	protein coding
0	Oocyst 2	0.000744297	1	0.640296	0.008	0.032	PF3D7_1431800	E-NTPDase ectonucleoside triphosphate diphosphohydrolase, putative	protein coding
0	Oocyst 2	0.000752092	1	0.708489	0.002	0.021	PF3D7_0115100	Plasmodium exported protein (PHISTa), unknown function	protein coding
0	Oocyst 2	0.000766227	1	0.988547	0.061	0.112	PF3D7_1419200	ATrx1 thioredoxin-like protein, putative	protein coding
0	Oocyst 2	0.000770305	1	1.40056	0.017	0.047	PF3D7_1241300	ribosome-binding factor A, putative	protein coding
0	Oocyst 2	0.000777213	1	1.00315	0.039	0.08	PF3D7_1446600	CEN2 centrin-2	protein coding
0	Oocyst 2	0.000778258	1	0.91934	0.035	0.073	PF3D7_1440800	MFS6 major facilitator superfamily domain-containing protein, putative	protein coding
0	Oocyst 2	0.000785558	1	1.13633	0.259	0.241	PF3D7_1031700	I3 protein phosphatase inhibitor 3	protein coding
0	Oocyst 2	0.000785915	1	0.807362	0.089	0.152	PF3D7_1402300	RPN6 26S proteasome regulatory subunit RPN6	protein coding
0	Oocyst 2	0.000788553	1	0.96083	0.075	0.132	PF3D7_1330600	elongation factor Tu, putative	protein coding
0	Oocyst 2	0.000790433	1	0.704791	0.057	0.105	PF3D7_1430900	COX2B cytochrome c oxidase subunit 2B, putative	protein coding
0	Oocyst 2	0.000790437	1	0.82361	0.083	0.143	PF3D7_0933900	Fip1 domain-containing protein, putative	protein coding
0	Oocyst 2	0.000807754	1	0.768013	0.069	0.123	PF3D7_1214000	conserved protein, unknown function	protein coding
0	Oocyst 2	0.000815491	1	1.1787	0.049	0.094	PF3D7_1439700	leucine carboxyl methyltransferase, putative	protein coding
0	Oocyst 2	0.000833972	1	0.725113	0.011	0.037	PF3D7_0823600	LipB lipoate-protein ligase B	protein coding
0	Oocyst 2	0.000840824	1	1.19275	0.011	0.037	PF3D7_0815500	conserved Plasmodium protein, unknown function	protein coding
0	Oocyst 2	0.000855594	1	1.02001	0.278	0.267	PF3D7_1439800	vesicle-associated membrane protein, putative	protein coding
0	Oocyst 2	0.000864405	1	1.07233	0.069	0.123	PF3D7_0602400	EF-G elongation factor G	protein coding
0	Oocyst 2	0.000872053	1	0.850425	0.055	0.102	PF3D7_0412000	LITAF-like zinc finger protein, putative	protein coding
0	Oocyst 2	0.000873246	1	0.747296	0.085	0.144	PF3D7_0925900	LCN parasitophorous vacuolar protein 5, putative	protein coding
0	Oocyst 2	0.00087794	1	0.91563	0.066	0.118	PF3D7_0512700	OPRT orotate phosphoribosyltransferase	protein coding
0	Oocyst 2	0.000893007	1	0.700204	0.133	0.215	PF3D7_0414300	Rab5-interacting protein, putative	protein coding
0	Oocyst 2	0.000904469	1	0.628345	0.078	0.135	PF3D7_1328400	conserved protein, unknown function	protein coding
0	Oocyst 2	0.000906495	1	0.990439	0.083	0.143	PF3D7_1415200	DNA-directed RNA polymerases I and III subunit RPAC2, putative	protein coding
0	Oocyst 2	0.000909895	1	1.09222	0.057	0.105	PF3D7_1007600	conserved protein, unknown function	protein coding
0	Oocyst 2	0.000910495	1	0.917445	0.031	0.068	PF3D7_1414800	SMB1 small nuclear ribonucleoprotein-associated protein B, putative	protein coding
0	Oocyst 2	0.000917721	1	1.16289	0.017	0.047	PF3D7_0320600	conserved protein, unknown function	protein coding
0	Oocyst 2	0.000922051	1	0.738645	0.069	0.121	PF3D7_1368900	conserved protein, unknown function	protein coding
0	Oocyst 2	0.000924219	1	0.86791	0.035	0.073	PF3D7_0810700	conserved Plasmodium protein, unknown function	protein coding
0	Oocyst 2	0.000932862	1	0.539801	0.06	0.108	PF3D7_0515700	GAP40 glideosome-associated protein 40, putative	protein coding
0	Oocyst 2	0.000940854	1	0.775749	0.063	0.113	PF3D7_1412800	NMT peptide N-myristoyltransferase	protein coding
0	Oocyst 2	0.000954011	1	0.862505	0.104	0.172	PF3D7_1135800	conserved Plasmodium protein, unknown function	protein coding
0	Oocyst 2	0.000958541	1	1.0172	0.286	0.276	PF3D7_1457000	SPP signal peptide peptidase	protein coding
0	Oocyst 2	0.000973497	1	1.02107	0.022	0.054	PF3D7_1308100	CCAAT-binding transcription factor, putative	protein coding
0	Oocyst 2	0.000985999	1	1.14506	0.016	0.044	PF3D7_1131300	conserved Plasmodium protein, unknown function	protein coding
0	Oocyst 2	0.00100371	1	1.03565	0.052	0.097	PF3D7_0314400	PPP6 serine/threonine protein phosphatase 6, putative	protein coding
0	Oocyst 2	0.00101468	1	0.538323	0.035	0.072	PF3D7_1107400	RAD51 DNA repair protein RAD51	protein coding
0	Oocyst 2	0.00104098	1	0.712868	0.094	0.157	PF3D7_0527000	MCM3 DNA replication licensing factor MCM3, putative	protein coding
0	Oocyst 2	0.00104254	1	1.14877	0.024	0.056	PF3D7_0713600	ribosomal protein S5, mitochondrial, putative	protein coding
0	Oocyst 2	0.00105799	1	1.00436	0.32	0.325	PF3D7_1142500	RPL28 60S ribosomal protein L28	protein coding
0	Oocyst 2	0.00106193	1	1.14528	0.064	0.115	PF3D7_0715900	CDF zinc transporter, putative	protein coding
0	Oocyst 2	0.00107186	1	0.691645	0.089	0.15	PF3D7_1332800	eukaryotic translation initiation factor 6, putative	protein coding
0	Oocyst 2	0.00108385	1	0.890413	0.066	0.117	PF3D7_0519900	conserved protein, unknown function	protein coding
0	Oocyst 2	0.00109757	1	1.03666	0.072	0.126	PF3D7_1111000	NSUN2 RNA cytosine C(5)-methyltransferase NSUN2	protein coding
0	Oocyst 2	0.00112915	1	1.18887	0.052	0.097	PF3D7_1021300	apicoplast integral membrane protein, putative	protein coding
0	Oocyst 2	0.00113589	1	0.594941	0.047	0.089	PF3D7_1456900	conserved protein, unknown function	protein coding
0	Oocyst 2	0.0011435	1	0.847133	0.072	0.125	PF3D7_1219900	ribulose-phosphate 3-epimerase, putative	protein coding
0	Oocyst 2	0.00118921	1	0.858996	0.019	0.048	PF3D7_1437800	TRAPPC5 41-2 protein	protein coding
0	Oocyst 2	0.00120197	1	1.53327	0.027	0.06	PF3D7_1215600	conserved protein, unknown function	protein coding
0	Oocyst 2	0.00121557	1	0.896653	0.005	0.025	PF3D7_1110700	ALP1 actin-like protein, putative	protein coding
0	Oocyst 2	0.00123206	1	0.547345	0.006	0.028	PF3D7_1145700	bicoid-interacting protein BIN3, putative	protein coding
0	Oocyst 2	0.00127123	1	0.598089	0.148	0.232	PF3D7_1315900	exportin-T, putative	protein coding
0	Oocyst 2	0.00127212	1	0.649083	0.017	0.046	PF3D7_1358500	zinc finger protein, putative	protein coding
0	Oocyst 2	0.00128336	1	1.15095	0.014	0.041	PF3D7_1369000	GPAA1 glycosylphosphatidylinositol anchor attachment 1 protein, putative	protein coding
0	Oocyst 2	0.00129384	1	1.03938	0.055	0.1	PF3D7_0318600	cleavage and polyadenylation specificity factor, putative	protein coding
0	Oocyst 2	0.00129594	1	0.974648	0.025	0.057	PF3D7_0626200	conserved Plasmodium protein, unknown function	protein coding
0	Oocyst 2	0.0013019	1	0.753908	0.035	0.071	PF3D7_1236000	vesicle transport v-SNARE protein VTI1, putative	protein coding
0	Oocyst 2	0.00134429	1	1.08716	0.011	0.036	PF3D7_API03500	RPL11 apicoplast ribosomal protein L11, putative	protein coding
0	Oocyst 2	0.00134663	1	0.643119	0.011	0.036	PF3D7_1435000	COX15 cytochrome c oxidase assembly protein COX15, putative	protein coding
0	Oocyst 2	0.00135074	1	1.12069	0.011	0.036	PF3D7_1209800	ATP11 ATP synthase mitochondrial F1 complex assembly factor 1, putative	protein coding
0	Oocyst 2	0.00135177	1	1.09859	0.078	0.134	PF3D7_1303300	conserved Plasmodium protein, unknown function	protein coding
0	Oocyst 2	0.00137981	1	0.818055	0.013	0.038	PF3D7_0828900	conserved protein, unknown function	protein coding
0	Oocyst 2	0.00138157	1	1.02062	0.02	0.05	PF3D7_1210700	conserved Plasmodium protein, unknown function	protein coding
0	Oocyst 2	0.00139612	1	1.339	0.013	0.038	PF3D7_1307500	conserved Plasmodium protein, unknown function	protein coding
0	Oocyst 2	0.00140036	1	0.705784	0.115	0.185	PF3D7_0723600	proteasome assembly chaperone 4, putative	protein coding
0	Oocyst 2	0.00143264	1	1.20463	0.016	0.043	PF3D7_1459500	conserved Plasmodium protein, unknown function	protein coding
0	Oocyst 2	0.00144335	1	0.981028	0.028	0.062	PF3D7_0512200	GS glutathione synthetase	protein coding
0	Oocyst 2	0.00144583	1	1.38581	0.036	0.073	PF3D7_0611000	SNARE associated Golgi protein, putative	protein coding
0	Oocyst 2	0.00147024	1	0.943532	0.042	0.082	PF3D7_1126900	SNRPF small nuclear ribonucleoprotein F, putative	protein coding
0	Oocyst 2	0.00148435	1	0.711389	0.02	0.05	PF3D7_1450300	CPR NADPH--cytochrome P450 reductase, putative	protein coding
0	Oocyst 2	0.00150303	1	0.5736	0.042	0.082	PF3D7_1215900	SR10 serpentine receptor 10	protein coding
0	Oocyst 2	0.00152666	1	0.635421	0.033	0.068	PF3D7_1408900	tRNA-dihydrouridine synthase, putative	protein coding
0	Oocyst 2	0.00153386	1	0.88	0.017	0.045	PF3D7_0927700	PPP4 serine/threonine protein phosphatase 4, putative	protein coding
0	Oocyst 2	0.00153455	1	1.1266	0.036	0.073	PF3D7_1314000	conserved protein, unknown function	protein coding
0	Oocyst 2	0.00153699	1	1.0975	0.052	0.095	PF3D7_0309000	YVH1 dual specificity protein phosphatase	protein coding
0	Oocyst 2	0.00153886	1	0.803317	0.336	0.342	PF3D7_0503800	RPL31 60S ribosomal protein L31	protein coding
0	Oocyst 2	0.00155428	1	1.08995	0.049	0.091	PF3D7_0705400	MCM7 DNA replication licensing factor MCM7	protein coding
0	Oocyst 2	0.00155924	1	0.918006	0.083	0.139	PF3D7_1312700	conserved Plasmodium protein, unknown function	protein coding
0	Oocyst 2	0.00157226	1	1.45309	0.009	0.033	PF3D7_0205300	conserved Plasmodium protein, unknown function	protein coding
0	Oocyst 2	0.00157601	1	1.28286	0.052	0.095	PF3D7_1331300	SEC11 signal peptidase 21 kDa subunit	protein coding
0	Oocyst 2	0.00158031	1	0.706163	0.1	0.163	PF3D7_1342700	RPB12 DNA-directed RNA polymerases I, II, and III subunit RPABC4, putative	protein coding
0	Oocyst 2	0.00162361	1	0.877344	0.011	0.035	PF3D7_0928100	conserved Plasmodium protein, unknown function	protein coding
0	Oocyst 2	0.00162511	1	0.850507	0.107	0.173	PF3D7_1102400	PPCS phosphopantothenate--cysteine ligase, putative	protein coding
0	Oocyst 2	0.00162994	1	0.87694	0.011	0.035	PF3D7_0617300	RNA-binding protein, putative	protein coding
0	Oocyst 2	0.00164584	1	0.981872	0.055	0.099	PF3D7_1024300	ATPTG10 ATP synthase-associated protein, putative	protein coding
0	Oocyst 2	0.0016578	1	1.27858	0.068	0.117	PF3D7_1208600	TIM10 mitochondrial import inner membrane translocase subunit TIM10, putative	protein coding
0	Oocyst 2	0.00166129	1	1.47613	0.02	0.05	PF3D7_1435900	conserved Plasmodium protein, unknown function	protein coding
0	Oocyst 2	0.0016729	1	0.871903	0.071	0.121	PF3D7_1435400	EMC4 ER membrane protein complex subunit 4, putative	protein coding
0	Oocyst 2	0.00168655	1	0.823737	0.017	0.045	PF3D7_1314600	LipL1 lipoate-protein ligase 1	protein coding
0	Oocyst 2	0.0016869	1	1.0858	0.031	0.066	PF3D7_0920500	ADP-ribosylation factor, putative	protein coding
0	Oocyst 2	0.00175402	1	0.773704	0.115	0.184	PF3D7_1355500	PP5 serine/threonine protein phosphatase 5	protein coding
0	Oocyst 2	0.00175461	1	0.879564	0.038	0.074	PF3D7_1132300	nucleic acid binding protein, putative	protein coding
0	Oocyst 2	0.001771	1	0.863032	0.025	0.056	PF3D7_0606800	VFT1 VFT protein	protein coding
0	Oocyst 2	0.0017752	1	0.747825	0.025	0.056	PF3D7_1411800	conserved Plasmodium protein, unknown function	protein coding
0	Oocyst 2	0.00178354	1	1.05249	0.011	0.035	PF3D7_1140300	P-loop containing nucleoside triphosphate hydrolase, putative	protein coding
0	Oocyst 2	0.00181052	1	1.18044	0.089	0.148	PF3D7_0211800	AsnRS asparagine--tRNA ligase	protein coding
0	Oocyst 2	0.00183424	1	0.598641	0.047	0.087	PF3D7_0312000	HTH domain-containing protein, putative	protein coding
0	Oocyst 2	0.00183685	1	0.783161	0.06	0.105	PF3D7_0529100	ATrx2 thioredoxin-like protein, putative	protein coding
0	Oocyst 2	0.0018436	1	0.579768	0.03	0.063	PF3D7_0935000	SNRPB2 U2 small nuclear ribonucleoprotein B'', putative	protein coding
0	Oocyst 2	0.00185405	1	0.738689	0.13	0.207	PF3D7_1104400	Trx-mero thioredoxin-like mero protein	protein coding
0	Oocyst 2	0.00189909	1	1.13332	0.063	0.11	PF3D7_0817800	C3AP3 respiratory chain complex 3 associated protein 3	protein coding
0	Oocyst 2	0.00190926	1	0.834279	0.057	0.101	PF3D7_0217400	conserved protein, unknown function	protein coding
0	Oocyst 2	0.00197343	1	1.11056	0.042	0.081	PF3D7_0626700	ATPase	protein coding
0	Oocyst 2	0.00199391	1	0.681347	0.016	0.042	PF3D7_1002600	conserved Plasmodium protein, unknown function	protein coding
0	Oocyst 2	0.00200701	1	1.06681	0.061	0.107	PF3D7_0715000	PNPase 4-nitrophenylphosphatase	protein coding
0	Oocyst 2	0.00201134	1	0.985927	0.082	0.136	PF3D7_0924200	heptatricopeptide repeat-containing protein, putative	protein coding
0	Oocyst 2	0.00202019	1	0.524153	0.005	0.024	PF3D7_1141500	conserved Plasmodium protein, unknown function	protein coding
0	Oocyst 2	0.00202374	1	0.927173	0.014	0.039	PF3D7_0906700	LRR9 leucine-rich repeat protein	protein coding
0	Oocyst 2	0.00202449	1	1.25505	0.063	0.11	PF3D7_1325700	conserved Plasmodium protein, unknown function	protein coding
0	Oocyst 2	0.00203069	1	0.778071	0.104	0.166	PF3D7_1012600	GMPS GMP synthase [glutamine-hydrolyzing]	protein coding
0	Oocyst 2	0.00203511	1	0.887201	0.05	0.091	PF3D7_0621600	tRNA Serine	tRNA
0	Oocyst 2	0.00205839	1	1.06674	0.022	0.051	PF3D7_0205100	conserved Plasmodium protein, unknown function	protein coding
0	Oocyst 2	0.00211533	1	0.806216	0.02	0.049	PF3D7_0614700	F-box protein FBXO6, putative	protein coding
0	Oocyst 2	0.00211759	1	1.06039	0.303	0.308	PF3D7_1237700	conserved protein, unknown function	protein coding
0	Oocyst 2	0.00218139	1	0.813741	0.008	0.029	PF3D7_1122000	conserved protein, unknown function	protein coding
0	Oocyst 2	0.00218152	1	0.981143	0.075	0.127	PF3D7_1022900	ApiCOX13 CDGSH iron-sulfur domain-containing protein, putative	protein coding
0	Oocyst 2	0.00219771	1	1.11334	0.033	0.067	PF3D7_0210400	50S ribosomal protein L33, putative	protein coding
0	Oocyst 2	0.00226802	1	1.55959	0.022	0.051	PF3D7_0206900	MSP5 merozoite surface protein 5	protein coding
0	Oocyst 2	0.00229515	1	0.577126	0.154	0.238	PF3D7_0826500	UBE4B ubiquitin conjugation factor E4 B, putative	protein coding
0	Oocyst 2	0.0023787	1	0.63621	0.074	0.123	PF3D7_1008900	AK1 adenylate kinase	protein coding
0	Oocyst 2	0.00239475	1	1.00286	0.049	0.089	PF3D7_1246100	ALAS delta-aminolevulinic acid synthetase	protein coding
0	Oocyst 2	0.00242358	1	0.560476	0.129	0.2	PF3D7_0216200	Alba domain-containing protein, putative	protein coding
0	Oocyst 2	0.00244279	1	1.24118	0.052	0.093	PF3D7_0412100	mtRPS12 ribosomal protein S12, mitochondrial	protein coding
0	Oocyst 2	0.00244314	1	0.649627	0.11	0.174	PF3D7_1440500	allantoicase, putative	protein coding
0	Oocyst 2	0.0024654	1	1.1104	0.025	0.055	PF3D7_API01300	RPL4 50S ribosomal protein L4, putative	protein coding
0	Oocyst 2	0.00248183	1	0.9113	0.005	0.023	PF3D7_0620200	conserved Plasmodium protein, unknown function	protein coding
0	Oocyst 2	0.00257395	1	1.5986	0.039	0.075	PF3D7_1147400	COX2 transmembrane domain-containing protein, putative	protein coding
0	Oocyst 2	0.00260291	1	0.91377	0.016	0.041	PF3D7_0819300	conserved Plasmodium protein, unknown function	protein coding
0	Oocyst 2	0.00273434	1	0.631099	0.006	0.026	PF3D7_1220600	conserved Plasmodium protein, unknown function	protein coding
0	Oocyst 2	0.00273776	1	0.725444	0.028	0.059	PF3D7_MIT03100	RNA13 ribosomal RNA fragment RNA13	rRNA
0	Oocyst 2	0.00274097	1	1.45695	0.006	0.026	PF3D7_1349700	peptidase, putative	protein coding
0	Oocyst 2	0.0027478	1	0.749246	0.005	0.023	PF3D7_1416700	conserved protein, unknown function	protein coding
0	Oocyst 2	0.00282752	1	0.846315	0.113	0.18	PF3D7_0711500	regulator of chromosome condensation, putative	protein coding
0	Oocyst 2	0.00286888	1	0.624465	0.014	0.038	PF3D7_1134900	conserved Plasmodium protein, unknown function	protein coding
0	Oocyst 2	0.00287509	1	0.871414	0.096	0.153	PF3D7_0613100	conserved Plasmodium protein, unknown function	protein coding
0	Oocyst 2	0.00292387	1	0.947927	0.038	0.072	PF3D7_1366000	conserved Plasmodium protein, unknown function	protein coding
0	Oocyst 2	0.00303505	1	1.06344	0.061	0.105	PF3D7_0302700	CDGSH iron-sulfur domain-containing protein, putative	protein coding
0	Oocyst 2	0.00308416	1	0.8088	0.082	0.133	PF3D7_1366500	NDK nucleoside diphosphate kinase	protein coding
0	Oocyst 2	0.00309342	1	1.25875	0.044	0.081	PF3D7_1003100	C4AP3 respiratory chain complex 4 associated protein 3	protein coding
0	Oocyst 2	0.00316108	1	1.01311	0.256	0.247	PF3D7_1356900	PK5 protein kinase 5	protein coding
0	Oocyst 2	0.00316769	1	0.923128	0.094	0.151	PF3D7_1342100	IRP iron regulatory protein	protein coding
0	Oocyst 2	0.00317157	1	1.32997	0.069	0.116	PF3D7_0528000	UMP1 proteasome maturation factor UMP1, putative	protein coding
0	Oocyst 2	0.00319661	1	0.585905	0.024	0.052	PF3D7_1320900	RNA-binding protein, putative	protein coding
0	Oocyst 2	0.00323511	1	0.951026	0.074	0.122	PF3D7_0630600	deubiquitinating enzyme MINDY, putative	protein coding
0	Oocyst 2	0.00325049	1	1.23208	0.024	0.052	PF3D7_0709200	GLP3 Cg6 protein	protein coding
0	Oocyst 2	0.00332198	1	1.31068	0.039	0.074	PF3D7_1355100	MCM6 DNA replication licensing factor MCM6	protein coding
0	Oocyst 2	0.00336101	1	0.996417	0.005	0.022	PF3D7_0625000	SMS1 sphingomyelin synthase 1, putative	protein coding
0	Oocyst 2	0.00338474	1	0.567423	0.042	0.078	PF3D7_0821000	conserved Plasmodium protein, unknown function	protein coding
0	Oocyst 2	0.00339819	1	0.682332	0.143	0.22	PF3D7_1326600	conserved Plasmodium protein, unknown function	protein coding
0	Oocyst 2	0.00346579	1	1.02997	0.105	0.167	PF3D7_0514600	ribose-5-phosphate isomerase, putative	protein coding
0	Oocyst 2	0.00352767	1	0.557007	0.008	0.028	PF3D7_0603700	mFRS phenylalanine--tRNA ligase	protein coding
0	Oocyst 2	0.00355007	1	0.77983	0.138	0.214	PF3D7_1366400	RHOP148 rhoptry protein RHOP148	protein coding
0	Oocyst 2	0.00355138	1	0.546652	0.154	0.235	PF3D7_0314500	conserved Plasmodium protein, unknown function	protein coding
0	Oocyst 2	0.00358608	1	0.836148	0.058	0.1	PF3D7_1226600	PCNA2 proliferating cell nuclear antigen 2	protein coding
0	Oocyst 2	0.00364089	1	0.855829	0.11	0.172	PF3D7_1238100	calcyclin binding protein, putative	protein coding
0	Oocyst 2	0.00367688	1	0.645203	0.016	0.04	PF3D7_0412200	conserved Plasmodium protein, unknown function	protein coding
0	Oocyst 2	0.00370634	1	0.557728	0.002	0.016	PF3D7_0411700	conserved Plasmodium protein, unknown function	protein coding
0	Oocyst 2	0.00373905	1	0.933956	0.063	0.106	PF3D7_1365200	conserved protein, unknown function	protein coding
0	Oocyst 2	0.00375303	1	1.14717	0.03	0.06	PF3D7_1210300	conserved Plasmodium protein, unknown function	protein coding
0	Oocyst 2	0.00375644	1	0.803853	0.138	0.213	PF3D7_1354600	60S ribosomal protein L7, putative	protein coding
0	Oocyst 2	0.00380163	1	1.21093	0.044	0.08	PF3D7_1115600	CYP19B peptidyl-prolyl cis-trans isomerase	protein coding
0	Oocyst 2	0.00391159	1	1.03594	0.272	0.267	PF3D7_0903200	RAB7 ras-related protein RAB7	protein coding
0	Oocyst 2	0.00391392	1	1.15731	0.093	0.148	PF3D7_0213300	conserved protein, unknown function	protein coding
0	Oocyst 2	0.00394928	1	0.537263	0.024	0.051	PF3D7_MIT03800	RNA14 ribosomal RNA fragment RNA14	rRNA
0	Oocyst 2	0.00402501	1	1.07723	0.046	0.082	PF3D7_0615700	ALYREF THO complex subunit 4, putative	protein coding
0	Oocyst 2	0.00405326	1	1.1057	0.041	0.075	PF3D7_MIT02400	RNA27t ribosomal RNA fragment RNA27t	rRNA
0	Oocyst 2	0.00405907	1	1.05461	0.072	0.119	PF3D7_1347900	conserved Plasmodium protein, unknown function	protein coding
0	Oocyst 2	0.00414351	1	0.83701	0.119	0.185	PF3D7_0829200	PHB1 prohibitin 1, putative	protein coding
0	Oocyst 2	0.00422491	1	0.95469	0.039	0.073	PF3D7_1339500	ribosomal protein L49, mitochondrial, putative	protein coding
0	Oocyst 2	0.00422545	1	0.726784	0.113	0.176	PF3D7_0320800	DOZI ATP-dependent RNA helicase DDX6	protein coding
0	Oocyst 2	0.00423287	1	0.886725	0.08	0.129	PF3D7_0920400	conserved Plasmodium protein, unknown function	protein coding
0	Oocyst 2	0.00425034	1	1.81759	0.019	0.044	PF3D7_0313300	YGGT family protein, putative	protein coding
0	Oocyst 2	0.00441796	1	0.875679	0.052	0.09	PF3D7_1455400	HlyIII hemolysin III	protein coding
0	Oocyst 2	0.00442366	1	1.20046	0.061	0.103	PF3D7_0515800	BolA-like protein, putative	protein coding
0	Oocyst 2	0.00446087	1	1.17522	0.061	0.103	PF3D7_0720600	conserved protein, unknown function	protein coding
0	Oocyst 2	0.00446879	1	0.787483	0.121	0.186	PF3D7_1346100	SEC61A protein transport protein SEC61 subunit alpha	protein coding
0	Oocyst 2	0.00449894	1	1.20947	0.028	0.057	PF3D7_0934300	ATP8 ATP synthase-associated protein, putative	protein coding
0	Oocyst 2	0.00454159	1	0.598333	0.127	0.196	PF3D7_0617000	TOM40 mitochondrial import receptor subunit TOM40, putative	protein coding
0	Oocyst 2	0.00456614	1	0.68047	0.005	0.021	PF3D7_0934200	conserved protein, unknown function	protein coding
0	Oocyst 2	0.00458365	1	1.02056	0.022	0.048	PF3D7_API02300	RPS5 apicoplast ribosomal protein S5	protein coding
0	Oocyst 2	0.00460034	1	0.612753	0.13	0.199	PF3D7_1412900	ubiquitin-conjugating enzyme E2, putative	protein coding
0	Oocyst 2	0.00472237	1	0.564306	0.008	0.027	PF3D7_1121500	conserved protein, unknown function	protein coding
0	Oocyst 2	0.0047321	1	0.836219	0.02	0.046	PF3D7_1234600	TOC75 protein TOC75, putative	protein coding
0	Oocyst 2	0.00475016	1	1.21577	0.024	0.05	PF3D7_API01500	RPL2 apicoplast ribosomal protein L2	protein coding
0	Oocyst 2	0.00479009	1	0.848405	0.016	0.039	PF3D7_0820800	conserved Plasmodium protein, unknown function	protein coding
0	Oocyst 2	0.00489492	1	0.813752	0.035	0.066	PF3D7_1439500	ORP2 oocyst rupture protein 2, putative	protein coding
0	Oocyst 2	0.00493984	1	0.96174	0.019	0.043	PF3D7_0931200	SEL2 selenoprotein 2	protein coding
0	Oocyst 2	0.00496864	1	0.999935	0.042	0.076	PF3D7_1425200	enoyl-CoA hydratase, putative	protein coding
0	Oocyst 2	0.0049853	1	1.01008	0.259	0.253	PF3D7_0418200	EIF3M eukaryotic translation initiation factor 3 subunit M, putative	protein coding
0	Oocyst 2	0.00504748	1	1.07585	0.275	0.275	PF3D7_1352500	thioredoxin-related protein, putative	protein coding
0	Oocyst 2	0.00505669	1	0.72768	0.005	0.021	PF3D7_1139400	non-coding RNA	ncRNA
0	Oocyst 2	0.00514018	1	1.55854	0.05	0.088	PF3D7_1413500	SufC ABC transporter I family member 1	protein coding
0	Oocyst 2	0.00520623	1	0.749269	0.008	0.026	PF3D7_0504100	AN1-type zinc finger protein, putative	protein coding
0	Oocyst 2	0.00529141	1	1.08583	0.033	0.063	PF3D7_1128700	GPI8 GPI-anchor transamidase, putative	protein coding
0	Oocyst 2	0.0052979	1	0.998014	0.071	0.115	PF3D7_0416700	CDGSH iron-sulfur domain-containing protein, putative	protein coding
0	Oocyst 2	0.00545564	1	1.05844	0.068	0.111	PF3D7_1034400	SDHA flavoprotein subunit of succinate dehydrogenase	protein coding
0	Oocyst 2	0.00546511	1	0.978671	0.088	0.139	PF3D7_0104500	conserved protein, unknown function	protein coding
0	Oocyst 2	0.0055017	1	0.86478	0.118	0.181	PF3D7_0306700	EMC5 ER membrane protein complex subunit 5, putative	protein coding
0	Oocyst 2	0.00552863	1	0.8101	0.086	0.136	PF3D7_1434700	TIM17 mitochondrial import inner membrane translocase subunit TIM17, putative	protein coding
0	Oocyst 2	0.0056705	1	0.9055	0.016	0.038	PF3D7_1446800	HDP heme detoxification protein	protein coding
0	Oocyst 2	0.00572112	1	0.99909	0.093	0.145	PF3D7_0504600	BCKDHB 2-oxoisovalerate dehydrogenase subunit beta, mitochondrial, putative	protein coding
0	Oocyst 2	0.00575167	1	1.36323	0.008	0.026	PF3D7_0612000	conserved Plasmodium protein, unknown function	protein coding
0	Oocyst 2	0.00579839	1	0.819092	0.108	0.167	PF3D7_0307100	RPS12 40S ribosomal protein S12, putative	protein coding
0	Oocyst 2	0.00581634	1	0.716431	0.126	0.191	PF3D7_1015600	HSP60 heat shock protein 60	protein coding
0	Oocyst 2	0.00581933	1	0.679925	0.16	0.241	PF3D7_1106000	RUVB2 RuvB-like helicase 2	protein coding
0	Oocyst 2	0.00589229	1	1.19005	0.066	0.108	PF3D7_1422000	COX14 cytochrome c oxidase assembly protein COX14, putative	protein coding
0	Oocyst 2	0.00589497	1	1.01543	0.262	0.257	PF3D7_0802900	conserved Plasmodium protein, unknown function	protein coding
0	Oocyst 2	0.00591047	1	1.07741	0.088	0.139	PF3D7_0713400	SR25 serpentine receptor SR25	protein coding
0	Oocyst 2	0.00603779	1	1.25682	0.006	0.023	PF3D7_1450900	acetyl-CoA acetyltransferase, putative	protein coding
0	Oocyst 2	0.00612316	1	1.26549	0.209	0.191	PF3D7_1426300	dynein intermediate chain, putative	protein coding
0	Oocyst 2	0.00613377	1	0.559098	0.159	0.237	PF3D7_0528800	nuclear GTP-binding protein, putative	protein coding
0	Oocyst 2	0.00617205	1	0.61321	0.179	0.268	PF3D7_1133800	U5MTase RNA (uracil-5-)methyltransferase	protein coding
0	Oocyst 2	0.00619177	1	0.566647	0.155	0.233	PF3D7_0610800	TK transketolase	protein coding
0	Oocyst 2	0.00626827	1	0.541643	0.143	0.215	PF3D7_0624000	HK hexokinase	protein coding
0	Oocyst 2	0.00632491	1	1.39354	0.008	0.026	PF3D7_0628500	conserved Plasmodium protein, unknown function	protein coding
0	Oocyst 2	0.00634245	1	0.937959	0.014	0.035	PF3D7_0715300	calcium/calmodulin-dependent protein kinase, putative	protein coding
0	Oocyst 2	0.00640896	1	1.55967	0.03	0.058	PF3D7_1134400	WPP motif-containing protein, putative	protein coding
0	Oocyst 2	0.00645811	1	1.00629	0.009	0.028	PF3D7_0624700	PIGL N-acetylglucosaminyl-phosphatidylinositol de-N-acetylase, putative	protein coding
0	Oocyst 2	0.00647067	1	1.20964	0.107	0.165	PF3D7_1310000	OSCP ATP synthase subunit O, mitochondrial, putative	protein coding
0	Oocyst 2	0.00647535	1	0.658478	0.011	0.031	PF3D7_1314400	conserved protein, unknown function	protein coding
0	Oocyst 2	0.00649645	1	0.823206	0.011	0.031	PF3D7_1206000	SHLP2 shewanella-like protein phosphatase 2	protein coding
0	Oocyst 2	0.00651964	1	0.987061	0.06	0.099	PF3D7_1030000	SPT4 transcription elongation factor SPT4, putative	protein coding
0	Oocyst 2	0.00653628	1	1.10996	0.049	0.084	PF3D7_0810900	conserved Plasmodium protein, unknown function	protein coding
0	Oocyst 2	0.00658282	1	1.07949	0.017	0.04	PF3D7_1467800	conserved Plasmodium protein, unknown function	protein coding
0	Oocyst 2	0.00667229	1	1.19265	0.006	0.023	PF3D7_0211300	ubiquinol-cytochrome-c reductase complex assembly factor 1, putative	protein coding
0	Oocyst 2	0.00685889	1	0.94786	0.254	0.248	PF3D7_0422000	steroid dehydrogenase, putative	protein coding
0	Oocyst 2	0.00686572	1	1.76349	0.005	0.02	PF3D7_API03800	ORF79 probable protein, unknown function	protein coding
0	Oocyst 2	0.00702338	1	0.57542	0.02	0.044	PF3D7_0805000	alpha/beta hydrolase, putative	protein coding
0	Oocyst 2	0.00706003	1	0.806263	0.289	0.29	PF3D7_0626800	PyrK pyruvate kinase	protein coding
0	Oocyst 2	0.00721427	1	0.613796	0.146	0.219	PF3D7_1442300	tRIP tRNA import protein tRIP	protein coding
0	Oocyst 2	0.0072545	1	1.35378	0.053	0.09	PF3D7_0306500	COX6C cytochrome c oxidase subunit ApiCOX35, putative	protein coding
0	Oocyst 2	0.00737106	1	0.579448	0.135	0.202	PF3D7_1223700	VIT vacuolar iron transporter	protein coding
0	Oocyst 2	0.00743128	1	0.964673	0.058	0.096	PF3D7_0720000	CSL4 exosome complex component CSL4, putative	protein coding
0	Oocyst 2	0.00749136	1	0.915133	0.024	0.048	PF3D7_0312600	tRNA Valine	tRNA
0	Oocyst 2	0.0075008	1	0.509454	0.187	0.278	PF3D7_1457700	large ribosomal subunit nuclear export factor, putative	protein coding
0	Oocyst 2	0.00753123	1	0.630009	0.111	0.169	PF3D7_1142700	methyltransferase, putative	protein coding
0	Oocyst 2	0.00753345	1	1.39091	0.237	0.231	PF3D7_0310600	EIF3K eukaryotic translation initiation factor 3 subunit K, putative	protein coding
0	Oocyst 2	0.00754661	1	0.946902	0.014	0.035	PF3D7_1329300	CAF1B chromatin assembly factor 1 subunit B, putative	protein coding
0	Oocyst 2	0.00772192	1	0.760537	0.133	0.201	PF3D7_1115400	FP3 cysteine proteinase falcipain 3	protein coding
0	Oocyst 2	0.00777353	1	1.09171	0.02	0.044	PF3D7_1142200	vacuolar protein sorting-associated protein IST1-like, putative	protein coding
0	Oocyst 2	0.00778529	1	0.525162	0.163	0.242	PF3D7_0419800	60S ribosomal protein L7ae/L30e, putative	protein coding
0	Oocyst 2	0.007938	1	1.30688	0.066	0.107	PF3D7_1367000	SKP1 suppressor of kinetochore protein 1, putative	protein coding
0	Oocyst 2	0.00799406	1	1.24092	0.235	0.228	PF3D7_1426900	QCR6 cytochrome b-c1 complex subunit 6, putative	protein coding
0	Oocyst 2	0.00812405	1	0.830003	0.138	0.208	PF3D7_0816600	ClpB1 chaperone protein ClpB1	protein coding
0	Oocyst 2	0.00838711	1	0.807264	0.008	0.025	PF3D7_0217300	AP2S AP-2 complex subunit sigma, putative	protein coding
0	Oocyst 2	0.00839117	1	0.690569	0.005	0.02	PF3D7_1336100	WPP motif-containing protein, putative	protein coding
0	Oocyst 2	0.00841853	1	0.823315	0.008	0.025	PF3D7_0531300	conserved Plasmodium protein, unknown function	protein coding
0	Oocyst 2	0.00852101	1	0.884833	0.011	0.03	PF3D7_0723500	dynactin subunit 5, putative	protein coding
0	Oocyst 2	0.00865981	1	1.21964	0.229	0.22	PF3D7_0728000	eIF2alpha eukaryotic translation initiation factor 2 subunit alpha	protein coding
0	Oocyst 2	0.00878781	1	1.15445	0.111	0.17	PF3D7_1405600	RNR ribonucleoside-diphosphate reductase small chain, putative	protein coding
0	Oocyst 2	0.00881033	1	1.20725	0.035	0.063	PF3D7_1428700	heme/steroid binding domain containing protein, putative	protein coding
0	Oocyst 2	0.00892013	1	1.43012	0.066	0.106	PF3D7_0213000	conserved protein, unknown function	protein coding
0	Oocyst 2	0.00893583	1	0.821146	0.006	0.022	PF3D7_0923600	LipL2 lipoate-protein ligase 2	protein coding
0	Oocyst 2	0.00910839	1	0.999854	0.052	0.086	PF3D7_0710900	RPL1 50S ribosomal protein L1, mitochondrial, putative	protein coding
0	Oocyst 2	0.0091563	1	1.39631	0.102	0.157	PF3D7_1236400	conserved Plasmodium protein, unknown function	protein coding
0	Oocyst 2	0.00922967	1	1.28695	0.025	0.05	PF3D7_1025200	ATP12 ATP synthase mitochondrial F1 complex assembly factor 2, putative	protein coding
0	Oocyst 2	0.00926842	1	1.32814	0.008	0.024	PF3D7_1319800	Pfg17 conserved Plasmodium protein, unknown function	protein coding
0	Oocyst 2	0.00933352	1	1.06944	0.011	0.029	PF3D7_0815400	ATPTG3 ATP synthase-associated protein, putative	protein coding
0	Oocyst 2	0.00942386	1	0.819365	0.127	0.191	PF3D7_1220900	HP1 heterochromatin protein 1	protein coding
0	Oocyst 2	0.00943119	1	1.13893	0.066	0.106	PF3D7_1231100	RAB2 ras-related protein Rab-2	protein coding
0	Oocyst 2	0.00961328	1	1.28629	0.053	0.088	PF3D7_MIT01800	RNA26t ribosomal RNA fragment RNA26t	rRNA
1	Ookinete 1	0	0	3.05726	0.946	0.243	PF3D7_0801300	WARP von Willebrand factor A domain-related protein	protein coding
1	Ookinete 1	0	0	2.96096	0.965	0.264	PF3D7_1404300	SOAP secreted ookinete adhesive protein, putative	protein coding
1	Ookinete 1	0	0	4.05636	0.84	0.163	PF3D7_0702600	chitinase, fragment	protein coding
1	Ookinete 1	3.49533e-287	1.99933e-283	3.72374	0.82	0.191	PF3D7_0423300	conserved Plasmodium protein, unknown function	protein coding
1	Ookinete 1	1.40678e-282	8.04676e-279	2.4355	0.957	0.252	PF3D7_0315200	CTRP circumsporozoite- and TRAP-related protein	protein coding
1	Ookinete 1	1.28523e-281	7.35152e-278	2.94325	0.906	0.264	PF3D7_1405300	conserved Plasmodium protein, unknown function	protein coding
1	Ookinete 1	5.71272e-277	3.26767e-273	4.2837	0.688	0.11	PF3D7_0725400	conserved Plasmodium protein, unknown function	protein coding
1	Ookinete 1	3.31216e-269	1.89456e-265	3.02416	0.883	0.257	PF3D7_1244500	PIMMS57 PIMMS57 protein	protein coding
1	Ookinete 1	1.53446e-267	8.77713e-264	3.12039	0.818	0.186	PF3D7_0408800	conserved Plasmodium protein, unknown function	protein coding
1	Ookinete 1	1.98002e-259	1.13257e-255	4.16526	0.67	0.113	PF3D7_0806600	kinesin-like protein, putative	protein coding
1	Ookinete 1	1.00379e-251	5.74167e-248	3.49984	0.686	0.118	PF3D7_0112100	PIMMS1 PIMMS1 protein	protein coding
1	Ookinete 1	4.31581e-249	2.46864e-245	3.49289	0.685	0.12	PF3D7_0508400	CFA20 domain-containing protein, putative	protein coding
1	Ookinete 1	4.1966e-248	2.40045e-244	2.58492	0.982	0.624	PF3D7_0620000	PIMMS43 ookinete surface-associated protein 8, putative	protein coding
1	Ookinete 1	2.73348e-246	1.56355e-242	2.78443	0.787	0.169	PF3D7_1252200	CHT1 chitinase	protein coding
1	Ookinete 1	9.22427e-243	5.27628e-239	4.62625	0.604	0.091	PF3D7_0805200	GAMER IMC-associated apicomplexan protein, putative	protein coding
1	Ookinete 1	9.45053e-242	5.4057e-238	3.09122	0.82	0.236	PF3D7_1137200	AEP apical exonemal protein	protein coding
1	Ookinete 1	2.72644e-234	1.55952e-230	4.53843	0.653	0.129	PF3D7_0913800	conserved Plasmodium protein, unknown function	protein coding
1	Ookinete 1	1.77049e-231	1.01272e-227	2.68102	0.785	0.196	PF3D7_0605600	nucleoside diphosphate kinase, putative	protein coding
1	Ookinete 1	4.71218e-216	2.69537e-212	3.67288	0.88	0.408	PF3D7_1031000	P25 ookinete surface protein P25	protein coding
1	Ookinete 1	8.31105e-211	4.75392e-207	2.81063	0.876	0.41	PF3D7_1324800	DHFS-FPGS dihydrofolate synthase/folylpolyglutamate synthase	protein coding
1	Ookinete 1	9.57689e-201	5.47798e-197	2.60646	0.843	0.329	PF3D7_1338900	serine/threonine protein kinase, putative	protein coding
1	Ookinete 1	1.94942e-198	1.11507e-194	3.05339	0.752	0.233	PF3D7_0926400	monocarboxylate transporter, putative	protein coding
1	Ookinete 1	2.54821e-187	1.45758e-183	2.78088	0.723	0.206	PF3D7_0507300	SOPT PIMMS2 protein, putative	protein coding
1	Ookinete 1	3.10065e-185	1.77357e-181	3.1402	0.71	0.217	PF3D7_1248400	conserved Plasmodium protein, unknown function	protein coding
1	Ookinete 1	2.37452e-183	1.35823e-179	3.31436	0.749	0.262	PF3D7_1147800	MAEBL membrane associated erythrocyte binding-like protein	protein coding
1	Ookinete 1	5.03676e-181	2.88103e-177	2.78764	0.756	0.26	PF3D7_1143100	AP2-O AP2 domain transcription factor AP2-O	protein coding
1	Ookinete 1	3.82085e-179	2.18553e-175	3.72205	0.604	0.141	PF3D7_0919300	TrxL1 thioredoxin-like protein 1, putative	protein coding
1	Ookinete 1	2.46055e-178	1.40743e-174	2.89693	0.769	0.303	PF3D7_0407200	PTH2 peptidyl-tRNA hydrolase 2, putative	protein coding
1	Ookinete 1	5.3869e-174	3.0813e-170	2.80474	0.81	0.386	PF3D7_0824900	conserved Plasmodium protein, unknown function	protein coding
1	Ookinete 1	2.42766e-169	1.38862e-165	3.13397	0.548	0.107	PF3D7_1359800	ADP-ribosylation factor, putative	protein coding
1	Ookinete 1	4.99018e-166	2.85438e-162	3.57633	0.612	0.164	PF3D7_1423100	ankyrin-repeat protein, putative	protein coding
1	Ookinete 1	1.14259e-159	6.53563e-156	2.91894	0.627	0.167	PF3D7_1312450	ARA1 apical ring associated protein 1, putative	protein coding
1	Ookinete 1	4.9438e-155	2.82785e-151	2.68665	0.779	0.393	PF3D7_0614400	CWF7 pre-mRNA-splicing factor CWF7, putative	protein coding
1	Ookinete 1	5.65308e-153	3.23356e-149	2.05577	0.949	0.892	PF3D7_0532000	28S ribosomal RNA	rRNA
1	Ookinete 1	7.33623e-151	4.19632e-147	3.25403	0.583	0.154	PF3D7_0929300	conserved Plasmodium protein, unknown function	protein coding
1	Ookinete 1	6.79273e-150	3.88544e-146	1.9588	0.95	0.912	PF3D7_0726000	28S ribosomal RNA	rRNA
1	Ookinete 1	2.56633e-147	1.46794e-143	3.04563	0.657	0.231	PF3D7_0719300	ARP6 actin-related protein ARP6	protein coding
1	Ookinete 1	5.52352e-146	3.15945e-142	2.92156	0.624	0.194	PF3D7_1409100	aldo-keto reductase, putative	protein coding
1	Ookinete 1	5.63767e-146	3.22475e-142	2.82127	0.564	0.139	PF3D7_1413700	DET1 domain-containing protein, putative	protein coding
1	Ookinete 1	2.73922e-145	1.56683e-141	3.14126	0.515	0.112	PF3D7_1145000	conserved Plasmodium protein, unknown function	protein coding
1	Ookinete 1	3.81043e-144	2.17957e-140	3.52549	0.52	0.122	PF3D7_1420900	mannose-1-phosphate guanyltransferase, putative	protein coding
1	Ookinete 1	9.34784e-143	5.34697e-139	5.59782	0.434	0.079	PF3D7_1026500	conserved Plasmodium protein, unknown function	protein coding
1	Ookinete 1	1.05783e-142	6.05076e-139	2.46111	0.662	0.237	PF3D7_0309200	ARK2 serine/threonine protein kinase ARK2, putative	protein coding
1	Ookinete 1	7.77108e-142	4.44506e-138	2.1449	0.913	0.807	PF3D7_0531600	18S ribosomal RNA	rRNA
1	Ookinete 1	4.77324e-136	2.73029e-132	4.03395	0.517	0.133	PF3D7_1419500	conserved Plasmodium protein, unknown function	protein coding
1	Ookinete 1	1.5043e-133	8.60462e-130	2.86209	0.538	0.141	PF3D7_1334000	RING zinc finger protein, putative	protein coding
1	Ookinete 1	6.14441e-132	3.5146e-128	1.91762	0.916	0.833	PF3D7_0725600	18S ribosomal RNA	rRNA
1	Ookinete 1	7.94777e-129	4.54612e-125	3.80919	0.462	0.104	PF3D7_0824100	3'-5' exonuclease, putative	protein coding
1	Ookinete 1	3.0189e-123	1.72681e-119	1.30127	0.97	0.797	PF3D7_0320400	Cap380 oocyst capsule protein Cap380	protein coding
1	Ookinete 1	2.00331e-121	1.14589e-117	2.72801	0.619	0.237	PF3D7_0308100	zinc finger protein, putative	protein coding
1	Ookinete 1	2.89829e-119	1.65782e-115	2.59038	0.587	0.201	PF3D7_1144800	conserved Plasmodium protein, unknown function	protein coding
1	Ookinete 1	5.71802e-119	3.27071e-115	3.03794	0.622	0.255	PF3D7_0505100	TRS85 trafficking protein particle complex subunit 8, putative	protein coding
1	Ookinete 1	7.14457e-117	4.08669e-113	3.17229	0.409	0.08	PF3D7_1434900	conserved Plasmodium protein, unknown function	protein coding
1	Ookinete 1	5.22893e-110	2.99095e-106	3.16352	0.541	0.191	PF3D7_0804900	GTPase-activating protein, putative	protein coding
1	Ookinete 1	4.72005e-108	2.69987e-104	2.74879	0.541	0.182	PF3D7_1116800	HSP101 chaperone protein ClpB2	protein coding
1	Ookinete 1	2.11935e-102	1.21227e-98	2.58593	0.462	0.126	PF3D7_0406900	conserved Plasmodium protein, unknown function	protein coding
1	Ookinete 1	1.06699e-101	6.1032e-98	1.4311	0.601	0.201	PF3D7_1116900	conserved protein, unknown function	protein coding
1	Ookinete 1	3.37087e-98	1.92814e-94	3.88766	0.376	0.086	PF3D7_1247200	conserved protein, unknown function	protein coding
1	Ookinete 1	1.12992e-94	6.46317e-91	2.87982	0.49	0.163	PF3D7_1004600	conserved Plasmodium membrane protein, unknown function	protein coding
1	Ookinete 1	9.2049e-94	5.2652e-90	3.01797	0.518	0.195	PF3D7_0309900	conserved Plasmodium protein, unknown function	protein coding
1	Ookinete 1	1.03464e-92	5.91813e-89	2.19585	0.554	0.208	PF3D7_0216000	DEAD/DEAH box helicase, putative	protein coding
1	Ookinete 1	7.94405e-92	4.544e-88	3.03612	0.441	0.13	PF3D7_1449400	MUS81 crossover junction endonuclease MUS81, putative	protein coding
1	Ookinete 1	2.94824e-90	1.68639e-86	2.85024	0.573	0.265	PF3D7_1247900	UTP11 U3 small nucleolar RNA-associated protein 11, putative	protein coding
1	Ookinete 1	1.04788e-89	5.99386e-86	2.0414	0.705	0.421	PF3D7_0926800	conserved Plasmodium protein, unknown function	protein coding
1	Ookinete 1	1.77897e-89	1.01757e-85	3.19703	0.408	0.115	PF3D7_0817600	conserved protein, unknown function	protein coding
1	Ookinete 1	2.21315e-84	1.26592e-80	2.79782	0.523	0.218	PF3D7_0624200	SURP domain-containing protein, putative	protein coding
1	Ookinete 1	1.77477e-80	1.01517e-76	1.93747	0.609	0.303	PF3D7_1025900	conserved protein, unknown function	protein coding
1	Ookinete 1	3.7021e-79	2.1176e-75	3.11758	0.422	0.138	PF3D7_1328200	BRCA2 protein, putative	protein coding
1	Ookinete 1	4.20998e-77	2.40811e-73	2.93193	0.5	0.213	PF3D7_1233300	PPR2 pentatricopeptide repeat domain-containing protein 2, putative	protein coding
1	Ookinete 1	1.7518e-75	1.00203e-71	3.19726	0.409	0.138	PF3D7_1328600	conserved Plasmodium protein, unknown function	protein coding
1	Ookinete 1	1.28654e-74	7.359e-71	3.11969	0.437	0.161	PF3D7_1019500	TMEM94 domain-containing protein, putative	protein coding
1	Ookinete 1	3.01659e-74	1.72549e-70	2.27435	0.356	0.096	PF3D7_0814700	conserved Plasmodium protein, unknown function	protein coding
1	Ookinete 1	8.02925e-74	4.59273e-70	2.33882	0.541	0.247	PF3D7_1420100	conserved Plasmodium protein, unknown function	protein coding
1	Ookinete 1	8.27824e-71	4.73515e-67	2.05216	0.649	0.428	PF3D7_1021200	conserved Plasmodium protein, unknown function	protein coding
1	Ookinete 1	1.51597e-70	8.67134e-67	2.74828	0.371	0.111	PF3D7_1025400	conserved Plasmodium membrane protein, unknown function	protein coding
1	Ookinete 1	6.1864e-68	3.53862e-64	2.18864	0.493	0.215	PF3D7_0218000	RFC2 replication factor C subunit 2, putative	protein coding
1	Ookinete 1	1.01032e-67	5.77901e-64	2.81693	0.474	0.206	PF3D7_1318300	conserved Plasmodium protein, unknown function	protein coding
1	Ookinete 1	1.17056e-65	6.69562e-62	3.40672	0.378	0.13	PF3D7_0217700	E2F-associated phosphoprotein, putative	protein coding
1	Ookinete 1	1.36873e-65	7.82915e-62	2.69692	0.399	0.141	PF3D7_1125800	kelch domain-containing protein, putative	protein coding
1	Ookinete 1	3.51e-65	2.00772e-61	3.00616	0.36	0.114	PF3D7_1418300	calmodulin, putative	protein coding
1	Ookinete 1	2.26396e-64	1.29498e-60	2.58899	0.361	0.114	PF3D7_1005900	conserved protein, unknown function	protein coding
1	Ookinete 1	2.8498e-63	1.63008e-59	2.12405	0.512	0.243	PF3D7_0924600	conserved Plasmodium protein, unknown function	protein coding
1	Ookinete 1	1.1679e-62	6.68039e-59	3.09086	0.396	0.149	PF3D7_1246900	PKB RAC-beta serine/threonine protein kinase	protein coding
1	Ookinete 1	1.47226e-62	8.4213e-59	1.39786	0.434	0.156	PF3D7_0628100	HECT1 HECT domain-containing protein 1, putative	protein coding
1	Ookinete 1	1.6829e-62	9.62617e-59	2.83608	0.366	0.122	PF3D7_0607900	conserved Plasmodium protein, unknown function	protein coding
1	Ookinete 1	2.9341e-61	1.6783e-57	2.44367	0.401	0.149	PF3D7_0934400	ApiAP2 AP2 domain transcription factor, putative	protein coding
1	Ookinete 1	3.286e-61	1.87959e-57	0.933655	0.449	0.149	PF3D7_0724900	kinesin-20, putative	protein coding
1	Ookinete 1	1.4622e-60	8.3638e-57	4.14344	0.218	0.041	PF3D7_0528300	conserved protein, unknown function	protein coding
1	Ookinete 1	1.80197e-60	1.03073e-56	1.57536	0.508	0.208	PF3D7_0310100	CDPK3 calcium-dependent protein kinase 3	protein coding
1	Ookinete 1	7.40244e-58	4.23419e-54	2.3683	0.467	0.217	PF3D7_0614900	conserved Plasmodium membrane protein, unknown function	protein coding
1	Ookinete 1	1.11653e-57	6.38655e-54	2.53511	0.459	0.212	PF3D7_1106600	DEAD/DEAH box helicase, putative	protein coding
1	Ookinete 1	4.04638e-56	2.31453e-52	2.339	0.446	0.202	PF3D7_0204200	SEC66 translocation protein SEC66, putative	protein coding
1	Ookinete 1	1.47006e-55	8.40873e-52	1.69374	0.424	0.165	PF3D7_0717600	IMC32 inner membrane complex protein, putative	protein coding
1	Ookinete 1	1.34556e-54	7.69662e-51	2.05524	0.677	0.482	PF3D7_0406200	Pfs16 sexual stage-specific protein S16	protein coding
1	Ookinete 1	1.20631e-53	6.9001e-50	2.65432	0.393	0.161	PF3D7_0313500	PfG Ras-like G protein	protein coding
1	Ookinete 1	2.32659e-52	1.33081e-48	3.73888	0.284	0.087	PF3D7_0417000	conserved Plasmodium protein, unknown function	protein coding
1	Ookinete 1	5.8174e-51	3.32755e-47	3.68651	0.201	0.042	PF3D7_0113400	Plasmodium exported protein, unknown function	protein coding
1	Ookinete 1	3.24302e-49	1.85501e-45	2.5852	0.254	0.069	PF3D7_1007300	RING zinc finger protein, putative	protein coding
1	Ookinete 1	6.81488e-49	3.89811e-45	0.523514	0.469	0.198	PF3D7_1211000	kinesin-X3, putative	protein coding
1	Ookinete 1	6.73573e-48	3.85284e-44	3.40081	0.302	0.107	PF3D7_1421900	CTR2 copper transporter, putative	protein coding
1	Ookinete 1	9.71853e-48	5.559e-44	1.83751	0.525	0.301	PF3D7_1418800	signal recognition particle RNA	ncRNA
1	Ookinete 1	1.43356e-45	8.19998e-42	2.56094	0.45	0.243	PF3D7_0618100	conserved Plasmodium protein, unknown function	protein coding
1	Ookinete 1	2.31534e-44	1.32437e-40	1.55024	0.285	0.093	PF3D7_0214600	STK2 serine/threonine protein kinase STK2, putative	protein coding
1	Ookinete 1	7.52298e-44	4.30314e-40	2.61032	0.274	0.089	PF3D7_1211100	HSP20-like chaperone, putative	protein coding
1	Ookinete 1	2.42467e-43	1.38691e-39	2.04828	0.32	0.117	PF3D7_0210600	CERLI1 rhoptry apical surface protein RASP2	protein coding
1	Ookinete 1	2.45031e-43	1.40158e-39	1.47429	0.629	0.503	PF3D7_0419600	RANBP1 ran-specific GTPase-activating protein 1, putative	protein coding
1	Ookinete 1	4.47076e-43	2.55727e-39	2.54155	0.411	0.208	PF3D7_1106500	conserved Plasmodium protein, unknown function	protein coding
1	Ookinete 1	9.27754e-41	5.30675e-37	3.28085	0.29	0.11	PF3D7_0605000	50S ribosomal protein L24, putative	protein coding
1	Ookinete 1	2.14851e-39	1.22895e-35	2.23981	0.46	0.278	PF3D7_0320200	CPW-WPC family protein	protein coding
1	Ookinete 1	6.07026e-39	3.47219e-35	2.87174	0.29	0.112	PF3D7_1471600	APR2 apical polar ring protein APR2, putative	protein coding
1	Ookinete 1	2.65608e-37	1.51928e-33	2.89815	0.343	0.161	PF3D7_1136700	AIP armadillo-interacting protein AIP	protein coding
1	Ookinete 1	9.0919e-37	5.20057e-33	1.33524	0.398	0.194	PF3D7_1342600	MyoA myosin A	protein coding
1	Ookinete 1	1.061e-36	6.06895e-33	2.42316	0.373	0.186	PF3D7_1024000	conserved Plasmodium protein, unknown function	protein coding
1	Ookinete 1	3.712e-36	2.12326e-32	3.41368	0.305	0.135	PF3D7_0216700	ATG11 autophagy-related protein 11, putative	protein coding
1	Ookinete 1	5.71312e-36	3.2679e-32	2.42803	0.393	0.212	PF3D7_1004900	conserved protein, unknown function	protein coding
1	Ookinete 1	8.49863e-36	4.86122e-32	2.61244	0.327	0.146	PF3D7_1431100	PIP2 PhIL1 interacting protein PIP2	protein coding
1	Ookinete 1	1.03874e-35	5.94162e-32	1.79902	0.239	0.078	PF3D7_0934800	PKAc cAMP-dependent protein kinase catalytic subunit	protein coding
1	Ookinete 1	6.02396e-34	3.4457e-30	2.54253	0.34	0.166	PF3D7_1423300	PP7 serine/threonine protein phosphatase 7	protein coding
1	Ookinete 1	8.34537e-34	4.77355e-30	2.43883	0.404	0.231	PF3D7_0720700	PX1 phosphoinositide-binding protein PX1	protein coding
1	Ookinete 1	8.96222e-33	5.12639e-29	3.62229	0.152	0.036	PF3D7_0401800	PfD80 Plasmodium exported protein (PHISTb), unknown function	protein coding
1	Ookinete 1	9.03796e-33	5.16971e-29	2.97736	0.233	0.083	PF3D7_0718600	conserved Plasmodium protein, unknown function	protein coding
1	Ookinete 1	2.85624e-32	1.63377e-28	4.90115	0.13	0.027	PF3D7_1127200	conserved Plasmodium protein, unknown function	protein coding
1	Ookinete 1	1.86772e-31	1.06834e-27	2.05308	0.345	0.175	PF3D7_1111200	transcription elongation regulator 1-like protein, putative	protein coding
1	Ookinete 1	8.15816e-31	4.66647e-27	2.95451	0.264	0.11	PF3D7_1405000	conserved Plasmodium protein, unknown function	protein coding
1	Ookinete 1	3.16684e-30	1.81143e-26	4.18191	0.221	0.081	PF3D7_0606400	conserved Plasmodium protein, unknown function	protein coding
1	Ookinete 1	1.34474e-29	7.6919e-26	2.37965	0.384	0.23	PF3D7_1018600	tRNA wybutosine-synthesizing protein, putative	protein coding
1	Ookinete 1	1.6471e-29	9.4214e-26	3.09983	0.264	0.116	PF3D7_1032400	PIGA phosphatidylinositol N-acetylglucosaminyltransferase subunit A, putative	protein coding
1	Ookinete 1	1.87113e-29	1.07029e-25	1.84914	0.518	0.404	PF3D7_0722000	conserved Plasmodium protein, unknown function	protein coding
1	Ookinete 1	2.40499e-29	1.37565e-25	2.24134	0.277	0.12	PF3D7_0823500	IMC1i inner membrane complex protein 1i, putative	protein coding
1	Ookinete 1	2.65628e-29	1.51939e-25	1.93932	0.248	0.095	PF3D7_0518800	PSOP13 secreted ookinete protein, putative	protein coding
1	Ookinete 1	4.92479e-29	2.81698e-25	1.37266	0.261	0.105	PF3D7_1319200	tetratricopeptide repeat protein, putative	protein coding
1	Ookinete 1	9.62125e-29	5.50336e-25	2.6244	0.327	0.17	PF3D7_0206000	RAD2 DNA repair protein RAD2, putative	protein coding
1	Ookinete 1	1.01982e-28	5.83335e-25	2.28319	0.454	0.324	PF3D7_1139700	adrenodoxin reductase, putative	protein coding
1	Ookinete 1	1.48436e-27	8.49053e-24	2.36565	0.238	0.094	PF3D7_0625900	conserved Plasmodium protein, unknown function	protein coding
1	Ookinete 1	2.88118e-27	1.64803e-23	1.9728	0.277	0.122	PF3D7_0421700	conserved Plasmodium protein, unknown function	protein coding
1	Ookinete 1	6.12928e-27	3.50595e-23	3.67772	0.117	0.026	PF3D7_0825100	ankyrin-repeat protein, putative	protein coding
1	Ookinete 1	7.93495e-27	4.53879e-23	3.33038	0.147	0.041	PF3D7_0935700	Plasmodium exported protein, unknown function	protein coding
1	Ookinete 1	9.2759e-27	5.30582e-23	2.77191	0.262	0.119	PF3D7_1340500	inner centromere protein, putative	protein coding
1	Ookinete 1	1.22238e-26	6.99203e-23	2.95601	0.213	0.082	PF3D7_0914400	KIC3 Kelch13 interaction candidate KIC3	protein coding
1	Ookinete 1	2.0798e-26	1.18965e-22	1.55556	0.561	0.487	PF3D7_0615400	ribonuclease, putative	protein coding
1	Ookinete 1	5.66402e-26	3.23982e-22	3.97826	0.092	0.016	PF3D7_1219700	RKIP raf kinase inhibitor	protein coding
1	Ookinete 1	2.78611e-25	1.59366e-21	2.25582	0.289	0.145	PF3D7_0311200	valine--tRNA ligase, putative	protein coding
1	Ookinete 1	4.95042e-25	2.83164e-21	1.9336	0.238	0.098	PF3D7_0517200	WD repeat-containing protein, putative	protein coding
1	Ookinete 1	1.3237e-24	7.57158e-21	1.06409	0.335	0.182	PF3D7_1026600	conserved Plasmodium protein, unknown function	protein coding
1	Ookinete 1	1.53483e-24	8.7792e-21	2.05633	0.259	0.116	PF3D7_1207700	41-3 protein	protein coding
1	Ookinete 1	8.85577e-24	5.0655e-20	2.50508	0.21	0.085	PF3D7_1471700	conserved Plasmodium protein, unknown function	protein coding
1	Ookinete 1	2.26046e-23	1.29298e-19	4.71029	0.056	0.006	PF3D7_0219900	Plasmodium exported protein, unknown function	protein coding
1	Ookinete 1	1.13878e-22	6.5138e-19	2.64774	0.292	0.159	PF3D7_0313700	conserved Plasmodium protein, unknown function	protein coding
1	Ookinete 1	1.85729e-22	1.06237e-18	3.2177	0.203	0.084	PF3D7_1227300	conserved Plasmodium protein, unknown function	protein coding
1	Ookinete 1	2.34728e-22	1.34264e-18	2.30599	0.238	0.109	PF3D7_0613300	ROP14 rhoptry protein ROP14	protein coding
1	Ookinete 1	9.00779e-22	5.15246e-18	2.87403	0.163	0.058	PF3D7_0927400	conserved Plasmodium protein, unknown function	protein coding
1	Ookinete 1	1.46511e-21	8.38041e-18	1.9137	0.248	0.118	PF3D7_0505400	conserved protein, unknown function	protein coding
1	Ookinete 1	1.6166e-21	9.24696e-18	2.26275	0.21	0.09	PF3D7_0929600	G2 protein, putative	protein coding
1	Ookinete 1	4.70933e-21	2.69374e-17	2.71227	0.19	0.077	PF3D7_0419400	conserved Plasmodium protein, unknown function	protein coding
1	Ookinete 1	5.26455e-21	3.01132e-17	2.39733	0.383	0.266	PF3D7_0717300	transcription initiation factor IIE subunit alpha, putative	protein coding
1	Ookinete 1	5.95022e-21	3.40353e-17	2.89696	0.196	0.083	PF3D7_0411300	golgin subfamily A member 6-like protein, putative	protein coding
1	Ookinete 1	6.48244e-21	3.70796e-17	2.37199	0.188	0.076	PF3D7_1449600	conserved protein, unknown function	protein coding
1	Ookinete 1	1.37298e-20	7.85346e-17	1.67702	0.206	0.087	PF3D7_0802600	ACbeta adenylyl cyclase beta	protein coding
1	Ookinete 1	2.5443e-20	1.45534e-16	2.41899	0.267	0.14	PF3D7_1311700	cytochrome c, putative	protein coding
1	Ookinete 1	2.87322e-19	1.64348e-15	2.86593	0.218	0.104	PF3D7_1357600	ribosomal protein L44, putative	protein coding
1	Ookinete 1	4.00895e-19	2.29312e-15	2.11447	0.315	0.193	PF3D7_0933500	gamma-tubulin complex component, putative	protein coding
1	Ookinete 1	8.01194e-19	4.58283e-15	2.26189	0.29	0.172	PF3D7_1007000	TMEM147 transmembrane protein 147, putative	protein coding
1	Ookinete 1	1.02603e-18	5.8689e-15	2.42534	0.266	0.148	PF3D7_0210500	conserved Plasmodium protein, unknown function	protein coding
1	Ookinete 1	1.61519e-18	9.23888e-15	3.04826	0.18	0.077	PF3D7_1410800	ankyrin-repeat protein, putative	protein coding
1	Ookinete 1	1.92365e-18	1.10033e-14	2.20163	0.332	0.219	PF3D7_0807900	TyrRS tyrosine--tRNA ligase	protein coding
1	Ookinete 1	5.59832e-18	3.20224e-14	1.98403	0.318	0.199	PF3D7_0403800	alpha/beta hydrolase, putative	protein coding
1	Ookinete 1	3.91088e-17	2.23702e-13	1.59081	0.396	0.287	PF3D7_1025500	dynein, putative	protein coding
1	Ookinete 1	4.11259e-17	2.3524e-13	1.84241	0.134	0.047	PF3D7_0605700	conserved Plasmodium protein, unknown function	protein coding
1	Ookinete 1	6.17161e-17	3.53016e-13	2.51487	0.256	0.147	PF3D7_0216500	WD repeat-containing protein, putative	protein coding
1	Ookinete 1	8.68713e-17	4.96904e-13	1.72281	0.394	0.291	PF3D7_0313400	conserved Plasmodium protein, unknown function	protein coding
1	Ookinete 1	1.07602e-16	6.15485e-13	1.55966	0.262	0.148	PF3D7_1227700	KIC2 Kelch13 interaction candidate KIC2	protein coding
1	Ookinete 1	3.35446e-16	1.91875e-12	2.10301	0.297	0.185	PF3D7_1136200	conserved Plasmodium protein, unknown function	protein coding
1	Ookinete 1	4.97955e-16	2.8483e-12	2.06782	0.422	0.35	PF3D7_1124700	MGE1 GrpE protein homolog, mitochondrial, putative	protein coding
1	Ookinete 1	5.60898e-16	3.20834e-12	2.37564	0.162	0.069	PF3D7_1318900	conserved Plasmodium protein, unknown function	protein coding
1	Ookinete 1	1.76801e-15	1.0113e-11	2.41889	0.312	0.212	PF3D7_0616900	conserved Plasmodium protein, unknown function	protein coding
1	Ookinete 1	1.98467e-15	1.13523e-11	2.35073	0.281	0.176	PF3D7_0416300	MCM9 DNA helicase MCM9, putative	protein coding
1	Ookinete 1	6.05082e-15	3.46107e-11	3.02002	0.132	0.052	PF3D7_1460200	conserved protein, unknown function	protein coding
1	Ookinete 1	1.31239e-14	7.5069e-11	3.78496	0.092	0.029	PF3D7_1140400	conserved Plasmodium protein, unknown function	protein coding
1	Ookinete 1	2.92568e-14	1.67349e-10	1.5954	0.277	0.166	PF3D7_1129600	phosphatidylinositol-4-phosphate 5-kinase, putative	protein coding
1	Ookinete 1	6.7437e-14	3.8574e-10	3.20293	0.167	0.08	PF3D7_0422900	methyltransferase, putative	protein coding
1	Ookinete 1	9.22941e-14	5.27922e-10	2.77122	0.224	0.129	PF3D7_1129500	A/G-specific adenine glycosylase, putative	protein coding
1	Ookinete 1	1.11815e-13	6.39581e-10	2.74749	0.144	0.063	PF3D7_1422600	conserved Plasmodium protein, unknown function	protein coding
1	Ookinete 1	2.42939e-13	1.38961e-09	2.80342	0.203	0.112	PF3D7_0111600	conserved Plasmodium protein, unknown function	protein coding
1	Ookinete 1	3.54017e-13	2.02498e-09	2.23597	0.158	0.075	PF3D7_0403600	conserved Plasmodium protein, unknown function	protein coding
1	Ookinete 1	3.76707e-13	2.15477e-09	2.6282	0.18	0.092	PF3D7_1332500	SAM-dependent RNA methyltransferase, putative	protein coding
1	Ookinete 1	1.15124e-11	6.5851e-08	2.18234	0.266	0.178	PF3D7_1028600	conserved Plasmodium protein, unknown function	protein coding
1	Ookinete 1	1.48746e-11	8.50824e-08	1.81553	0.216	0.127	PF3D7_0410000	EVP1 erythrocyte vesicle protein 1	protein coding
1	Ookinete 1	2.06549e-11	1.18146e-07	1.99458	0.309	0.233	PF3D7_1119300	U2AF1 splicing factor U2AF small subunit, putative	protein coding
1	Ookinete 1	3.19017e-11	1.82478e-07	0.68652	0.172	0.085	PF3D7_1331400	CPW-WPC family protein	protein coding
1	Ookinete 1	4.35056e-11	2.48852e-07	1.55717	0.404	0.355	PF3D7_1144900	RAB6 ras-related protein Rab-6	protein coding
1	Ookinete 1	4.61278e-11	2.63851e-07	2.50526	0.203	0.122	PF3D7_1136900	SUB2 subtilisin-like protease 2	protein coding
1	Ookinete 1	5.36449e-11	3.06849e-07	1.87334	0.327	0.251	PF3D7_0707800	RAP protein, putative	protein coding
1	Ookinete 1	5.98775e-11	3.42499e-07	0.549729	0.064	0.18	PF3D7_1131800	oxysterol-binding protein, putative	protein coding
1	Ookinete 1	7.61997e-11	4.35862e-07	3.03275	0.178	0.1	PF3D7_0514500	conserved Plasmodium membrane protein, unknown function	protein coding
1	Ookinete 1	9.81934e-11	5.61666e-07	2.64573	0.142	0.07	PF3D7_1331000	protein kinase, putative	protein coding
1	Ookinete 1	1.06816e-10	6.10987e-07	0.610568	0.19	0.102	PF3D7_1361800	GAC glideosome-associated connector	protein coding
1	Ookinete 1	2.06871e-10	1.1833e-06	1.27395	0.282	0.192	PF3D7_0828800	GAMA GPI-anchored micronemal antigen	protein coding
1	Ookinete 1	2.73289e-10	1.56322e-06	2.00798	0.266	0.189	PF3D7_0817100	tRNA modification GTPase, putative	protein coding
1	Ookinete 1	4.386e-10	2.50879e-06	2.56991	0.185	0.109	PF3D7_0106500	conserved Plasmodium protein, unknown function	protein coding
1	Ookinete 1	1.10908e-09	6.34394e-06	1.94326	0.191	0.114	PF3D7_0411000	AP2 domain transcription factor AP2-Z, putative	protein coding
1	Ookinete 1	1.73012e-09	9.89627e-06	4.06211	0.066	0.022	PF3D7_0215900	DHHC11 palmitoyltransferase DHHC11, putative	protein coding
1	Ookinete 1	2.40545e-09	1.37592e-05	1.64937	0.328	0.258	PF3D7_1469500	conserved Plasmodium protein, unknown function	protein coding
1	Ookinete 1	2.49442e-09	1.42681e-05	3.51614	0.028	0.004	PF3D7_0718900	conserved Plasmodium protein, unknown function	protein coding
1	Ookinete 1	2.84455e-09	1.62708e-05	0.592227	0.109	0.232	PF3D7_1407400	conserved Plasmodium protein, unknown function	protein coding
1	Ookinete 1	3.30714e-09	1.89168e-05	0.61485	0.053	0.148	PF3D7_1338600	conserved protein, unknown function	protein coding
1	Ookinete 1	3.90132e-09	2.23156e-05	2.13154	0.277	0.21	PF3D7_0618800	heptatricopeptide repeat-containing protein, putative	protein coding
1	Ookinete 1	3.99032e-09	2.28246e-05	1.57424	0.328	0.269	PF3D7_1303800	conserved Plasmodium protein, unknown function	protein coding
1	Ookinete 1	4.87244e-09	2.78704e-05	1.75296	0.292	0.228	PF3D7_1124300	BDP7 bromodomain protein 7	protein coding
1	Ookinete 1	5.79509e-09	3.31479e-05	1.74733	0.351	0.3	PF3D7_0923800	TRXR thioredoxin reductase	protein coding
1	Ookinete 1	6.98552e-09	3.99571e-05	2.65056	0.152	0.086	PF3D7_0208000	SERA1 serine repeat antigen 1	protein coding
1	Ookinete 1	8.6199e-09	4.93058e-05	1.7	0.271	0.202	PF3D7_1250900	conserved protein, unknown function	protein coding
1	Ookinete 1	8.66864e-09	4.95846e-05	0.622932	0.107	0.228	PF3D7_1119400	ubiquitin-protein ligase, putative	protein coding
1	Ookinete 1	8.70098e-09	4.97696e-05	0.723781	0.079	0.183	PF3D7_1005600	DnaJ protein, putative	protein coding
1	Ookinete 1	1.28559e-08	7.35359e-05	2.08367	0.091	0.039	PF3D7_1140000	CA carbonic anhydrase	protein coding
1	Ookinete 1	1.49638e-08	8.55931e-05	1.9816	0.239	0.169	PF3D7_0808200	PMX plasmepsin X	protein coding
1	Ookinete 1	1.57079e-08	8.98493e-05	0.855538	0.038	0.118	PF3D7_0520300	LSM2 U6 snRNA-associated Sm-like protein LSm2, putative	protein coding
1	Ookinete 1	1.60648e-08	9.18905e-05	0.502499	0.094	0.198	PF3D7_0913700	conserved protein, unknown function	protein coding
1	Ookinete 1	1.76837e-08	0.000101151	3.37154	0.061	0.021	PF3D7_0510300	SIP transverse sutures component 1, putative	protein coding
1	Ookinete 1	1.9066e-08	0.000109058	2.40182	0.213	0.146	PF3D7_1232900	nucleotidyltransferase, putative	protein coding
1	Ookinete 1	2.29785e-08	0.000131437	0.594256	0.066	0.161	PF3D7_1227800	ELP3 elongator complex protein 3, putative	protein coding
1	Ookinete 1	2.77735e-08	0.000158865	1.0638	0.149	0.081	PF3D7_0308700	conserved protein, unknown function	protein coding
1	Ookinete 1	4.15856e-08	0.000237869	1.34669	0.262	0.189	PF3D7_1033700	BDP1 bromodomain protein 1	protein coding
1	Ookinete 1	5.20315e-08	0.00029762	3.34893	0.12	0.064	PF3D7_1029000	conserved Plasmodium protein, unknown function, pseudogene	pseudogene
1	Ookinete 1	5.26425e-08	0.000301115	2.02421	0.139	0.076	PF3D7_0708600	IMC1d inner membrane complex protein 1d, putative	protein coding
1	Ookinete 1	5.88612e-08	0.000336686	2.40861	0.193	0.128	PF3D7_1021000	conserved protein, unknown function	protein coding
1	Ookinete 1	6.03806e-08	0.000345377	0.602307	0.026	0.095	PF3D7_1432800	HP12 protein homolog, putative	protein coding
1	Ookinete 1	6.45797e-08	0.000369396	2.10278	0.218	0.154	PF3D7_1437400	PANK2 pantothenate kinase 2	protein coding
1	Ookinete 1	8.12736e-08	0.000464885	0.755101	0.048	0.129	PF3D7_0411200	PP-loop family protein, putative	protein coding
1	Ookinete 1	9.42763e-08	0.00053926	3.46899	0.076	0.032	PF3D7_1236600	p25-alpha family protein, putative	protein coding
1	Ookinete 1	9.49223e-08	0.000542955	2.19514	0.183	0.12	PF3D7_0408900	KAE1 tRNA N6-adenosine threonylcarbamoyltransferase	protein coding
1	Ookinete 1	1.23933e-07	0.000708899	2.00202	0.114	0.059	PF3D7_0102700	MaTrA merozoite-associated tryptophan-rich antigen	protein coding
1	Ookinete 1	1.31505e-07	0.000752207	1.67322	0.355	0.323	PF3D7_0924700	SF3A3 splicing factor 3A subunit 3, putative	protein coding
1	Ookinete 1	1.78928e-07	0.00102347	0.688794	0.035	0.105	PF3D7_1126400	MED21 mediator of RNA polymerase II transcription subunit 21, putative	protein coding
1	Ookinete 1	2.72665e-07	0.00155965	0.910857	0.52	0.549	PF3D7_0704600	UT HECT-type E3 ubiquitin ligase UT	protein coding
1	Ookinete 1	2.8891e-07	0.00165256	0.60693	0.069	0.156	PF3D7_0827600	conserved Plasmodium protein, unknown function	protein coding
1	Ookinete 1	3.48854e-07	0.00199545	1.85627	0.188	0.125	PF3D7_1205100	SEPSECS O-phosphoseryl-tRNA(Sec) selenium transferase, putative	protein coding
1	Ookinete 1	3.69191e-07	0.00211177	3.1145	0.061	0.024	PF3D7_0720300	conserved Plasmodium protein, unknown function	protein coding
1	Ookinete 1	3.85055e-07	0.00220251	2.11503	0.19	0.13	PF3D7_1247000	FBXO9 F-box only protein 9 homolog, putative	protein coding
1	Ookinete 1	4.60119e-07	0.00263188	0.549022	0.083	0.176	PF3D7_1227600	SPC24 kinetochore protein SPC24, putative	protein coding
1	Ookinete 1	4.70989e-07	0.00269406	0.762423	0.023	0.083	PF3D7_0827100	IF2c translation initiation factor IF-2, putative	protein coding
1	Ookinete 1	4.75542e-07	0.0027201	0.842795	0.038	0.105	PF3D7_0512100	conserved protein, unknown function	protein coding
1	Ookinete 1	4.85398e-07	0.00277647	0.577435	0.018	0.074	PF3D7_1230400	ClpQ ATP-dependent protease subunit ClpQ	protein coding
1	Ookinete 1	5.09185e-07	0.00291254	1.2026	0.396	0.363	PF3D7_0105700	asparagine-rich antigen Pfa35-2	protein coding
1	Ookinete 1	5.53346e-07	0.00316514	0.664313	0.096	0.193	PF3D7_1123800	SMC5 structural maintenance of chromosomes protein 5, putative	protein coding
1	Ookinete 1	5.72827e-07	0.00327657	2.38557	0.183	0.125	PF3D7_0717400	queuine tRNA-ribosyltransferase, putative	protein coding
1	Ookinete 1	5.74566e-07	0.00328652	0.574086	0.097	0.194	PF3D7_1431200	OST-HTH associated domain protein, putative	protein coding
1	Ookinete 1	6.32385e-07	0.00361724	0.853728	0.102	0.201	PF3D7_1033600	CEF1 pre-mRNA-splicing factor CEF1, putative	protein coding
1	Ookinete 1	6.7228e-07	0.00384544	0.597341	0.188	0.331	PF3D7_1459000	DBP5 ATP-dependent RNA helicase DBP5	protein coding
1	Ookinete 1	7.14743e-07	0.00408833	0.58424	0.005	0.049	PF3D7_0528900	conserved protein, unknown function	protein coding
1	Ookinete 1	8.98411e-07	0.00513891	0.927342	0.058	0.131	PF3D7_1107000	LSM4 U6 snRNA-associated Sm-like protein LSm4, putative	protein coding
1	Ookinete 1	9.51909e-07	0.00544492	2.01034	0.14	0.085	PF3D7_1118400	HAD4 haloacid dehalogenase-like hydrolase, putative	protein coding
1	Ookinete 1	9.66763e-07	0.00552989	2.03385	0.185	0.126	PF3D7_1024700	conserved protein, unknown function	protein coding
1	Ookinete 1	1.12093e-06	0.00641171	0.777356	0.157	0.273	PF3D7_0721900	V-type ATPase V0 subunit e, putative	protein coding
1	Ookinete 1	1.22551e-06	0.00700992	0.762847	0.063	0.138	PF3D7_1432300	importin, putative	protein coding
1	Ookinete 1	1.35725e-06	0.00776345	0.70249	0.112	0.213	PF3D7_0720100	ESF2 pre-rRNA-processing protein ESF2, putative	protein coding
1	Ookinete 1	1.36086e-06	0.0077841	0.524863	0.076	0.158	PF3D7_0309800	YTH2 YTH domain-containing protein 2	protein coding
1	Ookinete 1	1.37975e-06	0.0078922	2.59479	0.142	0.088	PF3D7_0213400	PK7 protein kinase 7	protein coding
1	Ookinete 1	1.51386e-06	0.00865929	1.92552	0.149	0.093	PF3D7_0113800	DBL containing protein, unknown function	protein coding
1	Ookinete 1	1.82926e-06	0.0104634	0.912419	0.101	0.197	PF3D7_0621700	RAP protein, putative	protein coding
1	Ookinete 1	2.0337e-06	0.0116327	0.833772	0.03	0.088	PF3D7_1025700	conserved protein, unknown function	protein coding
1	Ookinete 1	2.28208e-06	0.0130535	1.53532	0.361	0.345	PF3D7_0606600	WD repeat-containing protein, putative	protein coding
1	Ookinete 1	2.34496e-06	0.0134132	1.27805	0.015	0.064	PF3D7_1110800	conserved Plasmodium protein, unknown function	protein coding
1	Ookinete 1	2.64892e-06	0.0151518	0.714518	0.025	0.08	PF3D7_0624500	APC11 anaphase-promoting complex subunit 11, putative	protein coding
1	Ookinete 1	2.66073e-06	0.0152194	1.86121	0.16	0.104	PF3D7_0922900	FabG 3-oxoacyl-[acyl-carrier-protein] reductase	protein coding
1	Ookinete 1	3.1554e-06	0.0180489	0.616468	0.046	0.112	PF3D7_0212700	SRR1-like protein	protein coding
1	Ookinete 1	3.6697e-06	0.0209907	0.701759	0.015	0.062	PF3D7_0218100	conserved protein, unknown function	protein coding
1	Ookinete 1	3.90186e-06	0.0223186	1.72834	0.149	0.093	PF3D7_0507200	SUB3 subtilisin-like protease 3	protein coding
1	Ookinete 1	4.07955e-06	0.023335	0.76342	0.036	0.096	PF3D7_1127100	dUTPase dUTP pyrophosphatase	protein coding
1	Ookinete 1	4.10342e-06	0.0234715	1.01166	0.056	0.128	PF3D7_0914000	pseudouridylate synthase, putative	protein coding
1	Ookinete 1	5.1577e-06	0.0295021	0.640415	0.076	0.155	PF3D7_0809200	pfa55-14 asparagine-rich antigen Pfa55-14	protein coding
1	Ookinete 1	5.89263e-06	0.0337058	0.567387	0.078	0.151	PF3D7_1330700	GPI transamidase subunit PIG-U, putative	protein coding
1	Ookinete 1	5.96321e-06	0.0341096	0.506107	0.193	0.317	PF3D7_1407300	PRP38B pre-mRNA-splicing factor 38B, putative	protein coding
1	Ookinete 1	6.15518e-06	0.0352077	0.834439	0.026	0.079	PF3D7_0825200	IF3a translation initiation factor IF-3	protein coding
1	Ookinete 1	6.27567e-06	0.0358968	0.680458	0.031	0.088	PF3D7_1211500	mtRPS18 ribosomal protein S18, mitochondrial	protein coding
1	Ookinete 1	8.04641e-06	0.0460255	1.68821	0.269	0.227	PF3D7_0710000	conserved Plasmodium protein, unknown function	protein coding
1	Ookinete 1	8.80144e-06	0.0503442	1.8521	0.276	0.236	PF3D7_1329500	conserved protein, unknown function	protein coding
1	Ookinete 1	8.80214e-06	0.0503482	0.739097	0.028	0.081	PF3D7_0313200	conserved protein, unknown function	protein coding
1	Ookinete 1	9.5299e-06	0.054511	0.597574	0.068	0.14	PF3D7_1309700	VPS18 vacuolar protein sorting-associated protein 18, putative	protein coding
1	Ookinete 1	9.9436e-06	0.0568774	0.811026	0.074	0.151	PF3D7_0620100	ATPTG12 ATP synthase-associated protein, putative	protein coding
1	Ookinete 1	1.23106e-05	0.0704165	0.523906	0.073	0.144	PF3D7_1231200	conserved Plasmodium protein, unknown function	protein coding
1	Ookinete 1	1.34874e-05	0.0771482	0.534437	0.061	0.128	PF3D7_0529000	TIP T-cell immunomodulatory protein homolog, putative	protein coding
1	Ookinete 1	1.44972e-05	0.082924	0.669981	0.036	0.092	PF3D7_0520200	MED17 mediator of RNA polymerase II transcription subunit 17, putative	protein coding
1	Ookinete 1	1.83077e-05	0.10472	2.74938	0.125	0.08	PF3D7_0925400	protein phosphatase-beta	protein coding
1	Ookinete 1	2.09244e-05	0.119687	1.08006	0.122	0.218	PF3D7_1110200	PRPF6 pre-mRNA-processing factor 6, putative	protein coding
1	Ookinete 1	2.19592e-05	0.125607	0.669836	0.054	0.118	PF3D7_1220400	DRN1 debranching enzyme-associated ribonuclease, putative	protein coding
1	Ookinete 1	2.39422e-05	0.13695	2.1183	0.188	0.139	PF3D7_0405800	conserved protein, unknown function	protein coding
1	Ookinete 1	2.41537e-05	0.138159	1.9429	0.12	0.075	PF3D7_0417100	PUF2 mRNA-binding protein PUF2	protein coding
1	Ookinete 1	2.66399e-05	0.15238	0.823049	0.066	0.132	PF3D7_1244400	RNA-binding protein, putative	protein coding
1	Ookinete 1	3.01208e-05	0.172291	0.733653	0.111	0.197	PF3D7_0919600	WBP1 dolichyl-diphosphooligosaccharide--protein glycosyltransferase subunit WBP1, putative	protein coding
1	Ookinete 1	3.08602e-05	0.17652	1.31315	0.107	0.063	PF3D7_1407700	conserved protein, unknown function	protein coding
1	Ookinete 1	3.43077e-05	0.19624	0.892738	0.035	0.086	PF3D7_1227000	conserved Plasmodium protein, unknown function	protein coding
1	Ookinete 1	3.58669e-05	0.205159	0.993233	0.017	0.057	PF3D7_0726300	PMS1 DNA mismatch repair protein PMS1, putative	protein coding
1	Ookinete 1	3.65592e-05	0.209119	2.06299	0.213	0.168	PF3D7_0807400	COQ10 coenzyme Q-binding protein COQ10 homolog, mitochondrial	protein coding
1	Ookinete 1	3.66952e-05	0.209897	0.815918	0.013	0.052	PF3D7_1212200	conserved protein, unknown function	protein coding
1	Ookinete 1	3.8669e-05	0.221187	4.05856	0.031	0.01	PF3D7_1249200	conserved Plasmodium protein, unknown function	protein coding
1	Ookinete 1	4.46989e-05	0.255678	2.1469	0.104	0.062	PF3D7_0609600	conserved Plasmodium protein, unknown function	protein coding
1	Ookinete 1	4.79525e-05	0.274288	1.35301	0.243	0.198	PF3D7_1309800	homeobox domain-containing protein, putative	protein coding
1	Ookinete 1	5.21322e-05	0.298196	0.737471	0.117	0.201	PF3D7_1244700	conserved protein, unknown function	protein coding
1	Ookinete 1	5.57275e-05	0.318761	0.698673	0.012	0.048	PF3D7_0728500	EF hand domain-containing protein, putative	protein coding
1	Ookinete 1	5.5825e-05	0.319319	0.645237	0.017	0.056	PF3D7_1241600	SAMC S-adenosylmethionine mitochondrial carrier protein	protein coding
1	Ookinete 1	5.65823e-05	0.323651	0.738067	0.096	0.171	PF3D7_0717200	conserved Plasmodium protein, unknown function	protein coding
1	Ookinete 1	5.92267e-05	0.338777	0.934913	0.081	0.15	PF3D7_1243900	DOC2 double C2-like domain-containing protein	protein coding
1	Ookinete 1	6.07536e-05	0.347511	0.785	0.061	0.123	PF3D7_0704200	NSUN1 RNA cytosine C(5)-methyltransferase, putative	protein coding
1	Ookinete 1	6.51839e-05	0.372852	0.796368	0.073	0.137	PF3D7_1433700	conserved Plasmodium protein, unknown function	protein coding
1	Ookinete 1	7.28987e-05	0.41698	0.905055	0.056	0.115	PF3D7_1127300	tRNA (guanine-N(7)-)-methyltransferase, putative	protein coding
1	Ookinete 1	7.4369e-05	0.425391	0.527993	0.008	0.041	PF3D7_1024400	conserved Plasmodium protein, unknown function	protein coding
1	Ookinete 1	8.88007e-05	0.50794	0.606916	0.035	0.081	PF3D7_0403100	regulator of chromosome condensation, putative	protein coding
1	Ookinete 1	8.94248e-05	0.51151	0.523529	0.028	0.073	PF3D7_1107400	RAD51 DNA repair protein RAD51	protein coding
1	Ookinete 1	9.35391e-05	0.535044	0.661628	0.104	0.182	PF3D7_1333700	CenH3 histone H3-like centromeric protein CSE4	protein coding
1	Ookinete 1	9.63095e-05	0.55089	0.916721	0.026	0.069	PF3D7_1469900	MGET male gametocyte-enriched transcript	protein coding
1	Ookinete 1	0.000105866	0.605555	2.08491	0.215	0.175	PF3D7_1231000	conserved Plasmodium protein, unknown function	protein coding
1	Ookinete 1	0.000107688	0.615973	0.712904	0.116	0.199	PF3D7_0821300	DHX36 ATP-dependent RNA helicase DHX36, putative	protein coding
1	Ookinete 1	0.00010799	0.617701	1.04935	0.063	0.122	PF3D7_0720200	conserved protein, unknown function	protein coding
1	Ookinete 1	0.000108799	0.622328	0.797194	0.094	0.164	PF3D7_1006500	conserved Plasmodium protein, unknown function	protein coding
1	Ookinete 1	0.000109962	0.628984	0.81416	0.064	0.124	PF3D7_0506300	conserved protein, unknown function	protein coding
1	Ookinete 1	0.000111032	0.635105	1.91049	0.185	0.141	PF3D7_0313600	conserved Plasmodium protein, unknown function	protein coding
1	Ookinete 1	0.000114062	0.652436	0.587199	0.028	0.071	PF3D7_1003000	guanylate cyclase organizer UGO, putative	protein coding
1	Ookinete 1	0.000125858	0.719909	0.601208	0.092	0.161	PF3D7_0408300	ZRANB2 zinc finger Ran-binding domain-containing protein 2, putative	protein coding
1	Ookinete 1	0.000152709	0.873498	0.585688	0.078	0.14	PF3D7_1229000	conserved Plasmodium membrane protein, unknown function	protein coding
1	Ookinete 1	0.000171605	0.981581	0.833885	0.03	0.072	PF3D7_0822400	conserved Plasmodium protein, unknown function	protein coding
1	Ookinete 1	0.000181406	1	0.71672	0.046	0.096	PF3D7_1026300	conserved Plasmodium protein, unknown function	protein coding
1	Ookinete 1	0.000187385	1	0.712771	0.124	0.208	PF3D7_0708500	heat shock protein 86 family protein	protein coding
1	Ookinete 1	0.000192951	1	1.8083	0.144	0.102	PF3D7_1248100	methyltransferase, putative	protein coding
1	Ookinete 1	0.000194524	1	1.09108	0.026	0.067	PF3D7_1327200	RPR2 ribonuclease P protein subunit RPR2, putative	protein coding
1	Ookinete 1	0.000210871	1	1.10007	0.035	0.079	PF3D7_0829500	conserved Plasmodium protein, unknown function	protein coding
1	Ookinete 1	0.00021495	1	1.10559	0.01	0.04	PF3D7_1018400	conserved Plasmodium protein, unknown function	protein coding
1	Ookinete 1	0.000227039	1	2.14193	0.224	0.191	PF3D7_1242500	conserved protein, unknown function	protein coding
1	Ookinete 1	0.000236221	1	0.868416	0.02	0.056	PF3D7_0403500	USP ubiquitin-specific protease	protein coding
1	Ookinete 1	0.000282366	1	1.94873	0.231	0.193	PF3D7_1330400	ER lumen protein retaining receptor 1, putative	protein coding
1	Ookinete 1	0.000299303	1	0.768511	0.008	0.037	PF3D7_1328800	SIR2A transcriptional regulatory protein sir2a	protein coding
1	Ookinete 1	0.000311032	1	1.10995	0.058	0.11	PF3D7_0819100	BRIX domain, putative	protein coding
1	Ookinete 1	0.000312297	1	1.26297	0.158	0.256	PF3D7_1232400	CWC16 domain-containing protein, putative	protein coding
1	Ookinete 1	0.000330376	1	0.756679	0.005	0.031	PF3D7_1426400	MORN repeat protein, putative	protein coding
1	Ookinete 1	0.000364471	1	0.803435	0.026	0.065	PF3D7_0311500	conserved protein, unknown function	protein coding
1	Ookinete 1	0.000420378	1	0.96028	0.096	0.16	PF3D7_1213700	RPB8 DNA-directed RNA polymerases I, II, and III subunit RPABC3, putative	protein coding
1	Ookinete 1	0.000450195	1	1.20186	0.01	0.038	PF3D7_1476800	lysophospholipase, putative	protein coding
1	Ookinete 1	0.000490612	1	2.05653	0.107	0.071	PF3D7_1403200	EGF domain-containing protein, putative	protein coding
1	Ookinete 1	0.000552237	1	2.09777	0.111	0.075	PF3D7_1129300	conserved Plasmodium protein, unknown function	protein coding
1	Ookinete 1	0.000568901	1	0.852499	0.036	0.077	PF3D7_0917400	conserved Plasmodium protein, unknown function	protein coding
1	Ookinete 1	0.000606171	1	0.772104	0.036	0.077	PF3D7_1017500	ELC myosin essential light chain ELC	protein coding
1	Ookinete 1	0.000696597	1	1.74044	0.309	0.305	PF3D7_0924400	conserved Plasmodium protein, unknown function	protein coding
1	Ookinete 1	0.00071611	1	0.792925	0.048	0.093	PF3D7_1126600	steryl ester hydrolase, putative	protein coding
1	Ookinete 1	0.000726016	1	0.608726	0.025	0.059	PF3D7_0106800	RAB5c ras-related protein Rab-5C	protein coding
1	Ookinete 1	0.000793923	1	1.09025	0.015	0.044	PF3D7_0318400	coiled-coil domain-containing protein CCDC148/CCDC112, putative	protein coding
1	Ookinete 1	0.000797532	1	2.2877	0.089	0.056	PF3D7_1246000	conserved Plasmodium protein, unknown function	protein coding
1	Ookinete 1	0.000799357	1	2.16493	0.153	0.117	PF3D7_1310700	PIC5 PhIL1-interacting protein PhIP	protein coding
1	Ookinete 1	0.00080018	1	1.09584	0.026	0.062	PF3D7_1230500	WD repeat-containing protein, putative	protein coding
1	Ookinete 1	0.0009288	1	0.642218	0.002	0.021	PF3D7_0713800	NELFA negative elongation factor A, putative	protein coding
1	Ookinete 1	0.00105773	1	1.18383	0.338	0.335	PF3D7_0405400	PRPF8 pre-mRNA-processing-splicing factor 8, putative	protein coding
1	Ookinete 1	0.00128372	1	0.805492	0.02	0.05	PF3D7_1319500	conserved protein, unknown function	protein coding
1	Ookinete 1	0.00143068	1	0.69712	0.02	0.05	PF3D7_0113000	GARP glutamic acid-rich protein GARP	protein coding
1	Ookinete 1	0.00155904	1	0.621997	0.193	0.291	PF3D7_1230000	TBC domain-containing protein, putative	protein coding
1	Ookinete 1	0.00165203	1	0.8935	0.129	0.2	PF3D7_0418000	conserved Plasmodium protein, unknown function	protein coding
1	Ookinete 1	0.00167516	1	1.74637	0.135	0.099	PF3D7_0624300	CPW-WPC family protein	protein coding
1	Ookinete 1	0.00172738	1	1.17708	0.122	0.19	PF3D7_0703200	conserved Plasmodium protein, unknown function	protein coding
1	Ookinete 1	0.00175099	1	0.683632	0.061	0.107	PF3D7_1136000	conserved Plasmodium protein, unknown function	protein coding
1	Ookinete 1	0.001824	1	1.89309	0.193	0.163	PF3D7_0509000	alphaSNAP alpha-soluble NSF attachment protein, putative	protein coding
1	Ookinete 1	0.00185605	1	1.71749	0.219	0.193	PF3D7_1402800	conserved Plasmodium protein, unknown function	protein coding
1	Ookinete 1	0.0019535	1	0.542093	0.023	0.053	PF3D7_0509200	LRR2 leucine-rich repeat protein	protein coding
1	Ookinete 1	0.00197171	1	0.844878	0.031	0.065	PF3D7_1119500	AP-4 complex subunit mu, putative	protein coding
1	Ookinete 1	0.00197662	1	1.04323	0.066	0.114	PF3D7_1409000	WD repeat-containing protein, putative	protein coding
1	Ookinete 1	0.00200575	1	0.722764	0.244	0.359	PF3D7_0403200	pre-mRNA splicing factor, putative	protein coding
1	Ookinete 1	0.00221398	1	0.993042	0.129	0.201	PF3D7_1422700	conserved protein, unknown function	protein coding
1	Ookinete 1	0.00230245	1	1.13218	0.119	0.084	PF3D7_1117200	conserved Plasmodium protein, unknown function	protein coding
1	Ookinete 1	0.00235251	1	0.91576	0.03	0.062	PF3D7_1340100	RRP42 exosome complex component RRP42, putative	protein coding
1	Ookinete 1	0.00241592	1	1.41002	0.238	0.214	PF3D7_1010100	PI31 domain-containing protein, putative	protein coding
1	Ookinete 1	0.00241817	1	0.701468	0.007	0.027	PF3D7_1204000	conserved Plasmodium protein, unknown function	protein coding
1	Ookinete 1	0.00245584	1	2.57804	0.092	0.062	PF3D7_1446000	U5 spliceosomal RNA	snRNA
1	Ookinete 1	0.00262577	1	0.696714	0.007	0.027	PF3D7_1210500	conserved Plasmodium protein, unknown function	protein coding
1	Ookinete 1	0.00285215	1	1.14477	0.163	0.244	PF3D7_0829000	conserved Plasmodium membrane protein, unknown function	protein coding
1	Ookinete 1	0.00289827	1	1.52864	0.244	0.226	PF3D7_1308900	DCP2 mRNA-decapping enzyme 2, putative	protein coding
1	Ookinete 1	0.00292345	1	1.29668	0.035	0.068	PF3D7_0321200	ALG7 UDP-N-acetylglucosamine--dolichyl-phosphate N-acetylglucosaminephosphotransferase, putative	protein coding
1	Ookinete 1	0.00294858	1	0.736613	0.074	0.119	PF3D7_1304300	conserved Plasmodium protein, unknown function	protein coding
1	Ookinete 1	0.00296706	1	1.68196	0.19	0.161	PF3D7_0723000	tRNAHis guanylyltransferase, putative	protein coding
1	Ookinete 1	0.00297436	1	0.949639	0.012	0.035	PF3D7_0820100	RNA-binding protein, putative	protein coding
1	Ookinete 1	0.00320334	1	0.88975	0.117	0.18	PF3D7_1140100	V-type proton ATPase subunit F, putative	protein coding
1	Ookinete 1	0.00331937	1	2.05623	0.005	0.023	PF3D7_1148100	non-coding RNA	ncRNA
1	Ookinete 1	0.00336231	1	1.20977	0.045	0.082	PF3D7_1007400	conserved protein, unknown function	protein coding
1	Ookinete 1	0.00341642	1	2.36976	0.061	0.037	PF3D7_0502300	conserved Plasmodium protein, unknown function	protein coding
1	Ookinete 1	0.00346228	1	0.893974	0.071	0.117	PF3D7_1021600	DPA deoxyribose-phosphate aldolase, putative	protein coding
1	Ookinete 1	0.00348477	1	0.670508	0.012	0.034	PF3D7_1329700	ACBP1 apicoplast calcium binding protein 1	protein coding
1	Ookinete 1	0.00351657	1	0.652073	0.122	0.186	PF3D7_0907600	translation initiation factor SUI1, putative	protein coding
1	Ookinete 1	0.00375348	1	0.637675	0.04	0.074	PF3D7_0709050	small nucleolar RNA	snoRNA
1	Ookinete 1	0.0041899	1	1.53246	0.002	0.017	PF3D7_0500100	VAR erythrocyte membrane protein 1, PfEMP1	protein coding
1	Ookinete 1	0.00449187	1	0.895754	0.023	0.05	PF3D7_0422800	SR12 serpentine receptor 12, putative	protein coding
1	Ookinete 1	0.0046235	1	1.13497	0.01	0.031	PF3D7_1431400	SRA surface-related antigen SRA	protein coding
1	Ookinete 1	0.00480973	1	0.788779	0.18	0.262	PF3D7_1403100	CAPD2 condensin complex subunit 1, putative	protein coding
1	Ookinete 1	0.00484033	1	0.666702	0.015	0.038	PF3D7_0404100	ApiAP2 AP2 domain transcription factor AP2-SP2, putative	protein coding
1	Ookinete 1	0.00512846	1	0.981364	0.005	0.022	PF3D7_0216900	conserved Plasmodium protein, unknown function	protein coding
1	Ookinete 1	0.00517278	1	1.69565	0.233	0.216	PF3D7_1471900	conserved Plasmodium protein, unknown function	protein coding
1	Ookinete 1	0.0057774	1	0.691346	0.01	0.03	PF3D7_0308300	PIC4 PhIL1-interacting candidate PIC4	protein coding
1	Ookinete 1	0.00577837	1	1.48594	0.008	0.027	PF3D7_0822900	PIC2 PhIL1-interacting candidate PIC2	protein coding
1	Ookinete 1	0.00724954	1	0.65588	0.025	0.051	PF3D7_0423800	CyRPA RH5-Ripr membrane anchoring protein	protein coding
1	Ookinete 1	0.00740302	1	1.7972	0.099	0.072	PF3D7_0515600	GEP gamete egress protein GEP, putative	protein coding
1	Ookinete 1	0.00742359	1	1.94254	0.17	0.145	PF3D7_1106300	XRN1 5'-3' exoribonuclease 1, putative	protein coding
1	Ookinete 1	0.00805784	1	0.763219	0.036	0.065	PF3D7_0912600	conserved Plasmodium protein, unknown function	protein coding
1	Ookinete 1	0.00807671	1	1.05181	0.053	0.088	PF3D7_1019700	conserved Plasmodium protein, unknown function	protein coding
1	Ookinete 1	0.00831603	1	3.43285	0.046	0.027	PF3D7_0909500	SPM1 subpellicular microtubule protein 1, putative	protein coding
1	Ookinete 1	0.00890934	1	0.73147	0.03	0.056	PF3D7_0932700	conserved Plasmodium protein, unknown function	protein coding
1	Ookinete 1	0.00891121	1	0.518354	0.028	0.054	PF3D7_1217400	conserved protein, unknown function	protein coding
1	Ookinete 1	0.00967451	1	1.535	0.018	0.04	PF3D7_1238400	dynactin subunit 3, putative	protein coding
2	Oocyst 1	2.55432e-123	1.46107e-119	1.53018	0.939	0.614	PF3D7_1478900	non-coding RNA	ncRNA
2	Oocyst 1	1.52799e-122	8.74011e-119	1.56104	0.916	0.735	PF3D7_1105000	H4 histone H4	protein coding
2	Oocyst 1	5.27634e-107	3.01807e-103	2.02161	0.841	0.608	PF3D7_MIT02700	RNA5 ribosomal RNA fragment RNA5	rRNA
2	Oocyst 1	1.303e-95	7.45318e-92	1.14852	0.955	0.774	PF3D7_0112700	28S ribosomal RNA	rRNA
2	Oocyst 1	1.07956e-76	6.17506e-73	2.04596	0.696	0.484	PF3D7_MIT01100	RNA1 ribosomal RNA fragment RNA1	rRNA
2	Oocyst 1	2.23443e-76	1.2781e-72	2.51063	0.646	0.442	PF3D7_MIT02200	SSUA small subunit ribosomal RNA fragment A	rRNA
2	Oocyst 1	1.23967e-73	7.09089e-70	2.56669	0.65	0.443	PF3D7_0416000	RNA-binding protein, putative	protein coding
2	Oocyst 1	4.58089e-71	2.62027e-67	1.31066	0.8	0.581	PF3D7_0422400	RPS19 40S ribosomal protein S19	protein coding
2	Oocyst 1	4.73523e-67	2.70855e-63	1.72999	0.727	0.585	PF3D7_MIT01400	COX3 cytochrome c oxidase subunit 3	protein coding
2	Oocyst 1	9.96063e-60	5.69748e-56	1.27824	0.739	0.508	PF3D7_0322000	CYP19A peptidyl-prolyl cis-trans isomerase	protein coding
2	Oocyst 1	5.31182e-59	3.03836e-55	1.76698	0.727	0.64	PF3D7_MIT02100	COX1 cytochrome c oxidase subunit 1	protein coding
2	Oocyst 1	4.14135e-56	2.36885e-52	0.901713	0.95	0.886	PF3D7_1105100	H2B histone H2B	protein coding
2	Oocyst 1	5.68044e-49	3.24921e-45	1.18813	0.745	0.593	PF3D7_0513300	PNP purine nucleoside phosphorylase	protein coding
2	Oocyst 1	4.08598e-43	2.33718e-39	1.61635	0.686	0.705	PF3D7_1033100	AdoMetDC/ODC S-adenosylmethionine decarboxylase/ornithine decarboxylase	protein coding
2	Oocyst 1	8.2631e-39	4.72649e-35	0.951654	0.754	0.557	PF3D7_1426000	RPL21 60S ribosomal protein L21	protein coding
2	Oocyst 1	3.77384e-35	2.15864e-31	1.79216	0.62	0.558	PF3D7_MIT02300	CYTB cytochrome b	protein coding
2	Oocyst 1	2.62184e-33	1.49969e-29	1.547	0.577	0.485	PF3D7_0826700	RACK1 receptor for activated c kinase	protein coding
2	Oocyst 1	1.52858e-29	8.7435e-26	1.30425	0.6	0.543	PF3D7_0721600	40S ribosomal protein S5, putative	protein coding
2	Oocyst 1	1.41443e-28	8.09053e-25	2.61244	0.473	0.37	PF3D7_0934500	V-type proton ATPase subunit E, putative	protein coding
2	Oocyst 1	5.71085e-27	3.26661e-23	0.639631	0.875	0.699	PF3D7_0708400	HSP90 heat shock protein 90	protein coding
2	Oocyst 1	2.90548e-26	1.66194e-22	0.841699	0.727	0.634	PF3D7_1103100	RPP1 60S acidic ribosomal protein P1, putative	protein coding
2	Oocyst 1	7.04082e-25	4.02735e-21	1.18783	0.562	0.473	PF3D7_0516200	RPS11 40S ribosomal protein S11	protein coding
2	Oocyst 1	2.87485e-24	1.64442e-20	1.82431	0.488	0.406	PF3D7_0217500	CDPK1 calcium-dependent protein kinase 1	protein coding
2	Oocyst 1	3.58854e-22	2.05264e-18	0.95193	0.616	0.528	PF3D7_1144300	RPL41 60S ribosomal protein L41	protein coding
2	Oocyst 1	6.11821e-19	3.49961e-15	1.20114	0.566	0.583	PF3D7_1105400	RPS4 40S ribosomal protein S4, putative	protein coding
2	Oocyst 1	9.01288e-19	5.15537e-15	0.834296	0.048	0.22	PF3D7_1229400	MIF macrophage migration inhibitory factor	protein coding
2	Oocyst 1	2.04686e-18	1.1708e-14	0.566394	0.095	0.299	PF3D7_0919100	DnaJ protein, putative	protein coding
2	Oocyst 1	2.71754e-18	1.55443e-14	0.548234	0.055	0.229	PF3D7_1464500	conserved Plasmodium membrane protein, unknown function	protein coding
2	Oocyst 1	1.40506e-17	8.03692e-14	0.506044	0.098	0.304	PF3D7_0308200	CCT7 T-complex protein 1 subunit eta	protein coding
2	Oocyst 1	1.62512e-17	9.29568e-14	0.921828	0.032	0.179	PF3D7_1244000	glucose inhibited division protein a homologue, putative	protein coding
2	Oocyst 1	1.79022e-17	1.024e-13	0.509905	0.082	0.273	PF3D7_1320600	RAB11a ras-related protein Rab-11A	protein coding
2	Oocyst 1	2.50765e-17	1.43437e-13	0.624879	0.073	0.256	PF3D7_1020700	N-acetyltransferase, GNAT family, putative	protein coding
2	Oocyst 1	2.86766e-17	1.6403e-13	0.519505	0.088	0.281	PF3D7_1133800	U5MTase RNA (uracil-5-)methyltransferase	protein coding
2	Oocyst 1	3.72056e-17	2.12816e-13	0.653252	0.043	0.197	PF3D7_0111400	GEXP19 gametocyte exported protein 19	protein coding
2	Oocyst 1	4.93218e-17	2.82121e-13	0.761893	0.036	0.181	PF3D7_1203800	non-coding RNA	ncRNA
2	Oocyst 1	1.07824e-16	6.16752e-13	0.584499	0.055	0.219	PF3D7_1224000	GCH1 GTP cyclohydrolase 1	protein coding
2	Oocyst 1	1.36102e-16	7.78506e-13	0.501201	0.061	0.225	PF3D7_1366400	RHOP148 rhoptry protein RHOP148	protein coding
2	Oocyst 1	1.42412e-16	8.14596e-13	0.511207	0.061	0.227	PF3D7_1015300	METAP1b methionine aminopeptidase 1b, putative	protein coding
2	Oocyst 1	1.72832e-16	9.88601e-13	2.09214	0.421	0.373	PF3D7_MIT04100	LSUD large subunit ribosomal RNA fragment D	rRNA
2	Oocyst 1	2.1448e-16	1.22683e-12	0.605019	0.041	0.19	PF3D7_0411900	DNA polymerase alpha catalytic subunit A	protein coding
2	Oocyst 1	2.86421e-16	1.63833e-12	0.68218	0.077	0.255	PF3D7_1466300	RPN2 26S proteasome regulatory subunit RPN2, putative	protein coding
2	Oocyst 1	2.99043e-16	1.71053e-12	0.581684	0.061	0.224	PF3D7_0322700	conserved Plasmodium protein, unknown function	protein coding
2	Oocyst 1	3.02895e-16	1.73256e-12	0.526612	0.077	0.254	PF3D7_0106300	ATP6 calcium-transporting ATPase	protein coding
2	Oocyst 1	3.09217e-16	1.76872e-12	0.502833	0.161	0.402	PF3D7_0205900	RPN1 26S proteasome regulatory subunit RPN1, putative	protein coding
2	Oocyst 1	3.7333e-16	2.13545e-12	0.676458	0.088	0.273	PF3D7_1126000	ThrRS threonine--tRNA ligase	protein coding
2	Oocyst 1	6.02882e-16	3.44848e-12	0.58689	0.096	0.287	PF3D7_0913000	conserved protein, unknown function	protein coding
2	Oocyst 1	6.15003e-16	3.51782e-12	0.715681	0.621	0.519	PF3D7_1357100	elongation factor 1-alpha	protein coding
2	Oocyst 1	7.23033e-16	4.13575e-12	0.68023	0.07	0.236	PF3D7_0323000	TMA7 translation machinery-associated protein 7, putative	protein coding
2	Oocyst 1	1.01529e-15	5.80743e-12	0.758018	0.077	0.249	PF3D7_0826500	UBE4B ubiquitin conjugation factor E4 B, putative	protein coding
2	Oocyst 1	1.15615e-15	6.6132e-12	0.64644	0.043	0.186	PF3D7_1368600	TIM9 mitochondrial import inner membrane translocase subunit TIM9, putative	protein coding
2	Oocyst 1	1.24737e-15	7.13496e-12	0.535096	0.048	0.197	PF3D7_0621200	PDX1 pyridoxine biosynthesis protein PDX1	protein coding
2	Oocyst 1	1.26463e-15	7.2337e-12	0.510694	0.038	0.178	PF3D7_0307100	RPS12 40S ribosomal protein S12, putative	protein coding
2	Oocyst 1	1.42195e-15	8.13353e-12	0.951842	0.055	0.209	PF3D7_1410000	EMC2 ER membrane protein complex subunit 2, putative	protein coding
2	Oocyst 1	1.48818e-15	8.51236e-12	1.4441	0.514	0.486	PF3D7_0801100	28S ribosomal RNA	rRNA
2	Oocyst 1	1.51486e-15	8.66498e-12	0.662338	0.046	0.194	PF3D7_1355500	PP5 serine/threonine protein phosphatase 5	protein coding
2	Oocyst 1	1.7467e-15	9.99113e-12	0.515547	0.045	0.19	PF3D7_1018500	RDS3 pre-mRNA-splicing factor RDS3, putative	protein coding
2	Oocyst 1	1.89417e-15	1.08347e-11	0.694368	0.05	0.198	PF3D7_1443500	PARN poly(A)-specific ribonuclease PARN, putative	protein coding
2	Oocyst 1	1.93237e-15	1.10532e-11	0.584996	0.071	0.238	PF3D7_1006700	conserved Plasmodium protein, unknown function	protein coding
2	Oocyst 1	1.99451e-15	1.14086e-11	0.56794	0.05	0.199	PF3D7_1206700	EIF5 eukaryotic translation initiation factor 5, putative	protein coding
2	Oocyst 1	2.34529e-15	1.3415e-11	1.03087	0.537	0.512	PF3D7_1468700	eIF4A helicase 45	protein coding
2	Oocyst 1	2.63619e-15	1.5079e-11	0.523808	0.036	0.172	PF3D7_0205400	PCI domain-containing protein, putative	protein coding
2	Oocyst 1	3.56996e-15	2.04202e-11	0.598106	0.125	0.334	PF3D7_1419700	EIF3H eukaryotic translation initiation factor 3 subunit H, putative	protein coding
2	Oocyst 1	4.04929e-15	2.31619e-11	0.689711	0.075	0.242	PF3D7_1133100	conserved Plasmodium protein, unknown function	protein coding
2	Oocyst 1	5.24761e-15	3.00163e-11	0.563324	0.046	0.189	PF3D7_1133900	conserved Plasmodium protein, unknown function	protein coding
2	Oocyst 1	5.60326e-15	3.20506e-11	0.536706	0.029	0.157	PF3D7_0320500	Nico nicotinamidase, putative	protein coding
2	Oocyst 1	8.17938e-15	4.6786e-11	0.675641	0.061	0.214	PF3D7_1412500	ACT2 actin II	protein coding
2	Oocyst 1	9.08394e-15	5.19602e-11	0.624396	0.111	0.304	PF3D7_1107700	PES pescadillo homolog	protein coding
2	Oocyst 1	9.41716e-15	5.38662e-11	0.564583	0.066	0.221	PF3D7_0629400	PABP3 polyadenylate-binding protein 3, putative	protein coding
2	Oocyst 1	1.00971e-14	5.77555e-11	0.653608	0.077	0.24	PF3D7_0907400	ClpY ATP-dependent protease ATPase subunit ClpY	protein coding
2	Oocyst 1	1.0306e-14	5.89502e-11	0.631051	0.025	0.148	PF3D7_1037100	PyKII pyruvate kinase 2	protein coding
2	Oocyst 1	1.06843e-14	6.1114e-11	0.618733	0.036	0.166	PF3D7_1236400	conserved Plasmodium protein, unknown function	protein coding
2	Oocyst 1	1.22046e-14	6.981e-11	0.622968	0.07	0.229	PF3D7_1118200	heat shock protein 90, putative	protein coding
2	Oocyst 1	1.39788e-14	7.99589e-11	0.963388	0.032	0.16	PF3D7_1013600	conserved Plasmodium protein, unknown function	protein coding
2	Oocyst 1	1.42509e-14	8.15152e-11	0.515504	0.046	0.186	PF3D7_1215300	CPN10 10 kDa chaperonin	protein coding
2	Oocyst 1	1.57842e-14	9.02858e-11	0.566209	0.046	0.185	PF3D7_1120500	tRNA nucleotidyltransferase, putative	protein coding
2	Oocyst 1	1.59489e-14	9.12278e-11	0.579985	0.048	0.188	PF3D7_1453800	GluPho glucose-6-phosphate dehydrogenase-6-phosphogluconolactonase	protein coding
2	Oocyst 1	1.62659e-14	9.30411e-11	0.524683	0.032	0.16	PF3D7_0611900	lsm12, putative	protein coding
2	Oocyst 1	1.92234e-14	1.09958e-10	0.69203	0.129	0.333	PF3D7_0813400	conserved protein, unknown function	protein coding
2	Oocyst 1	1.97321e-14	1.12867e-10	0.679578	0.07	0.227	PF3D7_0312400	GSK3beta glycogen synthase kinase-3 beta	protein coding
2	Oocyst 1	2.19804e-14	1.25728e-10	0.543274	0.073	0.233	PF3D7_1230700	SEC13 protein transport protein SEC13	protein coding
2	Oocyst 1	2.731e-14	1.56213e-10	0.691432	0.1	0.28	PF3D7_0111300	P-loop containing nucleoside triphosphate hydrolase, putative	protein coding
2	Oocyst 1	2.75529e-14	1.57603e-10	1.2691	0.509	0.525	PF3D7_0306900	40S ribosomal protein S23, putative	protein coding
2	Oocyst 1	2.82712e-14	1.61711e-10	0.664137	0.08	0.244	PF3D7_1248500	bax inhibitor 1, putative	protein coding
2	Oocyst 1	2.83279e-14	1.62036e-10	0.695699	0.077	0.239	PF3D7_0707900	ribosomal protein S8e, putative	protein coding
2	Oocyst 1	2.94462e-14	1.68432e-10	0.553197	0.079	0.242	PF3D7_1315900	exportin-T, putative	protein coding
2	Oocyst 1	3.27939e-14	1.87581e-10	0.564079	0.109	0.294	PF3D7_1002400	TRA2B transformer-2 protein homolog beta, putative	protein coding
2	Oocyst 1	3.34968e-14	1.91602e-10	0.544595	0.1	0.28	PF3D7_1011400	proteasome subunit beta type-5	protein coding
2	Oocyst 1	3.39257e-14	1.94055e-10	0.532237	0.054	0.196	PF3D7_1340800	MPC1 mitochondrial pyruvate carrier protein 1, putative	protein coding
2	Oocyst 1	3.75454e-14	2.1476e-10	0.540217	0.036	0.162	PF3D7_1423600	calcium-dependent protein kinase, putative	protein coding
2	Oocyst 1	4.86824e-14	2.78463e-10	0.618423	0.093	0.266	PF3D7_1446200	LAP M17 leucyl aminopeptidase	protein coding
2	Oocyst 1	5.59429e-14	3.19994e-10	0.59136	0.095	0.268	PF3D7_0823800	DnaJ protein, putative	protein coding
2	Oocyst 1	5.70987e-14	3.26605e-10	0.707958	0.08	0.243	PF3D7_0613000	conserved Plasmodium protein, unknown function	protein coding
2	Oocyst 1	5.75146e-14	3.28984e-10	0.84324	0.079	0.24	PF3D7_0918900	gammaGCS gamma-glutamylcysteine synthetase	protein coding
2	Oocyst 1	5.97071e-14	3.41525e-10	0.715407	0.062	0.209	PF3D7_1412900	ubiquitin-conjugating enzyme E2, putative	protein coding
2	Oocyst 1	6.16188e-14	3.5246e-10	0.555089	0.039	0.169	PF3D7_1414200	conserved Plasmodium protein, unknown function	protein coding
2	Oocyst 1	6.44601e-14	3.68712e-10	0.726625	0.057	0.201	PF3D7_1220900	HP1 heterochromatin protein 1	protein coding
2	Oocyst 1	8.34802e-14	4.77507e-10	0.836824	0.048	0.183	PF3D7_0103200	NT4 nucleoside transporter 4	protein coding
2	Oocyst 1	8.49166e-14	4.85723e-10	0.597123	0.073	0.228	PF3D7_1010600	eIF2beta eukaryotic translation initiation factor 2 subunit beta	protein coding
2	Oocyst 1	8.7228e-14	4.98944e-10	0.50475	0.17	0.399	PF3D7_1008800	NOP5 nucleolar protein 5, putative	protein coding
2	Oocyst 1	9.38632e-14	5.36898e-10	0.545959	0.055	0.196	PF3D7_1346100	SEC61A protein transport protein SEC61 subunit alpha	protein coding
2	Oocyst 1	1.04507e-13	5.9778e-10	0.711856	0.698	0.83	PF3D7_0617900	H3.3 histone H3 variant	protein coding
2	Oocyst 1	1.0941e-13	6.25824e-10	0.660958	0.036	0.16	PF3D7_1148000	serine/threonine protein kinase, putative	protein coding
2	Oocyst 1	1.15894e-13	6.62913e-10	0.625176	0.034	0.156	PF3D7_0818800	IMP4 U3 small nucleolar ribonucleoprotein protein IMP4, putative	protein coding
2	Oocyst 1	1.16371e-13	6.65645e-10	0.82604	0.043	0.173	PF3D7_0809900	JmjC1 JmjC domain-containing protein 1, putative	protein coding
2	Oocyst 1	1.1666e-13	6.67296e-10	0.501114	0.045	0.175	PF3D7_1202700	AATF domain-containing protein, putative	protein coding
2	Oocyst 1	1.3258e-13	7.5836e-10	0.632602	0.105	0.281	PF3D7_0503400	ADF1 actin-depolymerizing factor 1	protein coding
2	Oocyst 1	1.51933e-13	8.69056e-10	0.600997	0.096	0.265	PF3D7_1451800	SORTLR sortilin	protein coding
2	Oocyst 1	1.52775e-13	8.73875e-10	0.661527	0.064	0.209	PF3D7_0216200	Alba domain-containing protein, putative	protein coding
2	Oocyst 1	1.80894e-13	1.03471e-09	0.736093	0.055	0.193	PF3D7_0723600	proteasome assembly chaperone 4, putative	protein coding
2	Oocyst 1	1.97175e-13	1.12784e-09	0.538027	0.038	0.162	PF3D7_1315600	PIS phosphatidylinositol synthase	protein coding
2	Oocyst 1	2.10388e-13	1.20342e-09	0.727406	0.079	0.233	PF3D7_1328100	proteasome subunit beta type-7, putative	protein coding
2	Oocyst 1	2.30287e-13	1.31724e-09	0.727999	0.073	0.224	PF3D7_1113100	PRL protein tyrosine phosphatase	protein coding
2	Oocyst 1	2.52175e-13	1.44244e-09	0.600872	0.045	0.173	PF3D7_1007500	conserved Plasmodium protein, unknown function	protein coding
2	Oocyst 1	2.53418e-13	1.44955e-09	0.653616	0.02	0.128	PF3D7_0418500	BET3 trafficking protein particle complex subunit 3, putative	protein coding
2	Oocyst 1	2.89125e-13	1.65379e-09	0.975562	0.093	0.257	PF3D7_1232100	CPN60 60 kDa chaperonin	protein coding
2	Oocyst 1	3.06247e-13	1.75173e-09	0.61163	0.059	0.198	PF3D7_1205600	tetratricopeptide repeat protein, putative	protein coding
2	Oocyst 1	3.09644e-13	1.77117e-09	0.729459	0.038	0.16	PF3D7_1368700	mitochondrial carrier protein, putative	protein coding
2	Oocyst 1	3.41222e-13	1.95179e-09	0.523023	0.05	0.182	PF3D7_0610500	peptidyl-tRNA hydrolase PTRHD1, putative	protein coding
2	Oocyst 1	3.47533e-13	1.98789e-09	0.748709	0.061	0.201	PF3D7_1367600	ribosome biogenesis protein MRT4, putative	protein coding
2	Oocyst 1	3.52863e-13	2.01838e-09	0.560911	0.045	0.173	PF3D7_1465000	COX6A cytochrome c oxidase subunit 6A, putative	protein coding
2	Oocyst 1	3.62363e-13	2.07272e-09	0.528819	0.036	0.154	PF3D7_0813700	ABCF1 ABC transporter F family member 1	protein coding
2	Oocyst 1	3.81689e-13	2.18326e-09	0.500724	0.134	0.33	PF3D7_0617200	BFR1 domain-containing protein, putative	protein coding
2	Oocyst 1	3.9998e-13	2.28789e-09	0.926553	0.566	0.579	PF3D7_1302800	40S ribosomal protein S7, putative	protein coding
2	Oocyst 1	4.09108e-13	2.3401e-09	0.654969	0.068	0.21	PF3D7_1341900	V-type proton ATPase subunit D, putative	protein coding
2	Oocyst 1	4.16071e-13	2.37993e-09	0.746067	0.05	0.181	PF3D7_0720800	Ham1-like protein, putative	protein coding
2	Oocyst 1	4.2679e-13	2.44124e-09	0.686995	0.127	0.317	PF3D7_1404100	cytochrome c, putative	protein coding
2	Oocyst 1	4.29193e-13	2.45498e-09	0.613521	0.152	0.364	PF3D7_0815600	EIF3G eukaryotic translation initiation factor 3 subunit G, putative	protein coding
2	Oocyst 1	4.30613e-13	2.46311e-09	0.614859	0.038	0.159	PF3D7_1460400	UCHL3 ubiquitin carboxyl-terminal hydrolase isozyme L3	protein coding
2	Oocyst 1	4.38289e-13	2.50701e-09	0.616869	0.114	0.294	PF3D7_1439800	vesicle-associated membrane protein, putative	protein coding
2	Oocyst 1	4.47587e-13	2.56019e-09	2.24867	0.411	0.383	PF3D7_MIT01500	LSUF large subunit ribosomal RNA fragment F	rRNA
2	Oocyst 1	4.91528e-13	2.81154e-09	0.528732	0.043	0.168	PF3D7_1364800	RPB5 DNA-directed RNA polymerases I, II, and III subunit RPABC1, putative	protein coding
2	Oocyst 1	5.14992e-13	2.94575e-09	0.84565	0.05	0.181	PF3D7_1017000	DNA polymerase delta catalytic subunit	protein coding
2	Oocyst 1	5.31193e-13	3.03842e-09	0.584925	0.116	0.296	PF3D7_0608700	CCT6 T-complex protein 1 subunit zeta	protein coding
2	Oocyst 1	5.42519e-13	3.10321e-09	0.764659	0.043	0.168	PF3D7_1145400	DYN1 dynamin-like protein	protein coding
2	Oocyst 1	5.52428e-13	3.15989e-09	0.653955	0.036	0.154	PF3D7_0110700	CAF1C chromatin assembly factor 1 subunit C, putative	protein coding
2	Oocyst 1	5.54783e-13	3.17336e-09	0.78556	0.084	0.241	PF3D7_1360900	RNA-binding protein, putative	protein coding
2	Oocyst 1	5.66469e-13	3.2402e-09	0.772938	0.021	0.129	PF3D7_1232200	LPD1 dihydrolipoyl dehydrogenase, mitochondrial	protein coding
2	Oocyst 1	5.68846e-13	3.2538e-09	1.85987	0.438	0.407	PF3D7_0830200	28S ribosomal RNA	rRNA
2	Oocyst 1	6.00506e-13	3.4349e-09	0.718069	0.059	0.196	PF3D7_0716400	transcription initiation factor IIA subunit 1, putative	protein coding
2	Oocyst 1	6.03626e-13	3.45274e-09	0.508106	0.093	0.255	PF3D7_0310600	EIF3K eukaryotic translation initiation factor 3 subunit K, putative	protein coding
2	Oocyst 1	6.37477e-13	3.64637e-09	0.551374	0.084	0.239	PF3D7_1147700	ATP synthase subunit delta, mitochondrial, putative	protein coding
2	Oocyst 1	6.61262e-13	3.78242e-09	0.508239	0.039	0.161	PF3D7_1138600	beta-catenin-like protein 1, putative	protein coding
2	Oocyst 1	7.54975e-13	4.31846e-09	0.665323	0.07	0.214	PF3D7_1128600	NOT2 CCR4-NOT transcription complex subunit 2, putative	protein coding
2	Oocyst 1	8.05306e-13	4.60635e-09	0.752509	0.029	0.14	PF3D7_1421400	RPC34 DNA-directed RNA polymerase III subunit RPC6, putative	protein coding
2	Oocyst 1	8.18616e-13	4.68249e-09	0.625509	0.127	0.317	PF3D7_1307800	CEP170 centrosomal protein CEP170, putative	protein coding
2	Oocyst 1	9.31515e-13	5.32826e-09	0.725714	0.05	0.179	PF3D7_0523100	QCR2 cytochrome b-c1 complex subunit 2, putative	protein coding
2	Oocyst 1	9.72363e-13	5.56192e-09	0.605718	0.132	0.323	PF3D7_0807500	proteasome subunit alpha type-6, putative	protein coding
2	Oocyst 1	9.76292e-13	5.58439e-09	0.556876	0.03	0.144	PF3D7_1423800	VPS3 vacuolar protein sorting-associated protein 3, putative	protein coding
2	Oocyst 1	9.91193e-13	5.66963e-09	0.732456	0.054	0.183	PF3D7_0320700	SPC25 signal peptidase complex subunit 2	protein coding
2	Oocyst 1	1.05878e-12	6.0562e-09	0.705595	0.054	0.185	PF3D7_1317900	NOC4 nucleolar complex protein 4, putative	protein coding
2	Oocyst 1	1.13679e-12	6.50245e-09	0.580825	0.039	0.159	PF3D7_1342100	IRP iron regulatory protein	protein coding
2	Oocyst 1	1.18153e-12	6.75835e-09	0.848973	0.038	0.156	PF3D7_1203400	MFS4 major facilitator superfamily domain-containing protein, putative	protein coding
2	Oocyst 1	1.18958e-12	6.80441e-09	0.707629	0.046	0.172	PF3D7_0607300	UROD uroporphyrinogen III decarboxylase	protein coding
2	Oocyst 1	1.20323e-12	6.88245e-09	0.588564	0.025	0.132	PF3D7_0819900	LSM3 U6 snRNA-associated Sm-like protein LSm3, putative	protein coding
2	Oocyst 1	1.28213e-12	7.3338e-09	0.557545	0.03	0.143	PF3D7_0616800	MQO malate:quinone oxidoreductase	protein coding
2	Oocyst 1	1.356e-12	7.75631e-09	2.09564	0.352	0.289	PF3D7_MIT00900	LSUG large subunit ribosomal RNA fragment G	rRNA
2	Oocyst 1	1.45989e-12	8.3506e-09	0.873794	0.038	0.154	PF3D7_1417900	ATPTG9 ATP synthase-associated protein, putative	protein coding
2	Oocyst 1	1.46947e-12	8.40536e-09	0.669873	0.082	0.234	PF3D7_1246800	SRPRB signal recognition particle receptor subunit beta, putative	protein coding
2	Oocyst 1	1.51338e-12	8.65655e-09	1.57574	0.43	0.416	PF3D7_0316800	40S ribosomal protein S15A, putative	protein coding
2	Oocyst 1	1.52504e-12	8.72324e-09	0.749268	0.068	0.208	PF3D7_0910100	exportin-7, putative	protein coding
2	Oocyst 1	1.64958e-12	9.43561e-09	0.550137	0.039	0.158	PF3D7_0815000	SEL3 selenoprotein 3	protein coding
2	Oocyst 1	1.70146e-12	9.73233e-09	0.882238	0.027	0.135	PF3D7_1023300	conserved protein, unknown function	protein coding
2	Oocyst 1	1.84018e-12	1.05259e-08	0.572685	0.032	0.145	PF3D7_1128100	prefoldin subunit 5, putative	protein coding
2	Oocyst 1	1.86364e-12	1.066e-08	0.728557	0.093	0.252	PF3D7_0722400	OLA1 Obg-like ATPase 1, putative	protein coding
2	Oocyst 1	2.40404e-12	1.37511e-08	0.682991	0.023	0.126	PF3D7_0816200	VPS2 vacuolar protein sorting-associated protein 2, putative	protein coding
2	Oocyst 1	2.42762e-12	1.3886e-08	0.520866	0.029	0.137	PF3D7_0804600	tRNA pseudouridine synthase, putative	protein coding
2	Oocyst 1	2.42777e-12	1.38869e-08	0.602558	0.03	0.141	PF3D7_0520400	single-stranded DNA-binding protein, putative	protein coding
2	Oocyst 1	2.63487e-12	1.50715e-08	0.634785	0.057	0.187	PF3D7_1368200	ABCE1 ABC transporter E family member 1, putative	protein coding
2	Oocyst 1	2.63791e-12	1.50888e-08	0.687632	0.034	0.147	PF3D7_0601600	tetratricopeptide repeat protein, putative	protein coding
2	Oocyst 1	2.73426e-12	1.564e-08	0.681793	0.039	0.156	PF3D7_0213300	conserved protein, unknown function	protein coding
2	Oocyst 1	2.74208e-12	1.56847e-08	0.789765	0.041	0.159	PF3D7_1406600	ClpC ATP-dependent Clp protease regulatory subunit ClpC	protein coding
2	Oocyst 1	2.78944e-12	1.59556e-08	0.536848	0.021	0.124	PF3D7_1326000	C3AP2 cytochrome b-c1 complex subunit 12, putative	protein coding
2	Oocyst 1	3.13621e-12	1.79391e-08	0.689335	0.038	0.153	PF3D7_1307000	RRP40 exosome complex component RRP40, putative	protein coding
2	Oocyst 1	3.16148e-12	1.80837e-08	0.540681	0.021	0.123	PF3D7_1356100	conserved Plasmodium protein, unknown function	protein coding
2	Oocyst 1	3.20251e-12	1.83184e-08	0.554684	0.102	0.262	PF3D7_1012400	HGPRT hypoxanthine-guanine phosphoribosyltransferase	protein coding
2	Oocyst 1	3.27013e-12	1.87051e-08	0.531452	0.034	0.145	PF3D7_1021100	conserved Plasmodium protein, unknown function	protein coding
2	Oocyst 1	3.35622e-12	1.91976e-08	0.601104	0.179	0.401	PF3D7_1358800	RPS15 40S ribosomal protein S15	protein coding
2	Oocyst 1	3.3666e-12	1.92569e-08	0.813168	0.062	0.197	PF3D7_1408000	PMII plasmepsin II	protein coding
2	Oocyst 1	3.65436e-12	2.09029e-08	0.649859	0.091	0.246	PF3D7_0502900	Tim10/DDP family zinc finger protein, putative	protein coding
2	Oocyst 1	3.68304e-12	2.1067e-08	0.910012	0.08	0.228	PF3D7_1442300	tRIP tRNA import protein tRIP	protein coding
2	Oocyst 1	3.7807e-12	2.16256e-08	0.632501	0.061	0.193	PF3D7_1473200	DnaJ protein, putative	protein coding
2	Oocyst 1	4.01557e-12	2.2969e-08	0.949856	0.045	0.163	PF3D7_1028800	conserved protein, unknown function	protein coding
2	Oocyst 1	4.59204e-12	2.62665e-08	0.767697	0.071	0.211	PF3D7_1223700	VIT vacuolar iron transporter	protein coding
2	Oocyst 1	4.63432e-12	2.65083e-08	0.647211	0.152	0.353	PF3D7_0705700	40S ribosomal protein S29, putative	protein coding
2	Oocyst 1	4.63643e-12	2.65204e-08	0.586819	0.029	0.134	PF3D7_1141300	APR1 apical polar ring protein APR1, putative	protein coding
2	Oocyst 1	4.64731e-12	2.65826e-08	0.680533	0.12	0.294	PF3D7_0811200	EMC1 ER membrane protein complex subunit 1, putative	protein coding
2	Oocyst 1	4.71415e-12	2.69649e-08	0.833735	0.054	0.178	PF3D7_0512600	RAB1b ras-related protein Rab-1B	protein coding
2	Oocyst 1	4.71429e-12	2.69657e-08	0.902171	0.075	0.217	PF3D7_0621300	PUF3 mRNA-binding protein PUF3	protein coding
2	Oocyst 1	5.07044e-12	2.90029e-08	0.690206	0.118	0.293	PF3D7_0519700	FoP domain-containing protein, putative	protein coding
2	Oocyst 1	5.11025e-12	2.92306e-08	0.51159	0.046	0.167	PF3D7_1441000	NCS2 cytoplasmic tRNA 2-thiolation protein 2, putative	protein coding
2	Oocyst 1	5.35347e-12	3.06219e-08	0.721403	0.038	0.151	PF3D7_0925900	LCN parasitophorous vacuolar protein 5, putative	protein coding
2	Oocyst 1	6.49338e-12	3.71422e-08	0.797045	0.046	0.165	PF3D7_0319100	RBX1 E3 ubiquitin-protein ligase RBX1, putative	protein coding
2	Oocyst 1	6.77765e-12	3.87682e-08	0.547738	0.02	0.118	PF3D7_0707200	conserved Plasmodium protein, unknown function	protein coding
2	Oocyst 1	6.9977e-12	4.00269e-08	0.862918	0.05	0.172	PF3D7_1132900	GCVH glycine cleavage system H protein	protein coding
2	Oocyst 1	7.11548e-12	4.07005e-08	2.75888	0.023	0.124	PF3D7_1104300	conserved Plasmodium protein, unknown function	protein coding
2	Oocyst 1	7.17786e-12	4.10573e-08	0.769752	0.036	0.147	PF3D7_0104500	conserved protein, unknown function	protein coding
2	Oocyst 1	7.40522e-12	4.23578e-08	0.722461	0.102	0.261	PF3D7_1120100	PGM1 phosphoglycerate mutase, putative	protein coding
2	Oocyst 1	7.41675e-12	4.24238e-08	0.63438	0.032	0.139	PF3D7_0108800	mitochondrial carrier protein, putative	protein coding
2	Oocyst 1	7.47076e-12	4.27328e-08	0.653027	0.116	0.285	PF3D7_0302900	exportin-1, putative	protein coding
2	Oocyst 1	7.70765e-12	4.40877e-08	0.840223	0.066	0.199	PF3D7_1015600	HSP60 heat shock protein 60	protein coding
2	Oocyst 1	7.77869e-12	4.44941e-08	0.782679	0.055	0.181	PF3D7_1440500	allantoicase, putative	protein coding
2	Oocyst 1	8.78985e-12	5.0278e-08	0.700552	0.136	0.32	PF3D7_0214000	CCT8 T-complex protein 1 subunit theta	protein coding
2	Oocyst 1	8.83405e-12	5.05307e-08	0.750302	0.055	0.18	PF3D7_1238100	calcyclin binding protein, putative	protein coding
2	Oocyst 1	9.10194e-12	5.20631e-08	0.756309	0.114	0.283	PF3D7_1444800	FBPA fructose-bisphosphate aldolase	protein coding
2	Oocyst 1	9.26266e-12	5.29824e-08	0.616959	0.021	0.12	PF3D7_0630300	DNA polymerase epsilon catalytic subunit A, putative	protein coding
2	Oocyst 1	9.40737e-12	5.38101e-08	0.610799	0.03	0.136	PF3D7_0111800	eukaryotic translation initiation factor 4E, putative	protein coding
2	Oocyst 1	9.51038e-12	5.43994e-08	0.833805	0.064	0.196	PF3D7_0317000	proteasome subunit alpha type-3, putative	protein coding
2	Oocyst 1	9.6271e-12	5.5067e-08	0.653118	0.059	0.183	PF3D7_0320800	DOZI ATP-dependent RNA helicase DDX6	protein coding
2	Oocyst 1	1.02853e-11	5.88319e-08	0.751457	0.114	0.282	PF3D7_1118300	insulinase, putative	protein coding
2	Oocyst 1	1.02899e-11	5.88583e-08	0.584127	0.027	0.129	PF3D7_0618500	MDH malate dehydrogenase	protein coding
2	Oocyst 1	1.08624e-11	6.21331e-08	0.71996	0.02	0.116	PF3D7_1363000	conserved Plasmodium protein, unknown function	protein coding
2	Oocyst 1	1.30367e-11	7.45699e-08	0.912382	0.061	0.189	PF3D7_0103900	PIESP15 parasite-infected erythrocyte surface protein	protein coding
2	Oocyst 1	1.33528e-11	7.63782e-08	0.628927	0.038	0.145	PF3D7_1466200	HDP1 early gametocyte enriched phosphoprotein EGXP	protein coding
2	Oocyst 1	1.35154e-11	7.73083e-08	0.937702	0.08	0.221	PF3D7_1020900	ARF1 ADP-ribosylation factor 1	protein coding
2	Oocyst 1	1.37131e-11	7.84391e-08	0.625537	0.02	0.115	PF3D7_1432000	SYN11 syntaxin, Qa-SNARE family	protein coding
2	Oocyst 1	1.37388e-11	7.85862e-08	0.707846	0.034	0.141	PF3D7_1320800	dihydrolipoyllysine-residue succinyltransferase component of 2-oxoglutarate dehydrogenase complex	protein coding
2	Oocyst 1	1.37893e-11	7.88746e-08	0.762431	0.095	0.247	PF3D7_0812100	proteasome activator complex subunit 4, putative	protein coding
2	Oocyst 1	1.37894e-11	7.88755e-08	0.689061	0.098	0.254	PF3D7_1130400	RPT5 26S proteasome AAA-ATPase subunit RPT5, putative	protein coding
2	Oocyst 1	1.46246e-11	8.36525e-08	0.903553	0.08	0.222	PF3D7_0414300	Rab5-interacting protein, putative	protein coding
2	Oocyst 1	1.67768e-11	9.59631e-08	0.538327	0.03	0.133	PF3D7_1304500	small heat shock protein, putative	protein coding
2	Oocyst 1	1.73621e-11	9.9311e-08	0.620216	0.15	0.342	PF3D7_1333000	CPN20 20 kDa chaperonin	protein coding
2	Oocyst 1	1.78478e-11	1.0209e-07	0.668221	0.038	0.146	PF3D7_1410200	CTPS cytidine triphosphate synthetase	protein coding
2	Oocyst 1	1.78993e-11	1.02384e-07	0.779343	0.043	0.156	PF3D7_0914700	MFR4 apicomplexan amino acid transporter ApiAT2	protein coding
2	Oocyst 1	1.80981e-11	1.03521e-07	1.00499	0.032	0.137	PF3D7_1353800	proteasome subunit alpha type-4, putative	protein coding
2	Oocyst 1	1.82233e-11	1.04237e-07	0.67488	0.105	0.264	PF3D7_1144200	conserved Plasmodium protein, unknown function	protein coding
2	Oocyst 1	1.87208e-11	1.07083e-07	0.571125	0.173	0.387	PF3D7_1229500	CCT3 T-complex protein 1 subunit gamma	protein coding
2	Oocyst 1	2.06179e-11	1.17934e-07	1.1207	0.057	0.179	PF3D7_0825400	ATPTG15 ATP synthase-associated protein, putative	protein coding
2	Oocyst 1	2.10208e-11	1.20239e-07	0.550733	0.023	0.12	PF3D7_0911600	conserved Plasmodium protein, unknown function	protein coding
2	Oocyst 1	2.14543e-11	1.22719e-07	0.549367	0.029	0.13	PF3D7_0814100	conserved Plasmodium protein, unknown function	protein coding
2	Oocyst 1	2.15938e-11	1.23517e-07	0.828324	0.071	0.206	PF3D7_0203400	conserved protein, unknown function	protein coding
2	Oocyst 1	2.18279e-11	1.24856e-07	0.807141	0.079	0.216	PF3D7_0816600	ClpB1 chaperone protein ClpB1	protein coding
2	Oocyst 1	2.23007e-11	1.2756e-07	0.546982	0.148	0.338	PF3D7_1306400	RPT4 26S proteasome AAA-ATPase subunit RPT4, putative	protein coding
2	Oocyst 1	2.48731e-11	1.42274e-07	0.861322	0.077	0.214	PF3D7_0204700	HT1 sugar transporter	protein coding
2	Oocyst 1	2.50871e-11	1.43498e-07	0.748341	0.118	0.284	PF3D7_0319600	EF-1delta elongation factor 1-delta, putative	protein coding
2	Oocyst 1	2.55871e-11	1.46358e-07	0.659002	0.03	0.133	PF3D7_1022900	ApiCOX13 CDGSH iron-sulfur domain-containing protein, putative	protein coding
2	Oocyst 1	2.58559e-11	1.47896e-07	0.71883	0.038	0.146	PF3D7_1312700	conserved Plasmodium protein, unknown function	protein coding
2	Oocyst 1	2.63634e-11	1.50799e-07	0.747651	0.127	0.302	PF3D7_1125200	ubiquitin-like domain-containing protein, putative	protein coding
2	Oocyst 1	2.63788e-11	1.50887e-07	0.707462	0.104	0.26	PF3D7_0208300	conserved Plasmodium protein, unknown function	protein coding
2	Oocyst 1	2.82104e-11	1.61364e-07	0.663507	0.03	0.133	PF3D7_0925500	TLP2 thioredoxin-like protein 2	protein coding
2	Oocyst 1	2.8481e-11	1.62911e-07	0.972287	0.043	0.155	PF3D7_1125600	C4AP1 respiratory chain complex 4 associated protein 1	protein coding
2	Oocyst 1	2.92668e-11	1.67406e-07	0.857437	0.112	0.275	PF3D7_0823200	RNA-binding protein, putative	protein coding
2	Oocyst 1	2.93779e-11	1.68042e-07	0.941547	0.036	0.142	PF3D7_0407400	conserved Plasmodium protein, unknown function	protein coding
2	Oocyst 1	2.9785e-11	1.7037e-07	0.988193	0.05	0.167	PF3D7_0709500	nucleic acid-binding protein, putative	protein coding
2	Oocyst 1	2.99406e-11	1.7126e-07	0.760418	0.034	0.137	PF3D7_1330600	elongation factor Tu, putative	protein coding
2	Oocyst 1	3.11943e-11	1.78431e-07	0.705795	0.025	0.123	PF3D7_1338000	LMBR1 domain-containing protein, putative	protein coding
2	Oocyst 1	3.34687e-11	1.91441e-07	0.937681	0.141	0.327	PF3D7_0817500	HINT1 histidine triad nucleotide-binding protein 1	protein coding
2	Oocyst 1	3.35107e-11	1.91681e-07	0.546281	0.03	0.132	PF3D7_1241500	conserved Plasmodium protein, unknown function	protein coding
2	Oocyst 1	3.36566e-11	1.92516e-07	1.10944	0.039	0.148	PF3D7_0417500	memo-like protein	protein coding
2	Oocyst 1	3.41145e-11	1.95135e-07	0.591481	0.029	0.129	PF3D7_0811800	conserved Plasmodium protein, unknown function	protein coding
2	Oocyst 1	3.44293e-11	1.96936e-07	0.676221	0.025	0.122	PF3D7_1427600	MIT3 CorA-like Mg2+ transporter protein, putative	protein coding
2	Oocyst 1	3.54799e-11	2.02945e-07	0.734096	0.039	0.148	PF3D7_1333800	Voldacs domain-containing protein, putative	protein coding
2	Oocyst 1	3.55625e-11	2.03417e-07	0.702567	0.023	0.119	PF3D7_1140700	CDP chromo domain-containing protein CDP	protein coding
2	Oocyst 1	3.63313e-11	2.07815e-07	0.838051	0.043	0.154	PF3D7_0405100	SEC24B protein transport protein Sec24B, putative	protein coding
2	Oocyst 1	3.70568e-11	2.11965e-07	0.898464	0.052	0.169	PF3D7_0208800	protein P22, putative	protein coding
2	Oocyst 1	3.83461e-11	2.1934e-07	0.761826	0.041	0.149	PF3D7_0208600	RRF1 ribosome-recycling factor	protein coding
2	Oocyst 1	3.90044e-11	2.23105e-07	0.67074	0.038	0.144	PF3D7_1423200	CYP52 peptidyl-prolyl cis-trans isomerase	protein coding
2	Oocyst 1	3.90078e-11	2.23125e-07	0.855106	0.064	0.189	PF3D7_1445200	MAK5 ATP-dependent RNA helicase MAK5, putative	protein coding
2	Oocyst 1	4.0938e-11	2.34165e-07	0.744097	0.029	0.128	PF3D7_1214000	conserved protein, unknown function	protein coding
2	Oocyst 1	4.35761e-11	2.49255e-07	0.80928	0.03	0.131	PF3D7_0929000	TAF7 transcription initiation factor TFIID subunit 7, putative	protein coding
2	Oocyst 1	4.60248e-11	2.63262e-07	0.7522	0.132	0.307	PF3D7_0818700	DNA helicase, putative	protein coding
2	Oocyst 1	4.89356e-11	2.79912e-07	0.76696	0.041	0.149	PF3D7_0422100	transmembrane emp24 domain-containing protein, putative	protein coding
2	Oocyst 1	5.0771e-11	2.9041e-07	0.616722	0.039	0.145	PF3D7_1336600	conserved protein, unknown function	protein coding
2	Oocyst 1	5.15877e-11	2.95082e-07	0.730475	0.036	0.139	PF3D7_1247400	FKBP35 FK506-binding protein	protein coding
2	Oocyst 1	5.28707e-11	3.0242e-07	0.733354	0.029	0.127	PF3D7_0723700	metallo-hydrolase/oxidoreductase, putative	protein coding
2	Oocyst 1	5.31085e-11	3.03781e-07	0.504835	0.023	0.118	PF3D7_0925700	HDAC1 histone deacetylase 1	protein coding
2	Oocyst 1	5.79783e-11	3.31636e-07	0.762527	0.029	0.127	PF3D7_1317100	MCM4 DNA replication licensing factor MCM4	protein coding
2	Oocyst 1	5.99864e-11	3.43122e-07	0.75007	0.023	0.117	PF3D7_1345200	ROM6 rhomboid protease ROM6, putative	protein coding
2	Oocyst 1	6.24768e-11	3.57367e-07	0.624491	0.021	0.114	PF3D7_1363100	conserved Plasmodium protein, unknown function	protein coding
2	Oocyst 1	6.36465e-11	3.64058e-07	0.752387	0.025	0.12	PF3D7_0715900	CDF zinc transporter, putative	protein coding
2	Oocyst 1	6.6424e-11	3.79945e-07	0.93616	0.039	0.146	PF3D7_1320500	SNAP23 SNARE protein, putative	protein coding
2	Oocyst 1	6.90324e-11	3.94866e-07	1.04589	0.043	0.152	PF3D7_1002900	conserved Plasmodium protein, unknown function	protein coding
2	Oocyst 1	7.14565e-11	4.08731e-07	0.52415	0.034	0.135	PF3D7_0916800	conserved Plasmodium protein, unknown function	protein coding
2	Oocyst 1	7.24431e-11	4.14375e-07	0.980598	0.066	0.192	PF3D7_0829200	PHB1 prohibitin 1, putative	protein coding
2	Oocyst 1	7.55303e-11	4.32033e-07	0.872998	0.046	0.158	PF3D7_1402300	RPN6 26S proteasome regulatory subunit RPN6	protein coding
2	Oocyst 1	7.69122e-11	4.39938e-07	0.670375	0.027	0.123	PF3D7_1410700	conserved protein, unknown function	protein coding
2	Oocyst 1	8.14404e-11	4.65839e-07	0.854751	0.091	0.234	PF3D7_1409500	conserved Plasmodium protein, unknown function	protein coding
2	Oocyst 1	8.8316e-11	5.05167e-07	0.771327	0.12	0.283	PF3D7_0528200	EIF3E eukaryotic translation initiation factor 3 subunit E, putative	protein coding
2	Oocyst 1	8.83936e-11	5.05612e-07	0.819505	0.032	0.132	PF3D7_1112400	nucleic acid binding protein, putative	protein coding
2	Oocyst 1	8.84762e-11	5.06084e-07	0.806325	0.095	0.24	PF3D7_0714000	H2B.Z histone H2B variant	protein coding
2	Oocyst 1	9.06981e-11	5.18793e-07	0.513878	0.02	0.109	PF3D7_0312100	E3 ubiquitin-protein ligase	protein coding
2	Oocyst 1	9.25259e-11	5.29248e-07	0.847233	0.071	0.199	PF3D7_0907700	PA28 proteasome activator 28	protein coding
2	Oocyst 1	9.46346e-11	5.4131e-07	0.50244	0.016	0.102	PF3D7_0625300	MtDNAP mitochondrial DNA polymerase	protein coding
2	Oocyst 1	9.65636e-11	5.52344e-07	0.805165	0.032	0.132	PF3D7_1416900	prefoldin subunit 2, putative	protein coding
2	Oocyst 1	9.6895e-11	5.54239e-07	0.87996	0.062	0.184	PF3D7_0303300	RPB6 DNA-directed RNA polymerases I, II, and III subunit RPABC2, putative	protein coding
2	Oocyst 1	9.95186e-11	5.69246e-07	0.917966	0.068	0.194	PF3D7_1451900	TSR1 ribosome biogenesis protein TSR1, putative	protein coding
2	Oocyst 1	1.0025e-10	5.7343e-07	0.608579	0.025	0.119	PF3D7_0513400	YihA1 GTP-binding protein YihA1	protein coding
2	Oocyst 1	1.03907e-10	5.94351e-07	0.785939	0.045	0.153	PF3D7_1359200	HMGB4 high mobility group protein B4, putative	protein coding
2	Oocyst 1	1.04124e-10	5.95589e-07	0.553143	0.15	0.334	PF3D7_1203900	UBC ubiquitin-conjugating enzyme E2	protein coding
2	Oocyst 1	1.04125e-10	5.95594e-07	0.778676	0.029	0.124	PF3D7_1115000	conserved protein, unknown function	protein coding
2	Oocyst 1	1.08784e-10	6.22242e-07	0.555142	0.016	0.102	PF3D7_1446700	AKIT4 apicomplexan kinetochore protein 4, putative	protein coding
2	Oocyst 1	1.19541e-10	6.83773e-07	0.840943	0.029	0.125	PF3D7_0409600	RPA1 replication protein A1, large subunit	protein coding
2	Oocyst 1	1.22072e-10	6.98254e-07	0.659954	0.036	0.136	PF3D7_0218500	SNRPD2 small nuclear ribonucleoprotein Sm D2, putative	protein coding
2	Oocyst 1	1.2287e-10	7.02819e-07	0.686611	0.032	0.131	PF3D7_0601900	conserved Plasmodium protein, unknown function	protein coding
2	Oocyst 1	1.26849e-10	7.25578e-07	0.806474	0.061	0.18	PF3D7_0821800	SEC61B protein transport protein SEC61 subunit beta, putative	protein coding
2	Oocyst 1	1.30856e-10	7.48497e-07	0.698832	0.05	0.162	PF3D7_1431600	SCS-beta succinate--CoA ligase [ADP-forming] subunit beta	protein coding
2	Oocyst 1	1.35735e-10	7.76405e-07	0.603594	0.03	0.126	PF3D7_1365000	conserved Plasmodium protein, unknown function	protein coding
2	Oocyst 1	1.36315e-10	7.7972e-07	0.612429	0.03	0.127	PF3D7_1034600	IF3b translation initiation factor IF-3, putative	protein coding
2	Oocyst 1	1.45755e-10	8.33719e-07	1.00733	0.075	0.205	PF3D7_1436000	GPI glucose-6-phosphate isomerase	protein coding
2	Oocyst 1	1.4927e-10	8.53824e-07	0.73083	0.032	0.129	PF3D7_MIT02000	RNA3 ribosomal RNA fragment RNA3	rRNA
2	Oocyst 1	1.50173e-10	8.58989e-07	0.588629	0.016	0.101	PF3D7_1218400	triose or hexose phosphate/phosphate translocator, putative	protein coding
2	Oocyst 1	1.57275e-10	8.99611e-07	0.763736	0.014	0.097	PF3D7_0405600	TMEM33 domain-containing protein, putative	protein coding
2	Oocyst 1	1.58971e-10	9.09315e-07	0.702815	0.021	0.111	PF3D7_0308000	DNA polymerase delta small subunit, putative	protein coding
2	Oocyst 1	1.63194e-10	9.33469e-07	0.817373	0.036	0.136	PF3D7_1470700	conserved Plasmodium protein, unknown function	protein coding
2	Oocyst 1	1.66002e-10	9.49529e-07	0.802758	0.016	0.1	PF3D7_0828100	conserved Plasmodium protein, unknown function	protein coding
2	Oocyst 1	1.72766e-10	9.8822e-07	0.701863	0.036	0.136	PF3D7_0920400	conserved Plasmodium protein, unknown function	protein coding
2	Oocyst 1	1.84171e-10	1.05346e-06	0.55353	0.018	0.104	PF3D7_1447800	calponin homology domain-containing protein, putative	protein coding
2	Oocyst 1	1.95684e-10	1.11931e-06	0.546104	0.027	0.12	PF3D7_0824600	DRE2 Fe-S cluster assembly protein DRE2, putative	protein coding
2	Oocyst 1	2.01153e-10	1.1506e-06	1.00701	0.116	0.275	PF3D7_1137300	CLPTM1 domain-containing protein, putative	protein coding
2	Oocyst 1	2.04699e-10	1.17088e-06	0.80355	0.025	0.116	PF3D7_0711200	conserved Plasmodium protein, unknown function	protein coding
2	Oocyst 1	2.07293e-10	1.18572e-06	1.43812	0.011	0.09	PF3D7_0724600	protein kinase, putative	protein coding
2	Oocyst 1	2.13573e-10	1.22164e-06	0.772473	0.021	0.109	PF3D7_0720600	conserved protein, unknown function	protein coding
2	Oocyst 1	2.14105e-10	1.22468e-06	0.617627	0.02	0.106	PF3D7_1114200	GTPase-activating protein, putative	protein coding
2	Oocyst 1	2.54745e-10	1.45714e-06	0.686375	0.127	0.291	PF3D7_0903200	RAB7 ras-related protein RAB7	protein coding
2	Oocyst 1	2.62788e-10	1.50315e-06	1.01387	0.052	0.162	PF3D7_0527000	MCM3 DNA replication licensing factor MCM3, putative	protein coding
2	Oocyst 1	2.69388e-10	1.5409e-06	0.802488	0.098	0.242	PF3D7_0728000	eIF2alpha eukaryotic translation initiation factor 2 subunit alpha	protein coding
2	Oocyst 1	2.69481e-10	1.54143e-06	0.515462	0.02	0.106	PF3D7_0508300	TPT triose phosphate transporter	protein coding
2	Oocyst 1	2.72257e-10	1.55731e-06	0.897156	0.055	0.168	PF3D7_0722700	C3AP1 cytochrome b-c1 complex subunit 11, putative	protein coding
2	Oocyst 1	2.79922e-10	1.60115e-06	0.715	0.029	0.122	PF3D7_1431000	ribosomal protein L17, mitochondrial, putative	protein coding
2	Oocyst 1	2.81682e-10	1.61122e-06	0.968644	0.105	0.254	PF3D7_0721800	conserved Plasmodium protein, unknown function	protein coding
2	Oocyst 1	2.86612e-10	1.63942e-06	0.706674	0.177	0.377	PF3D7_0212300	ERF1 eukaryotic peptide chain release factor subunit 1, putative	protein coding
2	Oocyst 1	2.94787e-10	1.68618e-06	0.692999	0.023	0.112	PF3D7_1231100	RAB2 ras-related protein Rab-2	protein coding
2	Oocyst 1	2.95669e-10	1.69122e-06	0.627041	0.02	0.105	PF3D7_1212100	PPP1 peripheral plastid protein 1, putative	protein coding
2	Oocyst 1	3.01109e-10	1.72234e-06	0.753812	0.143	0.319	PF3D7_0932800	CSE1 importin alpha re-exporter, putative	protein coding
2	Oocyst 1	3.02977e-10	1.73303e-06	0.638045	0.154	0.339	PF3D7_0621800	nascent polypeptide-associated complex subunit alpha, putative	protein coding
2	Oocyst 1	3.38677e-10	1.93723e-06	0.714061	0.112	0.266	PF3D7_1031700	I3 protein phosphatase inhibitor 3	protein coding
2	Oocyst 1	3.49367e-10	1.99838e-06	0.561342	0.02	0.105	PF3D7_0416600	PHBL prohibitin-like protein PHBL, putative	protein coding
2	Oocyst 1	3.52926e-10	2.01874e-06	0.923026	0.048	0.155	PF3D7_1332800	eukaryotic translation initiation factor 6, putative	protein coding
2	Oocyst 1	3.58046e-10	2.04802e-06	0.747686	0.573	0.558	PF3D7_0210100	RPL37A 60S ribosomal protein L37ae, putative	protein coding
2	Oocyst 1	3.62939e-10	2.07601e-06	0.903718	0.03	0.124	PF3D7_1022100	methyltransferase, putative	protein coding
2	Oocyst 1	3.65133e-10	2.08856e-06	0.889881	0.036	0.133	PF3D7_0316900	E3 ubiquitin-protein ligase, putative	protein coding
2	Oocyst 1	3.79655e-10	2.17163e-06	1.06215	0.021	0.108	PF3D7_1452900	conserved protein, unknown function	protein coding
2	Oocyst 1	4.04384e-10	2.31308e-06	0.788617	0.116	0.271	PF3D7_0922500	PGK phosphoglycerate kinase	protein coding
2	Oocyst 1	4.10245e-10	2.3466e-06	0.930682	0.105	0.251	PF3D7_1006100	NOT5 CCR4-NOT transcription complex subunit 5, putative	protein coding
2	Oocyst 1	4.1867e-10	2.39479e-06	0.81991	0.114	0.268	PF3D7_1457300	MA3 domain-containing protein, putative	protein coding
2	Oocyst 1	4.48599e-10	2.56599e-06	0.850928	0.055	0.167	PF3D7_1202200	PIC mitochondrial phosphate carrier protein	protein coding
2	Oocyst 1	4.61547e-10	2.64005e-06	0.968055	0.068	0.188	PF3D7_1235100	conserved protein, unknown function	protein coding
2	Oocyst 1	4.61889e-10	2.642e-06	1.00485	0.025	0.114	PF3D7_1471300	RAP protein, putative	protein coding
2	Oocyst 1	4.76235e-10	2.72406e-06	0.913693	0.075	0.2	PF3D7_1470900	proteasome subunit beta type-2, putative	protein coding
2	Oocyst 1	4.84307e-10	2.77024e-06	0.628581	0.02	0.103	PF3D7_1023200	OMPDC orotidine 5'-phosphate decarboxylase	protein coding
2	Oocyst 1	4.85527e-10	2.77721e-06	0.594622	0.018	0.1	PF3D7_0522200	TAF10 transcription initiation factor TFIID subunit 10, putative	protein coding
2	Oocyst 1	4.97181e-10	2.84388e-06	0.703306	0.036	0.132	PF3D7_1033000	HPR1 heptatricopeptide repeat-containing protein HPR1, putative	protein coding
2	Oocyst 1	5.01701e-10	2.86973e-06	1.20254	0.016	0.096	PF3D7_0911100	START domain-containing protein, putative	protein coding
2	Oocyst 1	5.13276e-10	2.93594e-06	0.91821	0.03	0.123	PF3D7_0717100	CRAL/TRIO domain-containing protein, putative	protein coding
2	Oocyst 1	5.21e-10	2.98012e-06	0.9526	0.071	0.194	PF3D7_0622600	QCR9 cytochrome b-c1 complex subunit 9, putative	protein coding
2	Oocyst 1	5.55524e-10	3.1776e-06	0.707563	0.023	0.11	PF3D7_0532100	ETRAMP5 early transcribed membrane protein 5	protein coding
2	Oocyst 1	5.59309e-10	3.19925e-06	0.732817	0.03	0.123	PF3D7_0512700	OPRT orotate phosphoribosyltransferase	protein coding
2	Oocyst 1	6.48397e-10	3.70883e-06	0.660414	0.039	0.137	PF3D7_0522800	BUD31 pre-mRNA-splicing factor BUD31, putative	protein coding
2	Oocyst 1	6.49501e-10	3.71514e-06	0.83436	0.025	0.111	PF3D7_1324500	DEAD box helicase, putative	protein coding
2	Oocyst 1	6.65362e-10	3.80587e-06	0.522033	0.023	0.109	PF3D7_1360400	conserved Plasmodium protein, unknown function	protein coding
2	Oocyst 1	7.27472e-10	4.16114e-06	0.650204	0.02	0.102	PF3D7_0709100	Cg1 protein	protein coding
2	Oocyst 1	7.29863e-10	4.17482e-06	0.617367	0.03	0.122	PF3D7_1015200	CysRS cysteine--tRNA ligase	protein coding
2	Oocyst 1	7.61564e-10	4.35614e-06	0.652019	0.127	0.287	PF3D7_1434800	mitochondrial acidic protein MAM33, putative	protein coding
2	Oocyst 1	7.72401e-10	4.41813e-06	1.07471	0.046	0.149	PF3D7_1223200	nucleus export protein BRR6, putative	protein coding
2	Oocyst 1	7.8623e-10	4.49723e-06	0.801793	0.03	0.121	PF3D7_1136800	DnaJ protein, putative	protein coding
2	Oocyst 1	7.9176e-10	4.52887e-06	0.801793	0.093	0.228	PF3D7_1003300	ARD1 N-terminal acetyltransferase A complex catalytic subunit ARD1, putative	protein coding
2	Oocyst 1	8.02675e-10	4.5913e-06	1.25922	0.041	0.14	PF3D7_1328400	conserved protein, unknown function	protein coding
2	Oocyst 1	8.42614e-10	4.81975e-06	0.825622	0.084	0.213	PF3D7_1235700	ATP synthase subunit beta, mitochondrial	protein coding
2	Oocyst 1	8.52891e-10	4.87854e-06	0.697692	0.016	0.095	PF3D7_0906890	conserved Plasmodium protein, unknown function	protein coding
2	Oocyst 1	8.65394e-10	4.95006e-06	1.05887	0.475	0.501	PF3D7_1341200	60S ribosomal protein L18, putative	protein coding
2	Oocyst 1	8.7179e-10	4.98664e-06	1.06809	0.03	0.121	PF3D7_1302500	AAA domain-containing protein, putative	protein coding
2	Oocyst 1	9.48809e-10	5.42719e-06	1.00738	0.027	0.114	PF3D7_1212000	TPx(Gl) glutathione peroxidase-like thioredoxin peroxidase	protein coding
2	Oocyst 1	9.78669e-10	5.59799e-06	0.813779	0.029	0.118	PF3D7_0730200	AP-4 complex subunit beta, putative	protein coding
2	Oocyst 1	9.84011e-10	5.62855e-06	0.943042	0.112	0.258	PF3D7_0217100	ATP synthase subunit alpha, mitochondrial	protein coding
2	Oocyst 1	1.02083e-09	5.83917e-06	0.82827	0.018	0.097	PF3D7_0728400	SDH5 domain-containing protein, putative	protein coding
2	Oocyst 1	1.05601e-09	6.04037e-06	1.24171	0.034	0.126	PF3D7_1459700	pyridoxal 5'-phosphate synthase, putative	protein coding
2	Oocyst 1	1.05918e-09	6.05849e-06	0.738008	0.02	0.101	PF3D7_1366200	conserved protein, unknown function	protein coding
2	Oocyst 1	1.08842e-09	6.22574e-06	1.14619	0.046	0.148	PF3D7_1442100	RPA3 replication factor A protein 3, putative	protein coding
2	Oocyst 1	1.10129e-09	6.29939e-06	0.881143	0.055	0.163	PF3D7_1312600	BCKDHA 2-oxoisovalerate dehydrogenase subunit alpha, mitochondrial, putative	protein coding
2	Oocyst 1	1.139e-09	6.51509e-06	0.985192	0.041	0.139	PF3D7_1241100	PFS2 polyadenylation factor subunit 2, putative	protein coding
2	Oocyst 1	1.15633e-09	6.6142e-06	0.67668	0.013	0.088	PF3D7_1324100	cyclin-like protein, putative	protein coding
2	Oocyst 1	1.2156e-09	6.95322e-06	1.29385	0.064	0.178	PF3D7_1417800	MCM2 DNA replication licensing factor MCM2	protein coding
2	Oocyst 1	1.23214e-09	7.04785e-06	0.718366	0.023	0.107	PF3D7_0305600	APE1 DNA-(apurinic or apyrimidinic site) endonuclease	protein coding
2	Oocyst 1	1.23928e-09	7.08869e-06	0.783734	0.029	0.117	PF3D7_0914800	GINS complex subunit Psf3, putative	protein coding
2	Oocyst 1	1.25694e-09	7.18967e-06	1.022	0.021	0.104	PF3D7_0501800	CAF1A CAF-1 p150 homolog	protein coding
2	Oocyst 1	1.29043e-09	7.38125e-06	1.00165	0.059	0.168	PF3D7_1012300	QCR7 complex III subunit 7, putative	protein coding
2	Oocyst 1	1.33079e-09	7.61214e-06	1.05771	0.036	0.129	PF3D7_0727500	mTERF domain-containing protein, putative	protein coding
2	Oocyst 1	1.33818e-09	7.65442e-06	1.03919	0.038	0.131	PF3D7_1251300	TMK thymidylate kinase	protein coding
2	Oocyst 1	1.34267e-09	7.68007e-06	0.888138	0.025	0.108	PF3D7_1204700	conserved protein, unknown function	protein coding
2	Oocyst 1	1.3561e-09	7.75688e-06	0.936245	0.118	0.27	PF3D7_1356900	PK5 protein kinase 5	protein coding
2	Oocyst 1	1.37759e-09	7.8798e-06	1.05001	0.032	0.122	PF3D7_0710500	conserved protein, unknown function	protein coding
2	Oocyst 1	1.43422e-09	8.20373e-06	0.627788	0.02	0.1	PF3D7_1145500	ABCB3 ABC transporter B family member 3, putative	protein coding
2	Oocyst 1	1.51909e-09	8.68917e-06	0.965572	0.032	0.122	PF3D7_1113800	conserved Plasmodium membrane protein, unknown function	protein coding
2	Oocyst 1	1.56452e-09	8.94903e-06	0.91403	0.034	0.125	PF3D7_0727000	VPS53 vacuolar protein sorting-associated protein 53, putative	protein coding
2	Oocyst 1	1.59052e-09	9.09779e-06	0.645201	0.023	0.106	PF3D7_0918300	EIF3F eukaryotic translation initiation factor 3 subunit F, putative	protein coding
2	Oocyst 1	1.60732e-09	9.19384e-06	0.742769	0.023	0.106	PF3D7_1225900	conserved Plasmodium protein, unknown function	protein coding
2	Oocyst 1	1.65972e-09	9.49359e-06	0.606768	0.013	0.087	PF3D7_0802500	inositol 5-phosphatase, putative	protein coding
2	Oocyst 1	1.71814e-09	9.82775e-06	0.905491	0.025	0.109	PF3D7_1430900	COX2B cytochrome c oxidase subunit 2B, putative	protein coding
2	Oocyst 1	1.73492e-09	9.92376e-06	0.541882	0.02	0.1	PF3D7_1145300	CRIPT cysteine-rich PDZ-binding protein, putative	protein coding
2	Oocyst 1	1.74232e-09	9.9661e-06	0.955679	0.105	0.245	PF3D7_1311500	RPT1 26S proteasome AAA-ATPase subunit RPT1, putative	protein coding
2	Oocyst 1	1.75285e-09	1.00263e-05	0.950105	0.048	0.149	PF3D7_0611300	ATPTG2 ATP synthase-associated protein, putative	protein coding
2	Oocyst 1	1.78549e-09	1.0213e-05	1.20973	0.034	0.125	PF3D7_1122500	KIC10 Kelch13 interaction candidate KIC10	protein coding
2	Oocyst 1	1.78911e-09	1.02337e-05	0.613767	0.021	0.103	PF3D7_1209200	LSM7 U6 snRNA-associated Sm-like protein LSm7, putative	protein coding
2	Oocyst 1	1.80437e-09	1.0321e-05	1.0526	0.066	0.179	PF3D7_1402200	ApiCOX19 cytochrome c oxidase subunit ApiCOX19, putative	protein coding
2	Oocyst 1	1.82709e-09	1.0451e-05	1.04413	0.084	0.209	PF3D7_0820700	KDH 2-oxoglutarate dehydrogenase E1 component	protein coding
2	Oocyst 1	1.83365e-09	1.04885e-05	0.670042	0.023	0.105	PF3D7_1418000	UFD1 ubiquitin fusion degradation protein 1, putative	protein coding
2	Oocyst 1	1.96711e-09	1.12519e-05	0.961601	0.043	0.14	PF3D7_0625700	conserved protein, unknown function	protein coding
2	Oocyst 1	2.02156e-09	1.15633e-05	1.11286	0.082	0.206	PF3D7_0305700	ubiquitin-conjugating enzyme MMS2, putative	protein coding
2	Oocyst 1	2.06485e-09	1.18109e-05	1.2529	0.03	0.118	PF3D7_0202700	OPP octaprenyl pyrophosphate synthase	protein coding
2	Oocyst 1	2.0727e-09	1.18558e-05	0.541358	0.014	0.089	PF3D7_0519300	COX10 heme O synthase	protein coding
2	Oocyst 1	2.10296e-09	1.20289e-05	1.16737	0.052	0.154	PF3D7_1224600	CCHL cytochrome c heme lyase, putative	protein coding
2	Oocyst 1	2.22354e-09	1.27187e-05	1.0199	0.016	0.091	PF3D7_1350800	conserved Plasmodium protein, unknown function	protein coding
2	Oocyst 1	2.31233e-09	1.32265e-05	0.792782	0.011	0.082	PF3D7_1433600	SPC1 signal peptidase complex subunit SPC1, putative	protein coding
2	Oocyst 1	2.36679e-09	1.3538e-05	1.08716	0.057	0.164	PF3D7_0410400	RRP4 exosome complex component RRP4	protein coding
2	Oocyst 1	2.44444e-09	1.39822e-05	0.886018	0.089	0.218	PF3D7_1427900	leucine-rich repeat protein	protein coding
2	Oocyst 1	2.48535e-09	1.42162e-05	0.753026	0.134	0.294	PF3D7_1409800	CELF2 CUGBP Elav-like family member 2, putative	protein coding
2	Oocyst 1	2.51926e-09	1.44102e-05	0.95033	0.045	0.142	PF3D7_1434700	TIM17 mitochondrial import inner membrane translocase subunit TIM17, putative	protein coding
2	Oocyst 1	2.54096e-09	1.45343e-05	0.988866	0.091	0.221	PF3D7_1454700	6PGD 6-phosphogluconate dehydrogenase, decarboxylating	protein coding
2	Oocyst 1	2.58113e-09	1.47641e-05	0.727024	0.02	0.098	PF3D7_0512500	conserved Plasmodium protein, unknown function	protein coding
2	Oocyst 1	2.72634e-09	1.55947e-05	1.02563	0.021	0.1	PF3D7_1452500	STX6 syntaxin-6, putative	protein coding
2	Oocyst 1	2.76704e-09	1.58275e-05	0.635927	0.18	0.373	PF3D7_0217800	RPS26 40S ribosomal protein S26	protein coding
2	Oocyst 1	2.77089e-09	1.58495e-05	0.792739	0.021	0.101	PF3D7_0519600	zinc finger protein, putative	protein coding
2	Oocyst 1	2.79529e-09	1.59891e-05	0.518393	0.173	0.361	PF3D7_1441100	conserved Plasmodium protein, unknown function	protein coding
2	Oocyst 1	3.08184e-09	1.76281e-05	0.867863	0.032	0.12	PF3D7_1407800	PM4 plasmepsin IV	protein coding
2	Oocyst 1	3.10088e-09	1.7737e-05	0.817268	0.182	0.38	PF3D7_1120000	conserved protein, unknown function	protein coding
2	Oocyst 1	3.1426e-09	1.79757e-05	0.972126	0.027	0.109	PF3D7_1350000	conserved Plasmodium protein, unknown function	protein coding
2	Oocyst 1	3.2191e-09	1.84133e-05	0.829595	0.548	0.601	PF3D7_1117700	RAN GTP-binding nuclear protein RAN/TC4	protein coding
2	Oocyst 1	3.32061e-09	1.89939e-05	0.755157	0.032	0.118	PF3D7_0422300	alpha tubulin 2	protein coding
2	Oocyst 1	3.43212e-09	1.96317e-05	0.995228	0.055	0.159	PF3D7_0631000	tetratricopeptide repeat protein, putative	protein coding
2	Oocyst 1	3.58295e-09	2.04945e-05	1.1774	0.007	0.073	PF3D7_1210200	zinc finger protein, putative	protein coding
2	Oocyst 1	3.61905e-09	2.0701e-05	0.78076	0.016	0.091	PF3D7_1234000	conserved Plasmodium protein, unknown function	protein coding
2	Oocyst 1	3.70957e-09	2.12188e-05	0.796129	0.027	0.11	PF3D7_0302700	CDGSH iron-sulfur domain-containing protein, putative	protein coding
2	Oocyst 1	3.71362e-09	2.12419e-05	0.794735	0.03	0.116	PF3D7_1034400	SDHA flavoprotein subunit of succinate dehydrogenase	protein coding
2	Oocyst 1	3.72253e-09	2.12929e-05	0.691243	0.041	0.134	PF3D7_0206600	DNA-directed RNA polymerase III subunit RPC10, putative	protein coding
2	Oocyst 1	3.75638e-09	2.14865e-05	1.07676	0.03	0.116	PF3D7_0804800	CYP24 peptidyl-prolyl cis-trans isomerase	protein coding
2	Oocyst 1	3.82299e-09	2.18675e-05	0.840157	0.112	0.254	PF3D7_1227100	DH60 DNA helicase 60	protein coding
2	Oocyst 1	3.90158e-09	2.23171e-05	1.024	0.041	0.133	PF3D7_0920000	ELO3 elongation of fatty acids protein, putative	protein coding
2	Oocyst 1	3.90376e-09	2.23295e-05	1.02718	0.112	0.255	PF3D7_1015900	ENO enolase	protein coding
2	Oocyst 1	3.97181e-09	2.27187e-05	0.798521	0.018	0.093	PF3D7_0908500	conserved Plasmodium protein, unknown function	protein coding
2	Oocyst 1	4.0491e-09	2.31609e-05	0.874686	0.127	0.279	PF3D7_0802900	conserved Plasmodium protein, unknown function	protein coding
2	Oocyst 1	4.24302e-09	2.42701e-05	1.18648	0.045	0.14	PF3D7_0822300	SNRPG small nuclear ribonucleoprotein G, putative	protein coding
2	Oocyst 1	4.36465e-09	2.49658e-05	0.823407	0.02	0.097	PF3D7_0811100	mitochondrial carrier protein, putative	protein coding
2	Oocyst 1	4.76717e-09	2.72682e-05	0.855187	0.023	0.102	PF3D7_1025800	C4AP2 respiratory chain complex 4 associated protein 2	protein coding
2	Oocyst 1	4.8702e-09	2.78576e-05	1.18588	0.068	0.179	PF3D7_1474900	CITH trailer hitch homolog, putative	protein coding
2	Oocyst 1	4.99993e-09	2.85996e-05	2.53334	0.009	0.076	PF3D7_1416800	KRS2 lysine--tRNA ligase, putative	protein coding
2	Oocyst 1	5.06801e-09	2.8989e-05	0.9222	0.023	0.102	PF3D7_1311200	transducin beta-like protein TBL1, putative	protein coding
2	Oocyst 1	5.20397e-09	2.97667e-05	0.837481	0.018	0.093	PF3D7_0622400	conserved protein, unknown function	protein coding
2	Oocyst 1	5.45168e-09	3.11836e-05	0.981661	0.029	0.112	PF3D7_1466700	NIP7 60S ribosome subunit biogenesis protein NIP7, putative	protein coding
2	Oocyst 1	5.52583e-09	3.16078e-05	2.2747	0.329	0.293	PF3D7_MIT03400	RNA11 ribosomal RNA fragment RNA11	rRNA
2	Oocyst 1	5.59785e-09	3.20197e-05	0.715722	0.014	0.086	PF3D7_0304300	conserved Plasmodium protein, unknown function	protein coding
2	Oocyst 1	5.92894e-09	3.39135e-05	1.11137	0.021	0.098	PF3D7_1420600	PANK1 pantothenate kinase 1	protein coding
2	Oocyst 1	6.00287e-09	3.43364e-05	1.10156	0.034	0.12	PF3D7_1037700	ERH enhancer of rudimentary homolog, putative	protein coding
2	Oocyst 1	6.23847e-09	3.56841e-05	0.87567	0.054	0.154	PF3D7_1134100	PDI-11 protein disulfide-isomerase, putative	protein coding
2	Oocyst 1	6.24694e-09	3.57325e-05	0.876756	0.068	0.177	PF3D7_0518300	proteasome subunit beta type-1, putative	protein coding
2	Oocyst 1	6.33317e-09	3.62257e-05	1.09655	0.073	0.187	PF3D7_1025600	COX17 cytochrome c oxidase copper chaperone, putative	protein coding
2	Oocyst 1	6.51499e-09	3.72657e-05	0.534338	0.02	0.095	PF3D7_1345500	UBC ubiquitin-conjugating enzyme E2	protein coding
2	Oocyst 1	6.54067e-09	3.74126e-05	1.06014	0.029	0.111	PF3D7_0718500	prefoldin subunit 3, putative	protein coding
2	Oocyst 1	6.68781e-09	3.82543e-05	0.754899	0.014	0.085	PF3D7_0615800	COG4 conserved oligomeric Golgi complex subunit 4, putative	protein coding
2	Oocyst 1	6.79389e-09	3.88611e-05	0.623267	0.032	0.116	PF3D7_0830400	CRA domain-containing protein, putative	protein coding
2	Oocyst 1	7.09766e-09	4.05986e-05	0.808143	0.127	0.277	PF3D7_1215000	Trx-Px2 thioredoxin peroxidase 2	protein coding
2	Oocyst 1	7.11589e-09	4.07029e-05	1.2794	0.061	0.165	PF3D7_0718400	ribosomal protein S8, mitochondrial, putative	protein coding
2	Oocyst 1	7.23478e-09	4.1383e-05	1.23837	0.038	0.126	PF3D7_1366700	conserved Plasmodium protein, unknown function	protein coding
2	Oocyst 1	7.30282e-09	4.17721e-05	0.57812	0.014	0.085	PF3D7_1406000	RBM8A RNA-binding protein 8A, putative	protein coding
2	Oocyst 1	7.33071e-09	4.19317e-05	1.10532	0.064	0.171	PF3D7_0208500	ACP acyl carrier protein	protein coding
2	Oocyst 1	7.39992e-09	4.23276e-05	1.19709	0.077	0.192	PF3D7_1408500	conserved Plasmodium protein, unknown function	protein coding
2	Oocyst 1	7.51174e-09	4.29672e-05	0.782693	0.014	0.085	PF3D7_1012700	NIF4 NLI interacting factor-like phosphatase, putative	protein coding
2	Oocyst 1	7.68951e-09	4.3984e-05	0.909375	0.032	0.117	PF3D7_1412800	NMT peptide N-myristoyltransferase	protein coding
2	Oocyst 1	7.79178e-09	4.4569e-05	1.00841	0.029	0.11	PF3D7_1349800	GPN-loop GTPase, putative	protein coding
2	Oocyst 1	7.82908e-09	4.47823e-05	0.615867	0.023	0.101	PF3D7_0907300	prefoldin-like protein, putative	protein coding
2	Oocyst 1	7.9923e-09	4.57159e-05	1.20842	0.027	0.107	PF3D7_1354800	MCA1 metacaspase-1	protein coding
2	Oocyst 1	8.05247e-09	4.60601e-05	0.988975	0.111	0.249	PF3D7_1426900	QCR6 cytochrome b-c1 complex subunit 6, putative	protein coding
2	Oocyst 1	8.09562e-09	4.63069e-05	0.506409	0.02	0.095	PF3D7_1455400	HlyIII hemolysin III	protein coding
2	Oocyst 1	8.33809e-09	4.76939e-05	0.701072	0.011	0.078	PF3D7_1028200	RING zinc finger protein, putative	protein coding
2	Oocyst 1	8.70931e-09	4.98173e-05	0.576731	0.02	0.093	PF3D7_0526200	ARFGAP2 ADP-ribosylation factor GTPase-activating protein 2	protein coding
2	Oocyst 1	8.79729e-09	5.03205e-05	0.570245	0.014	0.084	PF3D7_0826000	conserved Plasmodium protein, unknown function	protein coding
2	Oocyst 1	9.01804e-09	5.15832e-05	0.600455	0.025	0.104	PF3D7_1329400	AMPD AMP deaminase	protein coding
2	Oocyst 1	9.46903e-09	5.41628e-05	0.979482	0.013	0.081	PF3D7_1448800	Appr-1-p processing domain protein	protein coding
2	Oocyst 1	9.54406e-09	5.4592e-05	0.619679	0.021	0.097	PF3D7_0412100	mtRPS12 ribosomal protein S12, mitochondrial	protein coding
2	Oocyst 1	9.55412e-09	5.46496e-05	0.752052	0.02	0.093	PF3D7_1404000	RPB4 DNA-directed RNA polymerase II subunit RPB4, putative	protein coding
2	Oocyst 1	1.02416e-08	5.85819e-05	0.572881	0.027	0.106	PF3D7_0412000	LITAF-like zinc finger protein, putative	protein coding
2	Oocyst 1	1.02948e-08	5.88863e-05	0.889823	0.016	0.087	PF3D7_1320100	ClpS ATP-dependent Clp protease adapter protein ClpS	protein coding
2	Oocyst 1	1.06296e-08	6.08013e-05	0.779402	0.016	0.087	PF3D7_0608900	conserved Plasmodium protein, unknown function	protein coding
2	Oocyst 1	1.07012e-08	6.12109e-05	0.871171	0.027	0.106	PF3D7_0520100	PPM9 protein phosphatase PPM9, putative	protein coding
2	Oocyst 1	1.08639e-08	6.21415e-05	1.25655	0.025	0.103	PF3D7_0928700	conserved Plasmodium protein, unknown function	protein coding
2	Oocyst 1	1.09424e-08	6.25905e-05	0.69959	0.537	0.519	PF3D7_0322900	RPS3A 40S ribosomal protein S3A, putative	protein coding
2	Oocyst 1	1.10002e-08	6.29211e-05	1.08237	0.055	0.153	PF3D7_1125100	ICAP2 ATP synthase F0 subunit b-like protein, putative	protein coding
2	Oocyst 1	1.20541e-08	6.89494e-05	0.948984	0.023	0.1	PF3D7_API03600	ClpM chaperone protein ClpM	protein coding
2	Oocyst 1	1.22335e-08	6.99754e-05	1.1845	0.023	0.099	PF3D7_0406700	KLRAQ domain-containing protein, putative	protein coding
2	Oocyst 1	1.23936e-08	7.08913e-05	1.0893	0.034	0.118	PF3D7_1339400	ApiCOX14 cytochrome c oxidase subunit ApiCOX14, putative	protein coding
2	Oocyst 1	1.28139e-08	7.32954e-05	1.20553	0.016	0.087	PF3D7_1458500	SAS4 spindle assembly abnormal protein 4, putative	protein coding
2	Oocyst 1	1.29753e-08	7.42187e-05	0.827161	0.104	0.234	PF3D7_1370900	non-coding RNA	ncRNA
2	Oocyst 1	1.61033e-08	9.21106e-05	0.544368	0.209	0.421	PF3D7_0813300	NPL domain-containing protein, putative	protein coding
2	Oocyst 1	1.62609e-08	9.30123e-05	0.502475	0.013	0.079	PF3D7_1465100	COG6 conserved oligomeric Golgi complex subunit 6, putative	protein coding
2	Oocyst 1	1.62866e-08	9.31596e-05	0.633126	0.013	0.079	PF3D7_1232600	conserved Plasmodium protein, unknown function	protein coding
2	Oocyst 1	1.74619e-08	9.98823e-05	0.900145	0.045	0.135	PF3D7_0931800	proteasome subunit beta type-6, putative	protein coding
2	Oocyst 1	1.76802e-08	0.000101131	0.9413	0.143	0.3	PF3D7_0530000	conserved Plasmodium protein, unknown function	protein coding
2	Oocyst 1	1.80818e-08	0.000103428	1.07369	0.025	0.101	PF3D7_1430700	GDH2 NADP-specific glutamate dehydrogenase	protein coding
2	Oocyst 1	1.81119e-08	0.0001036	1.15698	0.046	0.138	PF3D7_1366500	NDK nucleoside diphosphate kinase	protein coding
2	Oocyst 1	1.81743e-08	0.000103957	0.721903	0.029	0.108	PF3D7_0708700	COX4 Cg8 protein	protein coding
2	Oocyst 1	1.83069e-08	0.000104715	0.716331	0.016	0.085	PF3D7_1126900	SNRPF small nuclear ribonucleoprotein F, putative	protein coding
2	Oocyst 1	1.8363e-08	0.000105036	1.16324	0.048	0.141	PF3D7_0907000	conserved Plasmodium protein, unknown function	protein coding
2	Oocyst 1	1.87269e-08	0.000107118	0.770253	0.014	0.082	PF3D7_0728800	conserved Plasmodium protein, unknown function	protein coding
2	Oocyst 1	1.88361e-08	0.000107743	0.922594	0.03	0.11	PF3D7_1365200	conserved protein, unknown function	protein coding
2	Oocyst 1	1.92071e-08	0.000109864	0.614053	0.15	0.312	PF3D7_0505800	SUMO small ubiquitin-related modifier	protein coding
2	Oocyst 1	1.92613e-08	0.000110175	0.968934	0.027	0.104	PF3D7_1465300	ribonuclease Z, putative	protein coding
2	Oocyst 1	1.92734e-08	0.000110244	0.995517	0.023	0.097	PF3D7_1470400	MPC2 mitochondrial pyruvate carrier protein 2, putative	protein coding
2	Oocyst 1	2.10593e-08	0.000120459	1.58114	0.018	0.087	PF3D7_1116100	serine esterase, putative	protein coding
2	Oocyst 1	2.14686e-08	0.0001228	0.553698	0.014	0.082	PF3D7_0932000	conserved Plasmodium protein, unknown function	protein coding
2	Oocyst 1	2.1648e-08	0.000123827	1.18137	0.039	0.125	PF3D7_1435400	EMC4 ER membrane protein complex subunit 4, putative	protein coding
2	Oocyst 1	2.17019e-08	0.000124135	0.913926	0.03	0.11	PF3D7_0110200	ERV1 FAD-linked sulfhydryl oxidase ERV1, putative	protein coding
2	Oocyst 1	2.21695e-08	0.00012681	1.18632	0.059	0.158	PF3D7_0613100	conserved Plasmodium protein, unknown function	protein coding
2	Oocyst 1	2.24134e-08	0.000128205	0.756747	0.023	0.097	PF3D7_0502200	MPV17 protein Mpv17, putative	protein coding
2	Oocyst 1	2.24207e-08	0.000128246	1.07825	0.007	0.068	PF3D7_1443600	gamma-tubulin complex component, putative	protein coding
2	Oocyst 1	2.31012e-08	0.000132139	0.973227	0.021	0.094	PF3D7_0604700	GILP glyoxalase I-like protein GILP	protein coding
2	Oocyst 1	2.33197e-08	0.000133389	0.768453	0.025	0.1	PF3D7_0314400	PPP6 serine/threonine protein phosphatase 6, putative	protein coding
2	Oocyst 1	2.41161e-08	0.000137944	0.847999	0.027	0.103	PF3D7_0703600	conserved protein, unknown function	protein coding
2	Oocyst 1	2.54428e-08	0.000145533	0.500864	0.013	0.078	PF3D7_0918800	dihydrouridine synthase, putative	protein coding
2	Oocyst 1	2.69312e-08	0.000154047	1.03276	0.046	0.136	PF3D7_1358900	GTP-binding protein, putative	protein coding
2	Oocyst 1	2.70614e-08	0.000154791	1.16643	0.05	0.142	PF3D7_1030500	RPN9 26S proteasome regulatory subunit RPN9, putative	protein coding
2	Oocyst 1	2.78635e-08	0.000159379	0.954573	0.02	0.09	PF3D7_0301700	PTP7 EMP1 trafficking protein PTP7	protein coding
2	Oocyst 1	2.82345e-08	0.000161501	0.652285	0.018	0.087	PF3D7_0606900	GLP2 glutaredoxin-like protein	protein coding
2	Oocyst 1	2.84312e-08	0.000162626	0.846686	0.014	0.081	PF3D7_1036800	AT1 acetyl-CoA transporter 1, putative	protein coding
2	Oocyst 1	2.98411e-08	0.000170691	0.936083	0.025	0.1	PF3D7_0829400	prolyl 4-hydroxylase subunit alpha, putative	protein coding
2	Oocyst 1	3.08955e-08	0.000176722	0.919486	0.018	0.087	PF3D7_0311900	heptatricopeptide repeat-containing protein, putative	protein coding
2	Oocyst 1	3.1636e-08	0.000180958	0.82993	0.011	0.073	PF3D7_0403300	conserved Plasmodium protein, unknown function	protein coding
2	Oocyst 1	3.19221e-08	0.000182595	0.626302	0.005	0.063	PF3D7_1338400	SprT-like domain-containing protein, putative	protein coding
2	Oocyst 1	3.28751e-08	0.000188046	0.658042	0.204	0.403	PF3D7_1437900	HSP40 HSP40, subfamily A	protein coding
2	Oocyst 1	3.37267e-08	0.000192917	0.726273	0.016	0.083	PF3D7_1446600	CEN2 centrin-2	protein coding
2	Oocyst 1	3.4499e-08	0.000197334	0.689062	0.537	0.54	PF3D7_0903900	RPL32 60S ribosomal protein L32	protein coding
2	Oocyst 1	3.47317e-08	0.000198665	0.516367	0.004	0.059	PF3D7_1114500	conserved Plasmodium protein, unknown function	protein coding
2	Oocyst 1	3.53297e-08	0.000202086	0.577919	0.014	0.079	PF3D7_1331500	ATF7-int domain-containing protein, putative	protein coding
2	Oocyst 1	3.55349e-08	0.00020326	0.832884	0.029	0.105	PF3D7_1022200	folate-biopterin transporter, putative	protein coding
2	Oocyst 1	3.61416e-08	0.00020673	0.938342	0.495	0.552	PF3D7_1424400	60S ribosomal protein L7-3, putative	protein coding
2	Oocyst 1	3.66956e-08	0.000209899	1.05155	0.013	0.075	PF3D7_1333500	conserved Plasmodium protein, unknown function	protein coding
2	Oocyst 1	3.68864e-08	0.00021099	0.75173	0.016	0.083	PF3D7_1463400	DNA-directed RNA polymerase III subunit RPC4, putative	protein coding
2	Oocyst 1	3.7197e-08	0.000212767	1.55275	0.036	0.117	PF3D7_1144100	mitochondrial large subunit ribosomal protein, putative	protein coding
2	Oocyst 1	3.77147e-08	0.000215728	1.05583	0.088	0.202	PF3D7_0320300	CCT5 T-complex protein 1 subunit epsilon	protein coding
2	Oocyst 1	3.87618e-08	0.000221718	0.945232	0.145	0.3	PF3D7_1457000	SPP signal peptide peptidase	protein coding
2	Oocyst 1	3.99339e-08	0.000228422	0.644751	0.218	0.428	PF3D7_1234900	CHCH domain-containing protein, putative	protein coding
2	Oocyst 1	4.05838e-08	0.000232139	0.587958	0.02	0.089	PF3D7_1363400	DOA1 polyubiquitin binding protein, putative	protein coding
2	Oocyst 1	4.13041e-08	0.00023626	1.18865	0.127	0.268	PF3D7_1468800	U2AF2 splicing factor U2AF large subunit, putative	protein coding
2	Oocyst 1	4.25224e-08	0.000243228	0.549258	0.011	0.073	PF3D7_0628900	RAP protein, putative	protein coding
2	Oocyst 1	4.79475e-08	0.00027426	1.07775	0.039	0.122	PF3D7_0909300	ARP apoptosis-related protein	protein coding
2	Oocyst 1	4.9729e-08	0.00028445	0.767274	0.021	0.092	PF3D7_0920100	chaperone, putative	protein coding
2	Oocyst 1	4.98003e-08	0.000284858	0.772034	0.025	0.098	PF3D7_0107800	MRE11 double-strand break repair protein MRE11	protein coding
2	Oocyst 1	5.02929e-08	0.000287676	0.878173	0.016	0.082	PF3D7_0715800	DMT1 drug/metabolite transporter DMT1, putative	protein coding
2	Oocyst 1	5.38281e-08	0.000307896	0.590411	0.009	0.069	PF3D7_API02600	RPS11 apicoplast ribosomal protein S11	protein coding
2	Oocyst 1	5.5444e-08	0.00031714	0.74394	0.02	0.088	PF3D7_1119600	ATP-dependent zinc metalloprotease FTSH, putative	protein coding
2	Oocyst 1	5.60673e-08	0.000320705	0.77825	0.011	0.072	PF3D7_0610600	CDPK2 calcium-dependent protein kinase 2	protein coding
2	Oocyst 1	5.67847e-08	0.000324808	0.728227	0.023	0.094	PF3D7_1334300	MSRP5 MSP7-like protein	protein coding
2	Oocyst 1	5.73042e-08	0.00032778	1.11959	0.018	0.085	PF3D7_0905000	ATPTG4 ATP synthase-associated protein, putative	protein coding
2	Oocyst 1	5.8319e-08	0.000333585	0.647619	0.034	0.111	PF3D7_0515700	GAP40 glideosome-associated protein 40, putative	protein coding
2	Oocyst 1	5.85588e-08	0.000334956	1.14702	0.02	0.088	PF3D7_0307400	ClpP ATP-dependent Clp protease proteolytic subunit	protein coding
2	Oocyst 1	6.14854e-08	0.000351697	0.503491	0.018	0.084	PF3D7_1111400	conserved Plasmodium protein, unknown function	protein coding
2	Oocyst 1	6.1723e-08	0.000353055	1.92103	0.004	0.058	PF3D7_0931700	PIH1 domain-containing protein, putative	protein coding
2	Oocyst 1	6.22431e-08	0.00035603	0.6843	0.018	0.084	PF3D7_1003100	C4AP3 respiratory chain complex 4 associated protein 3	protein coding
2	Oocyst 1	6.49874e-08	0.000371728	0.534196	0.009	0.068	PF3D7_1416300	N-acyl-phosphatidylethanolamine-hydrolyzing phospholipase D, putative	protein coding
2	Oocyst 1	6.64872e-08	0.000380307	1.36451	0.059	0.153	PF3D7_0927800	COX5B cytochrome c oxidase subunit 5B, putative	protein coding
2	Oocyst 1	6.74081e-08	0.000385574	0.699273	0.007	0.064	PF3D7_1421150	C/D small nucleolar RNA	snoRNA
2	Oocyst 1	7.38134e-08	0.000422212	1.31002	0.023	0.093	PF3D7_1027700	CEN3 centrin-3	protein coding
2	Oocyst 1	7.38905e-08	0.000422654	1.74147	0.018	0.084	PF3D7_1232300	cytochrome b5, putative	protein coding
2	Oocyst 1	7.45948e-08	0.000426682	0.520481	0.013	0.074	PF3D7_1315000	conserved protein, unknown function	protein coding
2	Oocyst 1	7.49353e-08	0.00042863	0.832751	0.016	0.081	PF3D7_0514200	conserved Plasmodium protein, unknown function	protein coding
2	Oocyst 1	7.62461e-08	0.000436128	0.567138	0.009	0.067	PF3D7_1348500	TBC domain protein, putative	protein coding
2	Oocyst 1	7.94002e-08	0.000454169	1.16679	0.025	0.096	PF3D7_0511700	CGI121 EKC/KEOPS complex subunit CGI121	protein coding
2	Oocyst 1	8.02635e-08	0.000459107	1.04712	0.2	0.392	PF3D7_MIT03200	LSUA large subunit ribosomal RNA fragment A	rRNA
2	Oocyst 1	8.07624e-08	0.000461961	1.06868	0.023	0.093	PF3D7_1231800	asparagine-rich protein, putative	protein coding
2	Oocyst 1	8.23256e-08	0.000470902	0.542781	0.005	0.06	PF3D7_1228100	LRR13 leucine-rich repeat protein	protein coding
2	Oocyst 1	8.74486e-08	0.000500206	0.832388	0.041	0.123	PF3D7_1354400	V-type proton ATPase 21 kDa proteolipid subunit, putative	protein coding
2	Oocyst 1	9.05951e-08	0.000518204	1.25348	0.021	0.089	PF3D7_1312000	MCAT malonyl CoA-acyl carrier protein transacylase	protein coding
2	Oocyst 1	9.22538e-08	0.000527692	1.34303	0.068	0.167	PF3D7_1342700	RPB12 DNA-directed RNA polymerases I, II, and III subunit RPABC4, putative	protein coding
2	Oocyst 1	9.50972e-08	0.000543956	1.07954	0.013	0.073	PF3D7_1429600	GEXP03 gametocyte exported protein 3	protein coding
2	Oocyst 1	9.83548e-08	0.00056259	0.82458	0.016	0.08	PF3D7_1361700	COX2A cytochrome c oxidase subunit 2A, putative	protein coding
2	Oocyst 1	1.0086e-07	0.000576918	1.46057	0.043	0.126	PF3D7_1143500	regulator of chromosome condensation, putative	protein coding
2	Oocyst 1	1.03352e-07	0.000591171	1.14558	0.021	0.089	PF3D7_0911000	phosphatidylinositol N-acetylglucosaminyltransferase, putative	protein coding
2	Oocyst 1	1.03409e-07	0.000591498	2.55828	0.343	0.329	PF3D7_MIT04200	RNA8 ribosomal RNA fragment RNA8	rRNA
2	Oocyst 1	1.03756e-07	0.000593483	0.892852	0.189	0.374	PF3D7_1341300	60S ribosomal protein L18-2, putative	protein coding
2	Oocyst 1	1.05786e-07	0.000605094	1.22815	0.027	0.098	PF3D7_1437700	succinyl-CoA ligase, putative	protein coding
2	Oocyst 1	1.06673e-07	0.000610167	1.46866	0.039	0.119	PF3D7_0215000	ACS9 acyl-CoA synthetase	protein coding
2	Oocyst 1	1.06935e-07	0.000611667	1.08479	0.039	0.119	PF3D7_0716500	conserved Plasmodium protein, unknown function	protein coding
2	Oocyst 1	1.10718e-07	0.000633305	0.734087	0.136	0.278	PF3D7_1029600	ADA adenosine deaminase	protein coding
2	Oocyst 1	1.15083e-07	0.000658275	0.698095	0.018	0.082	PF3D7_1305500	MKP1 mitogen-activated protein kinase phosphatase 1, putative	protein coding
2	Oocyst 1	1.16907e-07	0.00066871	0.893938	0.021	0.089	PF3D7_0603500	CAX cation/H+ antiporter	protein coding
2	Oocyst 1	1.17208e-07	0.000670429	0.596546	0.013	0.073	PF3D7_1418200	conserved Plasmodium protein, unknown function	protein coding
2	Oocyst 1	1.2258e-07	0.000701159	1.44107	0.011	0.069	PF3D7_1004700	conserved protein, unknown function	protein coding
2	Oocyst 1	1.24008e-07	0.000709328	0.510094	0.014	0.075	PF3D7_1209900	ABCB7 ABC transporter B family member 7, putative	protein coding
2	Oocyst 1	1.24721e-07	0.000713405	0.735118	0.013	0.072	PF3D7_0820900	conserved Plasmodium protein, unknown function	protein coding
2	Oocyst 1	1.27808e-07	0.000731059	0.901302	0.021	0.088	PF3D7_0214800	conserved Plasmodium membrane protein, unknown function	protein coding
2	Oocyst 1	1.28051e-07	0.000732451	1.31012	0.096	0.212	PF3D7_0927100	conserved protein, unknown function	protein coding
2	Oocyst 1	1.30687e-07	0.000747527	1.06099	0.146	0.296	PF3D7_1352500	thioredoxin-related protein, putative	protein coding
2	Oocyst 1	1.36897e-07	0.000783049	1.80634	0.002	0.051	PF3D7_0918700	conserved Plasmodium protein, unknown function	protein coding
2	Oocyst 1	1.37452e-07	0.000786228	1.26739	0.03	0.103	PF3D7_1226600	PCNA2 proliferating cell nuclear antigen 2	protein coding
2	Oocyst 1	1.38926e-07	0.000794656	0.588289	0.007	0.062	PF3D7_0107600	eIK2 eukaryotic translation initiation factor 2-alpha kinase 2, putative	protein coding
2	Oocyst 1	1.3897e-07	0.000794906	0.866338	0.016	0.079	PF3D7_0526100	conserved Plasmodium membrane protein, unknown function	protein coding
2	Oocyst 1	1.40673e-07	0.00080465	1.30282	0.096	0.213	PF3D7_1345700	IDH isocitrate dehydrogenase [NADP], mitochondrial	protein coding
2	Oocyst 1	1.40784e-07	0.000805284	0.507468	0.014	0.075	PF3D7_0810700	conserved Plasmodium protein, unknown function	protein coding
2	Oocyst 1	1.43009e-07	0.000818009	0.967909	0.027	0.097	PF3D7_0727400	proteasome subunit alpha type-5, putative	protein coding
2	Oocyst 1	1.44596e-07	0.000827086	0.726627	0.007	0.062	PF3D7_1143900	ATP-dependent (S)-NAD(P)H-hydrate dehydratase, putative	protein coding
2	Oocyst 1	1.45325e-07	0.000831259	1.15292	0.023	0.091	PF3D7_1110600	ribosomal protein L11, mitochondrial, putative	protein coding
2	Oocyst 1	1.51026e-07	0.000863867	0.823214	0.011	0.069	PF3D7_1322800	C2AP2 respiratory chain complex 2 associated protein 2	protein coding
2	Oocyst 1	1.52686e-07	0.000873362	0.711149	0.007	0.062	PF3D7_0317800	26S proteasome non-ATPase regulatory subunit 9, putative	protein coding
2	Oocyst 1	1.53153e-07	0.000876036	0.8146	0.014	0.075	PF3D7_0603600	male development protein MD4, putative	protein coding
2	Oocyst 1	1.54384e-07	0.000883075	1.13131	0.018	0.081	PF3D7_1023600	conserved protein, unknown function	protein coding
2	Oocyst 1	1.57583e-07	0.000901376	0.662405	0.209	0.407	PF3D7_0706400	RPL37 60S ribosomal protein L37	protein coding
2	Oocyst 1	1.62284e-07	0.000928264	1.08983	0.018	0.081	PF3D7_0529700	heptatricopeptide repeat-containing protein, putative	protein coding
2	Oocyst 1	1.62441e-07	0.000929164	0.866755	0.018	0.081	PF3D7_1355600	PIP1 PhIL1 interacting protein PIP1	protein coding
2	Oocyst 1	1.64811e-07	0.000942722	0.557257	0.011	0.068	PF3D7_1032800	LRR1 centrosomal protein CEP110, putative	protein coding
2	Oocyst 1	1.65202e-07	0.000944958	0.6816	0.011	0.068	PF3D7_0920500	ADP-ribosylation factor, putative	protein coding
2	Oocyst 1	1.65415e-07	0.000946171	0.647839	0.016	0.078	PF3D7_1141200	ATP synthase-associated protein, putative	protein coding
2	Oocyst 1	1.68216e-07	0.000962197	0.955359	0.014	0.075	PF3D7_1419900	YTH1 YTH domain-containing protein 1, putative	protein coding
2	Oocyst 1	1.81903e-07	0.00104049	1.15558	0.034	0.108	PF3D7_0529100	ATrx2 thioredoxin-like protein, putative	protein coding
2	Oocyst 1	1.82954e-07	0.0010465	0.694101	0.013	0.071	PF3D7_1202000	PSH2 parasite specific helicase 2	protein coding
2	Oocyst 1	1.93542e-07	0.00110706	0.830638	0.018	0.081	PF3D7_0312500	MFR3 apicomplexan amino acid transporter ApiAT10	protein coding
2	Oocyst 1	2.02249e-07	0.00115686	1.17999	0.134	0.274	PF3D7_0418200	EIF3M eukaryotic translation initiation factor 3 subunit M, putative	protein coding
2	Oocyst 1	2.10186e-07	0.00120226	1.11956	0.032	0.105	PF3D7_1357900	pyrroline-5-carboxylate reductase, putative	protein coding
2	Oocyst 1	2.12139e-07	0.00121343	1.09771	0.102	0.219	PF3D7_1033400	HAD1 haloacid dehalogenase-like hydrolase	protein coding
2	Oocyst 1	2.17605e-07	0.0012447	1.01704	0.145	0.291	PF3D7_0814900	FeSOD superoxide dismutase [Fe]	protein coding
2	Oocyst 1	2.1997e-07	0.00125823	0.895804	0.007	0.061	PF3D7_0829600	ETRAMP8 early transcribed membrane protein 8	protein coding
2	Oocyst 1	2.23572e-07	0.00127883	1.44375	0.023	0.089	PF3D7_0625500	conserved Plasmodium membrane protein, unknown function	protein coding
2	Oocyst 1	2.355e-07	0.00134706	0.520091	0.014	0.074	PF3D7_1223100	PKAr cAMP-dependent protein kinase regulatory subunit	protein coding
2	Oocyst 1	2.50103e-07	0.00143059	0.846904	0.018	0.08	PF3D7_1027200	RSM22 ribosomal protein RSM22	protein coding
2	Oocyst 1	2.51324e-07	0.00143757	0.597021	0.18	0.351	PF3D7_1037300	AAC1 ADP,ATP carrier protein 1	protein coding
2	Oocyst 1	2.53887e-07	0.00145224	1.35855	0.021	0.086	PF3D7_0315500	ribosomal protein L47, mitochondrial, putative	protein coding
2	Oocyst 1	2.55107e-07	0.00145921	1.20409	0.025	0.091	PF3D7_0904500	prefoldin subunit 4, putative	protein coding
2	Oocyst 1	2.59826e-07	0.0014862	0.973202	0.018	0.079	PF3D7_1034500	armadillo repeat protein, putative	protein coding
2	Oocyst 1	2.74128e-07	0.00156801	1.39679	0.018	0.079	PF3D7_0105300	CAP cyclase-associated protein	protein coding
2	Oocyst 1	2.95892e-07	0.0016925	1.12074	0.036	0.11	PF3D7_0603200	BCS1 mitochondrial chaperone BCS1, putative	protein coding
2	Oocyst 1	3.1213e-07	0.00178538	0.517437	0.014	0.072	PF3D7_1435100	ribonuclease H2 subunit B, putative	protein coding
2	Oocyst 1	3.17212e-07	0.00181445	0.821886	0.157	0.312	PF3D7_0626800	PyrK pyruvate kinase	protein coding
2	Oocyst 1	3.25096e-07	0.00185955	0.544046	0.018	0.079	PF3D7_1113400	DSK2 ubiquitin domain-containing protein DSK2, putative	protein coding
2	Oocyst 1	3.4363e-07	0.00196556	1.29199	0.032	0.103	PF3D7_1214700	conserved protein, unknown function	protein coding
2	Oocyst 1	3.6496e-07	0.00208757	1.25226	0.068	0.161	PF3D7_0917500	conserved protein, unknown function	protein coding
2	Oocyst 1	3.68653e-07	0.0021087	0.86564	0.02	0.082	PF3D7_0106100	V-type proton ATPase subunit C, putative	protein coding
2	Oocyst 1	3.71298e-07	0.00212382	1.29552	0.03	0.1	PF3D7_0720000	CSL4 exosome complex component CSL4, putative	protein coding
2	Oocyst 1	3.81063e-07	0.00217968	1.0902	0.027	0.094	PF3D7_1409700	conserved protein, unknown function	protein coding
2	Oocyst 1	3.84973e-07	0.00220205	0.974687	0.021	0.084	PF3D7_0821900	WPP motif-containing protein, putative	protein coding
2	Oocyst 1	3.86984e-07	0.00221355	0.751295	0.025	0.09	PF3D7_0710900	RPL1 50S ribosomal protein L1, mitochondrial, putative	protein coding
2	Oocyst 1	3.93726e-07	0.00225211	0.707753	0.202	0.385	PF3D7_0812400	KARalpha importin alpha	protein coding
2	Oocyst 1	3.94991e-07	0.00225935	1.2442	0.059	0.146	PF3D7_0508800	SSB single-stranded DNA-binding protein	protein coding
2	Oocyst 1	3.95688e-07	0.00226334	0.510556	0.009	0.062	PF3D7_0206700	ADSL adenylosuccinate lyase	protein coding
2	Oocyst 1	4.0235e-07	0.00230144	0.522791	0.011	0.065	PF3D7_0935000	SNRPB2 U2 small nuclear ribonucleoprotein B'', putative	protein coding
2	Oocyst 1	4.40214e-07	0.00251802	0.951055	0.014	0.071	PF3D7_1312200	conserved protein, unknown function	protein coding
2	Oocyst 1	4.48637e-07	0.00256621	1.89251	0.046	0.125	PF3D7_1141400	PIGH phosphatidylinositol N-acetylglucosaminyltransferase subunit H, putative	protein coding
2	Oocyst 1	4.55938e-07	0.00260796	1.16906	0.05	0.131	PF3D7_1315700	GCD14 tRNA (adenine(58)-N(1))-methyltransferase catalytic subunit TRM61, putative	protein coding
2	Oocyst 1	4.56532e-07	0.00261136	0.999074	0.018	0.078	PF3D7_1241700	RFC4 replication factor C subunit 4, putative	protein coding
2	Oocyst 1	4.62073e-07	0.00264306	1.11811	0.027	0.093	PF3D7_0508200	ceramide synthase CERS1, putative	protein coding
2	Oocyst 1	4.62512e-07	0.00264557	0.862236	0.016	0.074	PF3D7_1402000	DHH phosphoesterase, putative	protein coding
[truncated: 9,914 more rows]
