# Supplementary material for: Mapping Plasmodium transitions and interactions in the Anopheles female
Source: bioRxiv. 2025 Oct 2:2024.11.12.623125. Originally published 2024 Nov 13. Preprint. [Version 3] doi: 10.1101/2024.11.12.623125 (PMC11601300; doi:10.1101/2024.11.12.623125)
Supplement: Supplement 4 [file media-4.xlsx]

## Sheet: GeneList
Table S4 - Gene model of P. falciparum midgut stages from this study
List of genes that have converged when testing pattern expression through pseudotime
Columns represent the gene name, the gene cluster/module it groups into, the gene cluster/module it groups into, the position of gene on a UMAP graph, description of the gene and biotype
gene name	module	supermodule	dim 1	dim 2	description	ebi biotype
PF3D7_0100100	11	1	0.408024	1.05452	VAR erythrocyte membrane protein 1, PfEMP1	protein coding
PF3D7_0102200	13	1	-2.92539	-2.30002	RESA ring-infected erythrocyte surface antigen	protein coding
PF3D7_0102500	10	1	0.976997	1.56695	EBA181 erythrocyte binding antigen-181	protein coding
PF3D7_0102600	13	1	-2.633	-2.14069	FIKK1 serine/threonine protein kinase, FIKK family	protein coding
PF3D7_0102700	9	1	-5.77951	1.52279	MaTrA merozoite-associated tryptophan-rich antigen	protein coding
PF3D7_0102800	2	1	-1.61619	-3.10099	seipin domain-containing protein, putative	protein coding
PF3D7_0102900	7	1	0.751061	-2.87355	aspartyl-tRNA synthetase	protein coding
PF3D7_0103000	6	1	-4.83394	1.82428	vacuolar protein sorting-associated protein VTA1, putative	protein coding
PF3D7_0103100	3	1	0.143624	2.2454	VPS51 vacuolar protein sorting-associated protein 51, putative	protein coding
PF3D7_0103200	7	1	1.61482	-2.30287	NT4 nucleoside transporter 4	protein coding
PF3D7_0103300	2	1	-1.57675	-2.44272	conserved protein, unknown function	protein coding
PF3D7_0103400	3	1	-2.40015	3.78564	zinc-carboxypeptidase, putative	protein coding
PF3D7_0103500	11	1	0.686874	0.955452	conserved Plasmodium protein, unknown function	protein coding
PF3D7_0103600	5	1	-1.32061	-0.00635785	PSH1 parasite specific helicase 1	protein coding
PF3D7_0103700	2	1	-1.64291	-2.593	PSTK L-seryl-tRNA(Sec) kinase, putative	protein coding
PF3D7_0103800	10	1	1.61743	3.03707	ARP1 actin-related protein ARP1, putative	protein coding
PF3D7_0103900	4	1	2.97101	-0.97388	PIESP15 parasite-infected erythrocyte surface protein	protein coding
PF3D7_0104100	14	1	-3.34565	5.58374	prominin-like protein	protein coding
PF3D7_0104200	1	1	0.916046	-0.30382	StAR-related lipid transfer protein	protein coding
PF3D7_0104300	2	1	-1.72699	-2.21608	UBP1 ubiquitin carboxyl-terminal hydrolase 1, putative	protein coding
PF3D7_0104400	4	1	1.62537	0.31464	LytB 4-hydroxy-3-methylbut-2-enyl diphosphate reductase	protein coding
PF3D7_0104500	8	1	3.38311	-0.936427	conserved protein, unknown function	protein coding
PF3D7_0104600	5	1	-0.392085	-0.568247	conserved Plasmodium protein, unknown function	protein coding
PF3D7_0104800	8	1	3.44266	-1.45143	NPT1 apicomplexan amino acid transporter ApiAT8	protein coding
PF3D7_0105000	5	1	-1.85869	-0.834522	non-coding RNA	ncRNA
PF3D7_0105100	8	1	3.67712	-0.868911	conserved Apicomplexan protein, unknown function	protein coding
PF3D7_0105200	7	1	1.41916	-2.49275	RAP1 heptatricopeptide repeat and RAP domain-containing protein, putative	protein coding
PF3D7_0105300	10	1	2.27964	1.34932	CAP cyclase-associated protein	protein coding
PF3D7_0105400	10	1	1.66376	3.01065	conserved Plasmodium protein, unknown function	protein coding
PF3D7_0105500	5	1	-0.665129	-0.320623	conserved protein, unknown function	protein coding
PF3D7_0105600	3	1	-0.634679	3.28602	FtsJ-like methyltransferase, putative	protein coding
PF3D7_0105700	6	1	-4.52364	2.92707	asparagine-rich antigen Pfa35-2	protein coding
PF3D7_0105800	4	1	2.60508	0.467895	cyclin-dependent kinases regulatory subunit, putative	protein coding
PF3D7_0105900	4	1	2.20109	0.655558	3'-5' exonuclease, putative	protein coding
PF3D7_0106000	3	1	-0.128886	2.88973	conserved protein, unknown function	protein coding
PF3D7_0106100	1	1	0.153751	-1.63334	V-type proton ATPase subunit C, putative	protein coding
PF3D7_0106200	2	1	0.213587	-2.76975	EF hand domain-containing protein, putative	protein coding
PF3D7_0106300	2	1	-0.561883	-3.34474	ATP6 calcium-transporting ATPase	protein coding
PF3D7_0106400	2	1	-0.39802	-3.10959	pre-rRNA-processing protein TSR2, putative	protein coding
PF3D7_0106500	6	1	-4.77415	3.14178	conserved Plasmodium protein, unknown function	protein coding
PF3D7_0106600	10	1	1.26377	3.1112	conserved Plasmodium protein, unknown function	protein coding
PF3D7_0106700	2	1	-1.77744	-2.98303	AARP2 asparagine and aspartate rich protein 2	protein coding
PF3D7_0106800	5	1	-0.843433	-0.0418193	RAB5c ras-related protein Rab-5C	protein coding
PF3D7_0106900	11	1	0.89142	0.534616	IspD 2-C-methyl-D-erythritol 4-phosphate cytidylyltransferase, putative	protein coding
PF3D7_0107000	2	1	0.176142	-2.94164	CEN1 centrin-1	protein coding
PF3D7_0107100	5	1	-0.922773	0.077446	conserved protein, unknown function	protein coding
PF3D7_0107200	8	1	3.34109	-0.0569171	CCR4-3 CCR4 domain-containing protein 3, putative	protein coding
PF3D7_0107300	6	1	-3.7627	3.21556	conserved Plasmodium protein, unknown function	protein coding
PF3D7_0107400	4	1	2.87704	-0.764531	ATPk ATP synthase-associated protein, putative	protein coding
PF3D7_0107500	2	1	-1.42263	-2.96048	NCR1 Niemann-Pick type C1-related protein	protein coding
PF3D7_0107600	14	1	-3.2101	5.61046	eIK2 eukaryotic translation initiation factor 2-alpha kinase 2, putative	protein coding
PF3D7_0107700	6	1	-3.11688	3.91701	dolichyl-diphosphooligosaccharide--protein glycosyltransferase subunit OST3/OST6, putative	protein coding
PF3D7_0107800	1	1	1.64706	-0.728341	MRE11 double-strand break repair protein MRE11	protein coding
PF3D7_0107900	5	1	-0.600173	-0.494844	conserved Plasmodium protein, unknown function	protein coding
PF3D7_0108000	8	1	3.11441	-1.30502	proteasome subunit beta type-3, putative	protein coding
PF3D7_0108100	3	1	-0.61006	3.62787	conserved protein, unknown function	protein coding
PF3D7_0108300	2	1	-1.6742	-2.85935	ARP conserved Plasmodium protein, unknown function	protein coding
PF3D7_0108400	5	1	-0.0994629	-1.37633	mitochondrial carrier protein, putative	protein coding
PF3D7_0108500	5	1	-2.14593	-1.15942	ELM2 domain-containing protein, putative	protein coding
PF3D7_0108600	3	1	-0.22095	2.93618	DnaJ domain-containing protein, putative	protein coding
PF3D7_0108700	2	1	-1.29302	-2.72965	PSOP24 secreted ookinete protein, putative	protein coding
PF3D7_0108800	3	1	0.142896	2.52005	mitochondrial carrier protein, putative	protein coding
PF3D7_0108900	6	1	-4.42229	3.69641	non-coding RNA	ncRNA
PF3D7_0109000	6	1	-4.16859	2.76459	PHIL1 photosensitized INA-labeled protein PHIL1	protein coding
PF3D7_0109100	3	1	-1.69746	3.74136	CCp5 LCCL domain-containing protein	protein coding
PF3D7_0109200	1	1	1.20943	-0.621809	CFIM25 cleavage and polyadenylation specificity factor subunit 5, putative	protein coding
PF3D7_0109300	4	1	1.48053	0.773268	elongation of fatty acids protein, putative	protein coding
PF3D7_0109400	3	1	0.517537	2.19785	tubulin-specific chaperone a, putative	protein coding
PF3D7_0109500	6	1	-4.77293	1.75011	N-acetyltransferase, GNAT family, putative	protein coding
PF3D7_0109600	4	1	2.31276	0.263815	CoSP cold-shock protein, putative	protein coding
PF3D7_0109700	13	1	-2.52298	-2.83142	RRP36 rRNA biogenesis protein RRP36, putative	protein coding
PF3D7_0109800	13	1	-2.68594	-2.6644	cPheRS phenylalanyl-tRNA synthetase alpha subunit	protein coding
PF3D7_0109850	6	1	-4.63832	2.45467	phosphatidate cytidylyltransferase, putative	protein coding
PF3D7_0109950	3	1	-0.518111	3.28562	C2AP3 respiratory chain complex 2 associated protein 3	protein coding
PF3D7_0110000	3	1	-1.08978	4.25465	conserved Plasmodium protein, unknown function	protein coding
PF3D7_0110100	2	1	-0.648286	-2.09875	SELB selenocysteine-specific elongation factor, putative	protein coding
PF3D7_0110200	7	1	2.63845	-1.42312	ERV1 FAD-linked sulfhydryl oxidase ERV1, putative	protein coding
PF3D7_0110300	1	1	1.03012	0.370522	Plasmodium RNA of unknown function RUF5	ncRNA
PF3D7_0110400	11	1	-1.16659	1.44836	RPB9 DNA-directed RNA polymerase II subunit RPB9, putative	protein coding
PF3D7_0110500	2	1	-1.0926	-2.14734	BDP3 bromodomain protein 3, putative	protein coding
PF3D7_0110600	2	1	-2.06875	-2.64026	PIP5K phosphatidylinositol-4-phosphate 5-kinase	protein coding
PF3D7_0110700	4	1	2.04862	-0.666581	CAF1C chromatin assembly factor 1 subunit C, putative	protein coding
PF3D7_0110800	2	1	-0.632396	-3.27752	transcription initiation factor TFIIB, putative	protein coding
PF3D7_0110900	1	1	0.0963779	-2.02988	AKLP1 adenylate kinase-like protein 1	protein coding
PF3D7_0111000	6	1	-3.69174	3.20213	kinesin-8B, putative	protein coding
PF3D7_0111200	4	1	2.809	-0.298771	conserved protein, unknown function	protein coding
PF3D7_0111300	8	1	3.22836	-1.13498	P-loop containing nucleoside triphosphate hydrolase, putative	protein coding
PF3D7_0111400	4	1	2.72404	-0.648429	GEXP19 gametocyte exported protein 19	protein coding
PF3D7_0111500	4	1	2.43171	-0.0954365	UMP-CMP kinase, putative	protein coding
PF3D7_0111600	9	1	-5.67085	1.92054	conserved Plasmodium protein, unknown function	protein coding
PF3D7_0111700	8	1	3.21557	-1.82704	conserved protein, unknown function	protein coding
PF3D7_0111800	5	1	-0.0641973	-1.32598	eukaryotic translation initiation factor 4E, putative	protein coding
PF3D7_0111900	4	1	2.2507	-0.550152	mitochondrial distribution and morphology protein, putative	protein coding
PF3D7_0112000	2	1	-1.55797	-2.95805	TatD TatD-like deoxyribonuclease	protein coding
PF3D7_0112100	9	1	-5.94929	1.82464	PIMMS1 PIMMS1 protein	protein coding
PF3D7_0112200	4	1	1.04828	0.774027	MRP1 ABC transporter C family member 1	protein coding
PF3D7_0112300	12	1	5.06331	-2.68128	18S ribosomal RNA	rRNA
PF3D7_0112500	2	1	-0.0330295	-3.23994	5.8S ribosomal RNA	rRNA
PF3D7_0112700	12	1	5.63809	-1.82209	28S ribosomal RNA	rRNA
PF3D7_0112800	4	1	1.20986	0.863533	Plasmodium exported protein (hyp11), unknown function	protein coding
PF3D7_0112900	4	1	1.40801	0.925898	Plasmodium exported protein, unknown function	protein coding
PF3D7_0113000	5	1	-0.921657	0.145867	GARP glutamic acid-rich protein GARP	protein coding
PF3D7_0113100	6	1	-3.79018	2.90215	SURF1.1 surface-associated interspersed protein 1.1 (SURFIN 1.1)	protein coding
PF3D7_0113200	9	1	-5.36846	0.900943	Plasmodium exported protein, unknown function	protein coding
PF3D7_0113400	6	1	-5.31265	2.8898	Plasmodium exported protein, unknown function	protein coding
PF3D7_0113700	5	1	-2.12087	-0.854116	HSP40 heat shock protein 40, type II	protein coding
PF3D7_0113800	6	1	-4.43837	3.22487	DBL containing protein, unknown function	protein coding
PF3D7_0114000	3	1	-0.578788	2.61632	EPF1 MEC domain-containing protein	protein coding
PF3D7_0200100	5	1	-2.04069	-1.16993	VAR erythrocyte membrane protein 1, PfEMP1	protein coding
PF3D7_0201500	13	1	-2.60051	-1.73865	Plasmodium exported protein (hyp9), unknown function	protein coding
PF3D7_0201800	13	1	-2.31907	-1.47772	KAHsp40 knob associated heat shock protein 40	protein coding
PF3D7_0202000	11	1	-0.0358579	1.102	KAHRP knob-associated histidine-rich protein	protein coding
PF3D7_0202100	13	1	-3.28609	-2.15523	LSAP2 Plasmodium exported protein (PHISTc), unknown function	protein coding
PF3D7_0202500	13	1	-2.76917	-2.11094	ETRAMP2 early transcribed membrane protein 2	protein coding
PF3D7_0202600	5	1	-0.50164	-0.797783	nucleic acid-binding protein, putative	protein coding
PF3D7_0202700	4	1	2.83197	-0.0901503	OPP octaprenyl pyrophosphate synthase	protein coding
PF3D7_0202800	4	1	2.58889	0.229612	conserved Plasmodium protein, unknown function	protein coding
PF3D7_0202900	1	1	0.952774	-0.492748	DHHC12 palmitoyltransferase DHHC12, putative	protein coding
PF3D7_0203000	14	1	-3.10718	4.97628	ROPE repetitive organellar protein, putative	protein coding
PF3D7_0203100	14	1	-3.42133	5.13741	protein kinase, putative	protein coding
PF3D7_0203200	13	1	-1.91206	-1.48167	conserved Plasmodium protein, unknown function	protein coding
PF3D7_0203300	3	1	-0.437367	3.24121	ERCC1 ERCC1 nucleotide excision repair protein, putative	protein coding
PF3D7_0203400	8	1	3.66156	-0.860877	conserved protein, unknown function	protein coding
PF3D7_0203500	5	1	-1.57256	-1.47295	tRNA Glutamine	tRNA
PF3D7_0203600	4	1	1.62961	0.735698	conserved Plasmodium protein, unknown function	protein coding
PF3D7_0203700	2	1	0.104457	-2.89867	MAK16 protein MAK16, putative	protein coding
PF3D7_0203900	5	1	-0.533457	-0.56561	5'-3' exonuclease, putative	protein coding
PF3D7_0204000	3	1	-1.18252	3.77424	CAPH2 condensin-2 complex subunit H2, putative	protein coding
PF3D7_0204100	14	1	-3.19543	5.47623	Sel1 repeat-containing protein, putative	protein coding
PF3D7_0204200	9	1	-5.88289	2.34353	SEC66 translocation protein SEC66, putative	protein coding
PF3D7_0204300	6	1	-3.66883	2.81901	conserved Plasmodium protein, unknown function	protein coding
PF3D7_0204400	2	1	-1.25568	-2.68463	dynein light chain, putative	protein coding
PF3D7_0204500	13	1	-2.45993	-1.98634	AspAT aspartate aminotransferase	protein coding
PF3D7_0204600	5	1	-0.00780196	-1.31049	5'-3' exonuclease, putative	protein coding
PF3D7_0204700	8	1	3.7073	-1.64525	HT1 sugar transporter	protein coding
PF3D7_0204800	1	1	0.783712	0.229452	3'-5' exonuclease, putative	protein coding
PF3D7_0204900	1	1	1.16805	-0.30121	COQ5 2-methoxy-6-polyprenyl-1,4-benzoquinol methylase, mitochondrial, putative	protein coding
PF3D7_0205000	4	1	1.34547	0.5624	conserved Plasmodium protein, unknown function	protein coding
PF3D7_0205100	3	1	-0.276645	2.63579	conserved Plasmodium protein, unknown function	protein coding
PF3D7_0205200	4	1	1.94802	0.50716	MORN repeat protein, putative	protein coding
PF3D7_0205300	11	1	0.596915	0.528777	conserved Plasmodium protein, unknown function	protein coding
PF3D7_0205400	1	1	0.545921	-2.48885	PCI domain-containing protein, putative	protein coding
PF3D7_0205500	2	1	-0.616605	-2.22939	DNA-directed RNA polymerase II 16 kDa subunit, putative	protein coding
PF3D7_0205600	5	1	-1.12725	-1.60602	conserved Plasmodium protein, unknown function	protein coding
PF3D7_0205700	13	1	-2.20466	-1.6891	RNA-binding protein, putative	protein coding
PF3D7_0205800	5	1	-0.779398	-0.0249905	PH1 PH domain-containing protein, putative	protein coding
PF3D7_0205900	6	1	-2.92299	2.0826	RPN1 26S proteasome regulatory subunit RPN1, putative	protein coding
PF3D7_0206000	9	1	-5.6693	2.10426	RAD2 DNA repair protein RAD2, putative	protein coding
PF3D7_0206100	13	1	-2.58027	-2.76893	SufE cysteine desulfuration protein SufE	protein coding
PF3D7_0206200	3	1	-2.59251	3.88453	PAT pantothenate transporter	protein coding
PF3D7_0206300	2	1	-1.61173	-2.31041	AROM pentafunctional AROM polypeptide, putative, pseudogene	pseudogene
PF3D7_0206500	2	1	-1.82743	-2.97383	conserved Plasmodium protein, unknown function	protein coding
PF3D7_0206600	7	1	2.57489	-2.13209	DNA-directed RNA polymerase III subunit RPC10, putative	protein coding
PF3D7_0206700	1	1	0.603456	-2.11831	ADSL adenylosuccinate lyase	protein coding
PF3D7_0206800	10	1	1.82101	2.18302	MSP2 merozoite surface protein 2	protein coding
PF3D7_0206900	4	1	2.00264	0.503291	MSP5 merozoite surface protein 5	protein coding
PF3D7_0207000	10	1	1.66613	1.43055	MSP4 merozoite surface protein 4	protein coding
PF3D7_0207100	6	1	-3.50802	3.07228	conserved Plasmodium protein, unknown function	protein coding
PF3D7_0207200	1	1	0.292255	0.153839	ISCA1 iron-sulfur assembly protein, putative	protein coding
PF3D7_0207400	10	1	1.78723	2.18347	SERA7 serine repeat antigen 7	protein coding
PF3D7_0207500	10	1	1.5046	1.78087	SERA6 serine repeat antigen 6	protein coding
PF3D7_0207600	11	1	0.0330551	1.11923	SERA5 serine repeat antigen 5	protein coding
PF3D7_0207700	10	1	1.30704	1.85744	SERA4 serine repeat antigen 4	protein coding
PF3D7_0207800	10	1	1.75423	2.16474	SERA3 serine repeat antigen 3	protein coding
PF3D7_0207900	4	1	2.09429	0.382708	SERA2 serine repeat antigen 2	protein coding
PF3D7_0208000	9	1	-5.57049	1.95941	SERA1 serine repeat antigen 1	protein coding
PF3D7_0208100	4	1	2.04402	0.513154	C2 domain-containing protein 5, putative	protein coding
PF3D7_0208200	8	1	3.79642	-2.22819	KRR1 KRR1 small subunit processome component, putative	protein coding
PF3D7_0208300	8	1	3.59144	-2.31266	conserved Plasmodium protein, unknown function	protein coding
PF3D7_0208400	5	1	-0.492151	-1.87606	histidine phosphatase, putative	protein coding
PF3D7_0208500	8	1	3.46513	-0.212287	ACP acyl carrier protein	protein coding
PF3D7_0208600	1	1	1.68882	-0.530114	RRF1 ribosome-recycling factor	protein coding
PF3D7_0208700	3	1	-0.240076	3.01864	SHS2 domain-containing protein, putative	protein coding
PF3D7_0208800	1	1	1.62162	-1.11545	protein P22, putative	protein coding
PF3D7_0208900	11	1	0.519285	0.761912	P230p transmission-blocking target antigen s230 paralog	protein coding
PF3D7_0209000	3	1	-1.66224	3.77993	P230 transmission-blocking target antigen s230	protein coding
PF3D7_0209100	6	1	-3.53106	2.63842	PATPL1 patatin-like phospholipase 1	protein coding
PF3D7_0209200	6	1	-4.73559	1.7448	MTR3 exosome complex component MTR3, putative	protein coding
PF3D7_0209300	5	1	-1.37037	-1.39692	IspF 2C-methyl-D-erythritol 2,4-cyclodiphosphate synthase	protein coding
PF3D7_0209400	1	1	1.48815	-1.64837	ARMT1-like domain-containing protein, putative	protein coding
PF3D7_0209500	14	1	-3.51639	5.07597	conserved Plasmodium protein, unknown function	protein coding
PF3D7_0209600	11	1	-0.745438	1.80086	transporter, putative	protein coding
PF3D7_0209700	13	1	-2.80021	-2.20855	RING zinc finger protein, putative	protein coding
PF3D7_0209800	12	1	4.80078	-2.57116	UAP56 ATP-dependent RNA helicase UAP56	protein coding
PF3D7_0209900	5	1	-1.27469	-1.04392	non-coding RNA	ncRNA
PF3D7_0210000	4	1	2.80329	-0.682797	Sec61-gamma secretory complex protein 61 gamma subunit	protein coding
PF3D7_0210100	12	1	5.43515	-2.43681	RPL37A 60S ribosomal protein L37ae, putative	protein coding
PF3D7_0210200	7	1	1.4672	-2.31143	conserved Plasmodium protein, unknown function	protein coding
PF3D7_0210300	4	1	2.92645	0.435312	monocarboxylate transporter, putative	protein coding
PF3D7_0210400	1	1	1.85937	-0.643378	50S ribosomal protein L33, putative	protein coding
PF3D7_0210500	9	1	-5.0808	2.60409	conserved Plasmodium protein, unknown function	protein coding
PF3D7_0210600	6	1	-3.54122	3.79412	CERLI1 rhoptry apical surface protein RASP2	protein coding
PF3D7_0210700	3	1	-0.993096	4.25458	SYN17 syntaxin, Qa-SNARE family	protein coding
PF3D7_0210800	2	1	-0.40574	-2.15193	conserved Plasmodium protein, unknown function	protein coding
PF3D7_0210900	7	1	1.96618	-2.2951	conserved Plasmodium protein, unknown function	protein coding
PF3D7_0211100	5	1	-0.642449	-0.45898	conserved Plasmodium protein, unknown function	protein coding
PF3D7_0211200	4	1	2.59578	-0.549066	RAB5a ras-related protein Rab-5A	protein coding
PF3D7_0211300	3	1	-0.252201	2.75337	ubiquinol-cytochrome-c reductase complex assembly factor 1, putative	protein coding
PF3D7_0211400	3	1	-0.210037	3.04927	KASIII oxoacyl-ACP synthase	protein coding
PF3D7_0211500	6	1	-2.80937	2.41198	GAF domain-related protein, putative	protein coding
PF3D7_0211600	11	1	-0.273715	0.820875	ALG14 UDP-N-acetylglucosamine transferase subunit ALG14, putative	protein coding
PF3D7_0211700	1	1	0.403509	0.170446	TKL1 tyrosine kinase-like protein, putative	protein coding
PF3D7_0211800	7	1	1.55691	-2.24693	AsnRS asparagine--tRNA ligase	protein coding
PF3D7_0211900	1	1	0.236658	-0.107261	pseudouridine synthase, putative	protein coding
PF3D7_0212000	4	1	3.00017	0.107206	GDP-fructose:GMP antiporter, putative	protein coding
PF3D7_0212100	9	1	-5.55719	1.12859	conserved Plasmodium protein, unknown function	protein coding
PF3D7_0212200	5	1	-0.096067	-0.289644	ribosomal protein L12, mitochondrial, putative	protein coding
PF3D7_0212300	8	1	4.21815	-1.67956	ERF1 eukaryotic peptide chain release factor subunit 1, putative	protein coding
PF3D7_0212400	7	1	1.02026	-2.97717	NUP390 nucleoporin NUP390, putative	protein coding
PF3D7_0212500	2	1	-0.406352	-3.31161	NUP434 nucleoporin NUP434, putative	protein coding
PF3D7_0212600	14	1	-3.31611	5.65859	SPATR secreted protein with altered thrombospondin repeat domain	protein coding
PF3D7_0212700	5	1	-2.03885	-0.987817	SRR1-like protein	protein coding
PF3D7_0212800	5	1	-0.462681	-1.30369	MATE multidrug efflux pump, putative	protein coding
PF3D7_0212900	4	1	1.38488	1.11316	ATEL1 arginyl-tRNA--protein transferase	protein coding
PF3D7_0213000	8	1	3.31665	-0.754119	conserved protein, unknown function	protein coding
PF3D7_0213100	3	1	0.254018	2.33039	SIS1 protein SIS1	protein coding
PF3D7_0213200	4	1	2.79766	0.526017	mitochondrial respiratory chain complex II subunit, putative	protein coding
PF3D7_0213300	8	1	3.39742	-0.655592	conserved protein, unknown function	protein coding
PF3D7_0213400	9	1	-5.1537	2.45555	PK7 protein kinase 7	protein coding
PF3D7_0213500	6	1	-4.24247	3.01742	tetratricopeptide repeat protein, putative	protein coding
PF3D7_0213600	3	1	-0.83527	3.76914	conserved Plasmodium protein, unknown function	protein coding
PF3D7_0213700	7	1	2.77372	-1.86945	conserved protein, unknown function	protein coding
PF3D7_0213800	3	1	-1.55235	4.23806	conserved protein, unknown function	protein coding
PF3D7_0213900	2	1	-1.12719	-2.5717	RTR1 domain-containing protein, putative	protein coding
PF3D7_0214000	7	1	2.98095	-2.07037	CCT8 T-complex protein 1 subunit theta	protein coding
PF3D7_0214100	2	1	-0.538133	-3.28702	SEC31 protein transport protein SEC31	protein coding
PF3D7_0214200	1	1	1.51249	-1.15807	mRPL13 ribosomal protein L13, mitochondrial	protein coding
PF3D7_0214300	4	1	1.24184	0.56943	conserved Plasmodium protein, unknown function	protein coding
PF3D7_0214400	2	1	0.257726	-2.60887	protein LTV1, putative	protein coding
PF3D7_0214500	4	1	1.59356	0.392154	conserved Plasmodium protein, unknown function	protein coding
PF3D7_0214600	6	1	-4.36515	3.78405	STK2 serine/threonine protein kinase STK2, putative	protein coding
PF3D7_0214700	6	1	-4.51855	3.0548	conserved Plasmodium protein, unknown function	protein coding
PF3D7_0214800	5	1	-1.08082	-1.65656	conserved Plasmodium membrane protein, unknown function	protein coding
PF3D7_0214900	10	1	1.21982	2.98983	RON6 rhoptry neck protein 6	protein coding
PF3D7_0215000	15	2	2.75351	1.89245	ACS9 acyl-CoA synthetase	protein coding
PF3D7_0215100	5	1	-0.917949	-1.09144	RING zinc finger protein, putative	protein coding
PF3D7_0215200	6	1	-3.57442	3.65746	conserved Plasmodium protein, unknown function	protein coding
PF3D7_0215300	6	1	-4.09674	3.11542	ACS8 acyl-CoA synthetase	protein coding
PF3D7_0215400	2	1	-1.0543	-2.17906	WD repeat-containing protein, putative	protein coding
PF3D7_0215500	1	1	1.30228	-0.96738	conserved Plasmodium protein, unknown function	protein coding
PF3D7_0215600	5	1	-1.38955	-0.576228	GET2 Golgi to ER traffic protein 2	protein coding
PF3D7_0215700	2	1	-1.40602	-3.2032	RPB2 DNA-directed RNA polymerase II subunit RPB2, putative	protein coding
PF3D7_0215800	3	1	0.371203	2.18324	ORC5 origin recognition complex subunit 5	protein coding
PF3D7_0215900	9	1	-5.07399	2.52682	DHHC11 palmitoyltransferase DHHC11, putative	protein coding
PF3D7_0216000	6	1	-5.24767	2.87221	DEAD/DEAH box helicase, putative	protein coding
PF3D7_0216100	1	1	1.52778	-0.63378	conserved Plasmodium protein, unknown function	protein coding
PF3D7_0216200	7	1	0.540065	-2.80704	Alba domain-containing protein, putative	protein coding
PF3D7_0216300	2	1	-0.95857	-2.57884	conserved Plasmodium protein, unknown function	protein coding
PF3D7_0216400	4	1	1.56531	0.676579	VPS45 vacuolar protein sorting-associated protein 45	protein coding
PF3D7_0216500	6	1	-5.03779	3.13265	WD repeat-containing protein, putative	protein coding
PF3D7_0216600	2	1	-1.84127	-2.64004	sugar transporter, putative	protein coding
PF3D7_0216700	9	1	-5.20535	2.02718	ATG11 autophagy-related protein 11, putative	protein coding
PF3D7_0216800	10	1	1.22821	1.78377	TMEM121 domain-containing protein, putative	protein coding
PF3D7_0216900	1	1	0.929762	0.361174	conserved Plasmodium protein, unknown function	protein coding
PF3D7_0217000	3	1	0.629181	1.92475	conserved Plasmodium membrane protein, unknown function	protein coding
PF3D7_0217100	3	1	0.0612846	2.69162	ATP synthase subunit alpha, mitochondrial	protein coding
PF3D7_0217200	4	1	1.8112	0.103323	conserved Plasmodium protein, unknown function	protein coding
PF3D7_0217300	2	1	-0.893104	-2.32545	AP2S AP-2 complex subunit sigma, putative	protein coding
PF3D7_0217400	7	1	2.12787	-1.60462	conserved protein, unknown function	protein coding
PF3D7_0217500	12	1	5.67883	-1.82384	CDPK1 calcium-dependent protein kinase 1	protein coding
PF3D7_0217600	6	1	-4.28803	2.33155	conserved Plasmodium protein, unknown function	protein coding
PF3D7_0217700	9	1	-5.32399	2.11785	E2F-associated phosphoprotein, putative	protein coding
PF3D7_0217800	12	1	4.50083	-2.0462	RPS26 40S ribosomal protein S26	protein coding
PF3D7_0217900	4	1	2.83081	0.37274	thioesterase/thiol ester dehydrase-isomerase, putative	protein coding
PF3D7_0218000	6	1	-5.38806	2.99015	RFC2 replication factor C subunit 2, putative	protein coding
PF3D7_0218100	6	1	-2.76476	1.89388	conserved protein, unknown function	protein coding
PF3D7_0218200	1	1	1.70697	-0.810244	SUZ domain-containing protein, putative	protein coding
PF3D7_0218300	11	1	-1.39812	1.33728	rRNA methyltransferase, putative	protein coding
PF3D7_0218400	2	1	-1.11771	-3.06163	DDX47 ATP-dependent RNA helicase DDX47, putative	protein coding
PF3D7_0218500	7	1	1.63735	-2.25711	SNRPD2 small nuclear ribonucleoprotein Sm D2, putative	protein coding
PF3D7_0218600	1	1	0.7527	-1.72892	patatin-like phospholipase, putative	protein coding
PF3D7_0218700	2	1	-1.69868	-2.78949	PRP45 pre-mRNA-processing protein 45, putative	protein coding
PF3D7_0218800	2	1	-0.980338	-2.26214	ribonuclease P	ncRNA
PF3D7_0219000	5	1	-2.27508	-1.03772	small nucleolar RNA snoR01	snoRNA
PF3D7_0219100	1	1	0.188562	-1.42387	saccharopine dehydrogenase, putative	protein coding
PF3D7_0219200	12	1	5.13951	-2.32482	RPS30 40S ribosomal protein S30	protein coding
PF3D7_0219300	5	1	-1.69195	-1.62636	conserved Plasmodium protein, unknown function	protein coding
PF3D7_0219400	7	1	2.0226	-1.89047	ribosome associated membrane protein RAMP4, putative	protein coding
PF3D7_0219500	11	1	-0.721429	0.799701	pseudouridine synthase, putative	protein coding
PF3D7_0219600	5	1	-0.0423185	-0.330966	RFC1 replication factor C subunit 1	protein coding
PF3D7_0219900	9	1	-5.51489	1.99708	Plasmodium exported protein, unknown function	protein coding
PF3D7_0220000	13	1	-2.86537	-2.17536	LSA3 liver stage antigen 3	protein coding
PF3D7_0220100	13	1	-2.76282	-2.10872	DnaJ protein, putative	protein coding
PF3D7_0220200	1	1	1.42762	-1.66498	Plasmodium exported protein, unknown function	protein coding
PF3D7_0220300	5	1	-0.989178	-0.232001	Plasmodium exported protein, unknown function	protein coding
PF3D7_0220600	13	1	-2.29186	-1.46115	Plasmodium exported protein (hyp9), unknown function	protein coding
PF3D7_0220700	5	1	-1.60975	-0.518563	Plasmodium exported protein (hyp9), unknown function	protein coding
PF3D7_0221700	11	1	-0.837811	1.72567	Plasmodium exported protein, unknown function	protein coding
PF3D7_0300100	10	1	1.73414	2.13955	VAR erythrocyte membrane protein 1, PfEMP1	protein coding
PF3D7_0301300	1	1	0.206675	-1.4888	EH1 epoxide hydrolase 1	protein coding
PF3D7_0301400	5	1	-0.880604	-0.373774	Plasmodium exported protein, unknown function	protein coding
PF3D7_0301500	5	1	-1.49921	-0.666654	Plasmodium exported protein, unknown function	protein coding
PF3D7_0301600	2	1	0.421155	-2.86632	GEXP21 Plasmodium exported protein (hyp1), unknown function	protein coding
PF3D7_0301700	1	1	0.735888	-1.28817	PTP7 EMP1 trafficking protein PTP7	protein coding
PF3D7_0301800	11	1	-0.0323427	1.49337	Plasmodium exported protein, unknown function	protein coding
PF3D7_0301900	4	1	3.061	0.201344	conserved protein, unknown function	protein coding
PF3D7_0302000	13	1	-2.81656	-2.63112	PRP46 pre-mRNA-splicing factor PRP46, putative	protein coding
PF3D7_0302100	2	1	-0.159792	-2.78684	SRPK1 serine/threonine protein kinase	protein coding
PF3D7_0302200	10	1	0.934935	1.65451	CLAG3.2 cytoadherence linked asexual protein 3.2	protein coding
PF3D7_0302300	13	1	-2.43291	-2.0119	erythrocyte membrane protein 1 (PfEMP1), pseudogene	pseudogene
PF3D7_0302600	1	1	0.934945	-0.377042	ABCB4 ABC transporter B family member 4, putative	protein coding
PF3D7_0302700	7	1	2.48442	-1.9725	CDGSH iron-sulfur domain-containing protein, putative	protein coding
PF3D7_0302800	1	1	0.467557	-0.495254	RNA-binding protein, putative	protein coding
PF3D7_0302900	7	1	2.96872	-2.08717	exportin-1, putative	protein coding
PF3D7_0303000	13	1	-2.3893	-1.91521	NSF N-ethylmaleimide-sensitive fusion protein	protein coding
PF3D7_0303100	1	1	1.28741	-1.17306	CLP1 P-loop domain-containing protein, putative	protein coding
PF3D7_0303200	3	1	0.390392	1.7943	lipin, putative	protein coding
PF3D7_0303300	8	1	3.53394	-1.74519	RPB6 DNA-directed RNA polymerases I, II, and III subunit RPABC2, putative	protein coding
PF3D7_0303400	10	1	1.96549	2.63466	DHHC1 palmitoyltransferase DHHC1	protein coding
PF3D7_0303500	1	1	1.44883	-0.213141	spindle pole body protein, putative	protein coding
PF3D7_0303600	8	1	3.09599	-0.564869	Plrx plasmoredoxin	protein coding
PF3D7_0303700	8	1	3.19473	-0.245288	BCKDH-E2 lipoamide acyltransferase component of branched-chain alpha-keto acid dehydrogenase complex	protein coding
PF3D7_0303800	5	1	-0.599528	-0.102828	IBR domain protein, putative	protein coding
PF3D7_0303900	3	1	-1.56764	4.21053	phosphatidylethanolamine-binding protein, putative	protein coding
PF3D7_0304000	10	1	1.15036	2.96497	IMC1a inner membrane complex protein 1a, putative	protein coding
PF3D7_0304100	3	1	-1.33155	3.2043	IMC1e inner membrane complex protein 1e, putative	protein coding
PF3D7_0304200	3	1	-1.48694	4.00014	EHD EH domain-containing protein	protein coding
PF3D7_0304300	4	1	2.56009	-0.107117	conserved Plasmodium protein, unknown function	protein coding
PF3D7_0304400	12	1	5.1641	-2.56184	RPL44 60S ribosomal protein L44	protein coding
PF3D7_0304500	6	1	-4.56575	2.99565	GLP1 1-cys-glutaredoxin-like protein-1	protein coding
PF3D7_0304600	14	1	-3.41745	5.42034	CSP circumsporozoite (CS) protein	protein coding
PF3D7_0304700	10	1	1.7619	1.65402	conserved Plasmodium protein, unknown function	protein coding
PF3D7_0304800	4	1	2.5558	-0.0172188	conserved Plasmodium membrane protein, unknown function	protein coding
PF3D7_0304900	1	1	-0.0500139	-0.575686	conserved protein, unknown function	protein coding
PF3D7_0305000	5	1	-0.578413	0.083813	EF-Ts elongation factor Ts	protein coding
PF3D7_0305100	3	1	0.251996	1.59926	conserved Plasmodium protein, unknown function	protein coding
PF3D7_0305200	2	1	-1.15331	-1.9137	GRIP domain-containing protein, putative	protein coding
PF3D7_0305300	2	1	-1.35909	-2.57089	transporter, putative	protein coding
PF3D7_0305400	8	1	3.32471	-0.0275392	conserved protein, unknown function	protein coding
PF3D7_0305500	7	1	1.21539	-2.48283	protein dopey homolog, putative	protein coding
PF3D7_0305600	3	1	0.585007	2.01427	APE1 DNA-(apurinic or apyrimidinic site) endonuclease	protein coding
PF3D7_0305700	8	1	3.14978	-1.91318	ubiquitin-conjugating enzyme MMS2, putative	protein coding
PF3D7_0305800	3	1	-1.77872	2.69278	P-loop containing nucleoside triphosphate hydrolase, putative	protein coding
PF3D7_0305900	4	1	2.76435	0.355507	conserved Plasmodium protein, unknown function	protein coding
PF3D7_0306000	8	1	3.60334	-0.350382	QCR8 cytochrome b-c1 complex subunit 8, putative	protein coding
PF3D7_0306100	5	1	-0.942308	-0.78824	conserved Plasmodium protein, unknown function	protein coding
PF3D7_0306200	3	1	-1.26735	2.40578	AHA1 activator of Hsp90 ATPase	protein coding
PF3D7_0306300	12	1	4.62778	-1.95142	GRX1 glutaredoxin 1	protein coding
PF3D7_0306400	4	1	2.76088	0.35713	FAD-dependent glycerol-3-phosphate dehydrogenase, putative	protein coding
PF3D7_0306500	4	1	2.84153	0.386426	COX6C cytochrome c oxidase subunit ApiCOX35, putative	protein coding
PF3D7_0306600	8	1	3.89337	-1.21836	ATPTG17 ATP synthase-associated protein, putative	protein coding
PF3D7_0306700	7	1	2.11206	-1.98693	EMC5 ER membrane protein complex subunit 5, putative	protein coding
PF3D7_0306800	7	1	1.75772	-2.4079	CCT2 T-complex protein 1 subunit beta	protein coding
PF3D7_0306900	12	1	5.40834	-2.53437	40S ribosomal protein S23, putative	protein coding
PF3D7_0307100	7	1	1.82179	-2.06614	RPS12 40S ribosomal protein S12, putative	protein coding
PF3D7_0307200	12	1	4.73241	-2.51101	60S ribosomal protein L7, putative	protein coding
PF3D7_0307400	3	1	-0.18488	2.15701	ClpP ATP-dependent Clp protease proteolytic subunit	protein coding
PF3D7_0307500	1	1	1.44235	-0.0821037	SKA2 spindle and kinetochore-associated protein 2, putative	protein coding
PF3D7_0307600	3	1	0.34357	1.73816	conserved Plasmodium protein, unknown function	protein coding
PF3D7_0307700	3	1	0.386451	1.74786	AKIT10 apicomplexan kinetochore protein 10, putative	protein coding
PF3D7_0307800	5	1	-0.593073	-0.22986	PDZ domain-containing protein, putative	protein coding
PF3D7_0307900	1	1	1.10809	-0.0866303	conserved Plasmodium protein, unknown function	protein coding
PF3D7_0308000	5	1	-0.621018	-0.37905	DNA polymerase delta small subunit, putative	protein coding
PF3D7_0308100	6	1	-5.24135	3.0454	zinc finger protein, putative	protein coding
PF3D7_0308200	7	1	2.50558	-2.51645	CCT7 T-complex protein 1 subunit eta	protein coding
PF3D7_0308500	7	1	1.52605	-2.13108	activator of Hsp90 ATPase, putative	protein coding
PF3D7_0308600	7	1	1.88645	-2.27084	PRPF19 pre-mRNA-processing factor 19, putative	protein coding
PF3D7_0308700	6	1	-4.06161	3.38157	conserved protein, unknown function	protein coding
PF3D7_0308800	8	1	3.38803	-0.137892	conserved protein, unknown function	protein coding
PF3D7_0308900	2	1	-1.68658	-2.50034	SF3B1 splicing factor 3B subunit 1, putative	protein coding
PF3D7_0309000	2	1	0.0911261	-2.74052	YVH1 dual specificity protein phosphatase	protein coding
PF3D7_0309100	3	1	-1.98599	4.28807	OMD OMD protein, putative	protein coding
PF3D7_0309200	6	1	-5.04368	3.13313	ARK2 serine/threonine protein kinase ARK2, putative	protein coding
PF3D7_0309300	2	1	-0.684426	-2.62566	N2227-like protein, putative	protein coding
PF3D7_0309500	7	1	2.10046	-2.29652	AS asparagine synthetase [glutamine-hydrolyzing], putative	protein coding
PF3D7_0309600	12	1	5.52553	-1.95118	PfP2 60S acidic ribosomal protein P2	protein coding
PF3D7_0309700	6	1	-3.94088	2.75517	SBP2 SECIS-binding protein 2, putative	protein coding
PF3D7_0309800	4	1	2.59035	-0.5429	YTH2 YTH domain-containing protein 2	protein coding
PF3D7_0309900	9	1	-5.54745	2.57478	conserved Plasmodium protein, unknown function	protein coding
PF3D7_0310000	3	1	-0.646785	3.34829	50S ribosomal protein L9, apicoplast, putative	protein coding
PF3D7_0310100	9	1	-5.93531	2.05547	CDPK3 calcium-dependent protein kinase 3	protein coding
PF3D7_0310200	2	1	-1.93184	-2.84139	phd finger protein, putative	protein coding
PF3D7_0310300	6	1	-3.22567	2.0492	phosphoglycerate mutase, putative	protein coding
PF3D7_0310400	3	1	-1.64799	4.11848	PIESP1 parasite-infected erythrocyte surface protein	protein coding
PF3D7_0310500	2	1	0.207631	-2.9779	DHX57 ATP-dependent RNA helicase DHX57, putative	protein coding
PF3D7_0310600	8	1	4.07794	-1.89766	EIF3K eukaryotic translation initiation factor 3 subunit K, putative	protein coding
PF3D7_0310700	1	1	1.06766	-1.67966	TRAPPC4 trafficking protein particle complex subunit 4, putative	protein coding
PF3D7_0310800	4	1	1.24706	0.636519	conserved Plasmodium protein, unknown function	protein coding
PF3D7_0310900	9	1	-4.98646	2.52196	conserved Plasmodium protein, unknown function	protein coding
PF3D7_0311000	6	1	-4.32006	3.08688	conserved Plasmodium protein, unknown function	protein coding
PF3D7_0311100	2	1	-2.03325	-2.83239	pre-mRNA splicing factor, putative	protein coding
PF3D7_0311200	6	1	-5.07695	3.06227	valine--tRNA ligase, putative	protein coding
PF3D7_0311300	1	1	1.43877	0.106282	phosphatidylinositol 3- and 4-kinase, putative	protein coding
PF3D7_0311400	6	1	-3.87671	3.1805	PKRP kinase-related protein PKRP, putative	protein coding
PF3D7_0311500	13	1	-2.54158	-2.905	conserved protein, unknown function	protein coding
PF3D7_0311600	3	1	-0.141667	2.84969	OST1 dolichyl-diphosphooligosaccharide--protein glycosyltransferase subunit OST1, putative	protein coding
PF3D7_0311700	3	1	-1.64952	4.12363	PM6 plasmepsin VI	protein coding
PF3D7_0311800	12	1	4.8486	-1.89253	ATP synthase F0 subunit d-like protein, putative	protein coding
PF3D7_0311900	1	1	1.18207	-1.24557	heptatricopeptide repeat-containing protein, putative	protein coding
PF3D7_0312000	12	1	5.2018	-1.32742	HTH domain-containing protein, putative	protein coding
PF3D7_0312100	4	1	2.75444	0.0534688	E3 ubiquitin-protein ligase	protein coding
PF3D7_0312200	6	1	-4.08842	3.10451	tetratricopeptide repeat protein, putative	protein coding
PF3D7_0312300	8	1	3.39982	-0.968877	RPN12 26S proteasome regulatory subunit RPN12, putative	protein coding
PF3D7_0312400	8	1	3.26711	-1.33175	GSK3beta glycogen synthase kinase-3 beta	protein coding
PF3D7_0312500	4	1	2.74932	-0.672588	MFR3 apicomplexan amino acid transporter ApiAT10	protein coding
PF3D7_0312600	12	1	5.0952	-0.677294	tRNA Valine	tRNA
PF3D7_0312700	12	1	5.34142	-0.808837	tRNA Isoleucine	tRNA
PF3D7_0312800	12	1	4.76838	-2.59559	60S ribosomal protein L26, putative	protein coding
PF3D7_0312900	6	1	-3.40752	3.3352	hypothetical protein	protein coding
PF3D7_0313000	3	1	-0.732959	3.59215	conserved Plasmodium protein, unknown function	protein coding
PF3D7_0313100	1	1	0.19662	-1.64127	HRD3 ubiquitin-protein ligase, putative	protein coding
PF3D7_0313200	9	1	-5.28608	1.03477	conserved protein, unknown function	protein coding
PF3D7_0313300	8	1	3.41498	-0.91963	YGGT family protein, putative	protein coding
PF3D7_0313400	9	1	-5.80451	1.61067	conserved Plasmodium protein, unknown function	protein coding
PF3D7_0313500	9	1	-5.92074	2.1715	PfG Ras-like G protein	protein coding
PF3D7_0313600	9	1	-5.81518	2.23174	conserved Plasmodium protein, unknown function	protein coding
PF3D7_0313700	9	1	-5.80846	2.19214	conserved Plasmodium protein, unknown function	protein coding
PF3D7_0313800	5	1	-1.20309	-0.262721	conserved Plasmodium protein, unknown function	protein coding
PF3D7_0313900	10	1	1.24095	3.04824	conserved Plasmodium protein, unknown function	protein coding
PF3D7_0314000	3	1	-0.73676	3.26205	HSP20-like chaperone, putative	protein coding
PF3D7_0314100	4	1	2.66287	-0.377733	vesicle transport v-SNARE protein, putative	protein coding
PF3D7_0314200	4	1	2.30242	0.365541	conserved Plasmodium protein, unknown function	protein coding
PF3D7_0314300	4	1	2.31639	-0.163269	DER1-2 DER1-like protein	protein coding
PF3D7_0314400	7	1	2.54794	-1.51454	PPP6 serine/threonine protein phosphatase 6, putative	protein coding
PF3D7_0314500	1	1	1.02952	-1.63001	conserved Plasmodium protein, unknown function	protein coding
PF3D7_0314600	5	1	-1.00328	-1.43228	conserved protein, unknown function	protein coding
PF3D7_0314700	4	1	2.3767	0.389498	RNF1 RING finger protein RNF1	protein coding
PF3D7_0314800	15	2	2.54476	2.14709	conserved Plasmodium protein, unknown function	protein coding
PF3D7_0314900	10	1	1.527	2.33388	conserved Plasmodium membrane protein, unknown function	protein coding
PF3D7_0315000	4	1	1.42536	0.542981	zinc finger protein, putative	protein coding
PF3D7_0315100	8	1	3.08155	-1.55989	eIF4E eukaryotic translation initiation factor 4E	protein coding
PF3D7_0315200	9	1	-5.99545	2.07749	CTRP circumsporozoite- and TRAP-related protein	protein coding
PF3D7_0315300	6	1	-4.2722	2.51451	conserved Plasmodium protein, unknown function	protein coding
PF3D7_0315400	4	1	2.74969	-0.70364	conserved Plasmodium protein, unknown function	protein coding
PF3D7_0315500	4	1	2.13977	0.36694	ribosomal protein L47, mitochondrial, putative	protein coding
PF3D7_0315600	6	1	-4.10977	3.26661	male development protein MD3, putative	protein coding
PF3D7_0315700	3	1	-1.22573	4.24325	conserved Plasmodium membrane protein, unknown function	protein coding
PF3D7_0315800	2	1	-0.384574	-2.91492	zinc finger protein, putative	protein coding
PF3D7_0316000	14	1	-3.00109	5.01425	MA microneme associated antigen	protein coding
PF3D7_0316100	4	1	1.20273	0.632644	ribosomal protein L27, mitochondrial, putative	protein coding
PF3D7_0316200	4	1	1.57794	1.00886	conserved Plasmodium protein, unknown function	protein coding
PF3D7_0316300	4	1	2.2728	0.688075	PPase inorganic pyrophosphatase, putative	protein coding
PF3D7_0316400	1	1	1.27386	-0.256012	CS domain-containing protein, putative	protein coding
PF3D7_0316500	6	1	-2.955	2.26531	NUF2 kinetochore protein NUF2, putative	protein coding
PF3D7_0316600	7	1	1.72841	-1.32037	FNT formate-nitrite transporter	protein coding
PF3D7_0316700	8	1	3.37676	-0.537202	YOP1 protein YOP1, putative	protein coding
PF3D7_0316800	12	1	5.49191	-2.27905	40S ribosomal protein S15A, putative	protein coding
PF3D7_0316900	1	1	0.994663	-1.47494	E3 ubiquitin-protein ligase, putative	protein coding
PF3D7_0317000	8	1	3.24443	-1.75187	proteasome subunit alpha type-3, putative	protein coding
PF3D7_0317200	4	1	2.35821	-0.491383	CRK4 cdc2-related protein kinase 4	protein coding
PF3D7_0317300	2	1	-0.571491	-3.32154	NUP335 nucleoporin NUP335, putative	protein coding
PF3D7_0317400	3	1	-0.560353	3.09045	DNA replication complex GINS protein, putative	protein coding
PF3D7_0317500	1	1	0.456023	-1.03676	EG5 kinesin-5	protein coding
PF3D7_0317600	12	1	4.76397	-2.0686	RPS11 40S ribosomal protein S11, putative	protein coding
PF3D7_0317700	2	1	-0.860508	-2.21538	CPSF (cleavage and polyadenylation specific factor), subunit A, putative	protein coding
PF3D7_0317800	1	1	0.233841	-1.57388	26S proteasome non-ATPase regulatory subunit 9, putative	protein coding
PF3D7_0317900	1	1	0.222404	-2.20472	conserved protein, unknown function	protein coding
PF3D7_0318100	5	1	-0.325025	-1.8573	STOML stomatin-like protein, putative	protein coding
PF3D7_0318200	2	1	-1.26866	-3.08242	RPB1 DNA-directed RNA polymerase II subunit RPB1	protein coding
PF3D7_0318300	2	1	-0.670773	-2.47765	conserved Plasmodium protein, unknown function	protein coding
PF3D7_0318400	6	1	-3.89714	2.68379	coiled-coil domain-containing protein CCDC148/CCDC112, putative	protein coding
PF3D7_0318500	6	1	-3.60897	3.26944	conserved Plasmodium protein, unknown function	protein coding
PF3D7_0318600	1	1	1.17145	-1.56402	cleavage and polyadenylation specificity factor, putative	protein coding
PF3D7_0318800	1	1	1.36057	-0.718893	triosephosphate isomerase, putative	protein coding
PF3D7_0318900	1	1	1.57187	-1.21292	conserved protein, unknown function	protein coding
PF3D7_0319000	11	1	0.158799	0.599284	ATPase7 P4-type ATPase ATP7, putative	protein coding
PF3D7_0319100	8	1	3.28959	-1.68612	RBX1 E3 ubiquitin-protein ligase RBX1, putative	protein coding
PF3D7_0319200	2	1	-0.868269	-2.76007	CCR4-4 CCR4 domain-containing protein 4, putative	protein coding
PF3D7_0319300	1	1	1.2515	-2.02555	ubiquitin-conjugating enzyme E2, putative	protein coding
PF3D7_0319400	15	2	2.62331	2.04984	kinesin-8X	protein coding
PF3D7_0319500	2	1	-0.288644	-2.17526	RNA-binding protein, putative	protein coding
PF3D7_0319600	8	1	3.90044	-1.53162	EF-1delta elongation factor 1-delta, putative	protein coding
PF3D7_0319700	11	1	-0.651552	0.603893	ABCI3 ABC transporter I family member 1, putative	protein coding
PF3D7_0319800	3	1	-0.986411	4.16731	conserved Plasmodium protein, unknown function	protein coding
PF3D7_0319900	1	1	0.398056	-0.840019	conserved protein, unknown function	protein coding
PF3D7_0320000	3	1	0.475661	2.09691	I2 protein phosphatase inhibitor 2	protein coding
PF3D7_0320100	5	1	-1.74096	-1.39376	SEC22 protein transport protein SEC22	protein coding
PF3D7_0320200	9	1	-5.92789	1.90492	CPW-WPC family protein	protein coding
PF3D7_0320300	8	1	3.64609	-0.606612	CCT5 T-complex protein 1 subunit epsilon	protein coding
PF3D7_0320400	9	1	-6.04228	1.92084	Cap380 oocyst capsule protein Cap380	protein coding
PF3D7_0320500	7	1	2.49468	-2.21035	Nico nicotinamidase, putative	protein coding
PF3D7_0320600	1	1	1.19726	0.0330735	conserved protein, unknown function	protein coding
PF3D7_0320700	3	1	-0.101795	2.76126	SPC25 signal peptidase complex subunit 2	protein coding
PF3D7_0320800	8	1	3.39807	-0.456572	DOZI ATP-dependent RNA helicase DDX6	protein coding
PF3D7_0320900	8	1	3.94302	-1.62131	H2A.Z histone H2A.Z	protein coding
PF3D7_0321000	2	1	-1.67969	-2.22289	conserved protein, unknown function	protein coding
PF3D7_0321100	6	1	-4.62659	3.12969	conserved Plasmodium protein, unknown function	protein coding
PF3D7_0321200	15	2	2.88507	2.00168	ALG7 UDP-N-acetylglucosamine--dolichyl-phosphate N-acetylglucosaminephosphotransferase, putative	protein coding
PF3D7_0321300	1	1	1.50653	0.119863	conserved Plasmodium protein, unknown function	protein coding
PF3D7_0321500	11	1	0.681377	1.14345	peptidase, putative	protein coding
PF3D7_0321600	1	1	1.42552	-1.76743	DDX42 ATP-dependent RNA helicase DDX42, putative	protein coding
PF3D7_0321700	1	1	1.03173	0.24843	conserved Plasmodium protein, unknown function	protein coding
PF3D7_0321800	2	1	-0.757748	-2.604	WD repeat-containing protein, putative	protein coding
PF3D7_0321900	5	1	-0.258334	-1.42785	CARL cyclic amine resistance locus protein	protein coding
PF3D7_0322000	12	1	5.67697	-1.99816	CYP19A peptidyl-prolyl cis-trans isomerase	protein coding
PF3D7_0322100	7	1	1.3477	-2.06437	Prt1 RNA triphosphatase	protein coding
PF3D7_0322200	6	1	-3.6986	2.90008	conserved protein, unknown function	protein coding
PF3D7_0322300	4	1	1.82909	0.251564	DGAT diacylglycerol O-acyltransferase	protein coding
PF3D7_0322400	2	1	-0.519158	-2.44074	regulator of initiation factor 2 (eIF2)	protein coding
PF3D7_0322500	1	1	0.210132	-1.37635	IscA2 iron-sulfur assembly protein, putative	protein coding
PF3D7_0322600	3	1	-2.4075	2.92563	conserved Plasmodium protein, unknown function	protein coding
PF3D7_0322700	1	1	0.378086	-1.87755	conserved Plasmodium protein, unknown function	protein coding
PF3D7_0322800	3	1	-0.522912	2.45003	conserved Plasmodium protein, unknown function	protein coding
PF3D7_0322900	12	1	5.40568	-2.40725	RPS3A 40S ribosomal protein S3A, putative	protein coding
PF3D7_0323000	8	1	3.34674	-1.67939	TMA7 translation machinery-associated protein 7, putative	protein coding
PF3D7_0323100	5	1	-0.11534	-1.28475	conserved Plasmodium protein, unknown function	protein coding
PF3D7_0323200	3	1	-0.788387	3.89873	conserved Plasmodium protein, unknown function	protein coding
PF3D7_0323400	3	1	-1.23939	4.43342	RIPR Rh5 interacting protein	protein coding
PF3D7_0323500	2	1	-1.64457	-2.36484	SMN survival motor neuron-like protein	protein coding
PF3D7_0323600	1	1	0.2046	-0.998962	BSD domain-containing protein, putative	protein coding
PF3D7_0323700	13	1	-2.58127	-2.40271	SART1 U4/U6.U5 tri-snRNP-associated protein 1, putative	protein coding
PF3D7_0323800	7	1	1.85202	-1.61243	conserved Plasmodium protein, unknown function	protein coding
PF3D7_0324200	13	1	-2.36023	-1.40515	EPF3 Plasmodium exported protein (hyp4), unknown function	protein coding
PF3D7_0324900	11	1	-0.476681	0.912908	VAR erythrocyte membrane protein 1, PfEMP1	protein coding
PF3D7_0400100	3	1	0.182388	2.39303	VAR erythrocyte membrane protein 1, PfEMP1	protein coding
PF3D7_0401600	5	1	-2.16178	-1.07148	RIF PIR protein	protein coding
PF3D7_0401800	9	1	-5.98702	1.76646	PfD80 Plasmodium exported protein (PHISTb), unknown function	protein coding
PF3D7_0402000	5	1	-1.78452	-0.803641	Plasmodium exported protein (PHISTa), unknown function	protein coding
PF3D7_0402100	5	1	-1.30539	0.186228	MEC domain-containing protein	protein coding
PF3D7_0402300	11	1	-0.751428	0.989165	RH1 normocyte binding protein 1	protein coding
PF3D7_0402400	1	1	0.232156	-1.85546	GEXP18 gametocyte exported protein 18	protein coding
PF3D7_0402800	13	1	-2.6531	-1.87077	erythrocyte membrane protein 1 (PfEMP1), pseudogene	pseudogene
PF3D7_0403100	13	1	-2.62842	-2.78492	regulator of chromosome condensation, putative	protein coding
PF3D7_0403200	13	1	-2.92862	-2.55244	pre-mRNA splicing factor, putative	protein coding
PF3D7_0403300	1	1	0.833463	-1.85258	conserved Plasmodium protein, unknown function	protein coding
PF3D7_0403400	2	1	-1.86772	-2.40291	zinc finger protein, putative	protein coding
PF3D7_0403500	13	1	-1.95744	-1.715	USP ubiquitin-specific protease	protein coding
PF3D7_0403600	6	1	-4.62462	3.24446	conserved Plasmodium protein, unknown function	protein coding
PF3D7_0403700	13	1	-2.2427	-1.74802	CLF1 pre-mRNA-splicing factor CLF1, putative	protein coding
PF3D7_0403800	9	1	-5.66077	1.22239	alpha/beta hydrolase, putative	protein coding
PF3D7_0403900	6	1	-3.69247	3.08893	SET8 SET domain protein, putative	protein coding
PF3D7_0404000	3	1	-1.94334	4.51302	conserved Plasmodium protein, unknown function	protein coding
PF3D7_0404100	10	1	1.29454	2.95203	ApiAP2 AP2 domain transcription factor AP2-SP2, putative	protein coding
PF3D7_0404200	6	1	-4.79281	1.3874	conserved Plasmodium protein, unknown function	protein coding
PF3D7_0404300	2	1	-0.467864	-2.27735	Ran-binding protein, putative	protein coding
PF3D7_0404400	6	1	-3.70738	2.43259	P36 6-cysteine protein P36	protein coding
PF3D7_0404600	3	1	-0.411199	2.06225	conserved Plasmodium membrane protein, unknown function	protein coding
PF3D7_0404700	4	1	1.72385	0.960235	DPAP3 dipeptidyl aminopeptidase 3	protein coding
PF3D7_0404800	14	1	-3.32236	5.65493	sporozoite-specific protein S10, putative	protein coding
PF3D7_0404900	14	1	-3.31969	5.6391	P41 6-cysteine protein P41	protein coding
PF3D7_0405000	5	1	-0.454892	-0.799782	DDX51 ATP-dependent RNA helicase DDX51, putative	protein coding
PF3D7_0405100	7	1	2.71155	-1.76759	SEC24B protein transport protein Sec24B, putative	protein coding
PF3D7_0405200	10	1	1.17424	2.9883	CERLI2 ag-1 blood stage membrane protein homologue	protein coding
PF3D7_0405300	11	1	-0.428915	1.57471	LISP2 6-cysteine protein	protein coding
PF3D7_0405400	9	1	-5.15481	2.49777	PRPF8 pre-mRNA-processing-splicing factor 8, putative	protein coding
PF3D7_0405500	1	1	0.456457	-0.95475	conserved Plasmodium protein, unknown function	protein coding
PF3D7_0405600	1	1	0.260377	-0.471114	TMEM33 domain-containing protein, putative	protein coding
PF3D7_0405700	14	1	-3.00817	5.14935	lysine decarboxylase, putative	protein coding
PF3D7_0405800	9	1	-5.39042	1.87857	conserved protein, unknown function	protein coding
PF3D7_0405900	10	1	1.25176	2.93993	ASP apical sushi protein	protein coding
PF3D7_0406000	2	1	-2.34857	-2.71343	conserved protein, unknown function	protein coding
PF3D7_0406100	7	1	2.6797	-1.96666	V-type proton ATPase subunit B	protein coding
PF3D7_0406200	9	1	-5.93991	1.57487	Pfs16 sexual stage-specific protein S16	protein coding
PF3D7_0406400	2	1	-1.89594	-2.12053	cGLO2 cytosolic glyoxalase II	protein coding
PF3D7_0406500	7	1	1.34548	-2.55356	NYN domain-containing protein, putative	protein coding
PF3D7_0406600	1	1	0.918536	0.0951365	conserved protein, unknown function	protein coding
PF3D7_0406700	11	1	0.778609	0.997643	KLRAQ domain-containing protein, putative	protein coding
PF3D7_0406800	3	1	-0.0572052	2.70316	ribosomal protein L25, putative	protein coding
PF3D7_0406900	6	1	-4.82994	3.33003	conserved Plasmodium protein, unknown function	protein coding
PF3D7_0407000	2	1	-2.36293	-2.75765	conserved Plasmodium protein, unknown function	protein coding
PF3D7_0407100	6	1	-3.22813	2.27149	methyltransferase, putative	protein coding
PF3D7_0407200	9	1	-5.93779	2.27781	PTH2 peptidyl-tRNA hydrolase 2, putative	protein coding
PF3D7_0407300	2	1	-2.37828	-3.01837	transcription factor, putative	protein coding
PF3D7_0407400	8	1	2.93359	-1.44394	conserved Plasmodium protein, unknown function	protein coding
PF3D7_0407500	12	1	5.06616	-0.751764	mitochondrial carrier protein, putative	protein coding
PF3D7_0407700	10	1	1.38288	1.82659	TH1 domain-containing protein, putative	protein coding
PF3D7_0407800	3	1	-1.43859	3.17468	CINCH coordinator of nascent cell detachment	protein coding
PF3D7_0407900	1	1	0.919974	-1.9917	AAA family ATPase, putative	protein coding
PF3D7_0408000	5	1	-1.40445	-0.412729	conserved Plasmodium protein, unknown function	protein coding
PF3D7_0408100	5	1	-2.12991	-0.896869	conserved Plasmodium protein, unknown function	protein coding
PF3D7_0408200	5	1	-2.12703	-0.907533	conserved Plasmodium protein, unknown function	protein coding
PF3D7_0408300	13	1	-2.96098	-2.53339	ZRANB2 zinc finger Ran-binding domain-containing protein 2, putative	protein coding
PF3D7_0408400	8	1	3.3532	-1.7542	conserved protein, unknown function	protein coding
PF3D7_0408500	1	1	0.269708	0.175722	FEN1 flap endonuclease 1	protein coding
PF3D7_0408600	1	1	0.223808	0.146973	SIAP1 sporozoite invasion-associated protein 1	protein coding
PF3D7_0408700	14	1	-3.31685	5.65911	PLP1 sporozoite micronemal protein essential for cell traversal	protein coding
PF3D7_0408800	9	1	-6.0006	1.79926	conserved Plasmodium protein, unknown function	protein coding
PF3D7_0408900	9	1	-5.71392	1.44834	KAE1 tRNA N6-adenosine threonylcarbamoyltransferase	protein coding
PF3D7_0409000	5	1	-0.752967	0.135129	conserved Plasmodium protein, unknown function	protein coding
PF3D7_0409100	2	1	-1.85601	-2.99662	PRPF31 U4/U6 small nuclear ribonucleoprotein PRP31, putative	protein coding
PF3D7_0409200	3	1	-1.42963	4.40638	SOF1 protein SOF1, putative	protein coding
PF3D7_0409300	2	1	-2.136	-1.97948	methyltransferase, putative	protein coding
PF3D7_0409400	1	1	0.746652	-2.63687	DnaJ heat shock protein 40	protein coding
PF3D7_0409500	10	1	1.71243	2.4365	3-ketodihydrosphingosine reductase, putative	protein coding
PF3D7_0409600	7	1	1.71284	-1.54409	RPA1 replication protein A1, large subunit	protein coding
PF3D7_0409700	1	1	0.80149	-0.776081	RF2 peptide chain release factor 2	protein coding
PF3D7_0409800	7	1	0.5803	-2.8607	zinc finger protein, putative	protein coding
PF3D7_0410000	9	1	-5.70928	2.5637	EVP1 erythrocyte vesicle protein 1	protein coding
PF3D7_0410100	12	1	5.26999	-0.794264	tRNA Serine	tRNA
PF3D7_0410200	12	1	5.19948	-0.731518	tRNA Isoleucine	tRNA
PF3D7_0410300	13	1	-2.5226	-2.06536	PPM1 protein phosphatase PPM1, putative	protein coding
PF3D7_0410400	8	1	3.68673	-1.87878	RRP4 exosome complex component RRP4	protein coding
PF3D7_0410600	4	1	2.90998	0.247177	ATRP armadillo-type repeat protein ATRP	protein coding
PF3D7_0410700	2	1	-1.72324	-2.7088	RbgA ribosome biogenesis GTPase A, putative	protein coding
PF3D7_0410800	1	1	0.57081	-1.20629	AKIT3 apicomplexan kinetochore protein 3, putative	protein coding
PF3D7_0410900	6	1	-3.15977	2.07615	AKIT7 apicomplexan kinetochore protein 7, putative	protein coding
PF3D7_0411000	6	1	-3.94989	3.60349	AP2 domain transcription factor AP2-Z, putative	protein coding
PF3D7_0411100	4	1	1.99425	0.448588	MED8 mediator of RNA polymerase II transcription subunit 8, putative	protein coding
PF3D7_0411200	6	1	-3.42101	1.82298	PP-loop family protein, putative	protein coding
PF3D7_0411300	6	1	-5.05538	3.18067	golgin subfamily A member 6-like protein, putative	protein coding
PF3D7_0411400	1	1	-0.0681142	-0.953058	DEAD box ATP-dependent RNA helicase, putative	protein coding
PF3D7_0411500	12	1	5.56712	-0.934436	tRNA Alanine	tRNA
PF3D7_0411600	12	1	5.10932	-0.702803	tRNA Glutamic acid	tRNA
PF3D7_0411700	3	1	-1.4145	2.80464	conserved Plasmodium protein, unknown function	protein coding
PF3D7_0411800	1	1	1.10999	-0.390242	conserved Plasmodium protein, unknown function	protein coding
PF3D7_0411900	4	1	2.34596	-0.403149	DNA polymerase alpha catalytic subunit A	protein coding
PF3D7_0412000	1	1	1.6066	-0.483118	LITAF-like zinc finger protein, putative	protein coding
PF3D7_0412100	4	1	2.71944	-0.566332	mtRPS12 ribosomal protein S12, mitochondrial	protein coding
PF3D7_0412200	1	1	1.02723	-1.92286	conserved Plasmodium protein, unknown function	protein coding
PF3D7_0412300	5	1	-0.956652	-0.544711	phosphopantothenoylcysteine synthetase, putative	protein coding
PF3D7_0412400	5	1	-1.5618	-1.28892	VAR erythrocyte membrane protein 1, PfEMP1	protein coding
PF3D7_0412700	5	1	-1.60694	-1.43874	VAR erythrocyte membrane protein 1, PfEMP1	protein coding
PF3D7_0412900	5	1	-1.70985	-1.56613	VAR erythrocyte membrane protein 1, PfEMP1	protein coding
PF3D7_0413500	4	1	2.9472	0.21338	PGM2 phosphoglucomutase-2	protein coding
PF3D7_0413600	1	1	1.47539	-1.83188	RPT3 26S proteasome AAA-ATPase subunit RPT3, putative	protein coding
PF3D7_0413700	4	1	1.9548	-0.740298	lysine decarboxylase-like protein, putative	protein coding
PF3D7_0413800	5	1	-0.860352	0.0588337	50S ribosomal protein L10, putative	protein coding
PF3D7_0413900	11	1	-0.933895	1.32282	USP13 ubiquitin carboxyl-terminal hydrolase 13, putative	protein coding
PF3D7_0414000	4	1	2.14657	0.13136	SMC3 structural maintenance of chromosomes protein 3	protein coding
PF3D7_0414100	1	1	0.66658	-0.943698	conserved Plasmodium membrane protein, unknown function	protein coding
PF3D7_0414200	10	1	1.77889	2.14559	PLC3 calmodulin-like protein	protein coding
PF3D7_0414300	8	1	3.34925	-1.65661	Rab5-interacting protein, putative	protein coding
PF3D7_0414400	14	1	-3.50964	5.06157	conserved Plasmodium protein, unknown function	protein coding
PF3D7_0414500	3	1	-0.277194	2.915	male development protein MD5, putative	protein coding
PF3D7_0414600	1	1	0.97316	0.24658	APH acylated pleckstrin-homology domain-containing protein, putative	protein coding
PF3D7_0414700	5	1	-0.960579	-0.776329	GTP-binding protein, putative	protein coding
PF3D7_0414800	6	1	-3.6189	3.45386	conserved Plasmodium protein, unknown function	protein coding
PF3D7_0415000	5	1	-1.02754	-1.19488	GET3 ATPase GET3	protein coding
PF3D7_0415100	3	1	-0.808697	3.739	conserved protein, unknown function	protein coding
PF3D7_0415200	5	1	-0.630091	-0.285353	conserved Plasmodium protein, unknown function	protein coding
PF3D7_0415300	2	1	-0.796797	-2.56581	CRK3 cdc2-related protein kinase 3	protein coding
PF3D7_0415400	13	1	-2.08844	-1.56481	coatomer subunit zeta, putative	protein coding
PF3D7_0415500	5	1	-0.899876	-1.70738	CBP20 nuclear cap-binding protein subunit 2, putative	protein coding
PF3D7_0415600	9	1	-5.13238	2.35869	GAK GTP:AMP phosphotransferase	protein coding
PF3D7_0415700	1	1	1.07752	-0.246176	conserved Plasmodium protein, unknown function	protein coding
PF3D7_0415800	11	1	-0.595069	2.05614	PhIL1-interacting candidate PIC3	protein coding
PF3D7_0415900	12	1	5.28554	-2.56357	60S ribosomal protein L15, putative	protein coding
PF3D7_0416000	12	1	5.7723	-1.6249	RNA-binding protein, putative	protein coding
PF3D7_0416100	5	1	-0.223873	-0.698121	GATA glutamyl-tRNA(Gln) amidotransferase subunit A	protein coding
PF3D7_0416200	6	1	-4.26292	3.25322	PRKR-interacting protein 1, putative	protein coding
PF3D7_0416300	6	1	-4.98631	2.90098	MCM9 DNA helicase MCM9, putative	protein coding
PF3D7_0416400	6	1	-3.62753	3.12084	HAT1 histone acetyltransferase, putative	protein coding
PF3D7_0416500	3	1	-0.905405	3.90547	MAF1 repressor of RNA polymerase III transcription MAF1	protein coding
PF3D7_0416600	4	1	2.30501	-0.774008	PHBL prohibitin-like protein PHBL, putative	protein coding
PF3D7_0416700	8	1	2.80959	-1.56408	CDGSH iron-sulfur domain-containing protein, putative	protein coding
PF3D7_0416800	7	1	2.97801	-1.90362	SAR1 small GTP-binding protein sar1	protein coding
PF3D7_0416900	6	1	-4.54623	1.96078	conserved Plasmodium protein, unknown function	protein coding
PF3D7_0417000	6	1	-5.08437	2.77669	conserved Plasmodium protein, unknown function	protein coding
PF3D7_0417100	6	1	-4.25737	3.30148	PUF2 mRNA-binding protein PUF2	protein coding
PF3D7_0417200	6	1	-3.35645	2.75429	DHFR-TS bifunctional dihydrofolate reductase-thymidylate synthase	protein coding
PF3D7_0417300	3	1	-0.219103	2.64892	LETM1-like protein, putative	protein coding
PF3D7_0417400	2	1	-1.68192	-2.16483	conserved Plasmodium protein, unknown function	protein coding
PF3D7_0417500	4	1	2.91075	0.171742	memo-like protein	protein coding
PF3D7_0417600	1	1	1.41907	-0.0541906	conserved Plasmodium protein, unknown function	protein coding
PF3D7_0417700	3	1	-0.92684	3.83272	conserved Plasmodium protein, unknown function	protein coding
PF3D7_0417800	5	1	-1.35765	-1.70868	CRK1 cdc2-related protein kinase 1	protein coding
PF3D7_0417900	11	1	-0.870763	1.47334	conserved Plasmodium protein, unknown function	protein coding
PF3D7_0418000	6	1	-3.73677	2.92154	conserved Plasmodium protein, unknown function	protein coding
PF3D7_0418100	2	1	-0.0442296	-2.76188	SOC1 protein SOC1, putative	protein coding
PF3D7_0418200	8	1	3.88122	-1.51612	EIF3M eukaryotic translation initiation factor 3 subunit M, putative	protein coding
PF3D7_0418300	2	1	-1.96954	-3.21987	conserved Plasmodium protein, unknown function	protein coding
PF3D7_0418400	9	1	-5.60941	1.27697	LSM domain-containing protein, putative	protein coding
PF3D7_0418500	4	1	2.84207	0.104033	BET3 trafficking protein particle complex subunit 3, putative	protein coding
PF3D7_0418600	10	1	1.09164	2.62329	regulator of chromosome condensation, putative	protein coding
PF3D7_0418700	2	1	-0.259428	-3.26361	RNA-binding protein NOB1, putative	protein coding
PF3D7_0418900	4	1	1.72042	0.869429	conserved protein, unknown function	protein coding
PF3D7_0419000	5	1	-1.68476	-0.930639	dynein regulatory complex protein, putative	protein coding
PF3D7_0419100	1	1	0.344584	-0.732272	conserved Plasmodium protein, unknown function	protein coding
PF3D7_0419200	5	1	-1.13114	-0.555856	GOT1 protein transport protein GOT1, putative	protein coding
PF3D7_0419300	5	1	-1.06599	-0.51208	conserved Plasmodium protein, unknown function	protein coding
PF3D7_0419400	6	1	-4.53396	3.24719	conserved Plasmodium protein, unknown function	protein coding
PF3D7_0419500	2	1	-2.16434	-2.86273	conserved Plasmodium membrane protein, unknown function	protein coding
PF3D7_0419600	6	1	-5.34449	3.0107	RANBP1 ran-specific GTPase-activating protein 1, putative	protein coding
PF3D7_0419700	10	1	1.35532	1.90568	Pf34 apical merozoite protein	protein coding
PF3D7_0419800	7	1	2.63165	-2.42252	60S ribosomal protein L7ae/L30e, putative	protein coding
PF3D7_0419900	2	1	-1.87156	-1.90001	phosphatidylinositol 4-kinase, putative	protein coding
PF3D7_0420000	2	1	-2.02008	-2.74449	zinc finger protein, putative	protein coding
PF3D7_0420100	7	1	0.594701	-2.8952	RIO2 serine/threonine protein kinase RIO2	protein coding
PF3D7_0420200	1	1	1.24824	-1.4856	ACPS holo-[acyl-carrier-protein] synthase, putative	protein coding
PF3D7_0420300	2	1	-2.32621	-3.01588	ApiAP2 AP2 domain transcription factor, putative	protein coding
PF3D7_0420400	1	1	0.163327	-0.0934982	RRF2 ribosome-recycling factor	protein coding
PF3D7_0420500	10	1	1.96979	2.60377	conserved Plasmodium protein, unknown function	protein coding
PF3D7_0420600	4	1	2.09302	0.144975	AKIT6 apicomplexan kinetochore protein 6, putative	protein coding
PF3D7_0420700	5	1	-1.31172	-0.524535	VAR erythrocyte membrane protein 1, PfEMP1	protein coding
PF3D7_0421300	3	1	-1.46119	3.63556	VAR erythrocyte membrane protein 1, PfEMP1	protein coding
PF3D7_0421700	9	1	-5.86618	2.07034	conserved Plasmodium protein, unknown function	protein coding
PF3D7_0421800	3	1	-2.44103	3.54831	conserved Plasmodium protein, unknown function	protein coding
PF3D7_0421900	3	1	-2.04113	3.62947	conserved Plasmodium protein, unknown function	protein coding
PF3D7_0422000	8	1	3.96035	-1.44303	steroid dehydrogenase, putative	protein coding
PF3D7_0422100	1	1	1.79016	-0.990948	transmembrane emp24 domain-containing protein, putative	protein coding
PF3D7_0422200	1	1	0.827142	-2.6572	erythrocyte membrane-associated antigen	protein coding
PF3D7_0422300	8	1	3.63757	-0.418593	alpha tubulin 2	protein coding
PF3D7_0422400	12	1	5.62434	-2.19435	RPS19 40S ribosomal protein S19	protein coding
PF3D7_0422500	2	1	-1.58851	-3.04756	BRR2 pre-mRNA-splicing helicase BRR2, putative	protein coding
PF3D7_0422600	8	1	2.97804	-0.264078	conserved Plasmodium protein, unknown function	protein coding
PF3D7_0422700	6	1	-4.62723	2.90503	EIF4A3 eukaryotic initiation factor 4A-III, putative	protein coding
PF3D7_0422900	6	1	-5.09502	2.73523	methyltransferase, putative	protein coding
PF3D7_0423000	3	1	0.521325	1.92244	conserved Plasmodium protein, unknown function	protein coding
PF3D7_0423100	2	1	0.235499	-2.56371	AP-4 complex subunit sigma, putative	protein coding
PF3D7_0423200	7	1	1.64424	-2.34696	BSD-domain protein, putative	protein coding
PF3D7_0423300	9	1	-5.97804	2.20026	conserved Plasmodium protein, unknown function	protein coding
PF3D7_0423400	10	1	1.54449	2.99165	AARP apical asparagine-rich protein AARP	protein coding
PF3D7_0423500	6	1	-3.61085	3.31344	GAPM2 glideosome associated protein with multiple membrane spans 2	protein coding
PF3D7_0423600	2	1	-0.540426	-2.97457	conserved Plasmodium protein, unknown function	protein coding
PF3D7_0423700	4	1	2.46686	0.907262	ETRAMP4 early transcribed membrane protein 4	protein coding
PF3D7_0423800	15	2	2.88909	2.04076	CyRPA RH5-Ripr membrane anchoring protein	protein coding
PF3D7_0424100	6	1	-4.34052	2.92512	RH5 reticulocyte binding protein homologue 5	protein coding
PF3D7_0424200	11	1	-0.0416144	1.04391	RH4 reticulocyte binding protein homologue 4	protein coding
PF3D7_0424400	11	1	-0.223236	1.42424	SURF4.2 surface-associated interspersed protein 4.2 (SURFIN 4.2)	protein coding
PF3D7_0425100	11	1	-0.0303106	1.13165	Plasmodium exported protein (hyp6), unknown function	protein coding
PF3D7_0500800	8	1	3.4828	-1.89025	MESA erythrocyte membrane protein 2	protein coding
PF3D7_0501000	8	1	3.33875	-2.16366	Plasmodium exported protein, unknown function	protein coding
PF3D7_0501100	13	1	-3.02376	-2.33841	HSP40 heat shock protein 40, type II	protein coding
PF3D7_0501200	8	1	3.93248	-2.17113	PIESP2 exported protein 60	protein coding
PF3D7_0501500	10	1	2.0044	2.64107	RAP3 rhoptry-associated protein 3	protein coding
PF3D7_0501600	10	1	1.52915	3.11087	RAP2 rhoptry-associated protein 2	protein coding
PF3D7_0501700	11	1	-0.244717	1.22588	APC3 anaphase-promoting complex subunit 3, putative	protein coding
PF3D7_0501800	1	1	0.735329	-0.454263	CAF1A CAF-1 p150 homolog	protein coding
PF3D7_0501900	2	1	-0.443791	-2.05443	TRAPPC13 trafficking protein particle complex subunit 13, putative	protein coding
PF3D7_0502000	1	1	0.453437	-1.83126	VPS11 vacuolar protein sorting-associated protein 11, putative	protein coding
PF3D7_0502100	1	1	0.483723	-0.405515	HCNGP-like protein	protein coding
PF3D7_0502200	7	1	1.93317	-1.25102	MPV17 protein Mpv17, putative	protein coding
PF3D7_0502300	9	1	-5.50581	2.08548	conserved Plasmodium protein, unknown function	protein coding
PF3D7_0502400	5	1	-0.291703	-0.19334	MSP8 ring-stage membrane protein 1	protein coding
PF3D7_0502600	1	1	0.370515	-1.48091	conserved Plasmodium protein, unknown function	protein coding
PF3D7_0502700	11	1	-1.50405	0.810449	conserved protein, unknown function	protein coding
PF3D7_0502800	1	1	0.949186	-1.76956	DnaJ protein, putative	protein coding
PF3D7_0502900	8	1	3.45231	-1.77219	Tim10/DDP family zinc finger protein, putative	protein coding
PF3D7_0503000	3	1	-1.11608	4.22925	50S ribosomal protein L28, apicoplast, putative	protein coding
PF3D7_0503100	5	1	-0.968451	-0.334116	IspE 4-diphosphocytidyl-2-C-methyl-D-erythritol kinase, putative	protein coding
PF3D7_0503200	3	1	-0.496431	2.41307	CDC6 cell division control protein 6, putative	protein coding
PF3D7_0503300	7	1	2.28623	-1.31961	SRSF12 serine/arginine-rich splicing factor 12	protein coding
PF3D7_0503400	3	1	0.0494289	2.663	ADF1 actin-depolymerizing factor 1	protein coding
PF3D7_0503500	11	1	-0.596091	1.72058	protein kinase, putative	protein coding
PF3D7_0503600	6	1	-4.14976	3.06244	MyoB myosin B	protein coding
PF3D7_0503800	8	1	3.95775	-2.64759	RPL31 60S ribosomal protein L31	protein coding
PF3D7_0503900	1	1	0.152789	-1.29657	conserved Plasmodium protein, unknown function	protein coding
PF3D7_0504000	1	1	0.982833	-1.15651	ATPase3 cation transporting P-ATPase	protein coding
PF3D7_0504100	5	1	-0.536441	-0.145698	AN1-type zinc finger protein, putative	protein coding
PF3D7_0504200	1	1	0.64649	-0.683956	DDX27 ATP-dependent RNA helicase DDX27, putative	protein coding
PF3D7_0504300	3	1	0.278194	2.42624	conserved Plasmodium protein, unknown function	protein coding
PF3D7_0504400	5	1	-0.849538	-0.308993	ATP-dependent helicase, putative	protein coding
PF3D7_0504500	3	1	-1.11629	4.04283	MOLO1 domain-containing protein, putative	protein coding
PF3D7_0504600	8	1	3.39485	0.0557132	BCKDHB 2-oxoisovalerate dehydrogenase subunit beta, mitochondrial, putative	protein coding
PF3D7_0504700	7	1	2.04143	-1.75154	CEP120 centrosomal protein CEP120, putative	protein coding
PF3D7_0504800	6	1	-4.06152	3.23888	conserved Plasmodium protein, unknown function	protein coding
PF3D7_0504900	3	1	-0.673333	3.73814	transmembrane protein TMEM222, putative	protein coding
PF3D7_0505000	2	1	-0.309849	-2.78252	MMS19-like protein, putative	protein coding
PF3D7_0505100	9	1	-5.46858	2.6077	TRS85 trafficking protein particle complex subunit 8, putative	protein coding
PF3D7_0505300	9	1	-5.62586	1.30197	UDP-N-acetylglucosamine transporter, putative	protein coding
PF3D7_0505400	6	1	-4.4659	3.21845	conserved protein, unknown function	protein coding
PF3D7_0505500	4	1	2.32842	-0.467647	MSH6 DNA mismatch repair protein MSH6, putative	protein coding
PF3D7_0505600	1	1	0.247368	-1.47566	BCNT domain-containing protein, putative	protein coding
PF3D7_0505700	1	1	0.327822	0.107116	conserved Plasmodium membrane protein, unknown function	protein coding
PF3D7_0505800	8	1	4.05592	-1.81369	SUMO small ubiquitin-related modifier	protein coding
PF3D7_0505900	7	1	1.56194	-1.98328	MED11 mediator of RNA polymerase II transcription subunit 11, putative	protein coding
PF3D7_0506000	1	1	0.685232	-2.60539	conserved Plasmodium protein, unknown function	protein coding
PF3D7_0506100	1	1	0.306021	-2.26787	60S ribosomal subunit protein L24, putative	protein coding
PF3D7_0506200	13	1	-2.90129	-2.5007	TBP TATA-box-binding protein	protein coding
PF3D7_0506300	5	1	-0.896002	0.0262225	conserved protein, unknown function	protein coding
PF3D7_0506400	6	1	-4.70824	3.27107	conserved Plasmodium protein, unknown function	protein coding
PF3D7_0506500	6	1	-4.48439	2.55378	conserved Plasmodium protein, unknown function	protein coding
PF3D7_0506600	6	1	-2.17034	2.13263	histone deacetylase, putative, pseudogene	pseudogene
PF3D7_0506700	2	1	-2.10623	-2.38249	GTPase-activating protein, putative	protein coding
PF3D7_0506800	2	1	-2.14268	-2.82488	TCF25 transcription factor 25, putative	protein coding
PF3D7_0506900	6	1	-3.20133	3.50999	ROM4 rhomboid protease ROM4	protein coding
PF3D7_0507000	4	1	2.96566	-0.932207	conserved protein, unknown function	protein coding
PF3D7_0507100	12	1	5.588	-1.9649	RPL4 60S ribosomal protein L4	protein coding
PF3D7_0507200	9	1	-5.81382	1.83761	SUB3 subtilisin-like protease 3	protein coding
PF3D7_0507300	9	1	-5.97954	1.80311	SOPT PIMMS2 protein, putative	protein coding
PF3D7_0507600	1	1	0.197365	-1.86928	CAF40 protein CAF40, putative	protein coding
PF3D7_0507700	2	1	-0.967076	-2.16681	NPL4 nuclear protein localization protein 4, putative	protein coding
PF3D7_0507800	2	1	-2.33119	-3.28627	conserved protein, unknown function	protein coding
PF3D7_0507900	2	1	-0.155056	-2.46751	conserved Plasmodium protein, unknown function	protein coding
PF3D7_0508000	10	1	1.99465	2.59785	P38 6-cysteine protein P38	protein coding
PF3D7_0508100	3	1	-1.27607	4.4515	SET9 SET domain protein, putative	protein coding
PF3D7_0508200	4	1	2.66859	0.915699	ceramide synthase CERS1, putative	protein coding
PF3D7_0508300	4	1	3.16495	-0.94933	TPT triose phosphate transporter	protein coding
PF3D7_0508400	9	1	-5.71601	2.53122	CFA20 domain-containing protein, putative	protein coding
PF3D7_0508500	1	1	0.278481	0.310993	ND6 ND6 protein, putative	protein coding
PF3D7_0508600	10	1	1.11141	2.32389	conserved protein, unknown function	protein coding
PF3D7_0508700	2	1	-1.44987	-3.07187	PRP5 pre-mRNA-processing ATP-dependent RNA helicase PRP5, putative	protein coding
PF3D7_0508800	8	1	3.9469	-1.57134	SSB single-stranded DNA-binding protein	protein coding
PF3D7_0508900	3	1	-0.434466	2.59123	AAP6 protein AAP6	protein coding
PF3D7_0509000	6	1	-4.9165	1.78073	alphaSNAP alpha-soluble NSF attachment protein, putative	protein coding
PF3D7_0509100	1	1	1.44856	0.218839	SMC4 structural maintenance of chromosomes protein 4, putative	protein coding
PF3D7_0509200	6	1	-3.61668	2.89523	LRR2 leucine-rich repeat protein	protein coding
PF3D7_0509300	1	1	0.69626	-1.94601	conserved Plasmodium protein, unknown function	protein coding
PF3D7_0509400	2	1	-1.68449	-2.96407	RNAPI RNA polymerase I	protein coding
PF3D7_0509500	3	1	-0.823282	3.94265	ERCC4 domain-containing protein, putative	protein coding
PF3D7_0509600	11	1	-0.99001	1.74244	AsnRS asparagine--tRNA ligase	protein coding
PF3D7_0509700	3	1	-1.71853	2.95472	conserved Plasmodium protein, unknown function	protein coding
PF3D7_0509800	2	1	-1.83716	-2.40699	PI4KB phosphatidylinositol 4-kinase beta	protein coding
PF3D7_0509900	4	1	2.48614	0.601364	NSE4 domain-containing protein, putative	protein coding
PF3D7_0510000	1	1	0.571266	0.0530077	conserved Plasmodium protein, unknown function	protein coding
PF3D7_0510100	10	1	1.09199	1.74362	KH domain-containing protein, putative	protein coding
PF3D7_0510200	2	1	-1.04346	-2.74952	CYP87 peptidyl-prolyl cis-trans isomerase	protein coding
PF3D7_0510300	9	1	-5.66565	1.99911	SIP transverse sutures component 1, putative	protein coding
PF3D7_0510400	9	1	-5.37953	1.24629	PDCD2 domain-containing protein, putative	protein coding
PF3D7_0510500	5	1	-0.0660465	-1.5125	TopoI topoisomerase I	protein coding
PF3D7_0510600	12	1	5.25535	-0.77846	tRNA Leucine	tRNA
PF3D7_0510800	11	1	-0.250418	1.21799	WD repeat-containing protein, putative	protein coding
PF3D7_0510900	13	1	-2.8244	-2.11341	small nucleolar RNA snoR04	snoRNA
PF3D7_0511000	2	1	0.538706	-2.66972	TCTP histamine-releasing factor	protein coding
PF3D7_0511100	3	1	-0.153294	2.96696	conserved Plasmodium protein, unknown function	protein coding
PF3D7_0511200	8	1	3.96638	-0.727433	SCD stearoyl-CoA desaturase	protein coding
PF3D7_0511300	11	1	-1.29771	1.43129	MORN repeat protein, putative	protein coding
PF3D7_0511400	14	1	-3.32628	5.64139	conserved Plasmodium protein, unknown function	protein coding
PF3D7_0511500	2	1	-1.68322	-3.08562	RNA pseudouridylate synthase, putative	protein coding
PF3D7_0511600	10	1	1.68924	2.79583	ARNP apical rhoptry neck protein	protein coding
PF3D7_0511700	4	1	2.99889	-0.958189	CGI121 EKC/KEOPS complex subunit CGI121	protein coding
PF3D7_0511800	3	1	-0.575562	3.54308	INO1 inositol-3-phosphate synthase	protein coding
PF3D7_0511900	1	1	0.919833	-0.120979	conserved Plasmodium protein, unknown function	protein coding
PF3D7_0512000	7	1	1.56575	-2.49828	PFD6 prefoldin subunit 6	protein coding
PF3D7_0512100	2	1	-1.77239	-2.38289	conserved protein, unknown function	protein coding
PF3D7_0512200	1	1	1.30338	-1.70607	GS glutathione synthetase	protein coding
PF3D7_0512300	1	1	0.90615	-1.11298	MAT1 CDK-activating kinase assembly factor MAT1	protein coding
PF3D7_0512400	6	1	-4.05638	3.47162	conserved Plasmodium protein, unknown function	protein coding
PF3D7_0512500	4	1	2.78456	0.635017	conserved Plasmodium protein, unknown function	protein coding
PF3D7_0512600	1	1	1.81904	-0.575289	RAB1b ras-related protein Rab-1B	protein coding
PF3D7_0512700	4	1	2.5519	-1.01663	OPRT orotate phosphoribosyltransferase	protein coding
PF3D7_0512800	6	1	-3.08861	1.96968	conserved Plasmodium protein, unknown function	protein coding
PF3D7_0512900	5	1	-1.05193	-0.142975	AKAL A-kinase anchor protein-like	protein coding
PF3D7_0513000	3	1	-1.74395	4.02762	conserved protein, unknown function	protein coding
PF3D7_0513100	5	1	-1.51069	-0.472431	conserved protein, unknown function	protein coding
PF3D7_0513200	9	1	-5.24278	1.28592	CPSF domain-containing protein, putative	protein coding
PF3D7_0513300	12	1	5.66244	-2.12807	PNP purine nucleoside phosphorylase	protein coding
PF3D7_0513400	8	1	3.15266	-0.283054	YihA1 GTP-binding protein YihA1	protein coding
PF3D7_0513500	2	1	-2.24626	-2.72559	PAM16 mitochondrial import inner membrane translocase subunit TIM16, putative	protein coding
PF3D7_0513600	3	1	-0.462946	2.63558	deoxyribodipyrimidine photo-lyase, putative	protein coding
PF3D7_0513700	3	1	-0.858475	4.00104	PSOP12 6-cysteine protein	protein coding
PF3D7_0513800	3	1	-1.41701	3.92889	RAB1a ras-related protein Rab-1A	protein coding
PF3D7_0513900	5	1	-0.617885	-0.203477	conserved protein, unknown function	protein coding
PF3D7_0514000	3	1	-1.14266	4.28109	TTL tubulin--tyrosine ligase, putative	protein coding
PF3D7_0514100	3	1	0.413641	1.45505	UvrD ATP-dependent DNA helicase UvrD	protein coding
PF3D7_0514200	1	1	1.82159	-0.593019	conserved Plasmodium protein, unknown function	protein coding
PF3D7_0514300	5	1	-0.619819	-0.867352	aspartate--tRNA ligase, putative	protein coding
PF3D7_0514400	1	1	0.960448	-1.2433	tRNA Phenylalanine	tRNA
PF3D7_0514500	9	1	-5.81911	1.97536	conserved Plasmodium membrane protein, unknown function	protein coding
PF3D7_0514600	7	1	2.26865	-1.92319	ribose-5-phosphate isomerase, putative	protein coding
PF3D7_0514700	10	1	1.02889	1.39978	MORN repeat protein, putative	protein coding
PF3D7_0514800	13	1	-2.95176	-2.41108	inositol polyphosphate multikinase, putative	protein coding
PF3D7_0514900	13	1	-2.52047	-2.34035	conserved Plasmodium protein, unknown function	protein coding
PF3D7_0515000	2	1	-1.14413	-2.88843	CWC2 pre-mRNA-splicing factor CWC2, putative	protein coding
PF3D7_0515100	1	1	1.5184	-0.254018	ROM9 rhomboid protease ROM9	protein coding
PF3D7_0515200	1	1	1.51003	-0.239119	conserved Plasmodium protein, unknown function	protein coding
PF3D7_0515300	11	1	-1.1709	1.33154	PI3K phosphatidylinositol 3-kinase	protein coding
PF3D7_0515400	3	1	-1.13694	4.21681	conserved protein, unknown function	protein coding
PF3D7_0515500	3	1	-1.1201	4.36183	GEP1 gametogenesis essential protein 1, putative	protein coding
PF3D7_0515600	6	1	-4.66956	3.08969	GEP gamete egress protein GEP, putative	protein coding
PF3D7_0515700	10	1	2.03435	1.86451	GAP40 glideosome-associated protein 40, putative	protein coding
PF3D7_0515800	4	1	2.5489	-0.915477	BolA-like protein, putative	protein coding
PF3D7_0515900	1	1	1.38576	-0.641101	NIF2 NLI interacting factor-like phosphatase, putative	protein coding
PF3D7_0516000	1	1	0.747269	-1.35647	RAP protein, putative	protein coding
PF3D7_0516100	4	1	1.40386	0.956997	ATPase1 cation-transporting ATPase 1	protein coding
PF3D7_0516200	12	1	5.61138	-2.24037	RPS11 40S ribosomal protein S11	protein coding
PF3D7_0516300	5	1	-0.792745	-0.76925	tRNA pseudouridine synthase, putative	protein coding
PF3D7_0516400	11	1	-1.26956	1.01295	PhLP1 phosducin-like protein 1, putative	protein coding
PF3D7_0516500	3	1	-2.25719	3.64341	MFS1 major facilitator superfamily domain-containing protein, putative	protein coding
PF3D7_0516600	5	1	-0.150574	-1.27049	MB2 translation initiation factor IF-2	protein coding
PF3D7_0516700	2	1	-0.25439	-3.00732	ubiquitin carboxyl-terminal hydrolase 2, putative	protein coding
PF3D7_0516800	3	1	-1.01296	3.32401	ApiAP2 heterochromatin-associated factor AP2-HF	protein coding
PF3D7_0516900	12	1	5.06846	-2.66652	RPL2 60S ribosomal protein L2	protein coding
PF3D7_0517000	12	1	4.83191	-2.67543	60S ribosomal protein L12, putative	protein coding
PF3D7_0517100	4	1	0.947942	0.959612	conserved protein, unknown function	protein coding
PF3D7_0517200	6	1	-4.99538	3.18211	WD repeat-containing protein, putative	protein coding
PF3D7_0517300	8	1	3.41102	-1.99573	SR1 serine/arginine-rich splicing factor 1	protein coding
PF3D7_0517400	6	1	-4.67914	2.48099	FACT-L FACT complex subunit SPT16, putative	protein coding
PF3D7_0517500	3	1	-0.138452	2.84456	UTP--glucose-1-phosphate uridylyltransferase, putative	protein coding
PF3D7_0517600	11	1	0.855971	0.532675	CPbeta F-actin-capping protein subunit beta, putative	protein coding
PF3D7_0517700	2	1	0.245052	-2.98563	EIF3B eukaryotic translation initiation factor 3 subunit B, putative	protein coding
PF3D7_0517800	3	1	-1.48342	4.01993	DCX doublecortin domain-containing protein, putative	protein coding
PF3D7_0517900	3	1	-2.42231	3.64476	zinc finger protein, putative	protein coding
PF3D7_0518000	2	1	-2.07693	-1.95296	NOSIP domain-containing protein, putative	protein coding
PF3D7_0518100	5	1	-1.43268	-1.4767	AMR2 protein AMR2	protein coding
PF3D7_0518200	4	1	2.71664	0.794756	MDM2 SWIB/MDM2 domain-containing protein	protein coding
PF3D7_0518300	8	1	4.10325	-1.30429	proteasome subunit beta type-1, putative	protein coding
PF3D7_0518500	2	1	-1.35669	-2.90797	DDX23 ATP-dependent RNA helicase DDX23, putative	protein coding
PF3D7_0518600	3	1	-0.499915	3.13965	WDR26 WD repeat-containing protein 26, putative	protein coding
PF3D7_0518700	6	1	-3.86982	2.72759	PUF1 mRNA-binding protein PUF1	protein coding
PF3D7_0518800	6	1	-3.16184	3.87276	PSOP13 secreted ookinete protein, putative	protein coding
PF3D7_0518900	14	1	-3.44367	5.32908	conserved protein, unknown function	protein coding
PF3D7_0519000	1	1	0.705664	0.0623327	SLBP histone RNA hairpin-binding protein, putative	protein coding
PF3D7_0519100	8	1	3.88436	-1.46721	50S ribosomal protein L14, mitochondrial, putative	protein coding
PF3D7_0519200	3	1	-0.165878	2.90902	V-type proton ATPase 16 kDa proteolipid subunit	protein coding
PF3D7_0519300	4	1	2.91872	-0.637842	COX10 heme O synthase	protein coding
PF3D7_0519400	12	1	5.38479	-2.46048	RPS24 40S ribosomal protein S24	protein coding
PF3D7_0519500	1	1	0.193593	-1.5378	CCR4-1 CCR4 domain-containing protein 1, putative	protein coding
PF3D7_0519600	1	1	0.407563	-2.35036	zinc finger protein, putative	protein coding
PF3D7_0519700	8	1	3.3162	-1.97016	FoP domain-containing protein, putative	protein coding
PF3D7_0519800	6	1	-4.14093	3.39885	EELM2 domain-containing protein, putative	protein coding
PF3D7_0519900	1	1	1.03785	-1.20661	conserved protein, unknown function	protein coding
PF3D7_0520000	8	1	4.03266	-2.49015	RPS9 40S ribosomal protein S9, putative	protein coding
PF3D7_0520100	1	1	0.477746	-0.859252	PPM9 protein phosphatase PPM9, putative	protein coding
PF3D7_0520200	13	1	-2.60441	-2.71162	MED17 mediator of RNA polymerase II transcription subunit 17, putative	protein coding
PF3D7_0520300	2	1	-0.214565	-2.33844	LSM2 U6 snRNA-associated Sm-like protein LSm2, putative	protein coding
PF3D7_0520400	7	1	1.92432	-1.29605	single-stranded DNA-binding protein, putative	protein coding
PF3D7_0520500	4	1	1.9206	0.495464	phosphomethylpyrimidine kinase, putative	protein coding
PF3D7_0520600	2	1	-0.142576	-2.08739	Ap4AH Ap4A hydrolase	protein coding
PF3D7_0520700	1	1	0.673611	-2.26019	CDC73 domain-containing protein, putative	protein coding
PF3D7_0520800	1	1	1.42384	-1.31511	conserved protein, unknown function	protein coding
PF3D7_0520900	4	1	2.1073	-0.862422	SAHH S-adenosyl-L-homocysteine hydrolase	protein coding
PF3D7_0521000	5	1	-0.220696	-1.47542	conserved Plasmodium protein, unknown function	protein coding
PF3D7_0521200	3	1	-0.4824	3.34754	conserved protein, unknown function	protein coding
PF3D7_0521300	5	1	-0.915974	-1.66312	zinc finger protein, putative	protein coding
PF3D7_0521400	1	1	0.0076	-1.14708	conserved protein, unknown function	protein coding
PF3D7_0521500	2	1	-0.0666371	-2.37796	ribosomal large subunit pseudouridylate synthase, putative	protein coding
PF3D7_0521600	10	1	1.59409	2.64953	conserved Plasmodium protein, unknown function	protein coding
PF3D7_0521700	2	1	-0.816981	-2.14594	DDX1 ATP-dependent RNA helicase DDX1, putative	protein coding
PF3D7_0521800	5	1	-0.854171	-0.79153	AFG1-like ATPase, putative	protein coding
PF3D7_0521900	5	1	-0.71262	-0.291817	conserved Plasmodium protein, unknown function	protein coding
PF3D7_0522000	8	1	3.12798	-1.8801	conserved Plasmodium protein, unknown function	protein coding
PF3D7_0522100	10	1	1.5145	2.45233	conserved Plasmodium protein, unknown function	protein coding
PF3D7_0522200	7	1	1.44907	-2.08233	TAF10 transcription initiation factor TFIID subunit 10, putative	protein coding
PF3D7_0522300	7	1	1.38937	-2.43048	18S rRNA (guanine-N(7))-methyltransferase, putative	protein coding
PF3D7_0522400	3	1	0.412943	2.45656	conserved Plasmodium protein, unknown function	protein coding
PF3D7_0522600	3	1	-1.09901	3.94617	inner membrane complex protein	protein coding
PF3D7_0522700	10	1	1.26611	1.44846	SufA iron-sulfur cluster assembly protein SufA	protein coding
PF3D7_0522800	7	1	1.91579	-1.80028	BUD31 pre-mRNA-splicing factor BUD31, putative	protein coding
PF3D7_0522900	6	1	-3.71882	3.1603	zinc finger protein, putative	protein coding
PF3D7_0523000	2	1	-0.381963	-2.56701	MDR1 ABC transporter B family member 1	protein coding
PF3D7_0523100	7	1	1.58092	-2.03317	QCR2 cytochrome b-c1 complex subunit 2, putative	protein coding
PF3D7_0523200	1	1	0.269507	0.0748118	heptatricopeptide repeat-containing protein, putative	protein coding
PF3D7_0523300	1	1	1.39913	-0.275529	ApiCOX18 cytochrome c oxidase subunit ApiCOX18, putative	protein coding
PF3D7_0523400	1	1	1.20162	-2.13077	DnaJ protein, putative	protein coding
PF3D7_0523500	4	1	1.1051	0.990322	dynein light chain Tctex-type, putative	protein coding
PF3D7_0523600	5	1	-0.529761	-0.455572	conserved protein, unknown function	protein coding
PF3D7_0523700	5	1	-0.316932	-1.76822	conserved Plasmodium membrane protein, unknown function	protein coding
PF3D7_0523800	1	1	0.193799	-0.197558	FVRT1 food vacuole resident transporter 1	protein coding
PF3D7_0523900	9	1	-5.2274	0.973422	MerC domain-containing protein, putative	protein coding
PF3D7_0524000	12	1	4.47865	-2.72864	KASbeta karyopherin beta	protein coding
PF3D7_0524100	7	1	2.5674	-1.82875	conserved Plasmodium protein, unknown function	protein coding
PF3D7_0524200	10	1	1.75485	2.50057	conserved Plasmodium membrane protein, unknown function	protein coding
PF3D7_0524300	2	1	-1.13446	-1.85491	alpha- and gamma-adaptin-binding protein p34, putative	protein coding
PF3D7_0524400	2	1	-0.263748	-2.76464	RBG1 ribosome-interacting GTPase 1, putative	protein coding
PF3D7_0524500	1	1	1.30824	-1.85546	conserved Plasmodium protein, unknown function	protein coding
PF3D7_0524600	1	1	1.32551	-1.43618	50S ribosomal protein L12, apicoplast, putative	protein coding
PF3D7_0524700	4	1	3.00033	-1.02033	TOM22 mitochondrial import receptor subunit TOM22, putative	protein coding
PF3D7_0524800	13	1	-2.91682	-1.96601	UFD1 ubiquitin fusion degradation protein 1, putative	protein coding
PF3D7_0524900	2	1	-1.47488	-2.34584	TYW1 S-adenosyl-L-methionine-dependent tRNA 4-demethylwyosine synthase, putative	protein coding
PF3D7_0525000	3	1	-0.267812	2.15988	zinc finger protein, putative	protein coding
PF3D7_0525100	2	1	-1.84533	-3.14151	ACS10 acyl-CoA synthetase	protein coding
PF3D7_0525200	4	1	2.0032	-0.45306	SMC6 structural maintenance of chromosomes protein 6, putative	protein coding
PF3D7_0525300	3	1	0.701114	1.98098	conserved protein, unknown function	protein coding
PF3D7_0525400	3	1	-1.02452	4.28417	7-helix-1 protein	protein coding
PF3D7_0525500	2	1	-1.0365	-1.95355	WD repeat-containing protein, putative	protein coding
PF3D7_0525600	6	1	-4.82853	1.92566	RNA methyltransferase, putative	protein coding
PF3D7_0525700	1	1	1.33692	0.212486	conserved protein, unknown function	protein coding
PF3D7_0525800	14	1	-3.56666	4.92316	IMC1g inner membrane complex protein 1g, putative	protein coding
PF3D7_0526000	1	1	0.543151	0.00162822	RAP protein, putative	protein coding
PF3D7_0526100	4	1	1.88432	-0.685175	conserved Plasmodium membrane protein, unknown function	protein coding
PF3D7_0526200	3	1	0.610374	1.85052	ARFGAP2 ADP-ribosylation factor GTPase-activating protein 2	protein coding
PF3D7_0526300	5	1	-1.47108	-1.65235	WDR55 WD repeat-containing protein 55, putative	protein coding
PF3D7_0526400	4	1	2.37995	0.710225	conserved Plasmodium protein, unknown function	protein coding
PF3D7_0526500	2	1	-0.959757	-2.03488	Suf domain-containing protein, putative	protein coding
PF3D7_0526600	1	1	0.515234	-2.24921	conserved Plasmodium protein, unknown function	protein coding
PF3D7_0526700	1	1	1.17238	-0.66965	conserved protein, unknown function	protein coding
PF3D7_0526800	8	1	3.00707	-1.65269	conserved Plasmodium protein, unknown function	protein coding
PF3D7_0526900	1	1	0.826388	-1.60417	transmembrane emp24 domain-containing protein, putative	protein coding
PF3D7_0527000	4	1	2.21917	-0.266543	MCM3 DNA replication licensing factor MCM3, putative	protein coding
PF3D7_0527100	8	1	4.16157	-1.48962	UBC13 ubiquitin-conjugating enzyme E2 13	protein coding
PF3D7_0527200	7	1	1.6875	-2.74883	USP14 ubiquitin carboxyl-terminal hydrolase 14	protein coding
PF3D7_0527300	1	1	0.960841	-1.76223	METAP1a methionine aminopeptidase 1a, putative	protein coding
PF3D7_0527400	5	1	-1.96811	-1.00212	conserved Plasmodium protein, unknown function	protein coding
PF3D7_0527500	8	1	4.3793	-2.3709	HIP Hsc70-interacting protein	protein coding
PF3D7_0527600	2	1	-1.28411	-2.44787	conserved Plasmodium protein, unknown function	protein coding
PF3D7_0527700	4	1	3.21432	0.629324	tRNA Glutamic acid	tRNA
PF3D7_0527800	12	1	5.29649	-0.779011	tRNA Leucine	tRNA
PF3D7_0527900	1	1	0.334681	-1.58179	DDX41 ATP-dependent RNA helicase DDX41, putative	protein coding
PF3D7_0528000	8	1	3.0704	-1.40042	UMP1 proteasome maturation factor UMP1, putative	protein coding
PF3D7_0528100	2	1	-1.75902	-2.05567	AP-1/2 complex subunit beta, putative	protein coding
PF3D7_0528200	8	1	3.7581	-1.95754	EIF3E eukaryotic translation initiation factor 3 subunit E, putative	protein coding
PF3D7_0528300	9	1	-5.06898	2.50315	conserved protein, unknown function	protein coding
PF3D7_0528400	9	1	-5.82834	1.78849	DHHC7 palmitoyltransferase DHHC7	protein coding
PF3D7_0528500	10	1	1.28641	2.94549	CPalpha F-actin-capping protein subunit alpha, putative	protein coding
PF3D7_0528600	5	1	-0.998312	-0.474847	conserved Plasmodium protein, unknown function	protein coding
PF3D7_0528700	7	1	1.68843	-1.77672	CYP23 peptidyl-prolyl cis-trans isomerase	protein coding
PF3D7_0528800	7	1	1.29972	-2.72494	nuclear GTP-binding protein, putative	protein coding
PF3D7_0528900	3	1	-1.60291	4.25274	conserved protein, unknown function	protein coding
PF3D7_0529000	13	1	-2.84101	-2.51848	TIP T-cell immunomodulatory protein homolog, putative	protein coding
PF3D7_0529100	7	1	2.58317	-1.27518	ATrx2 thioredoxin-like protein, putative	protein coding
PF3D7_0529200	10	1	1.91005	2.623	sugar transporter, putative	protein coding
PF3D7_0529300	5	1	-0.647555	-0.405932	TIC22 apicoplast TIC22 protein	protein coding
PF3D7_0529400	11	1	-0.92555	1.58433	AKIT5 apicomplexan kinetochore protein 5, putative	protein coding
PF3D7_0529500	8	1	3.55165	-1.92937	cell cycle regulator protein, putative	protein coding
PF3D7_0529600	8	1	3.33485	0.289632	tRNA Arginine	tRNA
PF3D7_0529700	1	1	1.5179	-0.222865	heptatricopeptide repeat-containing protein, putative	protein coding
PF3D7_0529800	1	1	1.48078	-0.0867848	conserved Plasmodium protein, unknown function	protein coding
PF3D7_0529900	3	1	0.535987	2.05774	RING zinc finger protein, putative	protein coding
PF3D7_0530000	8	1	3.91974	-1.42528	conserved Plasmodium protein, unknown function	protein coding
PF3D7_0530100	5	1	-1.81646	-0.823323	SYN6 SNARE protein, putative	protein coding
PF3D7_0530200	1	1	1.48648	0.22714	PPT phosphoenolpyruvate/phosphate translocator	protein coding
PF3D7_0530300	3	1	0.862336	2.27247	PIC6 PhIL1-interacting candidate PIC6	protein coding
PF3D7_0530400	1	1	1.05217	-0.639212	conserved Plasmodium protein, unknown function	protein coding
PF3D7_0530600	11	1	-0.939091	1.84361	XAP-5 DNA binding protein, putative	protein coding
PF3D7_0530700	11	1	-1.12442	1.73997	conserved Plasmodium protein, unknown function	protein coding
PF3D7_0530800	3	1	-1.27286	4.40004	CPW-WPC family protein	protein coding
PF3D7_0530900	3	1	-1.58955	3.99818	FRM1 formin 1	protein coding
PF3D7_0531000	5	1	-0.515464	-1.10113	SURF1 domain-containing protein, putative	protein coding
PF3D7_0531100	1	1	0.590817	0.254232	conserved Plasmodium protein, unknown function	protein coding
PF3D7_0531200	8	1	3.27857	-1.41447	ribosomal protein S16, mitochondrial, putative	protein coding
PF3D7_0531300	1	1	0.552438	-1.65735	conserved Plasmodium protein, unknown function	protein coding
PF3D7_0531400	2	1	-0.0855858	-2.64971	G-patch domain-containing protein, putative	protein coding
PF3D7_0531500	1	1	0.98355	-0.519718	non-coding RNA	ncRNA
PF3D7_0531600	9	1	-6.0731	1.76287	18S ribosomal RNA	rRNA
PF3D7_0532000	9	1	-5.97477	2.11112	28S ribosomal RNA	rRNA
PF3D7_0532100	7	1	1.60385	-1.78228	ETRAMP5 early transcribed membrane protein 5	protein coding
PF3D7_0532300	11	1	0.536961	0.70667	Plasmodium exported protein (PHISTb), unknown function	protein coding
PF3D7_0601400	11	1	0.034533	1.45364	VAR erythrocyte membrane protein 1 (PfEMP1), pseudogene	pseudogene
PF3D7_0601500	7	1	2.39234	-1.49472	MEC domain-containing protein	protein coding
PF3D7_0601600	8	1	3.42066	-1.45283	tetratricopeptide repeat protein, putative	protein coding
PF3D7_0601700	10	1	1.19137	1.64814	Plasmodium exported protein (PHISTa), unknown function, pseudogene	pseudogene
PF3D7_0601900	1	1	0.759652	-1.66778	conserved Plasmodium protein, unknown function	protein coding
PF3D7_0602000	3	1	0.264016	1.80009	zinc finger protein, putative	protein coding
PF3D7_0602100	2	1	-1.11597	-2.97375	MTR4 ATP-dependent RNA helicase MTR4	protein coding
PF3D7_0602200	7	1	1.52825	-2.04573	MYND-type zinc finger protein, putative	protein coding
PF3D7_0602300	4	1	2.08767	0.549704	PALM liver merozoite formation protein, putative	protein coding
PF3D7_0602400	1	1	0.512074	-1.0034	EF-G elongation factor G	protein coding
PF3D7_0602500	1	1	1.34679	-0.646435	geranylgeranyl transferase type-2 subunit beta, putative	protein coding
PF3D7_0602600	2	1	0.262526	-2.92504	SAC3 domain-containing protein, putative	protein coding
PF3D7_0602700	3	1	-0.52119	2.28458	conserved Plasmodium protein, unknown function	protein coding
PF3D7_0602800	1	1	0.973787	-0.922662	JmjC2 JmjC domain-containing protein 2, putative	protein coding
PF3D7_0602900	5	1	-1.57278	-0.575228	conserved Plasmodium protein, unknown function	protein coding
PF3D7_0603000	8	1	3.16961	-1.70484	SDE2 domain-containing protein, putative	protein coding
PF3D7_0603100	3	1	-1.01987	4.14733	RNA-binding protein, putative	protein coding
PF3D7_0603200	8	1	3.2878	-1.10851	BCS1 mitochondrial chaperone BCS1, putative	protein coding
PF3D7_0603300	1	1	1.1692	-2.15429	DHODH dihydroorotate dehydrogenase	protein coding
PF3D7_0603400	2	1	-1.59734	-2.2343	TEX1 trophozoite exported protein 1	protein coding
PF3D7_0603500	1	1	0.383828	-0.700547	CAX cation/H+ antiporter	protein coding
PF3D7_0603600	1	1	0.486819	0.0222684	male development protein MD4, putative	protein coding
PF3D7_0603700	10	1	1.96307	2.64351	mFRS phenylalanine--tRNA ligase	protein coding
PF3D7_0603800	10	1	1.22243	2.82705	CEP76 centrosomal protein CEP76, putative	protein coding
PF3D7_0603900	4	1	1.1731	0.9725	conserved Plasmodium protein, unknown function	protein coding
PF3D7_0604000	1	1	0.968021	-0.29079	conserved Plasmodium protein, unknown function	protein coding
PF3D7_0604100	10	1	1.22109	3.02943	SIP2 SPE2-interacting protein	protein coding
PF3D7_0604200	5	1	-1.19971	-1.44269	ribosomal protein L41, mitochondrial, putative	protein coding
PF3D7_0604300	11	1	-1.14771	1.04123	conserved Plasmodium protein, unknown function	protein coding
PF3D7_0604400	3	1	-1.32731	4.4142	conserved protein, unknown function	protein coding
PF3D7_0604500	2	1	-0.264733	-3.24048	GYF domain-containing protein, putative	protein coding
PF3D7_0604600	11	1	-2.05097	1.96568	DNA helicase, putative	protein coding
PF3D7_0604700	4	1	2.89362	-0.318825	GILP glyoxalase I-like protein GILP	protein coding
PF3D7_0604800	5	1	-0.411358	-0.963126	RAP protein, putative	protein coding
PF3D7_0604900	6	1	-3.11684	2.07091	conserved Plasmodium protein, unknown function	protein coding
PF3D7_0605000	9	1	-5.1084	2.4896	50S ribosomal protein L24, putative	protein coding
PF3D7_0605100	7	1	1.7026	-1.46288	KH1 KH domain-containing protein, putative	protein coding
PF3D7_0605200	4	1	2.85298	-0.0603551	acylphosphatase, putative	protein coding
PF3D7_0605300	4	1	2.78275	-0.0300128	ARK1 aurora-related kinase 1	protein coding
PF3D7_0605400	5	1	-0.119317	-0.481836	calcium-binding protein, putative	protein coding
PF3D7_0605500	11	1	-0.366851	1.58673	cyclin dependent kinase binding protein, putative	protein coding
PF3D7_0605600	9	1	-5.74902	2.55279	nucleoside diphosphate kinase, putative	protein coding
PF3D7_0605700	6	1	-4.34586	3.41068	conserved Plasmodium protein, unknown function	protein coding
PF3D7_0605800	1	1	1.32717	-1.14537	RAD50 DNA repair protein RAD50, putative	protein coding
PF3D7_0605900	10	1	1.8628	1.92008	elongation of fatty acids protein, putative	protein coding
PF3D7_0606000	13	1	-2.44095	-2.55602	KIC1 Kelch13 interaction candidate KIC1	protein coding
PF3D7_0606100	2	1	-0.447396	-2.80957	RNA-binding protein, putative	protein coding
PF3D7_0606200	1	1	0.266768	0.3107	PEX4 ubiquitin-conjugating enzyme E2 PEX4, putative	protein coding
PF3D7_0606300	10	1	1.74343	2.92157	conserved Plasmodium protein, unknown function	protein coding
PF3D7_0606400	9	1	-5.36935	1.89418	conserved Plasmodium protein, unknown function	protein coding
PF3D7_0606500	1	1	0.253537	-2.24505	PTB polypyrimidine tract-binding protein, putative	protein coding
PF3D7_0606600	9	1	-5.74172	2.17132	WD repeat-containing protein, putative	protein coding
PF3D7_0606700	11	1	-1.45039	1.31885	coatomer alpha subunit, putative	protein coding
PF3D7_0606800	15	2	2.83814	2.0491	VFT1 VFT protein	protein coding
PF3D7_0606900	7	1	2.04052	-1.36957	GLP2 glutaredoxin-like protein	protein coding
PF3D7_0607000	7	1	1.59326	-2.92726	translation initiation factor IF-2, putative	protein coding
PF3D7_0607100	11	1	0.180866	0.723758	MYND-type zinc finger protein, putative	protein coding
PF3D7_0607200	3	1	-0.200655	3.17228	RING zinc finger protein, putative	protein coding
PF3D7_0607300	8	1	3.60473	-0.604056	UROD uroporphyrinogen III decarboxylase	protein coding
PF3D7_0607400	5	1	-0.635971	-1.85441	G-protein associated signal transduction protein, putative	protein coding
PF3D7_0607500	1	1	1.06045	-1.05623	COQ2 para-hydroxybenzoate--polyprenyltransferase, putative	protein coding
PF3D7_0607600	10	1	1.71976	1.3921	SAS6 spindle assembly abnormal protein 6, putative	protein coding
PF3D7_0607700	3	1	-1.37636	3.32194	conserved Plasmodium protein, unknown function	protein coding
PF3D7_0607800	6	1	-3.46563	2.99946	GTP-binding protein, putative	protein coding
PF3D7_0607900	6	1	-4.96702	3.24176	conserved Plasmodium protein, unknown function	protein coding
PF3D7_0608000	2	1	-1.42606	-1.94103	DPH7 diphthine methyltransferase, putative	protein coding
PF3D7_0608100	6	1	-3.33177	2.53218	conserved Plasmodium protein, unknown function	protein coding
PF3D7_0608200	5	1	-1.22977	-0.740347	conserved Plasmodium protein, unknown function	protein coding
PF3D7_0608300	13	1	-2.56564	-2.67801	heptatricopeptide repeat-containing protein, putative	protein coding
PF3D7_0608310	7	1	1.39733	-2.66477	SAM50 sorting assembly machinery 50 kDa subunit, putative	protein coding
PF3D7_0608400	3	1	-0.491793	3.4316	C4AP4 respiratory chain complex 4 associated protein 4	protein coding
PF3D7_0608500	8	1	3.46684	-1.21078	proteasome subunit alpha type-2, putative	protein coding
PF3D7_0608600	4	1	1.97466	1.00852	conserved Plasmodium protein, unknown function	protein coding
PF3D7_0608700	7	1	2.77773	-2.11979	CCT6 T-complex protein 1 subunit zeta	protein coding
PF3D7_0608800	3	1	-1.6351	4.04019	OAT ornithine aminotransferase	protein coding
PF3D7_0608900	1	1	1.55445	-0.32591	conserved Plasmodium protein, unknown function	protein coding
PF3D7_0609000	2	1	-0.0361594	-3.22822	NUP637 nucleoporin NUP637, putative	protein coding
PF3D7_0609100	3	1	-0.973436	3.69115	ZIP1 zinc transporter ZIP1, putative	protein coding
PF3D7_0609200	5	1	-1.06872	-0.281065	citrate synthase-like protein, putative	protein coding
PF3D7_0609300	3	1	-1.16134	3.92939	conserved Plasmodium protein, unknown function	protein coding
PF3D7_0609400	12	1	5.81098	-1.46299	CLS mitochondrial cardiolipin synthase, putative	protein coding
PF3D7_0609500	2	1	-0.0841404	-2.30464	conserved Plasmodium protein, unknown function	protein coding
PF3D7_0609600	6	1	-4.62017	3.11873	conserved Plasmodium protein, unknown function	protein coding
PF3D7_0609700	6	1	-4.61011	2.38797	KIC6 Kelch13 interaction candidate KIC6	protein coding
PF3D7_0609800	10	1	1.49949	2.39785	DHHC2 palmitoyltransferase DHHC2, putative	protein coding
PF3D7_0609900	2	1	-0.926828	-1.98142	tetratricopeptide repeat protein, putative	protein coding
PF3D7_0610000	3	1	0.206333	2.33598	ribosomal protein L19, mitochondrial, putative	protein coding
PF3D7_0610100	2	1	0.0834266	-2.47106	SLU7 pre-mRNA-splicing factor SLU7, putative	protein coding
PF3D7_0610200	2	1	0.278806	-2.4255	RBM25 RNA-binding protein 25, putative	protein coding
PF3D7_0610300	3	1	-2.22202	3.47137	non-coding RNA	ncRNA
PF3D7_0610400	12	1	5.45546	-2.03985	H3 histone H3	protein coding
PF3D7_0610500	8	1	3.38543	-1.31442	peptidyl-tRNA hydrolase PTRHD1, putative	protein coding
PF3D7_0610600	4	1	1.88755	0.0454207	CDPK2 calcium-dependent protein kinase 2	protein coding
PF3D7_0610700	8	1	3.62241	-0.955156	conserved Plasmodium protein, unknown function	protein coding
PF3D7_0610800	7	1	0.560581	-2.92778	TK transketolase	protein coding
PF3D7_0610900	2	1	-2.21995	-2.94974	SPT5 transcription elongation factor SPT5, putative	protein coding
PF3D7_0611000	4	1	2.69102	0.754432	SNARE associated Golgi protein, putative	protein coding
PF3D7_0611100	4	1	1.76009	0.749045	SDH3 succinate dehydrogenase subunit 3, putative	protein coding
PF3D7_0611200	1	1	1.68946	-0.661394	AP2-EXP2 AP2 domain transcription factor AP2-EXP2	protein coding
PF3D7_0611300	8	1	3.50918	-0.522024	ATPTG2 ATP synthase-associated protein, putative	protein coding
PF3D7_0611400	2	1	-1.52914	-2.64569	SWIB SWI/SNF-related matrix-associated actin-dependent regulator of chromatin	protein coding
PF3D7_0611500	10	1	1.54074	3.14961	EF hand domain-containing protein, putative	protein coding
PF3D7_0611600	10	1	1.26851	2.80682	BTP1 basal complex transmembrane protein 1	protein coding
PF3D7_0611700	8	1	3.67779	-2.31132	RPL39 60S ribosomal protein L39	protein coding
PF3D7_0611800	3	1	-0.437479	2.36123	conserved Plasmodium protein, unknown function	protein coding
PF3D7_0611900	4	1	2.35699	-0.812761	lsm12, putative	protein coding
PF3D7_0612000	3	1	-1.40461	4.00189	conserved Plasmodium protein, unknown function	protein coding
PF3D7_0612100	7	1	2.45581	-2.51084	EIF3L eukaryotic translation initiation factor 3 subunit L, putative	protein coding
PF3D7_0612200	3	1	-1.02246	3.86216	LRR6 leucine-rich repeat protein	protein coding
PF3D7_0612300	5	1	-0.932936	-0.32243	TMEM234 transmembrane protein 234, putative	protein coding
PF3D7_0612400	3	1	-0.26896	2.69929	peptidyl-tRNA hydrolase, putative	protein coding
PF3D7_0612600	5	1	-0.593797	-1.54297	NCS6 cytoplasmic tRNA 2-thiolation protein 1, putative	protein coding
PF3D7_0612700	3	1	-0.66557	3.5534	P12 6-cysteine protein P12	protein coding
PF3D7_0612800	10	1	1.52713	2.40522	P12p 6-cysteine protein P12p	protein coding
PF3D7_0612900	7	1	1.25857	-2.56625	NOG1 nucleolar GTP-binding protein 1, putative	protein coding
PF3D7_0613000	8	1	3.58111	-1.25325	conserved Plasmodium protein, unknown function	protein coding
PF3D7_0613100	8	1	3.60924	-1.73294	conserved Plasmodium protein, unknown function	protein coding
PF3D7_0613200	4	1	2.808	0.435971	conserved Plasmodium protein, unknown function	protein coding
PF3D7_0613300	6	1	-5.10001	3.1818	ROP14 rhoptry protein ROP14	protein coding
PF3D7_0613400	4	1	2.77824	0.230659	RPL18 50S ribosomal protein L18, apicoplast, putative	protein coding
PF3D7_0613500	2	1	-1.67225	-2.6089	AP-3 complex subunit beta, putative	protein coding
PF3D7_0613600	1	1	0.535488	0.283503	conserved Plasmodium protein, unknown function	protein coding
PF3D7_0613700	3	1	-1.49337	3.80656	syntaxin-binding protein, putative	protein coding
PF3D7_0613800	1	1	0.183099	0.00258809	ApiAP2 AP2 domain transcription factor, putative	protein coding
PF3D7_0613900	6	1	-3.94904	3.19554	MyoE myosin E, putative	protein coding
PF3D7_0614000	6	1	-4.7797	1.77946	thiamine-phosphate synthase, putative	protein coding
PF3D7_0614100	10	1	1.09098	2.33357	filamin domain-containing protein, putative	protein coding
PF3D7_0614200	13	1	-1.87153	-1.7758	NAR1 cytosolic Fe-S cluster assembly factor NAR1, putative	protein coding
PF3D7_0614300	2	1	-2.18769	-2.39895	MFR1 major facilitator superfamily-related transporter, putative	protein coding
PF3D7_0614400	9	1	-5.97042	2.17525	CWF7 pre-mRNA-splicing factor CWF7, putative	protein coding
PF3D7_0614500	12	1	5.09817	-2.5088	RPL19 60S ribosomal protein L19	protein coding
PF3D7_0614600	10	1	1.14516	1.4583	conserved Plasmodium protein, unknown function	protein coding
PF3D7_0614700	1	1	0.526225	0.150599	F-box protein FBXO6, putative	protein coding
PF3D7_0614800	5	1	-0.531237	-0.389336	NTHL1 endonuclease III-like protein 1, putative	protein coding
PF3D7_0614900	9	1	-5.74948	2.45669	conserved Plasmodium membrane protein, unknown function	protein coding
PF3D7_0615000	9	1	-5.68105	1.29147	conserved Plasmodium protein, unknown function	protein coding
PF3D7_0615100	3	1	0.0714837	1.71933	ENR enoyl-acyl carrier reductase	protein coding
PF3D7_0615200	15	2	2.81742	2.08006	conserved protein, unknown function	protein coding
PF3D7_0615300	3	1	-0.746226	3.47426	GWT1 GPI-anchored wall transfer protein 1, putative	protein coding
PF3D7_0615400	9	1	-5.69876	2.00724	ribonuclease, putative	protein coding
PF3D7_0615500	6	1	-2.93679	2.64024	CRK5 cdc2-related protein kinase 5	protein coding
PF3D7_0615600	2	1	-1.60687	-2.42197	zinc finger protein, putative	protein coding
PF3D7_0615700	7	1	1.90843	-1.98879	ALYREF THO complex subunit 4, putative	protein coding
PF3D7_0615800	1	1	1.3478	0.181806	COG4 conserved oligomeric Golgi complex subunit 4, putative	protein coding
PF3D7_0615900	1	1	1.15053	-1.15661	protein phosphatase, putative	protein coding
PF3D7_0616000	2	1	-0.532486	-2.27556	PDXK pyridoxal kinase	protein coding
PF3D7_0616100	5	1	-1.78283	-1.14315	conserved Plasmodium protein, unknown function	protein coding
PF3D7_0616200	3	1	-2.74525	3.57908	NDC80 kinetochore protein NDC80	protein coding
PF3D7_0616300	2	1	-0.181033	-2.34703	conserved Plasmodium protein, unknown function	protein coding
PF3D7_0616400	2	1	-0.888201	-2.22001	conserved Plasmodium protein, unknown function	protein coding
PF3D7_0616500	3	1	-2.0567	4.48099	TLP TRAP-like protein	protein coding
PF3D7_0616600	3	1	-0.852696	3.91062	conserved protein, unknown function	protein coding
PF3D7_0616700	1	1	0.733641	-0.732055	ras GTPAse, putative	protein coding
PF3D7_0616800	4	1	2.07249	-0.965612	MQO malate:quinone oxidoreductase	protein coding
PF3D7_0616900	9	1	-5.8856	1.93614	conserved Plasmodium protein, unknown function	protein coding
PF3D7_0617000	7	1	1.98787	-2.16829	TOM40 mitochondrial import receptor subunit TOM40, putative	protein coding
PF3D7_0617100	2	1	-2.00151	-2.79373	AP-2 complex subunit alpha, putative	protein coding
PF3D7_0617200	7	1	2.41192	-2.50336	BFR1 domain-containing protein, putative	protein coding
PF3D7_0617300	4	1	1.18081	0.966032	RNA-binding protein, putative	protein coding
PF3D7_0617400	5	1	-1.64805	-1.59027	VAR erythrocyte membrane protein 1, PfEMP1	protein coding
PF3D7_0617600	1	1	0.88271	-0.0898103	PIR protein	protein coding
PF3D7_0617800	12	1	5.5832	-2.02961	H2A histone H2A	protein coding
PF3D7_0617900	12	1	5.59875	-2.05848	H3.3 histone H3 variant	protein coding
PF3D7_0618000	10	1	1.79846	2.40534	conserved Plasmodium membrane protein, unknown function	protein coding
PF3D7_0618100	9	1	-5.76857	1.79555	conserved Plasmodium protein, unknown function	protein coding
PF3D7_0618200	5	1	-0.718288	-1.53856	conserved protein, unknown function	protein coding
PF3D7_0618300	12	1	5.20437	-2.57672	60S ribosomal protein L27a, putative	protein coding
PF3D7_0618400	13	1	-2.776	-2.70128	LMBR1 domain-containing protein, putative	protein coding
PF3D7_0618500	4	1	2.70322	0.660117	MDH malate dehydrogenase	protein coding
PF3D7_0618600	1	1	1.76042	-0.492332	ROM10 rhomboid protease ROM10	protein coding
PF3D7_0618700	1	1	1.59053	-1.11045	trafficking protein particle complex subunit 6A, putative	protein coding
PF3D7_0618800	9	1	-5.58969	1.58048	heptatricopeptide repeat-containing protein, putative	protein coding
PF3D7_0618900	3	1	-1.07828	4.32533	GPI1 phosphatidylinositol N-acetylglucosaminyltransferase subunit GPI1	protein coding
PF3D7_0619000	11	1	-1.32418	1.31414	FPL domain-containing protein, putative	protein coding
PF3D7_0619100	5	1	-0.491438	-1.77766	conserved Plasmodium protein, unknown function	protein coding
PF3D7_0619200	2	1	-1.7683	-3.07544	conserved Plasmodium protein, unknown function	protein coding
PF3D7_0619300	2	1	-0.224158	-2.3786	conserved Plasmodium protein, unknown function	protein coding
PF3D7_0619400	8	1	3.51942	-2.3896	cell division cycle protein 48 homologue, putative	protein coding
PF3D7_0619500	1	1	0.999851	-1.01137	ACS12 acyl-CoA synthetase	protein coding
PF3D7_0619600	4	1	1.86332	-0.683166	conserved Plasmodium protein, unknown function	protein coding
PF3D7_0619700	1	1	1.04728	0.115542	F-box protein FBXO1, putative	protein coding
PF3D7_0619800	2	1	-0.281539	-2.25307	WD repeat-containing protein, putative	protein coding
PF3D7_0619900	7	1	0.730737	-2.93044	SF3A2 splicing factor 3A subunit 2, putative	protein coding
PF3D7_0620000	9	1	-6.07754	1.8032	PIMMS43 ookinete surface-associated protein 8, putative	protein coding
PF3D7_0620100	2	1	-1.32599	-3.54666	ATPTG12 ATP synthase-associated protein, putative	protein coding
PF3D7_0620200	10	1	1.06836	1.46661	conserved Plasmodium protein, unknown function	protein coding
PF3D7_0620300	11	1	-0.744761	1.75118	conserved Plasmodium protein, unknown function	protein coding
PF3D7_0620400	4	1	1.76973	0.111382	MSP10 merozoite surface protein 10	protein coding
PF3D7_0620500	2	1	-0.607947	-2.35762	cleavage stimulation factor subunit 1, putative	protein coding
PF3D7_0620600	1	1	1.59882	-0.998712	conserved Plasmodium protein, unknown function	protein coding
PF3D7_0620700	3	1	-1.46134	2.78525	DnaJ protein, putative	protein coding
PF3D7_0620800	8	1	2.94566	-1.40999	tRNA Alanine	tRNA
PF3D7_0620900	4	1	1.82412	0.537197	tRNA Leucine	tRNA
PF3D7_0621000	5	1	-0.065575	-1.65962	conserved Plasmodium protein, unknown function	protein coding
PF3D7_0621100	10	1	2.02893	1.86354	tetratricopeptide repeat protein, putative	protein coding
PF3D7_0621200	1	1	1.33355	-1.60332	PDX1 pyridoxine biosynthesis protein PDX1	protein coding
PF3D7_0621300	7	1	2.5826	-1.49105	PUF3 mRNA-binding protein PUF3	protein coding
PF3D7_0621400	3	1	-1.43373	3.22158	ALV7 inner membrane complex protein 1j, putative	protein coding
PF3D7_0621500	7	1	2.2959	-2.30639	RPP1 ribonuclease P/MRP protein subunit RPP1, putative	protein coding
PF3D7_0621600	12	1	5.09768	-0.851282	tRNA Serine	tRNA
PF3D7_0621700	2	1	-1.8095	-3.44744	RAP protein, putative	protein coding
PF3D7_0621800	8	1	3.75077	-2.03154	nascent polypeptide-associated complex subunit alpha, putative	protein coding
PF3D7_0621900	5	1	-0.849308	-1.60255	SRP68 signal recognition particle subunit SRP68, putative	protein coding
PF3D7_0622000	1	1	1.53531	-0.877429	conserved Plasmodium protein, unknown function	protein coding
PF3D7_0622100	10	1	1.63046	2.64772	conserved Plasmodium protein, unknown function	protein coding
PF3D7_0622200	2	1	-0.229631	-2.86543	MIAB tRNA-2-methylthio-N(6)-dimethylallyladenosine synthase	protein coding
PF3D7_0622300	4	1	2.63407	0.393357	vacuolar transporter chaperone, putative	protein coding
PF3D7_0622400	4	1	2.72401	-0.600898	conserved protein, unknown function	protein coding
PF3D7_0622500	6	1	-4.16485	2.40302	RNA methyltransferase, putative	protein coding
PF3D7_0622600	8	1	3.88636	-0.895505	QCR9 cytochrome b-c1 complex subunit 9, putative	protein coding
PF3D7_0622700	1	1	0.998768	0.241483	conserved Plasmodium membrane protein, unknown function	protein coding
PF3D7_0622800	1	1	0.172542	0.0311907	leucine--tRNA ligase, putative	protein coding
PF3D7_0622900	6	1	-4.03549	3.56798	AP2Tel AP2 domain transcription factor AP2Tel	protein coding
PF3D7_0623000	2	1	-0.796332	-1.97846	CS chorismate synthase	protein coding
PF3D7_0623100	6	1	-4.77779	1.71863	NAB2 nuclear polyadenylated RNA-binding protein NAB2, putative	protein coding
PF3D7_0623200	2	1	-1.27092	-2.85784	FNR ferredoxin--NADP reductase	protein coding
PF3D7_0623300	4	1	1.37799	0.836138	EGF-like membrane protein, putative	protein coding
PF3D7_0623400	6	1	-3.96285	3.22224	Mei2 MEI2-like RNA-binding protein	protein coding
PF3D7_0623500	6	1	-4.52243	2.99922	SOD2 superoxide dismutase [Fe]	protein coding
PF3D7_0623600	2	1	-0.530121	-3.15249	splicing factor-like protein 1, putative	protein coding
PF3D7_0623700	3	1	-0.698957	3.67507	SUV3 ATP-dependent RNA helicase SUV3, putative	protein coding
PF3D7_0623800	9	1	-5.51684	1.08195	TKL4 tyrosine kinase-like protein, putative	protein coding
PF3D7_0623900	6	1	-3.31088	3.45378	ribonuclease H2 subunit A, putative	protein coding
PF3D7_0624000	7	1	2.58094	-2.00697	HK hexokinase	protein coding
PF3D7_0624100	6	1	-3.11075	2.53432	conserved protein, unknown function	protein coding
PF3D7_0624200	9	1	-5.62374	2.52432	SURP domain-containing protein, putative	protein coding
PF3D7_0624300	6	1	-3.3975	3.78428	CPW-WPC family protein	protein coding
PF3D7_0624400	1	1	0.951961	-0.900509	conserved protein, unknown function	protein coding
PF3D7_0624500	8	1	2.85187	-1.38913	APC11 anaphase-promoting complex subunit 11, putative	protein coding
PF3D7_0624600	2	1	-1.84039	-3.03975	ISWI ISWI chromatin-remodeling complex ATPase	protein coding
PF3D7_0624700	4	1	2.66983	0.664575	PIGL N-acetylglucosaminyl-phosphatidylinositol de-N-acetylase, putative	protein coding
PF3D7_0624900	3	1	0.33139	1.50254	GAS8-like protein, putative	protein coding
PF3D7_0625000	4	1	1.9378	1.08163	SMS1 sphingomyelin synthase 1, putative	protein coding
PF3D7_0625200	1	1	0.0497829	-1.15693	conserved Plasmodium protein, unknown function	protein coding
PF3D7_0625300	4	1	2.04438	0.118486	MtDNAP mitochondrial DNA polymerase	protein coding
PF3D7_0625400	13	1	-2.35868	-1.70679	conserved Plasmodium protein, unknown function	protein coding
PF3D7_0625500	4	1	2.73065	-0.777246	conserved Plasmodium membrane protein, unknown function	protein coding
PF3D7_0625600	2	1	-0.387319	-2.42708	PAP poly(A) polymerase PAP, putative	protein coding
PF3D7_0625700	8	1	3.67116	-0.857171	conserved protein, unknown function	protein coding
PF3D7_0625800	5	1	-1.54333	-0.608721	conserved Plasmodium protein, unknown function	protein coding
PF3D7_0625900	9	1	-5.78988	1.9587	conserved Plasmodium protein, unknown function	protein coding
PF3D7_0626000	1	1	0.337752	-1.15402	conserved Plasmodium protein, unknown function	protein coding
PF3D7_0626100	1	1	1.4216	0.084507	oxidoreductase, short-chain dehydrogenase family, putative	protein coding
PF3D7_0626200	1	1	0.544881	-2.26326	conserved Plasmodium protein, unknown function	protein coding
PF3D7_0626300	1	1	1.17572	-1.07098	FabB/FabF 3-oxoacyl-acyl-carrier protein synthase I/II	protein coding
PF3D7_0626400	3	1	-0.0304861	2.37404	CRAL/TRIO domain-containing protein, putative	protein coding
PF3D7_0626500	4	1	1.87772	0.866269	CEP135 centrosomal protein CEP135, putative	protein coding
PF3D7_0626600	1	1	1.87581	-0.917891	conserved Plasmodium protein, unknown function	protein coding
PF3D7_0626700	7	1	2.60671	-1.53086	ATPase	protein coding
PF3D7_0626800	8	1	3.69883	-2.07193	PyrK pyruvate kinase	protein coding
PF3D7_0626900	4	1	2.80344	-0.467432	ribosomal protein L46, mitochondrial, putative	protein coding
PF3D7_0627000	4	1	2.26683	0.589736	conserved Plasmodium protein, unknown function	protein coding
PF3D7_0627100	2	1	-1.82842	-2.95609	ankyrin-repeat protein, putative	protein coding
PF3D7_0627200	15	2	2.85811	2.01989	PLC5 myosin light chain, putative	protein coding
PF3D7_0627300	3	1	-0.276504	2.65415	RNF5 E3 ubiquitin-protein ligase RNF5, putative	protein coding
PF3D7_0627400	4	1	2.06966	-0.807115	TIM22 mitochondrial import inner membrane translocase subunit TIM22, putative	protein coding
PF3D7_0627500	12	1	4.93434	-1.95903	DJ1 protein DJ-1	protein coding
PF3D7_0627600	4	1	3.01458	0.280106	conserved Plasmodium protein, unknown function	protein coding
PF3D7_0627700	7	1	0.492434	-3.1587	transportin	protein coding
PF3D7_0627800	2	1	-1.77944	-3.05612	ACAS acetyl-CoA synthetase	protein coding
PF3D7_0627900	7	1	2.26632	-1.5328	POP4 ribonuclease P protein subunit p29, putative	protein coding
PF3D7_0628000	1	1	1.17108	-0.472011	PTPS 6-pyruvoyltetrahydropterin synthase	protein coding
PF3D7_0628100	6	1	-4.4113	3.35167	HECT1 HECT domain-containing protein 1, putative	protein coding
PF3D7_0628200	2	1	-1.9324	-3.01295	PK4 eukaryotic translation initiation factor 2-alpha kinase	protein coding
PF3D7_0628300	4	1	3.08164	-0.0355493	CEPT choline/ethanolaminephosphotransferase, putative	protein coding
PF3D7_0628500	1	1	0.619959	-1.76863	conserved Plasmodium protein, unknown function	protein coding
PF3D7_0628600	11	1	-0.890255	0.82631	DNA methyltransferase 1-associated protein 1, putative	protein coding
PF3D7_0628700	11	1	0.0104624	1.1219	conserved Plasmodium protein, unknown function	protein coding
PF3D7_0628800	7	1	1.99385	-1.29545	GATB glutamyl-tRNA(Gln) amidotransferase subunit B	protein coding
PF3D7_0628900	10	1	2.37991	1.43754	RAP protein, putative	protein coding
PF3D7_0629000	1	1	0.354927	-0.788696	GNA1 glucosamine 6-phosphate N-acetyltransferase	protein coding
PF3D7_0629100	2	1	-2.24717	-2.96765	NAPRT nicotinate phosphoribosyltransferase, putative	protein coding
PF3D7_0629200	6	1	-4.42106	1.69019	DnaJ protein, putative	protein coding
PF3D7_0629300	11	1	-0.32559	1.21468	PL phosphatidylcholine-sterol acyltransferase, putative	protein coding
PF3D7_0629400	8	1	3.01878	-1.30522	PABP3 polyadenylate-binding protein 3, putative	protein coding
PF3D7_0629500	5	1	-1.11389	-1.57902	AAT1 amino acid transporter AAT1	protein coding
PF3D7_0629600	7	1	1.83753	-2.15138	ribosomal RNA-processing protein 7, putative	protein coding
PF3D7_0629700	9	1	-5.40402	0.934302	SET1 SET domain protein, putative	protein coding
PF3D7_0629800	1	1	1.27295	-1.74602	cullin-2, putative	protein coding
PF3D7_0629900	5	1	-1.26412	-1.69751	CRAL/TRIO domain-containing protein, putative	protein coding
PF3D7_0630100	3	1	-2.47406	3.84538	alpha/beta hydrolase, putative	protein coding
PF3D7_0630300	4	1	2.87631	-0.2736	DNA polymerase epsilon catalytic subunit A, putative	protein coding
PF3D7_0630400	10	1	1.2948	2.94049	conserved Plasmodium protein, unknown function	protein coding
PF3D7_0630500	7	1	1.56254	-1.79922	YTM1 ribosome biogenesis protein YTM1, putative	protein coding
PF3D7_0630600	3	1	-0.0616282	2.21652	deubiquitinating enzyme MINDY, putative	protein coding
PF3D7_0630700	5	1	-1.04305	-0.27308	bifunctional methylenetetrahydrofolate dehydrogenase/cyclohydrolase, putative	protein coding
PF3D7_0630800	3	1	-2.43016	3.40541	TPH domain-containing protein, putative	protein coding
PF3D7_0630900	2	1	-1.1833	-2.43111	HAS1 ATP-dependent RNA helicase HAS1	protein coding
PF3D7_0631000	8	1	3.41408	-1.39403	tetratricopeptide repeat protein, putative	protein coding
PF3D7_0631100	4	1	2.02963	0.470847	MEC domain-containing protein	protein coding
PF3D7_0631200	4	1	2.34862	0.607401	VAR erythrocyte membrane protein 1 (PfEMP1), pseudogene	pseudogene
PF3D7_0632500	11	1	-0.565738	0.816724	VAR erythrocyte membrane protein 1, PfEMP1	protein coding
PF3D7_0701900	11	1	-0.643432	0.971729	Plasmodium exported protein, unknown function	protein coding
PF3D7_0702400	5	1	-2.00485	-0.933595	SEMP1 small exported membrane protein 1	protein coding
PF3D7_0702500	5	1	-1.70977	-0.664862	Plasmodium exported protein, unknown function	protein coding
PF3D7_0702600	9	1	-6.0018	1.77521	chitinase, fragment	protein coding
PF3D7_0702700	4	1	2.44563	-0.587147	tRNA Alanine	tRNA
PF3D7_0702900	7	1	1.90685	-2.07781	centrin, putative	protein coding
PF3D7_0703000	11	1	-1.00265	1.42234	conserved Plasmodium protein, unknown function	protein coding
PF3D7_0703100	5	1	-0.554558	-1.81931	CIA2 cytosolic iron-sulfur assembly component 2, putative	protein coding
PF3D7_0703200	6	1	-3.06692	1.8864	conserved Plasmodium protein, unknown function	protein coding
PF3D7_0703300	1	1	1.16287	-1.85348	conserved Plasmodium protein, unknown function	protein coding
PF3D7_0703400	1	1	0.511536	-0.791889	conserved Plasmodium protein, unknown function	protein coding
PF3D7_0703500	2	1	-0.225605	-3.32855	erythrocyte membrane-associated antigen	protein coding
PF3D7_0703600	10	1	1.1194	2.58233	conserved protein, unknown function	protein coding
PF3D7_0703700	5	1	-1.41243	-1.00529	conserved protein, unknown function	protein coding
PF3D7_0703800	5	1	-0.197573	-0.288402	conserved Plasmodium protein, unknown function	protein coding
PF3D7_0703900	2	1	0.0574352	-3.19205	conserved Plasmodium membrane protein, unknown function	protein coding
PF3D7_0704000	2	1	-0.755701	-2.39619	conserved Plasmodium membrane protein, unknown function	protein coding
PF3D7_0704100	3	1	-1.19293	3.07842	BTP2 basal complex transmembrane protein 2	protein coding
PF3D7_0704200	6	1	-4.35807	2.862	NSUN1 RNA cytosine C(5)-methyltransferase, putative	protein coding
PF3D7_0704300	4	1	2.11965	0.349319	BLEB basolateral expansion boundary protein BLEB	protein coding
PF3D7_0704400	5	1	-0.951111	-1.56222	phosphoinositide-binding protein, putative	protein coding
PF3D7_0704500	10	1	1.80237	2.48458	serine/threonine protein kinase, putative	protein coding
PF3D7_0704600	9	1	-5.54621	1.09401	UT HECT-type E3 ubiquitin ligase UT	protein coding
PF3D7_0704700	9	1	-5.26612	1.23679	PPAT phosphopantetheine adenylyltransferase, putative	protein coding
PF3D7_0704800	3	1	-1.59967	4.02712	PPM12 protein phosphatase PPM12, putative	protein coding
PF3D7_0704900	13	1	-2.35243	-1.49857	RF2 peptide chain release factor 2	protein coding
PF3D7_0705000	1	1	0.435302	-1.91509	mRNA cap guanine-N7 methyltransferase, putative	protein coding
PF3D7_0705100	3	1	-0.937881	3.70348	conserved Plasmodium protein, unknown function	protein coding
PF3D7_0705200	1	1	0.168512	-0.271753	conserved Plasmodium protein, unknown function	protein coding
PF3D7_0705300	3	1	0.700024	1.91721	ORC2 origin recognition complex subunit 2	protein coding
PF3D7_0705400	7	1	2.54513	-1.47247	MCM7 DNA replication licensing factor MCM7	protein coding
PF3D7_0705500	13	1	-2.76978	-2.51255	inositol-phosphate phosphatase, putative	protein coding
PF3D7_0705600	4	1	2.05968	-0.850625	RNA helicase, putative	protein coding
PF3D7_0705700	7	1	2.86194	-2.24294	40S ribosomal protein S29, putative	protein coding
PF3D7_0705800	3	1	-1.4105	4.33097	CRISP cysteine-rich secretory protein	protein coding
PF3D7_0705900	8	1	4.02923	-0.956261	ATP synthase subunit C, putative	protein coding
PF3D7_0706000	7	1	1.22861	-2.95104	importin-7, putative	protein coding
PF3D7_0706100	5	1	-0.186578	-1.12405	EF hand domain-containing protein, putative	protein coding
PF3D7_0706200	4	1	2.86706	-0.641836	conserved protein, unknown function	protein coding
PF3D7_0706300	8	1	4.09164	-1.01723	AKIT11 apicomplexan kinetochore protein 11, putative	protein coding
PF3D7_0706400	8	1	4.13895	-2.61301	RPL37 60S ribosomal protein L37	protein coding
PF3D7_0706500	7	1	1.50417	-2.54187	conserved Plasmodium protein, unknown function	protein coding
PF3D7_0706600	5	1	-0.486257	-1.14515	conserved Plasmodium protein, unknown function	protein coding
PF3D7_0706800	12	1	5.25365	-1.14644	tRNA Threonine	tRNA
PF3D7_0706900	1	1	-0.108988	-0.865296	tRNA Histidine	tRNA
PF3D7_0707000	12	1	4.95311	-0.552189	tRNA Lysine	tRNA
PF3D7_0707200	1	1	0.988911	0.0285187	conserved Plasmodium protein, unknown function	protein coding
PF3D7_0707300	10	1	1.15144	3.06479	RAMA rhoptry-associated membrane antigen	protein coding
PF3D7_0707400	1	1	0.807995	-2.2688	ATAD3A ATPase family AAA domain-containing protein 3A, putative	protein coding
PF3D7_0707420	13	1	-3.01427	-2.1063	nucleolar RNA snoR36	snoRNA
PF3D7_0707500	5	1	-0.594418	-1.62618	conserved Plasmodium protein, unknown function	protein coding
PF3D7_0707600	2	1	-0.80825	-2.20839	MED10 mediator of RNA polymerase II transcription subunit 10, putative	protein coding
PF3D7_0707700	7	1	1.08982	-3.01377	E3 ubiquitin-protein ligase, putative	protein coding
PF3D7_0707800	9	1	-5.73055	1.39356	RAP protein, putative	protein coding
PF3D7_0707900	7	1	2.69495	-2.39195	ribosomal protein S8e, putative	protein coding
PF3D7_0708000	1	1	1.03937	-2.15572	cytoskeleton associated protein, putative	protein coding
PF3D7_0708100	7	1	0.645168	-2.82493	RPB10 DNA-directed RNA polymerases I, II, and III subunit RPABC5, putative	protein coding
PF3D7_0708200	1	1	0.404908	-1.90151	conserved Plasmodium protein, unknown function	protein coding
PF3D7_0708300	1	1	1.71384	-1.16218	BUD32 EKC/KEOPS complex subunit BUD32	protein coding
PF3D7_0708400	12	1	5.45061	-2.46889	HSP90 heat shock protein 90	protein coding
PF3D7_0708500	13	1	-2.72905	-2.70027	heat shock protein 86 family protein	protein coding
PF3D7_0708600	6	1	-3.13735	3.85515	IMC1d inner membrane complex protein 1d, putative	protein coding
PF3D7_0708700	8	1	3.37684	-0.0487863	COX4 Cg8 protein	protein coding
PF3D7_0708800	8	1	3.64306	-2.35069	HSP110c heat shock protein 110	protein coding
PF3D7_0708900	4	1	2.01522	-0.729774	SCO1 Cg3 protein	protein coding
PF3D7_0709000	5	1	-0.841346	-1.15864	CRT chloroquine resistance transporter	protein coding
PF3D7_0709050	13	1	-3.15404	-2.15124	small nucleolar RNA	snoRNA
PF3D7_0709100	1	1	1.64564	-0.237875	Cg1 protein	protein coding
PF3D7_0709200	4	1	2.90153	0.204572	GLP3 Cg6 protein	protein coding
PF3D7_0709300	2	1	-1.37718	-2.39016	MED14 Cg2 protein	protein coding
PF3D7_0709400	11	1	0.593135	1.25554	Cg7 protein	protein coding
PF3D7_0709500	8	1	3.58423	-0.769279	nucleic acid-binding protein, putative	protein coding
PF3D7_0709600	1	1	0.789706	-2.40592	POP1 ribonucleases P/MRP protein subunit POP1, putative	protein coding
PF3D7_0709700	3	1	-0.393525	2.2592	PARE monoglyceride lipase	protein coding
PF3D7_0709800	7	1	2.20998	-1.48848	protein BRAWNIN, putative	protein coding
PF3D7_0709900	3	1	-0.900499	3.60333	hydrolase, putative	protein coding
PF3D7_0710000	9	1	-5.74922	2.27603	conserved Plasmodium protein, unknown function	protein coding
PF3D7_0710100	2	1	-1.5976	-3.11567	conserved protein, unknown function	protein coding
PF3D7_0710200	4	1	2.75976	-1.01632	conserved Plasmodium protein, unknown function	protein coding
PF3D7_0710300	1	1	1.03041	-1.34403	conserved protein, unknown function	protein coding
PF3D7_0710400	5	1	-1.60916	-0.792616	RAD14 DNA repair protein RAD14, putative	protein coding
PF3D7_0710500	4	1	2.27631	-0.273895	conserved protein, unknown function	protein coding
PF3D7_0710600	12	1	5.28561	-2.52628	RPL34 60S ribosomal protein L34	protein coding
PF3D7_0710700	1	1	0.863911	-2.49552	conserved Plasmodium protein, unknown function	protein coding
PF3D7_0710800	3	1	-0.341233	2.38353	USE1 protein transport protein USE1, putative	protein coding
PF3D7_0710900	1	1	0.825093	-2.38434	RPL1 50S ribosomal protein L1, mitochondrial, putative	protein coding
PF3D7_0711000	7	1	1.57712	-1.34175	CDC48 AAA family ATPase, CDC48 subfamily	protein coding
PF3D7_0711100	5	1	-1.49436	-0.559483	conserved protein, unknown function	protein coding
PF3D7_0711200	4	1	2.23718	-0.674973	conserved Plasmodium protein, unknown function	protein coding
PF3D7_0711300	7	1	1.89887	-1.59953	conserved Plasmodium protein, unknown function	protein coding
PF3D7_0711400	1	1	1.36256	-0.867418	SAP18 histone deacetylase complex subunit SAP18, putative	protein coding
PF3D7_0711500	7	1	2.50833	-1.90234	regulator of chromosome condensation, putative	protein coding
PF3D7_0711700	13	1	-2.20239	-1.82343	VAR erythrocyte membrane protein 1, PfEMP1	protein coding
PF3D7_0712000	5	1	-1.60712	-1.44259	VAR erythrocyte membrane protein 1, PfEMP1	protein coding
PF3D7_0712100	12	1	5.73895	-1.20278	Plasmodium RNA of unknown function RUF6-12	ncRNA
PF3D7_0712300	11	1	0.472237	0.716323	VAR erythrocyte membrane protein 1, PfEMP1	protein coding
PF3D7_0712400	5	1	-1.46057	-1.34713	VAR erythrocyte membrane protein 1, PfEMP1	protein coding
PF3D7_0712600	13	1	-1.88596	-1.54618	VAR erythrocyte membrane protein 1, PfEMP1	protein coding
PF3D7_0712700	12	1	5.31985	-0.968243	Plasmodium RNA of unknown function RUF6-13	ncRNA
PF3D7_0712900	13	1	-2.05035	-1.62946	VAR erythrocyte membrane protein 1, PfEMP1	protein coding
PF3D7_0713400	7	1	2.66028	-1.96602	SR25 serpentine receptor SR25	protein coding
PF3D7_0713500	4	1	1.34433	0.800164	conserved Plasmodium protein, unknown function	protein coding
PF3D7_0713600	4	1	2.33391	0.0445197	ribosomal protein S5, mitochondrial, putative	protein coding
PF3D7_0713700	5	1	-0.114816	-1.78142	conserved Plasmodium protein, unknown function	protein coding
PF3D7_0713800	15	2	2.8666	2.12696	NELFA negative elongation factor A, putative	protein coding
PF3D7_0713900	2	1	-0.823807	-2.15011	conserved Plasmodium protein, unknown function	protein coding
PF3D7_0714000	8	1	3.88008	-1.17193	H2B.Z histone H2B variant	protein coding
PF3D7_0714200	13	1	-2.55981	-2.68494	conserved Plasmodium protein, unknown function	protein coding
PF3D7_0714300	3	1	-0.75058	3.48631	DHHC4 palmitoyltransferase DHHC4, putative	protein coding
PF3D7_0714400	1	1	0.3414	-1.6479	calmodulin, putative	protein coding
PF3D7_0714500	7	1	0.56736	-2.90955	transcription elongation factor s-II, putative	protein coding
PF3D7_0714600	5	1	-1.58116	-1.27729	conserved protein, unknown function	protein coding
PF3D7_0714700	12	1	5.3644	-0.838011	tRNA Asparagine	tRNA
PF3D7_0714900	12	1	5.31255	-0.858661	tRNA Serine	tRNA
PF3D7_0715000	8	1	2.80601	-1.64865	PNPase 4-nitrophenylphosphatase	protein coding
PF3D7_0715200	3	1	-1.64111	3.44954	conserved Plasmodium protein, unknown function	protein coding
PF3D7_0715300	4	1	2.59161	0.77304	calcium/calmodulin-dependent protein kinase, putative	protein coding
PF3D7_0715400	4	1	2.70152	0.516828	PSOP20 secreted ookinete protein, putative	protein coding
PF3D7_0715500	4	1	2.95753	-0.637024	ATP synthase subunit epsilon, mitochondrial, putative	protein coding
PF3D7_0715600	3	1	0.536592	1.82455	GTP-binding translation elongation factor tu family protein, putative	protein coding
PF3D7_0715700	4	1	2.84369	-0.263873	conserved protein, unknown function	protein coding
PF3D7_0715800	5	1	-0.456345	0.0335684	DMT1 drug/metabolite transporter DMT1, putative	protein coding
PF3D7_0715900	4	1	2.49015	0.298694	CDF zinc transporter, putative	protein coding
PF3D7_0716000	2	1	-0.793296	-2.28285	RNA-binding protein, putative	protein coding
PF3D7_0716100	6	1	-4.00095	2.78259	SDA1 protein SDA1, putative	protein coding
PF3D7_0716200	2	1	-0.42282	-3.13885	PDCD2 domain-containing protein, putative	protein coding
PF3D7_0716300	8	1	4.0202	-1.85247	conserved protein, unknown function	protein coding
PF3D7_0716400	8	1	3.50985	-0.634861	transcription initiation factor IIA subunit 1, putative	protein coding
PF3D7_0716500	4	1	2.76074	-0.151403	conserved Plasmodium protein, unknown function	protein coding
PF3D7_0716600	1	1	1.25211	-0.0365068	SufS cysteine desulfurase	protein coding
PF3D7_0716700	3	1	-1.91031	4.04394	conserved Plasmodium protein, unknown function	protein coding
PF3D7_0716800	2	1	0.25074	-2.77252	EIF3I eukaryotic translation initiation factor 3 subunit I, putative	protein coding
PF3D7_0716900	7	1	2.14452	-2.05495	DMT2 drug/metabolite transporter DMT2	protein coding
PF3D7_0717000	4	1	2.69407	-0.411137	conserved Plasmodium membrane protein, unknown function	protein coding
PF3D7_0717100	7	1	0.67661	-2.75	CRAL/TRIO domain-containing protein, putative	protein coding
PF3D7_0717200	13	1	-3.00406	-2.36791	conserved Plasmodium protein, unknown function	protein coding
PF3D7_0717300	9	1	-5.27978	2.35981	transcription initiation factor IIE subunit alpha, putative	protein coding
PF3D7_0717400	9	1	-5.52726	2.14765	queuine tRNA-ribosyltransferase, putative	protein coding
PF3D7_0717500	14	1	-3.0959	5.1136	CDPK4 calcium-dependent protein kinase 4	protein coding
PF3D7_0717600	6	1	-3.55323	3.73498	IMC32 inner membrane complex protein, putative	protein coding
PF3D7_0717700	4	1	2.49598	-0.897773	serine--tRNA ligase, putative	protein coding
PF3D7_0717800	6	1	-3.7737	3.29042	conserved Plasmodium protein, unknown function	protein coding
PF3D7_0717900	2	1	-0.908049	-2.05503	thioredoxin-like protein	protein coding
PF3D7_0718000	4	1	1.42023	0.765416	dynein heavy chain, putative	protein coding
PF3D7_0718100	1	1	0.23671	-0.0860266	EST exported serine/threonine protein kinase	protein coding
PF3D7_0718300	14	1	-3.40387	5.45636	CRMP2 cysteine repeat modular protein 2	protein coding
PF3D7_0718400	1	1	1.12351	-1.57922	ribosomal protein S8, mitochondrial, putative	protein coding
PF3D7_0718500	1	1	0.83765	-1.08955	prefoldin subunit 3, putative	protein coding
PF3D7_0718600	6	1	-5.11149	2.89525	conserved Plasmodium protein, unknown function	protein coding
PF3D7_0718700	5	1	-0.327944	-0.491445	conserved Plasmodium membrane protein, unknown function	protein coding
PF3D7_0718900	9	1	-4.92593	2.52411	conserved Plasmodium protein, unknown function	protein coding
PF3D7_0719000	1	1	0.710762	-0.526556	translation machinery-associated protein, putative	protein coding
PF3D7_0719100	3	1	-0.193726	3.02972	ATP synthase F0 subunit a-like protein, putative	protein coding
PF3D7_0719200	4	1	2.58256	0.413082	NEK4 NIMA related kinase 4	protein coding
PF3D7_0719300	9	1	-5.81575	2.36392	ARP6 actin-related protein ARP6	protein coding
PF3D7_0719400	3	1	-0.374326	2.24906	conserved Plasmodium protein, unknown function	protein coding
PF3D7_0719500	14	1	-3.38587	5.1992	CDC50A cell division control protein CDC50A	protein coding
PF3D7_0719600	12	1	4.651	-2.28378	60S ribosomal protein L11a, putative	protein coding
PF3D7_0719700	12	1	4.98838	-2.15274	RPS10 40S ribosomal protein S10, putative	protein coding
PF3D7_0719800	1	1	0.249733	-1.30806	conserved protein, unknown function	protein coding
PF3D7_0719900	2	1	-1.30054	-2.95804	conserved Plasmodium membrane protein, unknown function	protein coding
PF3D7_0720000	8	1	2.96091	-0.422447	CSL4 exosome complex component CSL4, putative	protein coding
PF3D7_0720100	2	1	-2.3742	-3.137	ESF2 pre-rRNA-processing protein ESF2, putative	protein coding
PF3D7_0720200	13	1	-2.69947	-2.77705	conserved protein, unknown function	protein coding
PF3D7_0720300	9	1	-5.54905	2.58806	conserved Plasmodium protein, unknown function	protein coding
PF3D7_0720400	2	1	0.104957	-2.21254	AIF apoptosis-inducing factor, putative	protein coding
PF3D7_0720500	4	1	2.93309	-0.649609	conserved Plasmodium protein, unknown function	protein coding
PF3D7_0720600	8	1	3.10495	-1.39911	conserved protein, unknown function	protein coding
PF3D7_0720700	9	1	-5.27156	2.44292	PX1 phosphoinositide-binding protein PX1	protein coding
PF3D7_0720800	7	1	2.41891	-1.86853	Ham1-like protein, putative	protein coding
PF3D7_0720900	4	1	2.90707	-0.72361	tetratricopeptide repeat protein, putative	protein coding
PF3D7_0721000	2	1	-1.73446	-2.50517	conserved Plasmodium membrane protein, unknown function	protein coding
PF3D7_0721100	8	1	3.15633	-1.13676	conserved protein, unknown function	protein coding
PF3D7_0721200	13	1	-2.54891	-2.44985	conserved Plasmodium protein, unknown function	protein coding
PF3D7_0721300	2	1	-1.31477	-2.80257	DDX31 ATP-dependent DNA helicase DDX31	protein coding
PF3D7_0721400	7	1	1.73819	-1.37794	rhoptry protein, putative	protein coding
PF3D7_0721500	1	1	0.403447	0.359919	conserved Plasmodium membrane protein, unknown function	protein coding
PF3D7_0721600	12	1	5.54526	-2.36182	40S ribosomal protein S5, putative	protein coding
PF3D7_0721700	6	1	-4.14412	2.9984	PSOP1 secreted ookinete protein, putative	protein coding
PF3D7_0721800	8	1	3.42004	-1.91099	conserved Plasmodium protein, unknown function	protein coding
PF3D7_0721900	2	1	-2.44281	-3.10264	V-type ATPase V0 subunit e, putative	protein coding
PF3D7_0722000	9	1	-5.85342	1.73094	conserved Plasmodium protein, unknown function	protein coding
PF3D7_0722100	9	1	-5.65428	1.08587	PELO protein pelota homolog, putative	protein coding
PF3D7_0722200	10	1	1.22217	3.06118	RALP1 rhoptry-associated leucine zipper-like protein 1	protein coding
PF3D7_0722300	2	1	-0.060988	-2.13153	ubiquitin carboxyl-terminal hydrolase, putative	protein coding
PF3D7_0722400	7	1	1.83611	-2.87523	OLA1 Obg-like ATPase 1, putative	protein coding
PF3D7_0722500	2	1	-1.43735	-2.69808	CWC15 pre-mRNA-splicing factor CWC15, putative	protein coding
PF3D7_0722600	2	1	0.204813	-2.50699	UTP7 U3 small nucleolar RNA-associated protein 7, putative	protein coding
PF3D7_0722700	8	1	3.38784	-1.33865	C3AP1 cytochrome b-c1 complex subunit 11, putative	protein coding
PF3D7_0722800	3	1	-1.58535	4.01655	conserved protein, unknown function	protein coding
PF3D7_0722900	3	1	-1.30975	4.37329	conserved protein, unknown function	protein coding
PF3D7_0723000	9	1	-5.77082	1.61765	tRNAHis guanylyltransferase, putative	protein coding
PF3D7_0723300	6	1	-3.24653	3.89934	conserved protein, unknown function	protein coding
PF3D7_0723400	2	1	-0.394747	-2.73177	conserved Plasmodium protein, unknown function	protein coding
PF3D7_0723500	1	1	0.26284	-0.889398	dynactin subunit 5, putative	protein coding
PF3D7_0723600	7	1	2.43541	-1.89289	proteasome assembly chaperone 4, putative	protein coding
PF3D7_0723700	2	1	-0.751844	-2.29079	metallo-hydrolase/oxidoreductase, putative	protein coding
PF3D7_0723800	11	1	-1.17963	1.12859	AKIT1 apicomplexan kinetochore protein 1, putative	protein coding
PF3D7_0723900	2	1	-0.760825	-2.12192	RNA-binding protein, putative	protein coding
PF3D7_0724000	6	1	-3.43404	2.86561	Rab GTPase activator and protein kinase, putative	protein coding
PF3D7_0724100	3	1	0.0223634	2.00097	conserved Plasmodium protein, unknown function	protein coding
PF3D7_0724200	2	1	-1.18739	-1.82873	TAP42 type 2A phosphatase-associated protein 42, putative	protein coding
PF3D7_0724300	7	1	1.56677	-1.40359	COQ3 3-demethylubiquinol 3-O-methyltransferase, putative	protein coding
PF3D7_0724400	1	1	0.941179	-1.32447	PAM18 mitochondrial import inner membrane translocase subunit TIM14, putative	protein coding
PF3D7_0724600	1	1	1.12674	-0.961004	protein kinase, putative	protein coding
PF3D7_0724700	2	1	-1.5975	-2.27881	BDP6 bromodomain protein 6, putative	protein coding
PF3D7_0724800	9	1	-5.21175	2.18337	kelch domain-containing protein, putative	protein coding
PF3D7_0724900	6	1	-3.49244	3.82041	kinesin-20, putative	protein coding
PF3D7_0725000	11	1	-1.93608	1.82151	exonuclease I, putative	protein coding
PF3D7_0725100	2	1	-1.19846	-2.82914	conserved Plasmodium membrane protein, unknown function	protein coding
PF3D7_0725200	7	1	1.76534	-1.75994	mago nashi protein homologue, putative	protein coding
PF3D7_0725300	2	1	-1.90624	-3.08012	WD repeat-containing protein, putative	protein coding
PF3D7_0725400	9	1	-5.60423	2.41295	conserved Plasmodium protein, unknown function	protein coding
PF3D7_0725600	9	1	-6.11897	1.70193	18S ribosomal RNA	rRNA
PF3D7_0726000	9	1	-6.02774	2.11159	28S ribosomal RNA	rRNA
PF3D7_0726050	1	1	1.14022	-0.658136	conserved Plasmodium protein, unknown function	protein coding
PF3D7_0726100	11	1	-0.119289	1.1321	Plasmodium exported protein, unknown function	protein coding
PF3D7_0726200	3	1	-0.813664	3.82417	FIKK7.1 serine/threonine protein kinase, FIKK family	protein coding
PF3D7_0726300	2	1	-2.0954	-1.98043	PMS1 DNA mismatch repair protein PMS1, putative	protein coding
PF3D7_0726400	2	1	-0.6137	-2.51468	conserved Plasmodium membrane protein, unknown function	protein coding
PF3D7_0726500	2	1	-0.170843	-3.17009	ubiquitin carboxyl-terminal hydrolase, putative	protein coding
PF3D7_0726600	1	1	0.30207	-0.378367	conserved Plasmodium protein, unknown function	protein coding
PF3D7_0726700	3	1	-2.17837	2.74744	conserved Plasmodium protein, unknown function	protein coding
PF3D7_0726800	1	1	1.16472	-1.47562	OST2 dolichyl-diphosphooligosaccharide--protein glycosyltransferase subunit OST2, putative	protein coding
PF3D7_0726900	1	1	1.27422	-1.82826	TIM50 mitochondrial import inner membrane translocase subunit TIM50, putative	protein coding
PF3D7_0727000	5	1	-0.262962	-1.18924	VPS53 vacuolar protein sorting-associated protein 53, putative	protein coding
PF3D7_0727100	5	1	-0.212381	-0.306851	conserved protein, unknown function	protein coding
PF3D7_0727200	2	1	-1.84204	-2.14276	NFS1 cysteine desulfurase IscS	protein coding
PF3D7_0727300	5	1	-1.22418	-1.72222	DNMT DNA (cytosine-5)-methyltransferase	protein coding
PF3D7_0727400	7	1	1.91639	-1.72421	proteasome subunit alpha type-5, putative	protein coding
PF3D7_0727500	1	1	-0.0393354	-0.491846	mTERF domain-containing protein, putative	protein coding
PF3D7_0727600	1	1	0.283738	-1.14886	conserved Plasmodium protein, unknown function	protein coding
PF3D7_0727700	6	1	-3.63512	2.91151	conserved Plasmodium protein, unknown function	protein coding
PF3D7_0727800	2	1	0.0897139	-2.89813	cation transporting ATPase, putative	protein coding
PF3D7_0727900	2	1	-1.64007	-2.95309	conserved Plasmodium protein, unknown function	protein coding
PF3D7_0728000	8	1	3.66164	-1.88559	eIF2alpha eukaryotic translation initiation factor 2 subunit alpha	protein coding
PF3D7_0728100	6	1	-2.96948	2.11934	anaphase-promoting complex subunit 1, putative	protein coding
PF3D7_0728200	10	1	1.14472	2.54914	ALP3 actin-like protein, putative	protein coding
PF3D7_0728300	4	1	2.71286	-0.477613	conserved protein, unknown function	protein coding
PF3D7_0728400	10	1	0.756818	1.45456	SDH5 domain-containing protein, putative	protein coding
PF3D7_0728500	6	1	-3.28683	2.77087	EF hand domain-containing protein, putative	protein coding
PF3D7_0728600	3	1	-0.467635	2.55005	RING zinc finger protein, putative	protein coding
PF3D7_0728700	10	1	1.24799	3.20987	alpha/beta hydrolase, putative	protein coding
PF3D7_0728800	1	1	0.760065	-0.927838	conserved Plasmodium protein, unknown function	protein coding
PF3D7_0728900	11	1	-0.83072	1.1329	RNA-binding protein, putative	protein coding
PF3D7_0729000	5	1	-1.44422	-1.582	SRP9 signal recognition particle subunit SRP9	protein coding
PF3D7_0729100	5	1	-1.7361	-1.62435	AKIT8 apicomplexan kinetochore protein 8, putative	protein coding
PF3D7_0729200	4	1	2.95038	0.11594	AOP 1-cys peroxiredoxin	protein coding
PF3D7_0729300	2	1	-0.0857098	-2.82205	NMD3 60S ribosomal export protein NMD3, putative	protein coding
PF3D7_0729400	7	1	0.989275	-2.85744	ribosome biogenesis protein BRX1, putative	protein coding
PF3D7_0729500	7	1	2.63734	-1.98746	MT-A70 N6-adenosine-methyltransferase MT-A70	protein coding
PF3D7_0729600	4	1	2.68316	-0.70635	CMC1 COX assembly mitochondrial protein, putative	protein coding
PF3D7_0729700	3	1	-0.733732	3.42305	zinc finger protein, putative	protein coding
PF3D7_0729900	10	1	1.119	3.15251	dynein heavy chain, putative	protein coding
PF3D7_0730000	1	1	0.493917	-0.82543	conserved protein, unknown function	protein coding
PF3D7_0730100	4	1	1.64157	0.164869	tRNA pseudouridine synthase D, putative	protein coding
PF3D7_0730200	1	1	0.880562	-0.781055	AP-4 complex subunit beta, putative	protein coding
PF3D7_0730300	7	1	0.439774	-3.03007	ApiAP2 AP2 domain transcription factor AP2-L, putative	protein coding
PF3D7_0730400	10	1	1.49023	3.15245	IMP2 IMP1-like protein, putative	protein coding
PF3D7_0730500	3	1	0.452032	1.69831	conserved Plasmodium protein, unknown function	protein coding
PF3D7_0730700	12	1	5.25858	-0.814918	tRNA Threonine	tRNA
PF3D7_0730900	13	1	-2.26958	-1.77616	PTP4 EMP1-trafficking protein	protein coding
PF3D7_0731800	3	1	-1.22052	4.43435	GEXP08 gametocyte exported protein 8	protein coding
PF3D7_0732800	3	1	0.219197	2.42955	erythrocyte membrane protein 1 (PfEMP1), exon 2	protein coding
PF3D7_0733000	10	1	1.20351	1.6027	VAR erythrocyte membrane protein 1, PfEMP1	protein coding
PF3D7_0800100	1	1	1.31187	-0.156581	VAR erythrocyte membrane protein 1, PfEMP1	protein coding
PF3D7_0800200	11	1	-0.352892	1.14765	VAR erythrocyte membrane protein 1, PfEMP1	protein coding
PF3D7_0800300	11	1	-0.107209	1.34815	VAR erythrocyte membrane protein 1, PfEMP1	protein coding
PF3D7_0800400	4	1	3.11906	0.716245	RIF PIR protein	protein coding
PF3D7_0800700	12	1	5.45355	-0.8644	SURF8.3 surface-associated interspersed protein 8.3 (SURFIN 8.3)	protein coding
PF3D7_0800800	5	1	-1.86142	-0.927871	Plasmodium exported protein (hyp7), unknown function	protein coding
PF3D7_0801000	3	1	-1.42952	2.67501	Plasmodium exported protein (PHISTc)	protein coding
PF3D7_0801100	12	1	5.70257	-1.71247	28S ribosomal RNA	rRNA
PF3D7_0801200	12	1	5.56293	-1.35669	5.8S ribosomal RNA	rRNA
PF3D7_0801300	9	1	-6.05118	1.89093	WARP von Willebrand factor A domain-related protein	protein coding
PF3D7_0801400	10	1	1.62306	1.95139	conserved Plasmodium protein, unknown function	protein coding
PF3D7_0801500	2	1	-1.22588	-2.67152	NOL10 nucleolar protein 10, putative	protein coding
PF3D7_0801600	4	1	2.84344	0.267177	conserved protein, unknown function	protein coding
PF3D7_0801700	5	1	-0.210799	-1.77037	SENP2 sentrin-specific protease 2, putative	protein coding
PF3D7_0801800	13	1	-3.06417	-2.34242	mannose-6-phosphate isomerase, putative	protein coding
PF3D7_0801900	14	1	-3.28925	5.41424	LSD2 lysine-specific histone demethylase, putative	protein coding
PF3D7_0802000	2	1	-0.741765	-3.19444	GDH3 glutamate dehydrogenase, putative	protein coding
PF3D7_0802100	6	1	-4.18905	3.49809	AP2-LT AP2 domain transcription factor AP2-LT	protein coding
PF3D7_0802200	3	1	0.20117	1.68988	1-CysPxn 1-cys peroxiredoxin	protein coding
PF3D7_0802300	2	1	-0.794484	-3.24988	PWP2 periodic tryptophan protein 2, putative	protein coding
PF3D7_0802400	6	1	-4.0085	3.18679	cyclin-like protein, putative	protein coding
PF3D7_0802500	6	1	-3.18355	2.4783	inositol 5-phosphatase, putative	protein coding
PF3D7_0802600	6	1	-4.28497	3.27204	ACbeta adenylyl cyclase beta	protein coding
PF3D7_0802700	6	1	-3.0917	3.62548	conserved Plasmodium protein, unknown function	protein coding
PF3D7_0802800	6	1	-3.43947	3.36247	CNA serine/threonine protein phosphatase 2B catalytic subunit A	protein coding
PF3D7_0802900	8	1	3.81348	-1.80341	conserved Plasmodium protein, unknown function	protein coding
PF3D7_0803000	7	1	0.709727	-2.89934	CYP81 peptidyl-prolyl cis-trans isomerase	protein coding
PF3D7_0803100	2	1	-1.0175	-2.79004	UTP14 U3 small nucleolar RNA-associated protein 14, putative	protein coding
PF3D7_0803200	10	1	1.26705	2.76735	filament assembling protein, putative	protein coding
PF3D7_0803300	10	1	1.91385	2.24409	MORG1 WD repeat domain-containing protein 83, putative	protein coding
PF3D7_0803400	6	1	-4.32712	2.58947	RAD54 DNA repair and recombination protein RAD54, putative	protein coding
PF3D7_0803500	2	1	-1.0568	-1.88372	AAA family ATPase, putative	protein coding
PF3D7_0803600	2	1	-1.13803	-2.1795	GRAM domain-containing protein, putative	protein coding
PF3D7_0803700	4	1	1.93007	-0.800031	g-tub tubulin gamma chain	protein coding
PF3D7_0803800	8	1	3.35389	-1.57242	proteasome subunit beta type-4	protein coding
PF3D7_0803900	6	1	-4.95251	2.0123	C/D small nucleolar RNA	snoRNA
PF3D7_0804000	2	1	-1.3387	-2.57903	cactin homolog, putative	protein coding
PF3D7_0804300	2	1	-2.40538	-3.07648	zinc finger protein, putative	protein coding
PF3D7_0804400	4	1	2.20974	0.144697	METAP1c methionine aminopeptidase 1c, putative	protein coding
PF3D7_0804500	2	1	-1.13768	-2.24655	conserved Plasmodium membrane protein, unknown function	protein coding
PF3D7_0804600	1	1	1.06095	-1.94087	tRNA pseudouridine synthase, putative	protein coding
PF3D7_0804700	3	1	-1.76121	4.02734	conserved Plasmodium protein, unknown function	protein coding
PF3D7_0804800	8	1	2.79481	-1.58237	CYP24 peptidyl-prolyl cis-trans isomerase	protein coding
PF3D7_0804900	9	1	-5.82923	2.20884	GTPase-activating protein, putative	protein coding
PF3D7_0805000	12	1	5.67893	-0.963678	alpha/beta hydrolase, putative	protein coding
PF3D7_0805100	6	1	-3.01715	3.92717	conserved protein, unknown function	protein coding
PF3D7_0805200	9	1	-5.46015	1.9702	GAMER IMC-associated apicomplexan protein, putative	protein coding
PF3D7_0805300	3	1	-1.23323	4.48159	zinc finger protein, putative	protein coding
PF3D7_0805400	3	1	-0.771857	3.19562	N-acetyltransferase, GNAT family, putative	protein coding
PF3D7_0805500	1	1	0.733576	-0.926969	conserved Plasmodium protein, unknown function	protein coding
PF3D7_0805600	5	1	-1.03623	-1.63206	PAP2 phosphatidic acid phosphatase 2	protein coding
PF3D7_0805700	14	1	-3.23964	5.52283	FIKK8 serine/threonine protein kinase, FIKK family	protein coding
PF3D7_0805800	3	1	-1.49248	2.8951	conserved Plasmodium protein, unknown function	protein coding
PF3D7_0805900	2	1	-1.61267	-2.78954	conserved protein, unknown function	protein coding
PF3D7_0806000	2	1	-0.271333	-2.15347	AAA family ATPase, putative	protein coding
PF3D7_0806100	2	1	-1.09662	-1.82035	conserved Plasmodium protein, unknown function	protein coding
PF3D7_0806200	10	1	0.86538	3.07952	DPY19 Dpy-19-like C-mannosyltransferase	protein coding
PF3D7_0806300	3	1	-1.34445	4.03907	FLP ferlin-like protein, putative	protein coding
PF3D7_0806400	4	1	2.05947	0.883092	ALG13 UDP-N-acetylglucosamine transferase subunit ALG13, putative	protein coding
PF3D7_0806500	2	1	-2.36058	-3.04074	DnaJ protein, putative	protein coding
PF3D7_0806600	9	1	-5.53242	2.54547	kinesin-like protein, putative	protein coding
PF3D7_0806700	2	1	-0.94821	-3.1388	conserved Plasmodium membrane protein, unknown function	protein coding
PF3D7_0806800	2	1	-1.15528	-3.08403	V-type proton ATPase subunit a, putative	protein coding
PF3D7_0806900	5	1	-1.49501	-0.440701	conserved protein, unknown function	protein coding
PF3D7_0807000	1	1	0.72495	-0.701623	YEATS domain-containing protein, putative	protein coding
PF3D7_0807100	1	1	1.10567	0.40261	PSH3 parasite specific helicase 3	protein coding
PF3D7_0807200	2	1	-1.00062	-2.38313	conserved Plasmodium membrane protein, unknown function	protein coding
PF3D7_0807300	1	1	0.658117	-2.0076	RAB18 ras-related protein Rab-18	protein coding
PF3D7_0807400	9	1	-4.91658	2.57877	COQ10 coenzyme Q-binding protein COQ10 homolog, mitochondrial	protein coding
PF3D7_0807500	8	1	4.01276	-1.83169	proteasome subunit alpha type-6, putative	protein coding
PF3D7_0807600	2	1	-1.26057	-3.12835	conserved Plasmodium protein, unknown function	protein coding
PF3D7_0807700	10	1	1.50739	3.1193	DegP serine protease DegP	protein coding
PF3D7_0807800	3	1	-0.458194	3.21201	RPN10 26S proteasome regulatory subunit RPN10, putative	protein coding
PF3D7_0807900	6	1	-4.99784	2.85372	TyrRS tyrosine--tRNA ligase	protein coding
PF3D7_0808000	4	1	2.45524	-0.876782	conserved Plasmodium protein, unknown function	protein coding
PF3D7_0808100	2	1	-1.02194	-2.53123	AP-3 complex subunit delta, putative	protein coding
PF3D7_0808200	9	1	-5.73439	1.36582	PMX plasmepsin X	protein coding
PF3D7_0808300	5	1	-0.812949	-0.12005	ubiquitin regulatory protein, putative	protein coding
PF3D7_0808400	2	1	-0.023514	-2.23012	SEC28 coatomer subunit epsilon, putative	protein coding
PF3D7_0808450	1	1	1.74497	-0.494052	MPODD respiratory chain complex 2 associated protein 1, putative	protein coding
PF3D7_0808500	12	1	5.56916	-1.14649	Plasmodium RNA of unknown function RUF6-4	ncRNA
PF3D7_0808600	11	1	-0.390498	1.27351	VAR erythrocyte membrane protein 1, PfEMP1	protein coding
PF3D7_0809000	12	1	5.60281	-1.12771	Plasmodium RNA of unknown function RUF6-10	ncRNA
PF3D7_0809100	13	1	-2.49793	-1.97141	VAR erythrocyte membrane protein 1, PfEMP1	protein coding
PF3D7_0809200	13	1	-2.75127	-2.4799	pfa55-14 asparagine-rich antigen Pfa55-14	protein coding
PF3D7_0809250	1	1	0.0705858	0.099978	C4AP5 respiratory chain complex 4 associated protein 5	protein coding
PF3D7_0809400	1	1	0.700105	0.204764	conserved protein, unknown function	protein coding
PF3D7_0809500	7	1	1.8785	-2.21417	histone acetyltransferase subunit NuA4, putative	protein coding
PF3D7_0809600	11	1	-0.650175	1.93571	separase, putative	protein coding
PF3D7_0809700	3	1	-1.63614	4.09291	RUVB1 RuvB-like helicase 1	protein coding
PF3D7_0809800	14	1	-3.07356	5.1444	conserved Plasmodium protein, unknown function	protein coding
PF3D7_0809900	5	1	-0.395496	-1.67432	JmjC1 JmjC domain-containing protein 1, putative	protein coding
PF3D7_0810000	8	1	2.82595	-1.44389	acyl-CoA binding protein, putative	protein coding
PF3D7_0810100	1	1	-0.0214599	-0.451966	ribosomal protein L33, apicoplast, putative	protein coding
PF3D7_0810200	1	1	0.141535	-0.0763945	ABCK1 ABC1 family, putative	protein coding
PF3D7_0810300	3	1	-1.28692	3.82343	PPM5 protein phosphatase PPM5, putative	protein coding
PF3D7_0810400	3	1	-0.840315	3.22046	AQP2 aquaporin, putative	protein coding
PF3D7_0810500	3	1	-0.256748	3.02462	PPM7 protein phosphatase PPM7, putative	protein coding
PF3D7_0810600	7	1	1.86755	-2.2518	DBP1 ATP-dependent RNA helicase DBP1, putative	protein coding
PF3D7_0810700	4	1	2.3965	-0.95253	conserved Plasmodium protein, unknown function	protein coding
PF3D7_0810800	1	1	1.5738	-1.0443	PPPK-DHPS hydroxymethyldihydropterin pyrophosphokinase-dihydropteroate synthase	protein coding
PF3D7_0810900	10	1	1.94454	2.17668	conserved Plasmodium protein, unknown function	protein coding
PF3D7_0811000	10	1	1.71257	1.48749	CUL1 cullin-1, putative	protein coding
PF3D7_0811100	7	1	2.45283	-1.30961	mitochondrial carrier protein, putative	protein coding
PF3D7_0811200	7	1	3.0144	-2.14833	EMC1 ER membrane protein complex subunit 1, putative	protein coding
PF3D7_0811300	2	1	-1.07521	-3.19484	CAF1 poly(A) ribonuclease POP2	protein coding
PF3D7_0811400	2	1	-0.96687	-2.40074	conserved protein, unknown function	protein coding
PF3D7_0811500	7	1	1.20042	-2.47097	CARM1 coactivator-associated arginine methyltransferase 1, putative	protein coding
PF3D7_0811600	13	1	-2.40362	-2.52262	conserved protein, unknown function	protein coding
PF3D7_0811700	10	1	1.86507	2.64148	conserved Plasmodium protein, unknown function	protein coding
PF3D7_0811800	1	1	0.917984	-1.05362	conserved Plasmodium protein, unknown function	protein coding
PF3D7_0811900	11	1	-0.927128	1.94526	RNA-binding protein, putative	protein coding
PF3D7_0812000	5	1	-1.30453	-1.14278	conserved protein, unknown function	protein coding
PF3D7_0812100	7	1	1.56552	-2.44785	proteasome activator complex subunit 4, putative	protein coding
PF3D7_0812200	7	1	2.59554	-1.78612	HTRA2 serine protease HTRA2	protein coding
PF3D7_0812220	4	1	2.6602	-0.416894	YihA3 GTP-binding protein YihA3	protein coding
PF3D7_0812300	14	1	-3.3068	5.62883	SSP3 sporozoite surface protein 3, putative	protein coding
PF3D7_0812400	8	1	4.2875	-2.42535	KARalpha importin alpha	protein coding
PF3D7_0812500	7	1	1.66232	-2.47406	RNA-binding protein, putative	protein coding
PF3D7_0812600	4	1	2.98068	0.143012	ubiquitin-conjugating enzyme E2, putative	protein coding
PF3D7_0812700	1	1	1.30527	-1.44853	SNRPC U1 small nuclear ribonucleoprotein C, putative	protein coding
PF3D7_0812900	14	1	-3.10656	5.39318	conserved Plasmodium protein, unknown function	protein coding
PF3D7_0813000	13	1	-2.36848	-1.93272	KIC7 Kelch13 interaction candidate KIC7	protein coding
PF3D7_0813100	10	1	1.23827	2.21661	conserved Plasmodium protein, unknown function	protein coding
PF3D7_0813200	1	1	1.767	-0.843923	CS domain protein, putative	protein coding
PF3D7_0813300	8	1	3.65016	-2.64838	NPL domain-containing protein, putative	protein coding
PF3D7_0813400	7	1	1.47225	-2.90601	conserved protein, unknown function	protein coding
PF3D7_0813500	3	1	-0.620697	3.40872	PUB domain-containing protein, putative	protein coding
PF3D7_0813600	1	1	0.835464	-1.51623	translation initiation factor SUI1, putative	protein coding
PF3D7_0813700	5	1	-0.278218	-0.650185	ABCF1 ABC transporter F family member 1	protein coding
PF3D7_0813800	3	1	-1.34738	3.13747	GMD GDP-mannose 4,6-dehydratase	protein coding
PF3D7_0813900	8	1	4.23252	-2.44336	RPS16 40S ribosomal protein S16, putative	protein coding
PF3D7_0814000	12	1	4.75594	-2.54441	60S ribosomal protein L13-2, putative	protein coding
PF3D7_0814100	7	1	1.91045	-1.57063	conserved Plasmodium protein, unknown function	protein coding
PF3D7_0814200	12	1	5.22277	-2.60852	ALBA1 DNA/RNA-binding protein Alba 1	protein coding
PF3D7_0814300	2	1	-1.45299	-2.68482	AAA family ATPase, putative	protein coding
PF3D7_0814400	3	1	-1.28675	4.48918	phospholipase PLA1, putative	protein coding
PF3D7_0814600	6	1	-3.48581	3.54912	SIMP concavin, putative	protein coding
PF3D7_0814700	6	1	-4.46337	3.69018	conserved Plasmodium protein, unknown function	protein coding
PF3D7_0814900	8	1	4.17158	-1.62205	FeSOD superoxide dismutase [Fe]	protein coding
PF3D7_0815000	7	1	1.77393	-2.22608	SEL3 selenoprotein 3	protein coding
PF3D7_0815100	3	1	-0.295646	2.04017	heptatricopeptide repeat and RAP domain-containing protein, putative	protein coding
PF3D7_0815200	7	1	0.673171	-2.99204	importin subunit beta, putative	protein coding
PF3D7_0815300	11	1	0.481152	1.04029	FAD-dependent monooxygenase, putative	protein coding
PF3D7_0815400	4	1	2.95768	0.362479	ATPTG3 ATP synthase-associated protein, putative	protein coding
PF3D7_0815500	1	1	1.49206	-0.942519	conserved Plasmodium protein, unknown function	protein coding
PF3D7_0815600	7	1	3.18301	-2.26317	EIF3G eukaryotic translation initiation factor 3 subunit G, putative	protein coding
PF3D7_0815700	4	1	2.29283	-0.193898	Ub apicoplast ubiquitin-like protein AUBL	protein coding
PF3D7_0815800	2	1	-1.5209	-2.55519	VPS9 vacuolar protein sorting-associated protein 9, putative	protein coding
PF3D7_0815900	4	1	2.65872	0.761974	aLipDH dihydrolipoyl dehydrogenase, apicoplast	protein coding
PF3D7_0816000	7	1	0.963041	-2.86001	RRB1 ribosome assembly protein RRB1, putative	protein coding
PF3D7_0816100	13	1	-3.22189	-2.30582	PPCDC phosphopantothenoylcysteine decarboxylase, putative	protein coding
PF3D7_0816200	3	1	0.33901	2.49705	VPS2 vacuolar protein sorting-associated protein 2, putative	protein coding
PF3D7_0816300	5	1	-0.580642	-0.440599	HAP2P male gamete fusion factor HAP2P	protein coding
PF3D7_0816400	4	1	2.95151	0.319728	EF-hand calcium-binding domain-containing protein, putative	protein coding
PF3D7_0816500	14	1	-3.64495	4.54633	HSP20 small heat shock protein HSP20, putative	protein coding
PF3D7_0816600	8	1	3.0815	-1.19123	ClpB1 chaperone protein ClpB1	protein coding
PF3D7_0816700	5	1	-0.750248	-0.407812	TRAPPC2L trafficking protein particle complex subunit 2-like protein, putative	protein coding
PF3D7_0816800	3	1	-1.30466	4.41103	DMC1 meiotic recombination protein DMC1, putative	protein coding
PF3D7_0816900	4	1	1.21643	0.869822	AK2 adenylate kinase 2	protein coding
PF3D7_0817000	6	1	-3.61549	3.3121	UBA3 NEDD8-activating enzyme E1 catalytic subunit, putative	protein coding
PF3D7_0817100	9	1	-5.30409	2.62939	tRNA modification GTPase, putative	protein coding
PF3D7_0817200	2	1	0.204375	-2.952	conserved protein, unknown function	protein coding
PF3D7_0817300	5	1	-1.41698	-1.5965	asparagine-rich antigen	protein coding
PF3D7_0817400	1	1	0.401674	-0.703913	phosphatase, putative	protein coding
PF3D7_0817500	8	1	3.70633	-1.0249	HINT1 histidine triad nucleotide-binding protein 1	protein coding
PF3D7_0817600	9	1	-5.41391	2.38137	conserved protein, unknown function	protein coding
PF3D7_0817700	10	1	1.23208	2.89863	RON5 rhoptry neck protein 5	protein coding
PF3D7_0817800	10	1	2.46874	1.08988	C3AP3 respiratory chain complex 3 associated protein 3	protein coding
PF3D7_0817900	12	1	4.60543	-2.12693	HMGB2 high mobility group protein B2	protein coding
PF3D7_0818000	3	1	-1.01289	3.58326	SNRNP27 U4/U6.U5 small nuclear ribonucleoprotein, putative	protein coding
PF3D7_0818100	13	1	-3.25932	-2.29841	CZIF2 C3H1-type zinc finger protein CZIF2	protein coding
PF3D7_0818200	12	1	4.96357	-1.96919	14-3-3I 14-3-3 protein	protein coding
PF3D7_0818300	14	1	-3.49402	5.02554	dynactin subunit 6, putative	protein coding
PF3D7_0818400	1	1	0.210191	-1.81994	FCF1 rRNA-processing protein FCF1, putative	protein coding
PF3D7_0818500	7	1	2.22197	-1.50278	zinc finger protein, putative	protein coding
PF3D7_0818600	8	1	3.24366	-0.168797	PBLP BEM46-like protein, putative	protein coding
PF3D7_0818700	8	1	3.75593	-2.05303	DNA helicase, putative	protein coding
PF3D7_0818800	2	1	0.440087	-2.57974	IMP4 U3 small nucleolar ribonucleoprotein protein IMP4, putative	protein coding
PF3D7_0818900	12	1	5.34505	-2.60358	HSP70 heat shock protein 70	protein coding
PF3D7_0819000	2	1	-0.917392	-3.14146	ribonuclease, putative	protein coding
PF3D7_0819100	2	1	-2.06017	-2.49601	BRIX domain, putative	protein coding
PF3D7_0819200	6	1	-3.86787	3.19122	PLP5 perforin-like protein 5	protein coding
PF3D7_0819300	4	1	1.21461	0.492682	conserved Plasmodium protein, unknown function	protein coding
PF3D7_0819400	6	1	-3.82314	3.22139	PLP4 perforin-like protein 4	protein coding
PF3D7_0819500	1	1	1.21713	-1.61337	conserved protein, unknown function	protein coding
PF3D7_0819600	3	1	-1.15387	3.30679	ubiquitin-like protein, putative	protein coding
PF3D7_0819700	11	1	-0.797995	1.30379	conserved Plasmodium protein, unknown function	protein coding
PF3D7_0819800	11	1	0.102704	1.21623	tetratricopeptide repeat protein, putative	protein coding
PF3D7_0819900	1	1	0.706561	-1.21152	LSM3 U6 snRNA-associated Sm-like protein LSm3, putative	protein coding
PF3D7_0820000	2	1	-1.66515	-2.04819	SRCAP helicase SRCAP, putative	protein coding
PF3D7_0820100	5	1	-1.4416	-1.45219	RNA-binding protein, putative	protein coding
PF3D7_0820200	1	1	1.05368	-1.18446	PGPS phosphatidylglycerophosphate synthase	protein coding
PF3D7_0820300	10	1	1.98109	1.91562	conserved Plasmodium protein, unknown function	protein coding
PF3D7_0820400	4	1	1.2935	0.47989	conserved Plasmodium protein, unknown function	protein coding
PF3D7_0820500	13	1	-2.54936	-1.9645	YIF1 protein transport protein YIF1, putative	protein coding
PF3D7_0820600	1	1	0.458491	0.305042	conserved protein, unknown function	protein coding
PF3D7_0820700	8	1	3.30313	-1.10504	KDH 2-oxoglutarate dehydrogenase E1 component	protein coding
PF3D7_0820800	5	1	-0.245514	-0.277094	conserved Plasmodium protein, unknown function	protein coding
PF3D7_0820900	2	1	-1.15343	-2.08334	conserved Plasmodium protein, unknown function	protein coding
PF3D7_0821000	3	1	-1.1118	4.28793	conserved Plasmodium protein, unknown function	protein coding
PF3D7_0821100	5	1	-0.307212	-1.62356	PK1 protein kinase 1	protein coding
PF3D7_0821200	7	1	1.75429	-1.83122	conserved protein, unknown function	protein coding
PF3D7_0821300	6	1	-4.26442	2.69642	DHX36 ATP-dependent RNA helicase DHX36, putative	protein coding
PF3D7_0821400	5	1	-0.855967	-1.68124	conserved Plasmodium protein, unknown function	protein coding
PF3D7_0821500	2	1	-0.934518	-2.20962	NEP1 ribosomal RNA small subunit methyltransferase NEP1, putative	protein coding
PF3D7_0821600	2	1	-1.25576	-2.32524	CLP1 polyribonucleotide 5'-hydroxyl-kinase Clp1, putative	protein coding
PF3D7_0821700	12	1	4.71943	-2.61385	60S ribosomal protein L22, putative	protein coding
PF3D7_0821800	8	1	3.64313	-1.85138	SEC61B protein transport protein SEC61 subunit beta, putative	protein coding
PF3D7_0821900	4	1	2.96866	-0.991397	WPP motif-containing protein, putative	protein coding
PF3D7_0822000	6	1	-3.49799	2.64945	ribosomal protein L4, mitochondrial, putative	protein coding
PF3D7_0822100	5	1	-1.54242	-0.345503	MED7 mediator of RNA polymerase II transcription subunit 7, putative	protein coding
PF3D7_0822200	5	1	-0.394731	-0.372634	phosphorylated CTD interacting factor 1 WW domain-containing protein, putative	protein coding
PF3D7_0822300	7	1	2.31912	-1.5005	SNRPG small nuclear ribonucleoprotein G, putative	protein coding
PF3D7_0822400	3	1	-2.17647	3.82876	conserved Plasmodium protein, unknown function	protein coding
PF3D7_0822500	10	1	0.763467	1.34963	DLC1 leucine-rich repeat protein	protein coding
PF3D7_0822600	1	1	1.81831	-0.521904	SEC23 protein transport protein SEC23	protein coding
PF3D7_0822700	10	1	1.62761	3.08906	TRP1 thrombospondin-related protein 1, putative	protein coding
PF3D7_0822800	2	1	-1.06616	-2.38535	SNRNP40 U5 small nuclear ribonucleoprotein 40 kDa protein, putative	protein coding
PF3D7_0822900	11	1	0.719464	0.583277	PIC2 PhIL1-interacting candidate PIC2	protein coding
PF3D7_0823000	13	1	-1.98965	-1.64818	VPS15 serine/threonine protein kinase VPS15, putative	protein coding
PF3D7_0823100	7	1	1.56986	-1.43435	RWD domain-containing protein, putative	protein coding
PF3D7_0823200	8	1	3.42933	-1.89451	RNA-binding protein, putative	protein coding
PF3D7_0823300	2	1	-1.03335	-2.91833	GCN5 histone acetyltransferase GCN5	protein coding
PF3D7_0823500	9	1	-5.36301	2.77735	IMC1i inner membrane complex protein 1i, putative	protein coding
PF3D7_0823600	4	1	2.7396	0.441835	LipB lipoate-protein ligase B	protein coding
PF3D7_0823700	7	1	2.73463	-1.55513	TOM7 mitochondrial import receptor subunit TOM7, putative	protein coding
PF3D7_0823800	7	1	1.57478	-1.62328	DnaJ protein, putative	protein coding
PF3D7_0823900	7	1	2.49638	-1.35294	DTC dicarboxylate/tricarboxylate carrier	protein coding
PF3D7_0824000	6	1	-3.60059	3.06139	conserved Plasmodium protein, unknown function	protein coding
PF3D7_0824100	6	1	-5.18249	2.77916	3'-5' exonuclease, putative	protein coding
PF3D7_0824200	1	1	1.33475	-1.06133	conserved Plasmodium protein, unknown function	protein coding
PF3D7_0824300	3	1	-1.26699	3.86708	OBG2 GTP-binding protein Obg2, putative	protein coding
PF3D7_0824400	4	1	2.61842	-0.918405	NT2 nucleoside transporter 2	protein coding
PF3D7_0824500	5	1	-1.19416	-0.255207	conserved protein, unknown function	protein coding
PF3D7_0824600	2	1	0.227898	-2.68255	DRE2 Fe-S cluster assembly protein DRE2, putative	protein coding
PF3D7_0824700	5	1	-0.480601	-0.496028	LMF1 lipase maturation factor, putative	protein coding
PF3D7_0824800	2	1	-0.0596674	-2.17779	conserved Plasmodium membrane protein, unknown function	protein coding
PF3D7_0824900	9	1	-6.0097	2.13308	conserved Plasmodium protein, unknown function	protein coding
PF3D7_0825000	3	1	-1.7292	3.10044	conserved Plasmodium protein, unknown function	protein coding
PF3D7_0825100	9	1	-5.46025	1.96178	ankyrin-repeat protein, putative	protein coding
PF3D7_0825200	5	1	-0.867617	-0.0722789	IF3a translation initiation factor IF-3	protein coding
PF3D7_0825300	1	1	0.395234	-0.794699	SAYSvFN domain-containing protein, putative	protein coding
PF3D7_0825400	3	1	0.437763	2.23791	ATPTG15 ATP synthase-associated protein, putative	protein coding
PF3D7_0825500	2	1	0.244473	-2.38594	KRI1 protein KRI1, putative	protein coding
PF3D7_0825600	4	1	2.9215	-0.668949	COA5 cytochrome c oxidase assembly factor 5, putative	protein coding
PF3D7_0825700	3	1	-1.61424	4.16661	CryPH crystalloid-specific PH domain-containing protein, putative	protein coding
PF3D7_0825800	3	1	-1.55713	4.14215	PH-like domain-containing protein, putative	protein coding
PF3D7_0825900	11	1	-0.3359	1.2653	conserved Plasmodium protein, unknown function	protein coding
PF3D7_0826000	1	1	1.3197	-1.31879	conserved Plasmodium protein, unknown function	protein coding
PF3D7_0826100	2	1	-0.0598988	-3.29631	HEUL HECT-like E3 ubiquitin ligase, putative	protein coding
PF3D7_0826200	10	1	1.82611	2.48165	alpha/beta hydrolase, putative	protein coding
PF3D7_0826300	1	1	1.19718	-0.337813	SPRY domain, putative	protein coding
PF3D7_0826400	1	1	0.380968	-0.58116	CPT cis-prenyltransferase	protein coding
PF3D7_0826500	7	1	1.56777	-2.73856	UBE4B ubiquitin conjugation factor E4 B, putative	protein coding
PF3D7_0826600	1	1	0.324437	-0.915768	VAMP7 SNARE protein, putative	protein coding
PF3D7_0826700	12	1	5.57986	-2.28862	RACK1 receptor for activated c kinase	protein coding
PF3D7_0826900	3	1	0.159711	2.3387	conserved Plasmodium protein, unknown function	protein coding
PF3D7_0827000	2	1	-1.27235	-2.99413	DBP10 ATP-dependent RNA helicase DBP10, putative	protein coding
PF3D7_0827100	2	1	-1.3394	-2.03208	IF2c translation initiation factor IF-2, putative	protein coding
PF3D7_0827200	3	1	-1.54445	4.19681	conserved Plasmodium protein, unknown function	protein coding
PF3D7_0827300	2	1	-1.05881	-2.29955	conserved Plasmodium protein, unknown function	protein coding
PF3D7_0827500	3	1	-1.65305	3.80162	ribosomal protein L21, apicoplast, putative	protein coding
PF3D7_0827600	6	1	-2.65198	1.70884	conserved Plasmodium protein, unknown function	protein coding
PF3D7_0827800	3	1	-0.11024	2.18754	SET3 SET domain protein, putative	protein coding
PF3D7_0827900	12	1	5.18726	-2.47686	PDI8 protein disulfide-isomerase	protein coding
PF3D7_0828100	1	1	1.06429	-1.06979	conserved Plasmodium protein, unknown function	protein coding
PF3D7_0828200	6	1	-3.53379	2.60309	leucyl-tRNA synthetase, putative	protein coding
PF3D7_0828300	4	1	2.80889	-0.820708	conserved protein, unknown function	protein coding
PF3D7_0828400	4	1	2.09859	0.72376	OXA1 mitochondrial inner membrane protein OXA1, putative	protein coding
PF3D7_0828500	3	1	-0.992365	3.99703	translation initiation factor eIF-2B subunit alpha, putative	protein coding
PF3D7_0828600	3	1	-1.31121	3.8466	FT1 folate transporter 1	protein coding
PF3D7_0828700	3	1	-1.57723	2.87192	coiled-coil domain-containing protein 39, putative	protein coding
PF3D7_0828800	9	1	-5.83557	1.82483	GAMA GPI-anchored micronemal antigen	protein coding
PF3D7_0828900	10	1	1.79412	2.24019	conserved protein, unknown function	protein coding
PF3D7_0829000	9	1	-5.56293	1.16229	conserved Plasmodium membrane protein, unknown function	protein coding
PF3D7_0829100	2	1	-1.42212	-2.07221	CCDC124 coiled-coil domain-containing protein 124, putative	protein coding
PF3D7_0829200	7	1	3.0384	-1.93999	PHB1 prohibitin 1, putative	protein coding
PF3D7_0829300	7	1	2.2323	-1.82636	LSM8 U6 snRNA-associated Sm-like protein LSm8, putative	protein coding
PF3D7_0829400	10	1	2.03954	1.58171	prolyl 4-hydroxylase subunit alpha, putative	protein coding
PF3D7_0829500	10	1	1.19061	3.00881	conserved Plasmodium protein, unknown function	protein coding
PF3D7_0829600	10	1	1.51139	2.36144	ETRAMP8 early transcribed membrane protein 8	protein coding
PF3D7_0829700	5	1	-1.44139	-0.230364	non-coding RNA	ncRNA
PF3D7_0829800	12	1	5.58438	-1.31797	non-coding RNA	ncRNA
PF3D7_0829900	12	1	5.74058	-1.66835	non-coding RNA	ncRNA
PF3D7_0830000	4	1	2.68373	0.724583	5.8S ribosomal RNA	rRNA
PF3D7_0830100	12	1	5.66799	-1.74898	non-coding RNA	ncRNA
PF3D7_0830200	12	1	5.71501	-1.51293	28S ribosomal RNA	rRNA
PF3D7_0830400	1	1	0.982428	-1.4676	CRA domain-containing protein, putative	protein coding
PF3D7_0830500	5	1	-1.51364	-0.0375246	TryThrA tryptophan-rich antigen	protein coding
PF3D7_0830600	1	1	0.965879	-2.26329	Plasmodium exported protein (PHISTc), unknown function	protein coding
PF3D7_0830700	5	1	-1.49362	-0.572201	Plasmodium exported protein (hyp9), unknown function	protein coding
PF3D7_0830800	5	1	-1.15073	-0.220543	SURF8.2 surface-associated interspersed protein 8.2 (SURFIN 8.2)	protein coding
PF3D7_0830900	5	1	-1.47777	-0.978947	Plasmodium exported protein, unknown function	protein coding
PF3D7_0831000	5	1	-1.69767	-0.640367	GEXP09 gametocyte exported protein 9	protein coding
PF3D7_0831100	11	1	-0.747613	0.931643	SURF8.1 surface-associated interspersed protein 8.1 (SURFIN 8.1)	protein coding
PF3D7_0831200	13	1	-2.58659	-1.91914	DnaJ protein, putative	protein coding
PF3D7_0831300	3	1	-1.46584	2.84306	GEXP13 gametocyte exported protein 13	protein coding
PF3D7_0831400	5	1	-1.18642	-0.410014	Plasmodium exported protein, unknown function	protein coding
PF3D7_0831500	5	1	-1.87709	-0.686217	Plasmodium exported protein (PHIST), unknown function	protein coding
PF3D7_0831700	13	1	-2.53642	-1.66813	HSP70x heat shock protein 70	protein coding
PF3D7_0832200	11	1	-0.945573	0.630389	Plasmodium exported protein (PHISTa-like), unknown function	protein coding
PF3D7_0833500	11	1	-0.972732	0.540086	VAR erythrocyte membrane protein 1, PfEMP1	protein coding
PF3D7_0901700	13	1	-1.98518	-1.71947	Plasmodium exported protein (hyp5), unknown function	protein coding
PF3D7_0902000	3	1	-0.601741	3.24421	FIKK9.1 serine/threonine protein kinase, FIKK family	protein coding
PF3D7_0902200	5	1	-1.4089	-1.67186	FIKK9.3 serine/threonine protein kinase, FIKK family	protein coding
PF3D7_0902300	13	1	-2.89125	-2.27217	FIKK9.4 serine/threonine protein kinase, FIKK family	protein coding
PF3D7_0902500	13	1	-2.52914	-1.65998	FIKK9.6 serine/threonine protein kinase, FIKK family	protein coding
PF3D7_0902600	13	1	-2.31588	-1.46788	FIKK9.7 serine/threonine protein kinase, FIKK family	protein coding
PF3D7_0902700	5	1	-1.29079	-0.85633	MEC domain-containing protein	pseudogene
PF3D7_0902800	5	1	-1.59463	-1.6076	SERA9 serine repeat antigen 9	protein coding
PF3D7_0903000	7	1	2.75226	-1.83984	conserved protein, unknown function	protein coding
PF3D7_0903100	1	1	1.13434	-1.16456	RER1 protein RER1, putative	protein coding
PF3D7_0903200	8	1	3.63893	-1.81165	RAB7 ras-related protein RAB7	protein coding
PF3D7_0903300	10	1	1.74881	2.00629	conserved protein, unknown function	protein coding
PF3D7_0903400	2	1	-0.0855375	-3.17619	DDX60 ATP-dependent RNA helicase DDX60, putative	protein coding
PF3D7_0903500	2	1	-0.364568	-3.1186	NUP138 nucleoporin NUP138, putative	protein coding
PF3D7_0903600	3	1	-0.962286	3.41297	conserved protein, unknown function	protein coding
PF3D7_0903700	12	1	4.97046	-1.91617	alpha tubulin 1	protein coding
PF3D7_0903800	3	1	-1.61141	3.84365	CCp4 LCCL domain-containing protein	protein coding
PF3D7_0903900	12	1	5.34322	-2.46867	RPL32 60S ribosomal protein L32	protein coding
PF3D7_0904000	8	1	3.87876	-1.79255	GTPase-activating protein, putative	protein coding
PF3D7_0904100	2	1	-1.17801	-2.57477	AP-4 complex subunit epsilon, putative	protein coding
PF3D7_0904200	3	1	-1.79442	3.28405	PH PH domain-containing protein, putative	protein coding
PF3D7_0904300	10	1	0.892907	3.17069	conserved protein, unknown function	protein coding
PF3D7_0904400	1	1	0.680459	-0.729544	SPC3 signal peptidase complex subunit 3, putative	protein coding
PF3D7_0904500	4	1	3.01788	-0.952973	prefoldin subunit 4, putative	protein coding
PF3D7_0904600	2	1	-0.128258	-2.40502	ubiquitin specific protease, putative	protein coding
PF3D7_0904700	5	1	-0.844727	-0.156068	HU bacterial histone-like protein	protein coding
PF3D7_0904800	8	1	2.79947	-1.25461	RPA1 replication protein A1, small fragment	protein coding
PF3D7_0904900	4	1	2.211	-0.0726203	CuTP copper-transporting ATPase	protein coding
PF3D7_0905000	4	1	2.65195	0.192673	ATPTG4 ATP synthase-associated protein, putative	protein coding
PF3D7_0905100	2	1	-1.78422	-3.0675	NUP221 NUP100 homolog, putative	protein coding
PF3D7_0905200	2	1	-1.67913	-2.48921	mitochondrial carrier protein, putative	protein coding
PF3D7_0905300	5	1	-0.86899	-0.251076	dynein heavy chain, putative	protein coding
PF3D7_0905400	10	1	1.50729	2.75669	RhopH3 high molecular weight rhoptry protein 3	protein coding
PF3D7_0905500	10	1	1.5131	2.97805	conserved protein, unknown function	protein coding
PF3D7_0905600	15	2	2.80603	2.11641	WDR66 WD repeat-containing protein 66, putative	protein coding
PF3D7_0905700	4	1	1.19107	0.871671	ATG3 autophagy-related protein 3, putative	protein coding
PF3D7_0905800	1	1	0.977988	-1.65535	conserved Plasmodium protein, unknown function	protein coding
PF3D7_0905900	11	1	-1.4194	1.19821	SEC27 coatomer subunit beta, putative	protein coding
PF3D7_0906000	1	1	0.13886	-0.443307	RNaseII exoribonuclease II	protein coding
PF3D7_0906100	3	1	-0.375427	3.20106	VPS46 vacuolar protein sorting-associated protein 46, putative	protein coding
PF3D7_0906200	1	1	0.943929	-0.85245	conserved Plasmodium protein, unknown function	protein coding
PF3D7_0906300	2	1	-1.11972	-2.32764	Maf-like protein, putative	protein coding
PF3D7_0906400	3	1	-1.60078	3.82393	dynein intermediate light chain, putative	protein coding
PF3D7_0906500	1	1	1.02704	-2.38755	arginase	protein coding
PF3D7_0906600	2	1	-2.05189	-3.29838	zinc finger protein, putative	protein coding
PF3D7_0906700	4	1	2.07807	0.696099	LRR9 leucine-rich repeat protein	protein coding
PF3D7_0906800	5	1	-1.38811	-0.795901	conserved Plasmodium protein, unknown function	protein coding
PF3D7_0906890	7	1	1.64056	-1.48876	conserved Plasmodium protein, unknown function	protein coding
PF3D7_0906910	4	1	2.40541	0.195311	tubulin-specific chaperone, putative	protein coding
PF3D7_0907000	7	1	1.11431	-3.02866	conserved Plasmodium protein, unknown function	protein coding
PF3D7_0907100	6	1	-5.07628	2.9712	conserved Plasmodium protein, unknown function	protein coding
PF3D7_0907200	1	1	0.242123	-0.540269	GTPase-activating protein, putative	protein coding
PF3D7_0907300	1	1	0.859529	-1.26645	prefoldin-like protein, putative	protein coding
PF3D7_0907400	8	1	3.26602	-1.80753	ClpY ATP-dependent protease ATPase subunit ClpY	protein coding
PF3D7_0907500	3	1	-1.14695	3.36008	conserved protein, unknown function	protein coding
PF3D7_0907600	6	1	-3.89881	2.7633	translation initiation factor SUI1, putative	protein coding
PF3D7_0907700	7	1	2.85059	-2.09888	PA28 proteasome activator 28	protein coding
PF3D7_0907800	1	1	0.487626	-1.11485	ribosomal protein L35, apicoplast, putative	protein coding
PF3D7_0907900	3	1	-0.363795	3.0821	PDF peptide deformylase	protein coding
PF3D7_0908000	5	1	-0.754436	-0.087305	PMP1 plasma membrane protein 1, putative	protein coding
PF3D7_0908100	3	1	-0.494696	3.42117	apicoplast integral membrane protein, putative	protein coding
PF3D7_0908200	1	1	0.84984	-0.441348	conserved Plasmodium protein, unknown function	protein coding
PF3D7_0908300	3	1	-0.701207	3.49495	conserved protein, unknown function	protein coding
PF3D7_0908400	8	1	3.14039	-0.380465	conserved Plasmodium protein, unknown function	protein coding
PF3D7_0908500	10	1	1.10412	3.04745	conserved Plasmodium protein, unknown function	protein coding
PF3D7_0908600	2	1	-0.133212	-2.46992	ribosomal RNA methyltransferase, putative	protein coding
PF3D7_0908700	2	1	-0.70157	-2.25585	tRNA pseudouridine synthase, putative	protein coding
PF3D7_0908800	1	1	0.593281	-1.55131	mitochondrial carrier protein, putative	protein coding
PF3D7_0908900	2	1	-0.232289	-2.01913	conserved Plasmodium protein, unknown function	protein coding
PF3D7_0909000	3	1	-1.36483	3.54605	conserved Plasmodium protein, unknown function	protein coding
PF3D7_0909100	10	1	1.64022	2.91439	conserved Plasmodium membrane protein, unknown function	protein coding
PF3D7_0909300	7	1	2.33353	-2.02547	ARP apoptosis-related protein	protein coding
PF3D7_0909400	2	1	-1.80084	-3.08024	exoribonuclease, putative	protein coding
PF3D7_0909500	9	1	-5.15668	2.39844	SPM1 subpellicular microtubule protein 1, putative	protein coding
PF3D7_0909600	3	1	-1.01566	3.8602	conserved protein, unknown function	protein coding
PF3D7_0909700	1	1	0.661546	-0.273843	FHA domain protein, putative	protein coding
PF3D7_0909800	7	1	2.83076	-1.93788	SNRPD3 small nuclear ribonucleoprotein Sm D3, putative	protein coding
PF3D7_0909900	5	1	-0.559911	-1.82256	helicase SKI2W, putative	protein coding
PF3D7_0910000	10	1	1.17409	2.64068	SET4 SET domain-containing protein 4	protein coding
PF3D7_0910100	7	1	2.53623	-1.9971	exportin-7, putative	protein coding
PF3D7_0910200	5	1	-0.077401	-1.48306	conserved Plasmodium protein, unknown function	protein coding
PF3D7_0910300	2	1	-1.07088	-2.14686	conserved protein, unknown function	protein coding
PF3D7_0910400	1	1	1.24991	-1.00279	selenide water dikinase, putative	protein coding
PF3D7_0910500	13	1	-2.31125	-1.64806	DNA repair protein REV1, putative	protein coding
PF3D7_0910600	5	1	-0.838471	-0.600179	YKT6.1 SNARE protein	protein coding
PF3D7_0910700	1	1	0.713874	-0.158347	ALP5a actin-like protein, putative	protein coding
PF3D7_0910800	1	1	0.475715	-1.63233	NBP35 cytosolic Fe-S cluster assembly factor NBP35, putative	protein coding
PF3D7_0910900	4	1	2.97184	-0.758286	DNA primase large subunit, putative	protein coding
PF3D7_0911000	1	1	1.03819	-0.106089	phosphatidylinositol N-acetylglucosaminyltransferase, putative	protein coding
PF3D7_0911100	14	1	-3.04441	5.06852	START domain-containing protein, putative	protein coding
PF3D7_0911200	5	1	-0.564038	-0.455038	SKA1 spindle and kinetochore-associated protein 1, putative	protein coding
PF3D7_0911300	10	1	1.5762	3.12571	CRMP1 cysteine repeat modular protein 1	protein coding
PF3D7_0911400	2	1	-1.93	-2.09448	conserved Plasmodium protein, unknown function	protein coding
PF3D7_0911500	3	1	-1.14303	4.33855	conserved Plasmodium protein, unknown function	protein coding
PF3D7_0911600	3	1	-0.55386	3.14899	conserved Plasmodium protein, unknown function	protein coding
PF3D7_0911700	9	1	-5.6352	1.20014	GTP-binding protein, putative	protein coding
PF3D7_0911800	4	1	2.77277	0.539037	conserved Plasmodium protein, unknown function	protein coding
PF3D7_0911900	2	1	-0.20518	-2.18758	ICP inhibitor of cysteine proteases	protein coding
PF3D7_0912000	7	1	1.87416	-1.366	conserved Plasmodium protein, unknown function	protein coding
PF3D7_0912100	7	1	2.29081	-1.30618	zinc finger protein, putative	protein coding
PF3D7_0912400	5	1	-0.782271	-0.089076	alkaline phosphatase, putative	protein coding
PF3D7_0912500	2	1	-1.01366	-3.16703	SAP domain-containing protein, putative	protein coding
PF3D7_0912600	6	1	-3.64015	3.06204	conserved Plasmodium protein, unknown function	protein coding
PF3D7_0912700	6	1	-4.87685	1.77232	conserved Plasmodium protein, unknown function	protein coding
PF3D7_0912800	1	1	1.29221	-1.81855	GCD10 tRNA (adenine(58)-N(1))-methyltransferase non-catalytic subunit TRM6, putative	protein coding
PF3D7_0912900	6	1	-4.2202	2.96831	RPN8 26S proteasome regulatory subunit RPN8, putative	protein coding
PF3D7_0913000	7	1	2.84802	-2.1506	conserved protein, unknown function	protein coding
PF3D7_0913100	1	1	0.482255	-0.86756	heptatricopeptide repeat-containing protein, putative	protein coding
PF3D7_0913200	7	1	2.07384	-2.1968	EF-1beta elongation factor 1-beta	protein coding
PF3D7_0913300	1	1	1.1661	-0.584071	conserved protein, unknown function	protein coding
PF3D7_0913400	6	1	-4.3348	2.82007	elongation factor, putative	protein coding
PF3D7_0913500	1	1	0.60944	-0.792743	AMR4 apicoplast-minus IPP-rescued 4	protein coding
PF3D7_0913600	4	1	1.95153	0.0408238	conserved Plasmodium protein, unknown function	protein coding
PF3D7_0913700	3	1	-1.34201	3.82047	conserved protein, unknown function	protein coding
PF3D7_0913800	9	1	-5.45469	2.28825	conserved Plasmodium protein, unknown function	protein coding
PF3D7_0913900	3	1	-1.21055	4.18197	RRSapi arginine--tRNA ligase, putative	protein coding
PF3D7_0914000	13	1	-2.34368	-2.49833	pseudouridylate synthase, putative	protein coding
PF3D7_0914100	3	1	-2.66996	3.75153	conserved Plasmodium protein, unknown function	protein coding
PF3D7_0914200	2	1	-0.898465	-2.73777	phospholipid or glycerol acyltransferase, putative	protein coding
PF3D7_0914300	5	1	-0.863734	-0.754892	met-10+ like protein, putative	protein coding
PF3D7_0914400	6	1	-4.6586	3.37201	KIC3 Kelch13 interaction candidate KIC3	protein coding
PF3D7_0914500	2	1	-0.434684	-2.34461	conserved Plasmodium protein, unknown function	protein coding
PF3D7_0914600	5	1	-1.39221	-0.506665	ELF1 transcription elongation factor 1, putative	protein coding
PF3D7_0914700	7	1	1.38053	-2.83581	MFR4 apicomplexan amino acid transporter ApiAT2	protein coding
PF3D7_0914800	3	1	0.245294	2.4696	GINS complex subunit Psf3, putative	protein coding
PF3D7_0914900	6	1	-4.55051	1.74888	BSD-domain protein, putative	protein coding
PF3D7_0915000	8	1	3.30949	-0.304846	NDH2 type II NADH:ubiquinone oxidoreductase	protein coding
PF3D7_0915100	2	1	-0.175373	-2.07807	UBC9 SUMO-conjugating enzyme UBC9	protein coding
PF3D7_0915200	11	1	-0.144324	0.490794	ribonuclease H2 subunit C, putative	protein coding
PF3D7_0915300	5	1	-0.0930496	-1.86171	heptatricopeptide repeat-containing protein, putative	protein coding
PF3D7_0915400	2	1	-1.65755	-2.31574	PFK9 ATP-dependent 6-phosphofructokinase	protein coding
PF3D7_0915500	4	1	1.11201	0.879669	conserved Plasmodium protein, unknown function	protein coding
PF3D7_0915600	2	1	-0.503277	-2.27599	conserved Plasmodium protein, unknown function	protein coding
PF3D7_0915700	6	1	-4.74794	2.89444	ApiCOX30 cytochrome c oxidase subunit ApiCOX30, putative	protein coding
PF3D7_0915800	3	1	-1.69495	3.51425	GLTP glycolipid transfer protein, putative	protein coding
PF3D7_0915900	7	1	1.66978	-1.63815	conserved Plasmodium protein, unknown function	protein coding
PF3D7_0916000	3	1	-1.18209	3.34542	MFS2 major facilitator superfamily domain-containing protein, putative	protein coding
PF3D7_0916100	7	1	2.13156	-2.18641	TRX3 thioredoxin 3	protein coding
[truncated: 2,909 more rows]

## Sheet: FirstBranch
Table S4 - Gene model of P. falciparum midgut stages from this study
Functional enrichment analysis of genes present in the gene cluster of the first branch (ookinetes)
Columns represent the gene cluster number, source of functional annotation, name and ID of the annotation, if it is a driver term, the gSCS adjusted p-value, size of the annotation, number of genes tested and intersection between the two lists followed by the GeneID in the intersection
Input	source	term name	term ID	Driver GO term	adjusted p value	term_size	query_size	intersection_size	gene_list
gene cl6	GO:BP	regulation of biological process	GO:0050789	TRUE	0.0144573	537	157	49	PF3D7_0515600, PF3D7_0517200, PF3D7_0517400, PF3D7_0518700, PF3D7_0615500, PF3D7_0622900, PF3D7_0623100, PF3D7_0623400, PF3D7_0205900, PF3D7_0728100, PF3D7_0207100, PF3D7_0802100, PF3D7_0802600, PF3D7_0802800, PF3D7_0924900, PF3D7_0934400, PF3D7_0934800, PF3D7_1023900, PF3D7_1024600, PF3D7_0209200, PF3D7_1106300, PF3D7_1107100, PF3D7_1111200, PF3D7_1112100, PF3D7_1122800, PF3D7_1142000, PF3D7_114…
gene cl6	GO:BP	cytoskeleton organization	GO:0007010	TRUE	0.0191943	100	157	16	PF3D7_0503600, PF3D7_0509200, PF3D7_0613900, PF3D7_0716100, PF3D7_0924900, PF3D7_0933500, PF3D7_1104600, PF3D7_0309200, PF3D7_1228100, PF3D7_1236600, PF3D7_1243900, PF3D7_1322200, PF3D7_1342600, PF3D7_0316500, PF3D7_1422800, PF3D7_1470100
gene cl6	GO:BP	microtubule-based process	GO:0007017	TRUE	0.0444518	107	157	16	PF3D7_1470100, PF3D7_0316500, PF3D7_0418000, PF3D7_0509200, PF3D7_0111000, PF3D7_0724900, PF3D7_0924900, PF3D7_0927500, PF3D7_0933500, PF3D7_1104600, PF3D7_1211000, PF3D7_1228100, PF3D7_1236600, PF3D7_1243900, PF3D7_1322200, PF3D7_0309200
gene cl6	GO:CC	cytoskeleton	GO:0005856	TRUE	0.00147787	135	211	21	PF3D7_0311400, PF3D7_1243900, PF3D7_1246400, PF3D7_1322200, PF3D7_1342600, PF3D7_1348700, PF3D7_1422800, PF3D7_1429200, PF3D7_0503600, PF3D7_0613900, PF3D7_0724900, PF3D7_0111000, PF3D7_0924900, PF3D7_0927500, PF3D7_0933500, PF3D7_1034300, PF3D7_1104600, PF3D7_0309200, PF3D7_1211000, PF3D7_1229800, PF3D7_1236600
gene cl6	GO:CC	myosin complex	GO:0016459	TRUE	0.0201849	11	211	5	PF3D7_1342600, PF3D7_0503600, PF3D7_0613900, PF3D7_1229800, PF3D7_1246400
gene cl6	GO:BP	regulation of cellular process	GO:0050794	FALSE	0.0179335	526	157	48	PF3D7_0517200, PF3D7_0517400, PF3D7_0518700, PF3D7_0615500, PF3D7_0622900, PF3D7_0623100, PF3D7_0623400, PF3D7_0205900, PF3D7_0728100, PF3D7_0207100, PF3D7_0802100, PF3D7_0802600, PF3D7_0802800, PF3D7_0209200, PF3D7_0924900, PF3D7_0934400, PF3D7_0934800, PF3D7_1023900, PF3D7_1024600, PF3D7_0214600, PF3D7_1106300, PF3D7_1107100, PF3D7_0216000, PF3D7_1111200, PF3D7_1112100, PF3D7_1122800, PF3D7_114…
gene cl6	GO:BP	biological regulation	GO:0065007	FALSE	0.0202775	590	157	52	PF3D7_0515600, PF3D7_0517200, PF3D7_0517400, PF3D7_0518700, PF3D7_0615500, PF3D7_0622900, PF3D7_0623100, PF3D7_0623400, PF3D7_0205900, PF3D7_0207100, PF3D7_0728100, PF3D7_0802100, PF3D7_0802600, PF3D7_0802800, PF3D7_0828200, PF3D7_0924900, PF3D7_0934400, PF3D7_0934800, PF3D7_0209200, PF3D7_1023900, PF3D7_1024600, PF3D7_1029400, PF3D7_1106300, PF3D7_1107100, PF3D7_1111200, PF3D7_1112100, PF3D7_112…
gene cl9	GO:CC	microneme	GO:0020009	TRUE	0.0400418	22	114	5	PF3D7_0828800, PF3D7_1136900, PF3D7_1252200, PF3D7_0315200, PF3D7_0801300

## Sheet: SecondBranch
Table S4 - Gene model of P. falciparum midgut stages from this study
Functional enrichment analysis of genes present in the gene cluster of the second branch (ookinete to oocyst)
Columns represent the gene cluster number, source of functional annotation, name and ID of the annotation, if it is a driver term, the gSCS adjusted p-value, size of the annotation, number of genes tested and intersection between the two lists
Input	source	term name	term ID	Driver GO term	adjusted p value	term_size	query_size	intersection_size	gene_list
gene cl13	GO:BP	RNA processing	GO:0006396	TRUE	0.022644	397	85	25	PF3D7_0914000, PF3D7_0302000, PF3D7_1030700, PF3D7_1033600, PF3D7_1108000, PF3D7_1109400, PF3D7_1110200, PF3D7_1124800, PF3D7_1210000, PF3D7_1220400, PF3D7_1224900, PF3D7_1227800, PF3D7_1249900, PF3D7_1306800, PF3D7_0323700, PF3D7_0403700, PF3D7_1364300, PF3D7_1406900, PF3D7_0408300, PF3D7_1407300, PF3D7_1429000, PF3D7_1454000, PF3D7_1471000, PF3D7_0109700, PF3D7_0608300
gene cl13	GO:CC	host cell cytoplasm	GO:0030430	TRUE	0.0249564	234	117	18	PF3D7_0711700, PF3D7_0712600, PF3D7_0712900, PF3D7_0809100, PF3D7_0902500, PF3D7_0936300, PF3D7_0936400, PF3D7_1001500, PF3D7_1040200, PF3D7_1102700, PF3D7_0201800, PF3D7_1240600, PF3D7_1401400, PF3D7_1436300, PF3D7_0202500, PF3D7_0303000, PF3D7_0324200, PF3D7_0102200
gene cl13	GO:CC	host intracellular part	GO:0033646	FALSE	0.0249564	234	117	18	PF3D7_0711700, PF3D7_0712600, PF3D7_0712900, PF3D7_0809100, PF3D7_0902500, PF3D7_0936300, PF3D7_0936400, PF3D7_1001500, PF3D7_1040200, PF3D7_1102700, PF3D7_0201800, PF3D7_1240600, PF3D7_1401400, PF3D7_1436300, PF3D7_0202500, PF3D7_0303000, PF3D7_0324200, PF3D7_0102200
gene cl13	GO:CC	host intracellular region	GO:0043656	FALSE	0.0263279	235	117	18	PF3D7_0711700, PF3D7_0712600, PF3D7_0712900, PF3D7_0809100, PF3D7_0902500, PF3D7_0936300, PF3D7_0936400, PF3D7_1001500, PF3D7_1040200, PF3D7_1102700, PF3D7_0201800, PF3D7_1240600, PF3D7_1401400, PF3D7_1436300, PF3D7_0202500, PF3D7_0303000, PF3D7_0324200, PF3D7_0102200
gene cl13	KEGG	Spliceosome	KEGG:03040	FALSE	6.14354e-05	88	29	11	PF3D7_0831700, PF3D7_0302000, PF3D7_1033600, PF3D7_1110200, PF3D7_1137000, PF3D7_1224900, PF3D7_1364300, PF3D7_1407300, PF3D7_0323700, PF3D7_1454000, PF3D7_0403700
gene cl2	GO:BP	RNA biosynthetic process	GO:0032774	TRUE	1.80786e-24	596	379	162	PF3D7_0110800, PF3D7_0521500, PF3D7_0524900, PF3D7_0526500, PF3D7_0531400, PF3D7_0602100, PF3D7_0203700, PF3D7_0606100, PF3D7_0609900, PF3D7_0610100, PF3D7_0610200, PF3D7_0610900, PF3D7_0620500, PF3D7_0621700, PF3D7_0205500, PF3D7_0622200, PF3D7_0623600, PF3D7_0625600, PF3D7_0630900, PF3D7_0703500, PF3D7_0709300, PF3D7_0720100, PF3D7_0721300, PF3D7_0722500, PF3D7_0722600, PF3D7_0723700, PF3D7_072…
gene cl2	GO:CC	nucleus	GO:0005634	TRUE	3.33725e-23	969	433	205	PF3D7_0409100, PF3D7_0415300, PF3D7_0418700, PF3D7_0420300, PF3D7_0422500, PF3D7_0507700, PF3D7_0508700, PF3D7_0509400, PF3D7_0515000, PF3D7_0110800, PF3D7_0518000, PF3D7_0520300, PF3D7_0526500, PF3D7_0531400, PF3D7_0602100, PF3D7_0602600, PF3D7_0606100, PF3D7_0610100, PF3D7_0610200, PF3D7_0610900, PF3D7_0611400, PF3D7_0619800, PF3D7_0620500, PF3D7_0203700, PF3D7_0623600, PF3D7_0624600, PF3D7_062…
gene cl2	GO:CC	membrane coat	GO:0030117	TRUE	0.000277434	31	433	14	PF3D7_0214100, PF3D7_0808100, PF3D7_0808400, PF3D7_0904100, PF3D7_1134800, PF3D7_0217300, PF3D7_1145100, PF3D7_1218300, PF3D7_1219100, PF3D7_1246300, PF3D7_1429800, PF3D7_0528100, PF3D7_0613500, PF3D7_0617100
gene cl2	GO:CC	cytoplasmic vesicle membrane	GO:0030659	TRUE	0.0123848	41	433	14	PF3D7_0617100, PF3D7_0808100, PF3D7_0808400, PF3D7_0214100, PF3D7_1134800, PF3D7_1145100, PF3D7_1219100, PF3D7_1226400, PF3D7_0214400, PF3D7_1236000, PF3D7_1246300, PF3D7_1412400, PF3D7_1429800, PF3D7_0217300
gene cl2	GO:MF	nucleic acid binding	GO:0003676	TRUE	4.57122e-06	786	400	152	PF3D7_0110100, PF3D7_0420300, PF3D7_0422500, PF3D7_0508700, PF3D7_0509400, PF3D7_0110800, PF3D7_0511500, PF3D7_0515000, PF3D7_0517700, PF3D7_0518500, PF3D7_0520300, PF3D7_0521500, PF3D7_0521700, PF3D7_0526500, PF3D7_0531400, PF3D7_0602100, PF3D7_0606100, PF3D7_0610100, PF3D7_0610200, PF3D7_0610900, PF3D7_0615600, PF3D7_0620500, PF3D7_0621700, PF3D7_0623600, PF3D7_0624600, PF3D7_0625600, PF3D7_062…
gene cl2	GO:MF	helicase activity	GO:0004386	TRUE	6.54411e-05	88	400	30	PF3D7_0422500, PF3D7_0508700, PF3D7_0518500, PF3D7_0521700, PF3D7_0602100, PF3D7_0624600, PF3D7_0630900, PF3D7_0703500, PF3D7_0721300, PF3D7_0820000, PF3D7_0827000, PF3D7_0903400, PF3D7_0218400, PF3D7_0934100, PF3D7_1005500, PF3D7_1030100, PF3D7_1104200, PF3D7_0310500, PF3D7_1241800, PF3D7_1250800, PF3D7_1302700, PF3D7_1331100, PF3D7_1332700, PF3D7_1352700, PF3D7_1357500, PF3D7_1411400, PF3D7_141…
gene cl2	GO:BP	nucleic acid biosynthetic process	GO:0141187	FALSE	1.97719e-23	613	379	163	PF3D7_0110800, PF3D7_0520300, PF3D7_0521500, PF3D7_0524900, PF3D7_0526500, PF3D7_0203700, PF3D7_0531400, PF3D7_0602100, PF3D7_0606100, PF3D7_0609900, PF3D7_0610100, PF3D7_0610200, PF3D7_0610900, PF3D7_0205500, PF3D7_0620500, PF3D7_0621700, PF3D7_0622200, PF3D7_0623600, PF3D7_0625600, PF3D7_0630900, PF3D7_0703500, PF3D7_0709300, PF3D7_0720100, PF3D7_0721300, PF3D7_0722500, PF3D7_0722600, PF3D7_072…
gene cl2	GO:BP	RNA metabolic process	GO:0016070	FALSE	7.51245e-23	674	379	172	PF3D7_0511500, PF3D7_0515000, PF3D7_0520300, PF3D7_0521500, PF3D7_0524900, PF3D7_0526500, PF3D7_0531400, PF3D7_0602100, PF3D7_0110800, PF3D7_0606100, PF3D7_0609900, PF3D7_0610100, PF3D7_0610200, PF3D7_0610900, PF3D7_0203700, PF3D7_0620500, PF3D7_0621700, PF3D7_0622200, PF3D7_0623600, PF3D7_0625600, PF3D7_0630900, PF3D7_0703500, PF3D7_0205500, PF3D7_0709300, PF3D7_0720100, PF3D7_0721300, PF3D7_072…
gene cl2	GO:BP	RNA processing	GO:0006396	FALSE	5.46241e-22	397	379	122	PF3D7_0720100, PF3D7_0721300, PF3D7_0722500, PF3D7_0722600, PF3D7_0723700, PF3D7_0801500, PF3D7_0802300, PF3D7_0803100, PF3D7_0804000, PF3D7_0804300, PF3D7_0806700, PF3D7_0818800, PF3D7_0819000, PF3D7_0819100, PF3D7_0821500, PF3D7_0821600, PF3D7_0822800, PF3D7_0825500, PF3D7_0827000, PF3D7_0908600, PF3D7_0908700, PF3D7_0909400, PF3D7_0218700, PF3D7_0921800, PF3D7_0922700, PF3D7_0930100, PF3D7_100…
gene cl2	GO:BP	nucleobase-containing compound biosynthetic process	GO:0034654	FALSE	1.33724e-21	695	379	173	PF3D7_0515000, PF3D7_0110800, PF3D7_0520300, PF3D7_0520600, PF3D7_0521500, PF3D7_0524900, PF3D7_0526500, PF3D7_0531400, PF3D7_0602100, PF3D7_0606100, PF3D7_0609900, PF3D7_0610100, PF3D7_0610200, PF3D7_0610900, PF3D7_0203700, PF3D7_0620500, PF3D7_0621700, PF3D7_0622200, PF3D7_0623600, PF3D7_0625600, PF3D7_0627800, PF3D7_0205500, PF3D7_0629100, PF3D7_0630900, PF3D7_0703500, PF3D7_0709300, PF3D7_072…
gene cl2	GO:BP	nucleic acid metabolic process	GO:0090304	FALSE	2.38637e-17	816	379	183	PF3D7_0418700, PF3D7_0420300, PF3D7_0422500, PF3D7_0508700, PF3D7_0509400, PF3D7_0511500, PF3D7_0515000, PF3D7_0110800, PF3D7_0520300, PF3D7_0521500, PF3D7_0524900, PF3D7_0526500, PF3D7_0531400, PF3D7_0602100, PF3D7_0112000, PF3D7_0606100, PF3D7_0609900, PF3D7_0610100, PF3D7_0610200, PF3D7_0610900, PF3D7_0203700, PF3D7_0620500, PF3D7_0621700, PF3D7_0622200, PF3D7_0623600, PF3D7_0625600, PF3D7_063…
gene cl2	GO:BP	nucleobase-containing compound metabolic process	GO:0006139	FALSE	2.34227e-14	945	379	195	PF3D7_0415300, PF3D7_0418700, PF3D7_0420300, PF3D7_0422500, PF3D7_0508700, PF3D7_0509400, PF3D7_0511500, PF3D7_0515000, PF3D7_0110800, PF3D7_0520300, PF3D7_0520600, PF3D7_0521500, PF3D7_0524900, PF3D7_0526500, PF3D7_0531400, PF3D7_0602100, PF3D7_0606100, PF3D7_0609900, PF3D7_0610100, PF3D7_0610200, PF3D7_0610900, PF3D7_0112000, PF3D7_0620500, PF3D7_0621700, PF3D7_0622200, PF3D7_0623600, PF3D7_020…
gene cl2	GO:BP	gene expression	GO:0010467	FALSE	2.16711e-11	1071	379	205	PF3D7_0319500, PF3D7_1444500, PF3D7_1445100, PF3D7_1448000, PF3D7_1449700, PF3D7_1450400, PF3D7_1452100, PF3D7_1459000, PF3D7_1461600, PF3D7_0321800, PF3D7_1470600, PF3D7_1472000, PF3D7_1472200, PF3D7_1474500, PF3D7_0322400, PF3D7_0407300, PF3D7_0409100, PF3D7_0410700, PF3D7_0415300, PF3D7_0110100, PF3D7_0418700, PF3D7_0420300, PF3D7_0422500, PF3D7_0505000, PF3D7_0110800, PF3D7_0508700, PF3D7_050…
gene cl2	GO:BP	rRNA processing	GO:0006364	FALSE	2.04475e-10	143	379	51	PF3D7_0106400, PF3D7_1332700, PF3D7_1333600, PF3D7_1340100, PF3D7_1354300, PF3D7_1357700, PF3D7_1358100, PF3D7_1359000, PF3D7_1364500, PF3D7_1367400, PF3D7_1404500, PF3D7_1405800, PF3D7_1411700, PF3D7_1415800, PF3D7_1418900, PF3D7_1422400, PF3D7_1433000, PF3D7_1434500, PF3D7_1448000, PF3D7_1449700, PF3D7_0418700, PF3D7_0106700, PF3D7_0508700, PF3D7_0521500, PF3D7_0602100, PF3D7_0630900, PF3D7_072…
gene cl2	GO:BP	macromolecule biosynthetic process	GO:0009059	FALSE	3.80112e-10	1126	379	209	PF3D7_1422400, PF3D7_0317300, PF3D7_1429900, PF3D7_0317700, PF3D7_1433000, PF3D7_1433400, PF3D7_1434100, PF3D7_1434500, PF3D7_0318200, PF3D7_1444500, PF3D7_1445100, PF3D7_1448000, PF3D7_0319200, PF3D7_1449700, PF3D7_1450400, PF3D7_1452100, PF3D7_0319500, PF3D7_1459000, PF3D7_1461600, PF3D7_1470600, PF3D7_1472000, PF3D7_1472200, PF3D7_1474500, PF3D7_0321800, PF3D7_0322400, PF3D7_0407300, PF3D7_040…
gene cl2	GO:BP	mRNA metabolic process	GO:0016071	FALSE	5.8401e-10	209	379	64	PF3D7_1030100, PF3D7_1032100, PF3D7_0218700, PF3D7_1114700, PF3D7_1139100, PF3D7_0302100, PF3D7_1220100, PF3D7_1227400, PF3D7_1230800, PF3D7_1234800, PF3D7_1235900, PF3D7_1238300, PF3D7_1241800, PF3D7_1249800, PF3D7_0308900, PF3D7_1306900, PF3D7_1309300, PF3D7_0310500, PF3D7_1321700, PF3D7_1340100, PF3D7_1340600, PF3D7_1343900, PF3D7_0311100, PF3D7_1350200, PF3D7_1352700, PF3D7_1364400, PF3D7_136…
gene cl2	GO:BP	rRNA metabolic process	GO:0016072	FALSE	7.05143e-10	147	379	51	PF3D7_0106400, PF3D7_1331100, PF3D7_1332700, PF3D7_1333600, PF3D7_1340100, PF3D7_1354300, PF3D7_1357700, PF3D7_1358100, PF3D7_1359000, PF3D7_1364500, PF3D7_1367400, PF3D7_1404500, PF3D7_1405800, PF3D7_1411700, PF3D7_1415800, PF3D7_1418900, PF3D7_1422400, PF3D7_1433000, PF3D7_1434500, PF3D7_1448000, PF3D7_1449700, PF3D7_0418700, PF3D7_0106700, PF3D7_0508700, PF3D7_0521500, PF3D7_0602100, PF3D7_063…
gene cl2	GO:BP	mRNA processing	GO:0006397	FALSE	1.14811e-08	152	379	50	PF3D7_0310500, PF3D7_1241800, PF3D7_1249800, PF3D7_1306900, PF3D7_1309300, PF3D7_0311100, PF3D7_1321700, PF3D7_1340600, PF3D7_0317700, PF3D7_1343900, PF3D7_1350200, PF3D7_1352700, PF3D7_1364400, PF3D7_1369500, PF3D7_0319500, PF3D7_1402400, PF3D7_1406200, PF3D7_1419900, PF3D7_0321800, PF3D7_1461600, PF3D7_1472000, PF3D7_1474500, PF3D7_0409100, PF3D7_0422500, PF3D7_0515000, PF3D7_0520300, PF3D7_052…
gene cl2	GO:BP	ribonucleoprotein complex biogenesis	GO:0022613	FALSE	2.26947e-08	257	379	70	PF3D7_0106400, PF3D7_0827000, PF3D7_0921800, PF3D7_0922700, PF3D7_1013100, PF3D7_1020400, PF3D7_0302100, PF3D7_1027100, PF3D7_1129400, PF3D7_1146000, PF3D7_1206200, PF3D7_1207100, PF3D7_1212700, PF3D7_1226700, PF3D7_0308900, PF3D7_1235900, PF3D7_1237600, PF3D7_1302700, PF3D7_1331100, PF3D7_1332700, PF3D7_1333600, PF3D7_1340100, PF3D7_0106700, PF3D7_1350200, PF3D7_1354300, PF3D7_1357700, PF3D7_135…
gene cl2	GO:BP	biosynthetic process	GO:0009058	FALSE	4.43863e-08	1332	379	230	PF3D7_1318800, PF3D7_1319300, PF3D7_1321700, PF3D7_1322100, PF3D7_1327600, PF3D7_1329000, PF3D7_0308900, PF3D7_1331100, PF3D7_1332700, PF3D7_1333000, PF3D7_1333600, PF3D7_1340100, PF3D7_1340600, PF3D7_1342900, PF3D7_1343900, PF3D7_1350200, PF3D7_0310500, PF3D7_1352700, PF3D7_1354300, PF3D7_1355700, PF3D7_1357700, PF3D7_1358100, PF3D7_0311100, PF3D7_1359000, PF3D7_1359100, PF3D7_1360800, PF3D7_136…
gene cl2	GO:BP	RNA splicing, via transesterification reactions	GO:0000375	FALSE	9.64069e-08	122	379	42	PF3D7_0317700, PF3D7_1350200, PF3D7_1352700, PF3D7_1369500, PF3D7_1402400, PF3D7_0319500, PF3D7_1419900, PF3D7_1461600, PF3D7_0321800, PF3D7_1472000, PF3D7_1474500, PF3D7_0409100, PF3D7_0422500, PF3D7_0515000, PF3D7_0520300, PF3D7_0531400, PF3D7_0610100, PF3D7_0623600, PF3D7_0218700, PF3D7_0722500, PF3D7_0804000, PF3D7_0822800, PF3D7_0922700, PF3D7_1004200, PF3D7_0302100, PF3D7_1030100, PF3D7_111…
gene cl2	GO:BP	RNA splicing	GO:0008380	FALSE	4.55523e-07	137	379	44	PF3D7_0317700, PF3D7_1321700, PF3D7_1340600, PF3D7_1343900, PF3D7_0319500, PF3D7_1350200, PF3D7_1352700, PF3D7_1369500, PF3D7_1402400, PF3D7_0321800, PF3D7_1419900, PF3D7_1461600, PF3D7_1472000, PF3D7_1474500, PF3D7_0409100, PF3D7_0422500, PF3D7_0515000, PF3D7_0520300, PF3D7_0531400, PF3D7_0610100, PF3D7_0218700, PF3D7_0623600, PF3D7_0722500, PF3D7_0804000, PF3D7_0821600, PF3D7_0822800, PF3D7_092…
gene cl2	GO:BP	ribosome biogenesis	GO:0042254	FALSE	4.69078e-07	208	379	58	PF3D7_0106400, PF3D7_1129400, PF3D7_1146000, PF3D7_1207100, PF3D7_1226700, PF3D7_1237600, PF3D7_1302700, PF3D7_1331100, PF3D7_1332700, PF3D7_1333600, PF3D7_1340100, PF3D7_1354300, PF3D7_1357700, PF3D7_1358100, PF3D7_1359000, PF3D7_1364500, PF3D7_1367400, PF3D7_1404500, PF3D7_1405800, PF3D7_1410900, PF3D7_1411700, PF3D7_1415800, PF3D7_1418900, PF3D7_1422400, PF3D7_1433000, PF3D7_1434500, PF3D7_144…
gene cl2	GO:BP	mRNA splicing, via spliceosome	GO:0000398	FALSE	1.66101e-06	118	379	39	PF3D7_0317700, PF3D7_1369500, PF3D7_1402400, PF3D7_1419900, PF3D7_0319500, PF3D7_1461600, PF3D7_1472000, PF3D7_1474500, PF3D7_0321800, PF3D7_0409100, PF3D7_0515000, PF3D7_0520300, PF3D7_0531400, PF3D7_0610100, PF3D7_0623600, PF3D7_0218700, PF3D7_0722500, PF3D7_0804000, PF3D7_0922700, PF3D7_1004200, PF3D7_0302100, PF3D7_1030100, PF3D7_1114700, PF3D7_1139100, PF3D7_1220100, PF3D7_0308900, PF3D7_123…
gene cl2	GO:BP	RNA splicing, via transesterification reactions with bulged adenosine as nucleophile	GO:0000377	FALSE	1.66101e-06	118	379	39	PF3D7_0317700, PF3D7_1369500, PF3D7_1402400, PF3D7_1419900, PF3D7_0319500, PF3D7_1461600, PF3D7_1472000, PF3D7_1474500, PF3D7_0321800, PF3D7_0409100, PF3D7_0515000, PF3D7_0520300, PF3D7_0531400, PF3D7_0610100, PF3D7_0623600, PF3D7_0218700, PF3D7_0722500, PF3D7_0804000, PF3D7_0922700, PF3D7_1004200, PF3D7_0302100, PF3D7_1030100, PF3D7_1114700, PF3D7_1139100, PF3D7_1220100, PF3D7_0308900, PF3D7_123…
gene cl2	GO:BP	cellular process	GO:0009987	FALSE	1.93251e-06	2689	379	373	PF3D7_0103700, PF3D7_0822800, PF3D7_0823300, PF3D7_0824600, PF3D7_0824800, PF3D7_0825500, PF3D7_0826100, PF3D7_0827000, PF3D7_0827100, PF3D7_0829100, PF3D7_0904100, PF3D7_0904600, PF3D7_0905200, PF3D7_0908600, PF3D7_0908700, PF3D7_0909400, PF3D7_0911400, PF3D7_0912500, PF3D7_0915100, PF3D7_0915400, PF3D7_0920900, PF3D7_0921800, PF3D7_0922700, PF3D7_0925800, PF3D7_0926100, PF3D7_0926700, PF3D7_092…
gene cl2	GO:BP	macromolecule metabolic process	GO:0043170	FALSE	6.31114e-06	1611	379	258	PF3D7_1205800, PF3D7_1206200, PF3D7_1206600, PF3D7_1207100, PF3D7_1212700, PF3D7_1213700, PF3D7_1216000, PF3D7_0305300, PF3D7_1217800, PF3D7_1220100, PF3D7_1226700, PF3D7_1227400, PF3D7_1230800, PF3D7_1233000, PF3D7_1233900, PF3D7_1234800, PF3D7_1235900, PF3D7_1237000, PF3D7_1237600, PF3D7_1238300, PF3D7_1239700, PF3D7_1241800, PF3D7_1242600, PF3D7_1244100, PF3D7_1244200, PF3D7_1248700, PF3D7_124…
gene cl2	GO:BP	maturation of 5.8S rRNA	GO:0000460	FALSE	0.000209797	23	379	13	PF3D7_0203700, PF3D7_0921800, PF3D7_1331100, PF3D7_1340100, PF3D7_1354300, PF3D7_1364500, PF3D7_1367400, PF3D7_1405800, PF3D7_1449700, PF3D7_0602100, PF3D7_0720100, PF3D7_0821600, PF3D7_0825500
gene cl2	GO:BP	metabolic process	GO:0008152	FALSE	0.000324954	1997	379	298	PF3D7_1030100, PF3D7_1030600, PF3D7_1031300, PF3D7_1032100, PF3D7_1032900, PF3D7_0216300, PF3D7_1104200, PF3D7_1105700, PF3D7_1106800, PF3D7_1107800, PF3D7_1108200, PF3D7_1108700, PF3D7_1108900, PF3D7_1114700, PF3D7_1115900, PF3D7_1123100, PF3D7_0218700, PF3D7_1127800, PF3D7_1128400, PF3D7_1129400, PF3D7_1130600, PF3D7_1134700, PF3D7_1138100, PF3D7_1138500, PF3D7_1139100, PF3D7_0106400, PF3D7_030…
gene cl2	GO:BP	primary metabolic process	GO:0044238	FALSE	0.000598069	1870	379	282	PF3D7_0216300, PF3D7_1114700, PF3D7_1115900, PF3D7_1123100, PF3D7_1127800, PF3D7_1128400, PF3D7_1129400, PF3D7_1130600, PF3D7_0106400, PF3D7_1134700, PF3D7_0218700, PF3D7_1138100, PF3D7_1138500, PF3D7_1139100, PF3D7_1202500, PF3D7_1205800, PF3D7_1206200, PF3D7_1206600, PF3D7_1207100, PF3D7_1212700, PF3D7_1213700, PF3D7_1216000, PF3D7_0106700, PF3D7_0302100, PF3D7_1217800, PF3D7_1220100, PF3D7_122…
gene cl2	GO:BP	maturation of 5.8S rRNA from tricistronic rRNA transcript (SSU-rRNA, 5.8S rRNA, LSU-rRNA)	GO:0000466	FALSE	0.00599225	15	379	9	PF3D7_1340100, PF3D7_1354300, PF3D7_1364500, PF3D7_1367400, PF3D7_1405800, PF3D7_1449700, PF3D7_0720100, PF3D7_0821600, PF3D7_0825500
gene cl2	GO:BP	maturation of SSU-rRNA from tricistronic rRNA transcript (SSU-rRNA, 5.8S rRNA, LSU-rRNA)	GO:0000462	FALSE	0.00864284	26	379	12	PF3D7_0106400, PF3D7_0825500, PF3D7_1013100, PF3D7_1302700, PF3D7_1333600, PF3D7_0106700, PF3D7_1358100, PF3D7_1367400, PF3D7_0720100, PF3D7_0722600, PF3D7_0801500, PF3D7_0802300
gene cl2	GO:BP	regulation of biosynthetic process	GO:0009889	FALSE	0.01354	269	379	57	PF3D7_0205500, PF3D7_0823300, PF3D7_0829100, PF3D7_0909400, PF3D7_0925800, PF3D7_0930100, PF3D7_0934100, PF3D7_1005500, PF3D7_1008000, PF3D7_1014600, PF3D7_1020600, PF3D7_1032100, PF3D7_1104200, PF3D7_1107800, PF3D7_1139100, PF3D7_1206200, PF3D7_1212700, PF3D7_1227400, PF3D7_1230800, PF3D7_0302100, PF3D7_1248700, PF3D7_1305300, PF3D7_0305300, PF3D7_1316900, PF3D7_1322100, PF3D7_1340100, PF3D7_134…
gene cl2	GO:BP	maturation of SSU-rRNA	GO:0030490	FALSE	0.0136452	35	379	14	PF3D7_0106400, PF3D7_0801500, PF3D7_0802300, PF3D7_0825500, PF3D7_1013100, PF3D7_0106700, PF3D7_1302700, PF3D7_1333600, PF3D7_1358100, PF3D7_1367400, PF3D7_1448000, PF3D7_0418700, PF3D7_0720100, PF3D7_0722600
gene cl2	GO:BP	regulation of macromolecule biosynthetic process	GO:0010556	FALSE	0.0172494	265	379	56	PF3D7_0829100, PF3D7_0909400, PF3D7_0925800, PF3D7_0930100, PF3D7_0934100, PF3D7_1005500, PF3D7_1008000, PF3D7_1014600, PF3D7_1020600, PF3D7_1032100, PF3D7_1104200, PF3D7_1107800, PF3D7_1139100, PF3D7_1206200, PF3D7_0302100, PF3D7_1212700, PF3D7_1227400, PF3D7_1230800, PF3D7_1248700, PF3D7_0305300, PF3D7_1305300, PF3D7_1316900, PF3D7_1322100, PF3D7_1340100, PF3D7_1342900, PF3D7_1355700, PF3D7_031…
gene cl2	GO:BP	regulation of gene expression	GO:0010468	FALSE	0.0172494	265	379	56	PF3D7_0829100, PF3D7_0909400, PF3D7_0925800, PF3D7_0930100, PF3D7_0934100, PF3D7_1005500, PF3D7_1008000, PF3D7_1014600, PF3D7_1020600, PF3D7_1032100, PF3D7_1104200, PF3D7_1107800, PF3D7_1139100, PF3D7_1206200, PF3D7_0302100, PF3D7_1212700, PF3D7_1227400, PF3D7_1230800, PF3D7_1248700, PF3D7_0305300, PF3D7_1305300, PF3D7_1316900, PF3D7_1322100, PF3D7_1340100, PF3D7_1342900, PF3D7_1355700, PF3D7_031…
gene cl2	GO:BP	cellular component biogenesis	GO:0044085	FALSE	0.0368491	433	379	81	PF3D7_0102800, PF3D7_0630900, PF3D7_0716800, PF3D7_0720100, PF3D7_0721300, PF3D7_0722600, PF3D7_0725300, PF3D7_0727200, PF3D7_0729300, PF3D7_0801500, PF3D7_0802300, PF3D7_0803100, PF3D7_0804300, PF3D7_0806700, PF3D7_0214400, PF3D7_0814300, PF3D7_0818800, PF3D7_0819100, PF3D7_0821500, PF3D7_0821600, PF3D7_0824600, PF3D7_0825500, PF3D7_0827000, PF3D7_0921800, PF3D7_0922700, PF3D7_1012900, PF3D7_101…
gene cl2	GO:CC	intracellular anatomical structure	GO:0005622	FALSE	1.53308e-12	2615	433	366	PF3D7_0903400, PF3D7_0904100, PF3D7_0905100, PF3D7_0905200, PF3D7_0908600, PF3D7_0908700, PF3D7_0909400, PF3D7_0911400, PF3D7_0911900, PF3D7_0912500, PF3D7_0915100, PF3D7_0915400, PF3D7_0210800, PF3D7_0920900, PF3D7_0921800, PF3D7_0922700, PF3D7_0925800, PF3D7_0926700, PF3D7_0926900, PF3D7_0930100, PF3D7_0933000, PF3D7_0934100, PF3D7_1004200, PF3D7_1004400, PF3D7_1005000, PF3D7_1005500, PF3D7_100…
gene cl2	GO:CC	intracellular membrane-bounded organelle	GO:0043231	FALSE	1.22026e-11	2000	433	301	PF3D7_1104200, PF3D7_0215700, PF3D7_1105700, PF3D7_1107800, PF3D7_1108700, PF3D7_1108900, PF3D7_1110900, PF3D7_1114700, PF3D7_0216300, PF3D7_1115900, PF3D7_0217300, PF3D7_1123000, PF3D7_1123100, PF3D7_1125400, PF3D7_1129400, PF3D7_1134700, PF3D7_1134800, PF3D7_1138100, PF3D7_1138800, PF3D7_1139100, PF3D7_0218700, PF3D7_1145100, PF3D7_1146000, PF3D7_1202500, PF3D7_1205500, PF3D7_1205800, PF3D7_120…
gene cl2	GO:CC	membrane-bounded organelle	GO:0043227	FALSE	2.92319e-10	2084	433	306	PF3D7_1027100, PF3D7_0214100, PF3D7_1028000, PF3D7_1030100, PF3D7_1030600, PF3D7_1031300, PF3D7_0214400, PF3D7_1104200, PF3D7_0215700, PF3D7_1105600, PF3D7_1105700, PF3D7_1106800, PF3D7_1107800, PF3D7_1108700, PF3D7_1108900, PF3D7_1110900, PF3D7_0216300, PF3D7_1114700, PF3D7_1115900, PF3D7_0217300, PF3D7_1123000, PF3D7_1123100, PF3D7_1125400, PF3D7_1129100, PF3D7_1129400, PF3D7_1134700, PF3D7_113…
gene cl2	GO:CC	nuclear protein-containing complex	GO:0140513	FALSE	1.55873e-09	329	433	79	PF3D7_0722500, PF3D7_0726300, PF3D7_0802300, PF3D7_0804000, PF3D7_0818800, PF3D7_0819000, PF3D7_0215700, PF3D7_0820000, PF3D7_0822800, PF3D7_0905100, PF3D7_0922700, PF3D7_0925800, PF3D7_0933000, PF3D7_1004200, PF3D7_1008000, PF3D7_1013100, PF3D7_1020600, PF3D7_1027100, PF3D7_0218700, PF3D7_1030100, PF3D7_1104200, PF3D7_1110900, PF3D7_1134700, PF3D7_1139100, PF3D7_1206600, PF3D7_1213700, PF3D7_122…
gene cl2	GO:CC	nucleolus	GO:0005730	FALSE	1.95974e-09	129	433	43	PF3D7_0407300, PF3D7_1354300, PF3D7_1357700, PF3D7_1358100, PF3D7_1362400, PF3D7_1367400, PF3D7_1405800, PF3D7_1419100, PF3D7_1422400, PF3D7_1423000, PF3D7_1433000, PF3D7_1448000, PF3D7_1449700, PF3D7_1469300, PF3D7_0508700, PF3D7_0106700, PF3D7_0509400, PF3D7_0630900, PF3D7_0720100, PF3D7_0721300, PF3D7_0722600, PF3D7_0725300, PF3D7_0203700, PF3D7_0801500, PF3D7_0802300, PF3D7_0803100, PF3D7_081…
gene cl2	GO:CC	preribosome	GO:0030684	FALSE	7.27494e-09	73	433	30	PF3D7_0106700, PF3D7_0615600, PF3D7_0722600, PF3D7_0725300, PF3D7_0801500, PF3D7_0802300, PF3D7_0803100, PF3D7_0806700, PF3D7_0818800, PF3D7_0819100, PF3D7_0821500, PF3D7_0825500, PF3D7_0203700, PF3D7_0921800, PF3D7_1013100, PF3D7_1027100, PF3D7_1208100, PF3D7_1226700, PF3D7_0214400, PF3D7_1333600, PF3D7_1354300, PF3D7_1357700, PF3D7_1358100, PF3D7_1359000, PF3D7_1367400, PF3D7_1405800, PF3D7_142…
gene cl2	GO:CC	ribonucleoprotein complex	GO:1990904	FALSE	1.72408e-07	392	433	84	PF3D7_0106700, PF3D7_0623600, PF3D7_0716000, PF3D7_0716800, PF3D7_0218700, PF3D7_0722500, PF3D7_0722600, PF3D7_0725300, PF3D7_0801500, PF3D7_0802300, PF3D7_0803100, PF3D7_0804000, PF3D7_0804300, PF3D7_0806700, PF3D7_0818800, PF3D7_0819100, PF3D7_0821500, PF3D7_0822800, PF3D7_0825500, PF3D7_0920900, PF3D7_0921800, PF3D7_0922700, PF3D7_1004200, PF3D7_1004400, PF3D7_1013100, PF3D7_1019000, PF3D7_102…
gene cl2	GO:CC	spliceosomal complex	GO:0005681	FALSE	2.19299e-07	101	433	34	PF3D7_1474500, PF3D7_0409100, PF3D7_0422500, PF3D7_0515000, PF3D7_0520300, PF3D7_0218700, PF3D7_0531400, PF3D7_0610100, PF3D7_0623600, PF3D7_0716000, PF3D7_0722500, PF3D7_0804000, PF3D7_0822800, PF3D7_0922700, PF3D7_1004200, PF3D7_1030100, PF3D7_0308900, PF3D7_1110900, PF3D7_0311100, PF3D7_1139100, PF3D7_1220100, PF3D7_1234800, PF3D7_0319500, PF3D7_1235900, PF3D7_1238300, PF3D7_1241800, PF3D7_130…
gene cl2	GO:CC	intracellular organelle	GO:0043229	FALSE	5.01077e-07	2239	433	312	PF3D7_1004200, PF3D7_1004400, PF3D7_1005000, PF3D7_1008000, PF3D7_1009400, PF3D7_1011700, PF3D7_1013100, PF3D7_1014600, PF3D7_1016400, PF3D7_0214100, PF3D7_1019000, PF3D7_1020400, PF3D7_1020600, PF3D7_1022000, PF3D7_0214400, PF3D7_1027100, PF3D7_1028000, PF3D7_1030100, PF3D7_1030600, PF3D7_1031300, PF3D7_0215700, PF3D7_1032100, PF3D7_1104200, PF3D7_0216300, PF3D7_1105700, PF3D7_1107800, PF3D7_110…
gene cl2	GO:CC	nuclear lumen	GO:0031981	FALSE	6.40683e-07	274	433	64	PF3D7_0818800, PF3D7_0820000, PF3D7_0821500, PF3D7_0825500, PF3D7_0827000, PF3D7_0921800, PF3D7_1008000, PF3D7_1011700, PF3D7_1013100, PF3D7_1020400, PF3D7_1020600, PF3D7_1027100, PF3D7_0215700, PF3D7_1129400, PF3D7_1134700, PF3D7_1146000, PF3D7_1207100, PF3D7_1208100, PF3D7_1211600, PF3D7_1213700, PF3D7_1227400, PF3D7_1244200, PF3D7_1302700, PF3D7_0318200, PF3D7_1322100, PF3D7_1333600, PF3D7_040…
gene cl2	GO:CC	organelle	GO:0043226	FALSE	1.344e-06	2291	433	316	PF3D7_1004200, PF3D7_1004400, PF3D7_1005000, PF3D7_1008000, PF3D7_1009400, PF3D7_1011700, PF3D7_1013100, PF3D7_1014600, PF3D7_1016400, PF3D7_1019000, PF3D7_1020400, PF3D7_1020600, PF3D7_0214100, PF3D7_1022000, PF3D7_1027100, PF3D7_0214400, PF3D7_1028000, PF3D7_1030100, PF3D7_1030600, PF3D7_1031300, PF3D7_1032100, PF3D7_0215700, PF3D7_1104200, PF3D7_1105600, PF3D7_1105700, PF3D7_0216300, PF3D7_110…
gene cl2	GO:CC	90S preribosome	GO:0030686	FALSE	4.52387e-05	24	433	13	PF3D7_0106700, PF3D7_1027100, PF3D7_1208100, PF3D7_1333600, PF3D7_1357700, PF3D7_1367400, PF3D7_1405800, PF3D7_1422400, PF3D7_1448000, PF3D7_0802300, PF3D7_0818800, PF3D7_0825500, PF3D7_1013100
gene cl2	GO:CC	small-subunit processome	GO:0032040	FALSE	0.000107878	33	433	15	PF3D7_1013100, PF3D7_1027100, PF3D7_1208100, PF3D7_1226700, PF3D7_1333600, PF3D7_1357700, PF3D7_1358100, PF3D7_0722600, PF3D7_1422400, PF3D7_1448000, PF3D7_0801500, PF3D7_0802300, PF3D7_0803100, PF3D7_0818800, PF3D7_0821500
gene cl2	GO:CC	protein-containing complex	GO:0032991	FALSE	0.000111556	1114	433	172	PF3D7_1429800, PF3D7_1433000, PF3D7_1434500, PF3D7_0317700, PF3D7_1438600, PF3D7_0318200, PF3D7_1448000, PF3D7_1449700, PF3D7_1450100, PF3D7_1461600, PF3D7_0319500, PF3D7_1469100, PF3D7_1472000, PF3D7_1472200, PF3D7_1474500, PF3D7_0321800, PF3D7_0323500, PF3D7_0407300, PF3D7_0409100, PF3D7_0415300, PF3D7_0418700, PF3D7_0422500, PF3D7_0110500, PF3D7_0501900, PF3D7_0505000, PF3D7_0110800, PF3D7_050…
gene cl2	GO:CC	coated membrane	GO:0048475	FALSE	0.000277434	31	433	14	PF3D7_0214100, PF3D7_0808100, PF3D7_0808400, PF3D7_0904100, PF3D7_1134800, PF3D7_0217300, PF3D7_1145100, PF3D7_1218300, PF3D7_1219100, PF3D7_1246300, PF3D7_1429800, PF3D7_0528100, PF3D7_0613500, PF3D7_0617100
gene cl2	GO:CC	intracellular organelle lumen	GO:0070013	FALSE	0.00274177	390	433	71	PF3D7_0716000, PF3D7_0720100, PF3D7_0721300, PF3D7_0722600, PF3D7_0725300, PF3D7_0801500, PF3D7_0802300, PF3D7_0803100, PF3D7_0818800, PF3D7_0820000, PF3D7_0821500, PF3D7_0824600, PF3D7_0825500, PF3D7_0827000, PF3D7_0921800, PF3D7_0930100, PF3D7_1008000, PF3D7_0215700, PF3D7_1011700, PF3D7_1013100, PF3D7_1020400, PF3D7_1020600, PF3D7_1027100, PF3D7_1129400, PF3D7_1134700, PF3D7_1146000, PF3D7_120…
gene cl2	GO:CC	membrane-enclosed lumen	GO:0031974	FALSE	0.0030021	391	433	71	PF3D7_0716000, PF3D7_0720100, PF3D7_0721300, PF3D7_0722600, PF3D7_0725300, PF3D7_0801500, PF3D7_0802300, PF3D7_0803100, PF3D7_0818800, PF3D7_0820000, PF3D7_0821500, PF3D7_0824600, PF3D7_0825500, PF3D7_0827000, PF3D7_0921800, PF3D7_0930100, PF3D7_1008000, PF3D7_0215700, PF3D7_1011700, PF3D7_1013100, PF3D7_1020400, PF3D7_1020600, PF3D7_1027100, PF3D7_1129400, PF3D7_1134700, PF3D7_1146000, PF3D7_120…
gene cl2	GO:CC	organelle lumen	GO:0043233	FALSE	0.0030021	391	433	71	PF3D7_0716000, PF3D7_0720100, PF3D7_0721300, PF3D7_0722600, PF3D7_0725300, PF3D7_0801500, PF3D7_0802300, PF3D7_0803100, PF3D7_0818800, PF3D7_0820000, PF3D7_0821500, PF3D7_0824600, PF3D7_0825500, PF3D7_0827000, PF3D7_0921800, PF3D7_0930100, PF3D7_1008000, PF3D7_0215700, PF3D7_1011700, PF3D7_1013100, PF3D7_1020400, PF3D7_1020600, PF3D7_1027100, PF3D7_1129400, PF3D7_1134700, PF3D7_1146000, PF3D7_120…
gene cl2	GO:CC	catalytic step 2 spliceosome	GO:0071013	FALSE	0.00527246	43	433	15	PF3D7_0520300, PF3D7_0722500, PF3D7_0822800, PF3D7_1030100, PF3D7_1110900, PF3D7_1220100, PF3D7_1235900, PF3D7_1238300, PF3D7_1241800, PF3D7_1352700, PF3D7_0308900, PF3D7_1461600, PF3D7_1472000, PF3D7_1474500, PF3D7_0515000
gene cl2	GO:CC	AP-type membrane coat adaptor complex	GO:0030119	FALSE	0.00533567	14	433	8	PF3D7_0217300, PF3D7_1218300, PF3D7_1246300, PF3D7_0528100, PF3D7_0613500, PF3D7_0617100, PF3D7_0808100, PF3D7_0904100
gene cl2	GO:CC	vesicle membrane	GO:0012506	FALSE	0.0166624	42	433	14	PF3D7_0617100, PF3D7_0808100, PF3D7_0808400, PF3D7_0214100, PF3D7_1134800, PF3D7_1145100, PF3D7_1219100, PF3D7_1226400, PF3D7_0214400, PF3D7_1236000, PF3D7_1246300, PF3D7_1412400, PF3D7_1429800, PF3D7_0217300
gene cl2	GO:MF	RNA binding	GO:0003723	FALSE	8.87723e-06	448	400	98	PF3D7_0610900, PF3D7_0615600, PF3D7_0620500, PF3D7_0621700, PF3D7_0623600, PF3D7_0624600, PF3D7_0625600, PF3D7_0630900, PF3D7_0703500, PF3D7_0716000, PF3D7_0716800, PF3D7_0720100, PF3D7_0721300, PF3D7_0722500, PF3D7_0723900, PF3D7_0818800, PF3D7_0819000, PF3D7_0819100, PF3D7_0821500, PF3D7_0908700, PF3D7_0909400, PF3D7_0920900, PF3D7_0921800, PF3D7_0930100, PF3D7_0933000, PF3D7_1004400, PF3D7_100…
gene cl2	GO:MF	catalytic activity, acting on RNA	GO:0140098	FALSE	0.000155314	247	400	60	PF3D7_1005000, PF3D7_1005500, PF3D7_1020400, PF3D7_1028000, PF3D7_1030100, PF3D7_1105700, PF3D7_1108200, PF3D7_1129400, PF3D7_1130600, PF3D7_1134700, PF3D7_1202500, PF3D7_1206600, PF3D7_1213700, PF3D7_1216000, PF3D7_0215700, PF3D7_1241800, PF3D7_1302700, PF3D7_1329000, PF3D7_1331100, PF3D7_1332700, PF3D7_1340100, PF3D7_1340600, PF3D7_0218400, PF3D7_1354300, PF3D7_1364500, PF3D7_1367700, PF3D7_141…
gene cl2	GO:MF	RNA helicase activity	GO:0003724	FALSE	0.000729478	52	400	20	PF3D7_0422500, PF3D7_0508700, PF3D7_0518500, PF3D7_0521700, PF3D7_0602100, PF3D7_0630900, PF3D7_0721300, PF3D7_0827000, PF3D7_0903400, PF3D7_1005500, PF3D7_1030100, PF3D7_1241800, PF3D7_1302700, PF3D7_0218400, PF3D7_1331100, PF3D7_1332700, PF3D7_1418900, PF3D7_1419100, PF3D7_0310500, PF3D7_1459000
gene cl2	GO:MF	ATP-dependent activity, acting on RNA	GO:0008186	FALSE	0.000729478	52	400	20	PF3D7_0422500, PF3D7_0508700, PF3D7_0518500, PF3D7_0521700, PF3D7_0602100, PF3D7_0630900, PF3D7_0721300, PF3D7_0827000, PF3D7_0903400, PF3D7_1005500, PF3D7_1030100, PF3D7_1241800, PF3D7_1302700, PF3D7_0218400, PF3D7_1331100, PF3D7_1332700, PF3D7_1418900, PF3D7_1419100, PF3D7_0310500, PF3D7_1459000
gene cl2	GO:MF	organic cyclic compound binding	GO:0097159	FALSE	0.00723393	1253	400	205	PF3D7_1350200, PF3D7_1352100, PF3D7_0317700, PF3D7_1352700, PF3D7_1353400, PF3D7_0318200, PF3D7_1357500, PF3D7_1359100, PF3D7_1360100, PF3D7_1367400, PF3D7_1367700, PF3D7_1369500, PF3D7_1402400, PF3D7_1406200, PF3D7_1408200, PF3D7_0319500, PF3D7_1410200, PF3D7_1411400, PF3D7_1412400, PF3D7_1415800, PF3D7_1417600, PF3D7_1418900, PF3D7_1419100, PF3D7_1419900, PF3D7_1423000, PF3D7_1429900, PF3D7_143…
gene cl2	GO:MF	catalytic activity, acting on a nucleic acid	GO:0140640	FALSE	0.00972449	352	400	72	PF3D7_0721300, PF3D7_0723700, PF3D7_0726300, PF3D7_0726400, PF3D7_0811300, PF3D7_0820000, PF3D7_0821500, PF3D7_0827000, PF3D7_0903400, PF3D7_0908600, PF3D7_0908700, PF3D7_0909400, PF3D7_0205500, PF3D7_0934100, PF3D7_1005000, PF3D7_1005500, PF3D7_1020400, PF3D7_1028000, PF3D7_1030100, PF3D7_1104200, PF3D7_1105700, PF3D7_1108200, PF3D7_1129400, PF3D7_1130600, PF3D7_1134700, PF3D7_1202500, PF3D7_120…
gene cl2	KEGG	Ribosome biogenesis in eukaryotes	KEGG:03008	FALSE	2.13922e-07	41	115	18	PF3D7_0106700, PF3D7_0729300, PF3D7_0802300, PF3D7_0814300, PF3D7_0818800, PF3D7_0821500, PF3D7_0909400, PF3D7_1027100, PF3D7_1111700, PF3D7_1230900, PF3D7_1342400, PF3D7_1410900, PF3D7_1423000, PF3D7_1431300, PF3D7_1433000, PF3D7_1434500, PF3D7_1448000, PF3D7_0418700
gene cl2	KEGG	Spliceosome	KEGG:03040	FALSE	0.000123376	88	115	23	PF3D7_0409100, PF3D7_0422500, PF3D7_0508700, PF3D7_0518500, PF3D7_0520300, PF3D7_0610100, PF3D7_0722500, PF3D7_0218700, PF3D7_0822800, PF3D7_0922700, PF3D7_1030100, PF3D7_1119800, PF3D7_1220100, PF3D7_1234800, PF3D7_1235900, PF3D7_1309300, PF3D7_1343900, PF3D7_0308900, PF3D7_1350200, PF3D7_1352700, PF3D7_1461600, PF3D7_1472000, PF3D7_1474500
gene cl2	KEGG	RNA polymerase	KEGG:03020	FALSE	0.0358821	24	115	8	PF3D7_1134700, PF3D7_1206600, PF3D7_1213700, PF3D7_1329000, PF3D7_0205500, PF3D7_0215700, PF3D7_0318200, PF3D7_0509400
gene cl2	REAC	Processing of Capped Intron-Containing Pre-mRNA	REAC:R-PFA-72203	FALSE	0.00170417	79	127	24	PF3D7_0409100, PF3D7_0422500, PF3D7_0515000, PF3D7_0520300, PF3D7_0610100, PF3D7_0623600, PF3D7_0722500, PF3D7_0819000, PF3D7_0821600, PF3D7_0933000, PF3D7_0218700, PF3D7_1213700, PF3D7_1220100, PF3D7_1230800, PF3D7_1309300, PF3D7_1350200, PF3D7_1352700, PF3D7_1369500, PF3D7_1402400, PF3D7_0308900, PF3D7_1461600, PF3D7_1472000, PF3D7_1474500, PF3D7_0318200
gene cl2	REAC	mRNA Splicing - Major Pathway	REAC:R-PFA-72163	FALSE	0.00449813	78	127	23	PF3D7_0409100, PF3D7_0422500, PF3D7_0515000, PF3D7_0520300, PF3D7_0610100, PF3D7_0623600, PF3D7_0722500, PF3D7_0819000, PF3D7_0821600, PF3D7_0933000, PF3D7_0218700, PF3D7_1213700, PF3D7_1220100, PF3D7_1309300, PF3D7_1350200, PF3D7_1352700, PF3D7_1369500, PF3D7_1402400, PF3D7_0308900, PF3D7_1461600, PF3D7_1472000, PF3D7_1474500, PF3D7_0318200
gene cl2	REAC	mRNA Splicing	REAC:R-PFA-72172	FALSE	0.00449813	78	127	23	PF3D7_0409100, PF3D7_0422500, PF3D7_0515000, PF3D7_0520300, PF3D7_0610100, PF3D7_0623600, PF3D7_0722500, PF3D7_0819000, PF3D7_0821600, PF3D7_0933000, PF3D7_0218700, PF3D7_1213700, PF3D7_1220100, PF3D7_1309300, PF3D7_1350200, PF3D7_1352700, PF3D7_1369500, PF3D7_1402400, PF3D7_0308900, PF3D7_1461600, PF3D7_1472000, PF3D7_1474500, PF3D7_0318200
gene cl5	GO:CC	axoneme	GO:0005930	TRUE	0.0292656	24	287	8	PF3D7_0419000, PF3D7_1107600, PF3D7_1122900, PF3D7_1406500, PF3D7_1462500, PF3D7_1465800, PF3D7_0905300, PF3D7_0922000
gene cl5	GO:CC	plasma membrane bounded cell projection cytoplasm	GO:0032838	FALSE	0.0292656	24	287	8	PF3D7_0419000, PF3D7_1107600, PF3D7_1122900, PF3D7_1406500, PF3D7_1462500, PF3D7_1465800, PF3D7_0905300, PF3D7_0922000
gene cl5	GO:CC	ciliary plasm	GO:0097014	FALSE	0.0292656	24	287	8	PF3D7_0419000, PF3D7_1107600, PF3D7_1122900, PF3D7_1406500, PF3D7_1462500, PF3D7_1465800, PF3D7_0905300, PF3D7_0922000
gene cl5	KEGG	Base excision repair	KEGG:03410	FALSE	0.000400271	19	57	7	PF3D7_1304100, PF3D7_1332600, PF3D7_1363200, PF3D7_1467100, PF3D7_0219600, PF3D7_0308000, PF3D7_0614800
gene cl5	KEGG	Terpenoid backbone biosynthesis	KEGG:00900	FALSE	0.0221214	10	57	4	PF3D7_0209300, PF3D7_0503100, PF3D7_1147500, PF3D7_1337200
gene cl5	REAC	Cleavage of the damaged purine	REAC:R-PFA-110331	FALSE	0.0499395	4	56	3	PF3D7_0506300, PF3D7_0614800, PF3D7_1467100
gene cl5	REAC	Depurination	REAC:R-PFA-73927	FALSE	0.0499395	4	56	3	PF3D7_0506300, PF3D7_0614800, PF3D7_1467100
gene cl5	REAC	Recognition and association of DNA glycosylase with site containing an affected purine	REAC:R-PFA-110330	FALSE	0.0499395	4	56	3	PF3D7_0506300, PF3D7_0614800, PF3D7_1467100
gene cl11	GO:BP	adhesion of symbiont to host cell	GO:0044650	TRUE	0.00361557	83	95	12	PF3D7_0100100, PF3D7_0324900, PF3D7_0424200, PF3D7_0632500, PF3D7_0712300, PF3D7_0800200, PF3D7_0800300, PF3D7_0808600, PF3D7_0833500, PF3D7_1100200, PF3D7_1149000, PF3D7_1240900
gene cl11	GO:MF	host cell surface receptor binding	GO:0046789	TRUE	0.00361711	77	113	12	PF3D7_0100100, PF3D7_0424200, PF3D7_0632500, PF3D7_0712300, PF3D7_0800200, PF3D7_0800300, PF3D7_0808600, PF3D7_0833500, PF3D7_1100200, PF3D7_1149000, PF3D7_1240900, PF3D7_0324900
gene cl11	GO:BP	adhesion of symbiont to host	GO:0044406	FALSE	0.00361557	83	95	12	PF3D7_0100100, PF3D7_0324900, PF3D7_0424200, PF3D7_0632500, PF3D7_0712300, PF3D7_0800200, PF3D7_0800300, PF3D7_0808600, PF3D7_0833500, PF3D7_1100200, PF3D7_1149000, PF3D7_1240900
gene cl11	GO:MF	host cell surface binding	GO:0046812	FALSE	0.00888072	84	113	12	PF3D7_0100100, PF3D7_0324900, PF3D7_0424200, PF3D7_0632500, PF3D7_0712300, PF3D7_0800200, PF3D7_0800300, PF3D7_0808600, PF3D7_0833500, PF3D7_1100200, PF3D7_1149000, PF3D7_1240900

## Sheet: ThirdBranch
Table S4 - Gene model of P. falciparum midgut stages from this study
Functional enrichment analysis of genes present in the gene cluster of the third branch (growing oocyst)
Columns represent the gene cluster number, source of functional annotation, name and ID of the annotation, if it is a driver term, the gSCS adjusted p-value, size of the annotation, number of genes tested and intersection between the two lists
Input	source	term name	term ID	Driver GO term	adjusted p value	term_size	query_size	intersection_size	gene_list
gene cl12	GO:BP	translation	GO:0006412	TRUE	3.62217e-40	305	104	67	PF3D7_0719600, PF3D7_0719700, PF3D7_0721600, PF3D7_0814000, PF3D7_0821700, PF3D7_0826700, PF3D7_0903900, PF3D7_1003500, PF3D7_1004000, PF3D7_1019400, PF3D7_1026800, PF3D7_0217800, PF3D7_1027800, PF3D7_1103100, PF3D7_0219200, PF3D7_1105400, PF3D7_1109900, PF3D7_1124900, PF3D7_1130200, PF3D7_1142600, PF3D7_1144000, PF3D7_1144300, PF3D7_0306900, PF3D7_1302800, PF3D7_1308300, PF3D7_1309100, PF3D7_131…
gene cl12	GO:BP	ribosome assembly	GO:0042255	TRUE	2.2921e-12	42	104	17	PF3D7_0719600, PF3D7_0719700, PF3D7_0721600, PF3D7_1026800, PF3D7_1027800, PF3D7_1130200, PF3D7_1308300, PF3D7_1309100, PF3D7_1317800, PF3D7_0422400, PF3D7_1323400, PF3D7_1338200, PF3D7_1414300, PF3D7_1424100, PF3D7_1461300, PF3D7_0516200, PF3D7_0517000
gene cl12	GO:CC	cytosolic ribosome	GO:0022626	TRUE	1.13499e-75	94	111	61	PF3D7_0309600, PF3D7_0312800, PF3D7_0316800, PF3D7_0317600, PF3D7_0322900, PF3D7_0415900, PF3D7_0422400, PF3D7_0507100, PF3D7_0516200, PF3D7_0516900, PF3D7_0517000, PF3D7_0519400, PF3D7_0614500, PF3D7_0618300, PF3D7_0710600, PF3D7_0719600, PF3D7_0719700, PF3D7_0721600, PF3D7_0217800, PF3D7_0814000, PF3D7_0821700, PF3D7_0826700, PF3D7_0903900, PF3D7_1003500, PF3D7_1004000, PF3D7_1019400, PF3D7_102…
gene cl12	GO:CC	nucleosome	GO:0000786	TRUE	0.000248754	9	111	5	PF3D7_0610400, PF3D7_0617800, PF3D7_0617900, PF3D7_1105000, PF3D7_1105100
gene cl12	GO:MF	structural molecule activity	GO:0005198	TRUE	3.86319e-56	193	111	69	PF3D7_0219200, PF3D7_1103100, PF3D7_1105000, PF3D7_1105100, PF3D7_1105400, PF3D7_1109900, PF3D7_1124900, PF3D7_1130200, PF3D7_1142600, PF3D7_0306900, PF3D7_1144000, PF3D7_1144300, PF3D7_1302800, PF3D7_1308300, PF3D7_1309100, PF3D7_1317800, PF3D7_1323100, PF3D7_0307200, PF3D7_1323400, PF3D7_1331800, PF3D7_1338200, PF3D7_1341200, PF3D7_1342000, PF3D7_1351400, PF3D7_1365900, PF3D7_1402500, PF3D7_140…
gene cl12	GO:MF	RNA binding	GO:0003723	TRUE	6.42674e-08	448	111	43	PF3D7_0614500, PF3D7_0719600, PF3D7_0719700, PF3D7_0721600, PF3D7_0209800, PF3D7_0814000, PF3D7_0814200, PF3D7_0821700, PF3D7_1004000, PF3D7_0217800, PF3D7_1006800, PF3D7_1011800, PF3D7_1019400, PF3D7_1027800, PF3D7_1105400, PF3D7_1110400, PF3D7_0307200, PF3D7_1124900, PF3D7_1130200, PF3D7_1224300, PF3D7_0312800, PF3D7_1308300, PF3D7_1309100, PF3D7_1317800, PF3D7_1323100, PF3D7_1323400, PF3D7_133…
gene cl12	GO:MF	protein heterodimerization activity	GO:0046982	TRUE	0.00662553	19	111	6	PF3D7_1105100, PF3D7_0524000, PF3D7_0610400, PF3D7_0617800, PF3D7_0617900, PF3D7_1105000
gene cl12	GO:BP	protein metabolic process	GO:0019538	FALSE	6.94696e-17	903	104	76	PF3D7_0322000, PF3D7_0322900, PF3D7_0415900, PF3D7_0422400, PF3D7_0507100, PF3D7_0516200, PF3D7_0516900, PF3D7_0517000, PF3D7_0519400, PF3D7_0614500, PF3D7_0618300, PF3D7_0627500, PF3D7_0708400, PF3D7_0710600, PF3D7_0719600, PF3D7_0719700, PF3D7_0721600, PF3D7_0814000, PF3D7_0818900, PF3D7_0821700, PF3D7_0826700, PF3D7_0827900, PF3D7_0903900, PF3D7_0917900, PF3D7_1003500, PF3D7_1004000, PF3D7_101…
gene cl12	GO:BP	gene expression	GO:0010467	FALSE	1.18335e-16	1071	104	82	PF3D7_1447000, PF3D7_1451100, PF3D7_1453700, PF3D7_1460300, PF3D7_1460700, PF3D7_1461300, PF3D7_1468700, PF3D7_0322000, PF3D7_0322900, PF3D7_0415900, PF3D7_0416000, PF3D7_0422400, PF3D7_0507100, PF3D7_0516200, PF3D7_0516900, PF3D7_0517000, PF3D7_0519400, PF3D7_0614500, PF3D7_0618300, PF3D7_0627500, PF3D7_0708400, PF3D7_0710600, PF3D7_0719600, PF3D7_0719700, PF3D7_0721600, PF3D7_0814000, PF3D7_081…
gene cl12	GO:BP	macromolecule biosynthetic process	GO:0009059	FALSE	4.39033e-15	1126	104	82	PF3D7_0316800, PF3D7_1421200, PF3D7_1424100, PF3D7_1424400, PF3D7_1426000, PF3D7_0317600, PF3D7_1431700, PF3D7_1447000, PF3D7_1451100, PF3D7_1453700, PF3D7_1460300, PF3D7_1460700, PF3D7_1461300, PF3D7_1468700, PF3D7_0322000, PF3D7_0322900, PF3D7_0415900, PF3D7_0416000, PF3D7_0422400, PF3D7_0507100, PF3D7_0516200, PF3D7_0516900, PF3D7_0517000, PF3D7_0519400, PF3D7_0614500, PF3D7_0618300, PF3D7_062…
gene cl12	GO:BP	biosynthetic process	GO:0009058	FALSE	1.02749e-13	1332	104	87	PF3D7_1317800, PF3D7_1323100, PF3D7_1323400, PF3D7_1330800, PF3D7_1331800, PF3D7_0309600, PF3D7_1338200, PF3D7_1341200, PF3D7_1342000, PF3D7_1342800, PF3D7_1351400, PF3D7_1357000, PF3D7_1357100, PF3D7_1365900, PF3D7_1402500, PF3D7_1407100, PF3D7_0312800, PF3D7_1408600, PF3D7_1414300, PF3D7_1421200, PF3D7_1424100, PF3D7_1424400, PF3D7_1426000, PF3D7_0316800, PF3D7_1431700, PF3D7_0317600, PF3D7_144…
gene cl12	GO:BP	cytoplasmic translation	GO:0002181	FALSE	3.04911e-11	41	104	16	PF3D7_0821700, PF3D7_0309600, PF3D7_1026800, PF3D7_1103100, PF3D7_1109900, PF3D7_1130200, PF3D7_1142600, PF3D7_1309100, PF3D7_1323100, PF3D7_1338200, PF3D7_1351400, PF3D7_0312800, PF3D7_1460300, PF3D7_1468700, PF3D7_0415900, PF3D7_0516900
gene cl12	GO:BP	membraneless organelle assembly	GO:0140694	FALSE	6.57232e-09	64	104	17	PF3D7_0422400, PF3D7_0516200, PF3D7_0517000, PF3D7_0719600, PF3D7_0719700, PF3D7_0721600, PF3D7_1026800, PF3D7_1027800, PF3D7_1130200, PF3D7_1308300, PF3D7_1309100, PF3D7_1317800, PF3D7_1323400, PF3D7_1338200, PF3D7_1414300, PF3D7_1424100, PF3D7_1461300
gene cl12	GO:BP	ribosome biogenesis	GO:0042254	FALSE	1.0117e-08	208	104	29	PF3D7_1117700, PF3D7_1124900, PF3D7_1130200, PF3D7_1142600, PF3D7_1144000, PF3D7_0307200, PF3D7_1302800, PF3D7_1308300, PF3D7_0312800, PF3D7_1309100, PF3D7_1317800, PF3D7_1323400, PF3D7_1338200, PF3D7_1407100, PF3D7_1408600, PF3D7_1414300, PF3D7_1424100, PF3D7_1424400, PF3D7_1431700, PF3D7_1461300, PF3D7_0422400, PF3D7_0516200, PF3D7_0517000, PF3D7_0710600, PF3D7_0719600, PF3D7_0719700, PF3D7_072…
gene cl12	GO:BP	ribosomal small subunit assembly	GO:0000028	FALSE	6.55729e-07	13	104	8	PF3D7_0422400, PF3D7_1317800, PF3D7_1461300, PF3D7_0516200, PF3D7_0719700, PF3D7_0721600, PF3D7_1026800, PF3D7_1308300
gene cl12	GO:BP	ribosomal large subunit biogenesis	GO:0042273	FALSE	9.58484e-07	65	104	15	PF3D7_0517000, PF3D7_0719600, PF3D7_1027800, PF3D7_1124900, PF3D7_1130200, PF3D7_1142600, PF3D7_1309100, PF3D7_0307200, PF3D7_1323400, PF3D7_1338200, PF3D7_1414300, PF3D7_1424100, PF3D7_0312800, PF3D7_1424400, PF3D7_1431700
gene cl12	GO:BP	ribonucleoprotein complex biogenesis	GO:0022613	FALSE	1.8655e-06	257	104	29	PF3D7_1026800, PF3D7_1027800, PF3D7_1117700, PF3D7_1124900, PF3D7_0307200, PF3D7_1130200, PF3D7_1142600, PF3D7_1144000, PF3D7_1302800, PF3D7_1308300, PF3D7_1309100, PF3D7_1317800, PF3D7_1323400, PF3D7_0312800, PF3D7_1338200, PF3D7_1407100, PF3D7_1408600, PF3D7_1414300, PF3D7_1424100, PF3D7_1424400, PF3D7_1431700, PF3D7_1461300, PF3D7_0422400, PF3D7_0516200, PF3D7_0517000, PF3D7_0710600, PF3D7_071…
gene cl12	GO:BP	protein-RNA complex assembly	GO:0022618	FALSE	2.09108e-06	90	104	17	PF3D7_0422400, PF3D7_0516200, PF3D7_0517000, PF3D7_0719600, PF3D7_0719700, PF3D7_0721600, PF3D7_1026800, PF3D7_1027800, PF3D7_1130200, PF3D7_1308300, PF3D7_1309100, PF3D7_1317800, PF3D7_1323400, PF3D7_1338200, PF3D7_1414300, PF3D7_1424100, PF3D7_1461300
gene cl12	GO:BP	protein-RNA complex organization	GO:0071826	FALSE	3.5366e-06	93	104	17	PF3D7_0422400, PF3D7_0516200, PF3D7_0517000, PF3D7_0719600, PF3D7_0719700, PF3D7_0721600, PF3D7_1026800, PF3D7_1027800, PF3D7_1130200, PF3D7_1308300, PF3D7_1309100, PF3D7_1317800, PF3D7_1323400, PF3D7_1338200, PF3D7_1414300, PF3D7_1424100, PF3D7_1461300
gene cl12	GO:BP	organelle assembly	GO:0070925	FALSE	1.11153e-05	100	104	17	PF3D7_0422400, PF3D7_0516200, PF3D7_0517000, PF3D7_0719600, PF3D7_0719700, PF3D7_0721600, PF3D7_1026800, PF3D7_1027800, PF3D7_1130200, PF3D7_1308300, PF3D7_1309100, PF3D7_1317800, PF3D7_1323400, PF3D7_1338200, PF3D7_1414300, PF3D7_1424100, PF3D7_1461300
gene cl12	GO:BP	macromolecule metabolic process	GO:0043170	FALSE	2.22676e-05	1611	104	83	PF3D7_1224300, PF3D7_0306900, PF3D7_0307200, PF3D7_1302800, PF3D7_1308300, PF3D7_1309100, PF3D7_0309600, PF3D7_1317800, PF3D7_1323100, PF3D7_1323400, PF3D7_1330800, PF3D7_1331800, PF3D7_1338200, PF3D7_1341200, PF3D7_1342000, PF3D7_1351400, PF3D7_1357000, PF3D7_1357100, PF3D7_0312800, PF3D7_1365900, PF3D7_1402500, PF3D7_1407100, PF3D7_1408600, PF3D7_1414300, PF3D7_0316800, PF3D7_1421200, PF3D7_142…
gene cl12	GO:BP	ribosomal large subunit assembly	GO:0000027	FALSE	2.46899e-05	25	104	9	PF3D7_1027800, PF3D7_1130200, PF3D7_1309100, PF3D7_1323400, PF3D7_1338200, PF3D7_1414300, PF3D7_1424100, PF3D7_0517000, PF3D7_0719600
gene cl12	GO:BP	ribosomal small subunit biogenesis	GO:0042274	FALSE	0.000153732	48	104	11	PF3D7_0719700, PF3D7_0721600, PF3D7_1026800, PF3D7_1144000, PF3D7_1302800, PF3D7_1308300, PF3D7_1317800, PF3D7_1408600, PF3D7_1461300, PF3D7_0422400, PF3D7_0516200
gene cl12	GO:BP	primary metabolic process	GO:0044238	FALSE	0.00491554	1870	104	86	PF3D7_0217500, PF3D7_0217800, PF3D7_1124900, PF3D7_1130200, PF3D7_1134000, PF3D7_1142600, PF3D7_0219200, PF3D7_1144000, PF3D7_1144300, PF3D7_1224300, PF3D7_1302800, PF3D7_1308300, PF3D7_0306900, PF3D7_1309100, PF3D7_0307200, PF3D7_1317800, PF3D7_1323100, PF3D7_1323400, PF3D7_1330800, PF3D7_1331800, PF3D7_1338200, PF3D7_1341200, PF3D7_0309600, PF3D7_1342000, PF3D7_1342800, PF3D7_1351400, PF3D7_135…
gene cl12	GO:BP	metabolic process	GO:0008152	FALSE	0.0100972	1997	104	89	PF3D7_1033100, PF3D7_1103100, PF3D7_0217500, PF3D7_1105000, PF3D7_1105400, PF3D7_0217800, PF3D7_1109900, PF3D7_1121600, PF3D7_1124900, PF3D7_0219200, PF3D7_1130200, PF3D7_1134000, PF3D7_1142600, PF3D7_1144000, PF3D7_1144300, PF3D7_1224300, PF3D7_0306900, PF3D7_0307200, PF3D7_1302800, PF3D7_1308300, PF3D7_1309100, PF3D7_1317800, PF3D7_0309600, PF3D7_1323100, PF3D7_1323400, PF3D7_1330800, PF3D7_133…
gene cl12	GO:BP	cellular component biogenesis	GO:0044085	FALSE	0.0157042	433	104	31	PF3D7_0710600, PF3D7_0719600, PF3D7_0719700, PF3D7_0721600, PF3D7_1026800, PF3D7_1027800, PF3D7_1105000, PF3D7_1117700, PF3D7_1124900, PF3D7_0307200, PF3D7_1130200, PF3D7_1142600, PF3D7_1144000, PF3D7_0312800, PF3D7_1302800, PF3D7_1308300, PF3D7_1309100, PF3D7_1317800, PF3D7_1323400, PF3D7_1338200, PF3D7_1407100, PF3D7_1408600, PF3D7_1414300, PF3D7_1424100, PF3D7_1424400, PF3D7_1431700, PF3D7_145…
gene cl12	GO:BP	protein-containing complex assembly	GO:0065003	FALSE	0.0255233	207	104	19	PF3D7_1026800, PF3D7_1027800, PF3D7_1105000, PF3D7_1130200, PF3D7_1308300, PF3D7_1309100, PF3D7_1317800, PF3D7_1323400, PF3D7_1338200, PF3D7_1414300, PF3D7_1424100, PF3D7_1453700, PF3D7_1461300, PF3D7_0422400, PF3D7_0516200, PF3D7_0517000, PF3D7_0719600, PF3D7_0719700, PF3D7_0721600
gene cl12	GO:BP	cellular process	GO:0009987	FALSE	0.0420122	2689	104	104	PF3D7_0826700, PF3D7_0827900, PF3D7_0903700, PF3D7_0903900, PF3D7_0917900, PF3D7_0922200, PF3D7_0932800, PF3D7_0934500, PF3D7_1003500, PF3D7_1004000, PF3D7_1008700, PF3D7_1011800, PF3D7_1019400, PF3D7_1026800, PF3D7_1027800, PF3D7_1033100, PF3D7_1103100, PF3D7_1105000, PF3D7_1105100, PF3D7_1105400, PF3D7_1109900, PF3D7_1117700, PF3D7_0217500, PF3D7_1121600, PF3D7_1124900, PF3D7_0217800, PF3D7_113…
gene cl12	GO:CC	ribosomal subunit	GO:0044391	FALSE	2.19828e-60	142	111	61	PF3D7_0312800, PF3D7_1323100, PF3D7_1323400, PF3D7_1331800, PF3D7_1338200, PF3D7_1341200, PF3D7_1342000, PF3D7_1351400, PF3D7_1365900, PF3D7_1408600, PF3D7_1414300, PF3D7_1421200, PF3D7_1424100, PF3D7_1424400, PF3D7_1426000, PF3D7_1431700, PF3D7_0316800, PF3D7_1447000, PF3D7_1460300, PF3D7_1460700, PF3D7_1461300, PF3D7_0317600, PF3D7_0322900, PF3D7_0415900, PF3D7_0422400, PF3D7_0507100, PF3D7_051…
gene cl12	GO:CC	ribosome	GO:0005840	FALSE	9.46502e-58	170	111	63	PF3D7_0306900, PF3D7_1142600, PF3D7_1144000, PF3D7_1144300, PF3D7_1302800, PF3D7_1308300, PF3D7_1309100, PF3D7_0307200, PF3D7_1317800, PF3D7_1323100, PF3D7_1323400, PF3D7_1331800, PF3D7_1338200, PF3D7_1341200, PF3D7_1342000, PF3D7_0309600, PF3D7_1351400, PF3D7_1365900, PF3D7_1402500, PF3D7_1408600, PF3D7_1414300, PF3D7_1421200, PF3D7_1424100, PF3D7_1424400, PF3D7_1426000, PF3D7_0312800, PF3D7_143…
gene cl12	GO:CC	cytosol	GO:0005829	FALSE	5.57664e-48	357	111	73	PF3D7_0708400, PF3D7_0710600, PF3D7_0719600, PF3D7_0719700, PF3D7_0721600, PF3D7_0814000, PF3D7_0817900, PF3D7_0821700, PF3D7_0826700, PF3D7_0903900, PF3D7_0217800, PF3D7_0922200, PF3D7_0219200, PF3D7_0932800, PF3D7_1003500, PF3D7_1004000, PF3D7_1019400, PF3D7_1026800, PF3D7_1027800, PF3D7_1103100, PF3D7_1105400, PF3D7_1109900, PF3D7_1124900, PF3D7_1130200, PF3D7_1142600, PF3D7_1144000, PF3D7_030…
gene cl12	GO:CC	cytosolic large ribosomal subunit	GO:0022625	FALSE	3.3025e-44	55	111	37	PF3D7_0507100, PF3D7_0516900, PF3D7_0517000, PF3D7_0614500, PF3D7_0618300, PF3D7_0710600, PF3D7_0719600, PF3D7_0814000, PF3D7_0821700, PF3D7_0903900, PF3D7_1004000, PF3D7_1019400, PF3D7_1027800, PF3D7_1103100, PF3D7_1109900, PF3D7_1124900, PF3D7_1130200, PF3D7_1142600, PF3D7_1309100, PF3D7_1323100, PF3D7_0307200, PF3D7_1323400, PF3D7_1331800, PF3D7_1338200, PF3D7_1341200, PF3D7_1351400, PF3D7_136…
gene cl12	GO:CC	ribonucleoprotein complex	GO:1990904	FALSE	2.23401e-37	392	111	67	PF3D7_0217800, PF3D7_0710600, PF3D7_0719600, PF3D7_0719700, PF3D7_0721600, PF3D7_0219200, PF3D7_0814000, PF3D7_0821700, PF3D7_0826700, PF3D7_0903900, PF3D7_0306900, PF3D7_1003500, PF3D7_1004000, PF3D7_0307200, PF3D7_1006800, PF3D7_1019400, PF3D7_1026800, PF3D7_1027800, PF3D7_1103100, PF3D7_1105400, PF3D7_1109900, PF3D7_0309600, PF3D7_1124900, PF3D7_1130200, PF3D7_1142600, PF3D7_1144000, PF3D7_114…
gene cl12	GO:CC	large ribosomal subunit	GO:0015934	FALSE	4.80434e-33	91	111	37	PF3D7_0415900, PF3D7_0507100, PF3D7_0516900, PF3D7_0517000, PF3D7_0614500, PF3D7_0618300, PF3D7_0710600, PF3D7_0719600, PF3D7_0814000, PF3D7_0821700, PF3D7_0903900, PF3D7_0307200, PF3D7_1004000, PF3D7_1019400, PF3D7_1027800, PF3D7_1103100, PF3D7_1109900, PF3D7_0309600, PF3D7_1124900, PF3D7_1130200, PF3D7_1142600, PF3D7_0312800, PF3D7_1309100, PF3D7_1323100, PF3D7_1323400, PF3D7_1331800, PF3D7_133…
gene cl12	GO:CC	intracellular membraneless organelle	GO:0043232	FALSE	1.92962e-32	598	111	74	PF3D7_0516200, PF3D7_0516900, PF3D7_0517000, PF3D7_0519400, PF3D7_0610400, PF3D7_0614500, PF3D7_0617800, PF3D7_0617900, PF3D7_0618300, PF3D7_0710600, PF3D7_0719600, PF3D7_0719700, PF3D7_0721600, PF3D7_0814000, PF3D7_0817900, PF3D7_0821700, PF3D7_0826700, PF3D7_0903700, PF3D7_0903900, PF3D7_1003500, PF3D7_1004000, PF3D7_1008700, PF3D7_1019400, PF3D7_1026800, PF3D7_0217800, PF3D7_1027800, PF3D7_110…
gene cl12	GO:CC	membraneless organelle	GO:0043228	FALSE	2.17635e-32	599	111	74	PF3D7_0516200, PF3D7_0516900, PF3D7_0517000, PF3D7_0519400, PF3D7_0610400, PF3D7_0614500, PF3D7_0617800, PF3D7_0617900, PF3D7_0618300, PF3D7_0710600, PF3D7_0719600, PF3D7_0719700, PF3D7_0721600, PF3D7_0814000, PF3D7_0817900, PF3D7_0821700, PF3D7_0826700, PF3D7_0903700, PF3D7_0903900, PF3D7_1003500, PF3D7_1004000, PF3D7_1008700, PF3D7_1019400, PF3D7_1026800, PF3D7_0217800, PF3D7_1027800, PF3D7_110…
gene cl12	GO:CC	cytosolic small ribosomal subunit	GO:0022627	FALSE	1.34249e-28	38	111	25	PF3D7_0217800, PF3D7_0519400, PF3D7_0719700, PF3D7_0721600, PF3D7_0826700, PF3D7_0219200, PF3D7_1003500, PF3D7_1026800, PF3D7_1105400, PF3D7_1144000, PF3D7_1302800, PF3D7_1308300, PF3D7_1317800, PF3D7_1342000, PF3D7_0306900, PF3D7_1408600, PF3D7_1421200, PF3D7_1431700, PF3D7_1447000, PF3D7_1461300, PF3D7_0316800, PF3D7_0317600, PF3D7_0322900, PF3D7_0422400, PF3D7_0516200
gene cl12	GO:CC	small ribosomal subunit	GO:0015935	FALSE	8.64853e-24	52	111	25	PF3D7_0217800, PF3D7_0516200, PF3D7_0519400, PF3D7_0719700, PF3D7_0721600, PF3D7_0219200, PF3D7_0826700, PF3D7_1003500, PF3D7_1026800, PF3D7_1105400, PF3D7_1144000, PF3D7_0306900, PF3D7_1302800, PF3D7_1308300, PF3D7_1317800, PF3D7_1342000, PF3D7_1408600, PF3D7_1421200, PF3D7_1431700, PF3D7_1447000, PF3D7_0316800, PF3D7_1461300, PF3D7_0317600, PF3D7_0322900, PF3D7_0422400
gene cl12	GO:CC	protein-containing complex	GO:0032991	FALSE	2.89297e-22	1114	111	84	PF3D7_1431700, PF3D7_0317600, PF3D7_1447000, PF3D7_1451100, PF3D7_1460300, PF3D7_1460700, PF3D7_1461300, PF3D7_1468700, PF3D7_0322900, PF3D7_0415900, PF3D7_0422400, PF3D7_0507100, PF3D7_0516200, PF3D7_0516900, PF3D7_0517000, PF3D7_0519400, PF3D7_0524000, PF3D7_0610400, PF3D7_0614500, PF3D7_0617800, PF3D7_0617900, PF3D7_0618300, PF3D7_0708400, PF3D7_0710600, PF3D7_0719600, PF3D7_0719700, PF3D7_072…
gene cl12	GO:CC	cytoplasm	GO:0005737	FALSE	2.01145e-16	1908	111	99	PF3D7_1103100, PF3D7_1105400, PF3D7_1109900, PF3D7_1117700, PF3D7_1124900, PF3D7_0217500, PF3D7_1130200, PF3D7_0217800, PF3D7_1134000, PF3D7_1142600, PF3D7_1144000, PF3D7_0219200, PF3D7_1213600, PF3D7_1224300, PF3D7_1302800, PF3D7_1308300, PF3D7_1309100, PF3D7_1317800, PF3D7_1323100, PF3D7_1323400, PF3D7_1330800, PF3D7_1331800, PF3D7_0306900, PF3D7_1338200, PF3D7_1341200, PF3D7_1342000, PF3D7_134…
gene cl12	GO:CC	intracellular anatomical structure	GO:0005622	FALSE	3.57458e-11	2615	111	107	PF3D7_0209800, PF3D7_0903700, PF3D7_0903900, PF3D7_0917900, PF3D7_0922200, PF3D7_0932800, PF3D7_0934500, PF3D7_1003500, PF3D7_1004000, PF3D7_1006800, PF3D7_1008700, PF3D7_1011800, PF3D7_1019400, PF3D7_1026800, PF3D7_1027800, PF3D7_1033100, PF3D7_1103100, PF3D7_1105000, PF3D7_1105100, PF3D7_1105400, PF3D7_1109900, PF3D7_0217500, PF3D7_0217800, PF3D7_1117700, PF3D7_1124900, PF3D7_1130200, PF3D7_021…
gene cl12	GO:CC	intracellular organelle	GO:0043229	FALSE	6.25208e-09	2239	111	97	PF3D7_1006800, PF3D7_1008700, PF3D7_1011800, PF3D7_1019400, PF3D7_1026800, PF3D7_1027800, PF3D7_1103100, PF3D7_1105000, PF3D7_1105100, PF3D7_1105400, PF3D7_1109900, PF3D7_0217500, PF3D7_0217800, PF3D7_1117700, PF3D7_1124900, PF3D7_1130200, PF3D7_0219200, PF3D7_1134000, PF3D7_1142600, PF3D7_1144000, PF3D7_1144300, PF3D7_1213600, PF3D7_1224300, PF3D7_1302800, PF3D7_1308300, PF3D7_1309100, PF3D7_030…
gene cl12	GO:CC	organelle	GO:0043226	FALSE	7.95434e-09	2291	111	98	PF3D7_0934500, PF3D7_1003500, PF3D7_1004000, PF3D7_1006800, PF3D7_1008700, PF3D7_1011800, PF3D7_1019400, PF3D7_1026800, PF3D7_1027800, PF3D7_1103100, PF3D7_1105000, PF3D7_1105100, PF3D7_1105400, PF3D7_1109900, PF3D7_0217500, PF3D7_1117700, PF3D7_0217800, PF3D7_1121600, PF3D7_1124900, PF3D7_1130200, PF3D7_1134000, PF3D7_0219200, PF3D7_1142600, PF3D7_1144000, PF3D7_1144300, PF3D7_1213600, PF3D7_122…
gene cl12	GO:MF	structural constituent of ribosome	GO:0003735	FALSE	8.06568e-54	150	111	62	PF3D7_1302800, PF3D7_1308300, PF3D7_1309100, PF3D7_1317800, PF3D7_1323100, PF3D7_1323400, PF3D7_1331800, PF3D7_0307200, PF3D7_1338200, PF3D7_1341200, PF3D7_1342000, PF3D7_1351400, PF3D7_0309600, PF3D7_1365900, PF3D7_1402500, PF3D7_1408600, PF3D7_1414300, PF3D7_1421200, PF3D7_1424100, PF3D7_1424400, PF3D7_1426000, PF3D7_1431700, PF3D7_1447000, PF3D7_0312800, PF3D7_1460300, PF3D7_1460700, PF3D7_146…
gene cl12	GO:MF	nucleic acid binding	GO:0003676	FALSE	0.000112197	786	111	53	PF3D7_0422400, PF3D7_0507100, PF3D7_0516200, PF3D7_0516900, PF3D7_0517000, PF3D7_0610400, PF3D7_0614500, PF3D7_0617800, PF3D7_0617900, PF3D7_0719600, PF3D7_0719700, PF3D7_0721600, PF3D7_0209800, PF3D7_0814000, PF3D7_0814200, PF3D7_0817900, PF3D7_0821700, PF3D7_1004000, PF3D7_1006800, PF3D7_0217800, PF3D7_1011800, PF3D7_1019400, PF3D7_1027800, PF3D7_1105000, PF3D7_1105100, PF3D7_1105400, PF3D7_111…
gene cl12	GO:MF	rRNA binding	GO:0019843	FALSE	0.00102537	38	111	9	PF3D7_0721600, PF3D7_1105400, PF3D7_1130200, PF3D7_1323100, PF3D7_1323400, PF3D7_1331800, PF3D7_0516200, PF3D7_1424100, PF3D7_0517000
gene cl12	GO:MF	structural constituent of chromatin	GO:0030527	FALSE	0.00113934	9	111	5	PF3D7_0610400, PF3D7_0617800, PF3D7_0617900, PF3D7_1105000, PF3D7_1105100
gene cl12	KEGG	Ribosome	KEGG:03010	FALSE	6.66344e-50	94	101	62	PF3D7_0312800, PF3D7_0316800, PF3D7_0317600, PF3D7_0322900, PF3D7_0415900, PF3D7_0422400, PF3D7_0507100, PF3D7_0516200, PF3D7_0516900, PF3D7_0517000, PF3D7_0519400, PF3D7_0614500, PF3D7_0618300, PF3D7_0217800, PF3D7_0710600, PF3D7_0719600, PF3D7_0719700, PF3D7_0721600, PF3D7_0814000, PF3D7_0821700, PF3D7_0903900, PF3D7_1003500, PF3D7_0219200, PF3D7_1004000, PF3D7_1019400, PF3D7_1026800, PF3D7_102…
gene cl12	KEGG	Aminoacyl-tRNA biosynthesis	KEGG:00970	FALSE	0.00504192	71	101	16	PF3D7_0510600, PF3D7_0527800, PF3D7_0706800, PF3D7_0707000, PF3D7_0714700, PF3D7_0714900, PF3D7_1251900, PF3D7_0312600, PF3D7_1339100, PF3D7_1341000, PF3D7_0312700, PF3D7_1369800, PF3D7_1369900, PF3D7_1418400, PF3D7_0410100, PF3D7_0410200
gene cl12	REAC	Eukaryotic Translation Elongation	REAC:R-PFA-156842	FALSE	5.94487e-50	89	73	56	PF3D7_0219200, PF3D7_0322900, PF3D7_0415900, PF3D7_0422400, PF3D7_0507100, PF3D7_0516900, PF3D7_0517000, PF3D7_0519400, PF3D7_0614500, PF3D7_0618300, PF3D7_0710600, PF3D7_0719600, PF3D7_0721600, PF3D7_0814000, PF3D7_0821700, PF3D7_0903900, PF3D7_1003500, PF3D7_1004000, PF3D7_1019400, PF3D7_1026800, PF3D7_0306900, PF3D7_1103100, PF3D7_1105400, PF3D7_1109900, PF3D7_1124900, PF3D7_1142600, PF3D7_114…
gene cl12	REAC	Peptide chain elongation	REAC:R-PFA-156902	FALSE	2.88806e-48	84	73	54	PF3D7_0219200, PF3D7_0322900, PF3D7_0415900, PF3D7_0422400, PF3D7_0507100, PF3D7_0516900, PF3D7_0517000, PF3D7_0519400, PF3D7_0614500, PF3D7_0618300, PF3D7_0710600, PF3D7_0719600, PF3D7_0721600, PF3D7_0814000, PF3D7_0821700, PF3D7_0903900, PF3D7_1003500, PF3D7_1004000, PF3D7_1019400, PF3D7_1026800, PF3D7_1103100, PF3D7_1105400, PF3D7_0306900, PF3D7_1109900, PF3D7_1124900, PF3D7_1142600, PF3D7_114…
gene cl12	REAC	Eukaryotic Translation Termination	REAC:R-PFA-72764	FALSE	2.03895e-47	86	73	54	PF3D7_0317600, PF3D7_0322900, PF3D7_0415900, PF3D7_0422400, PF3D7_0507100, PF3D7_0516900, PF3D7_0517000, PF3D7_0519400, PF3D7_0219200, PF3D7_0614500, PF3D7_0618300, PF3D7_0710600, PF3D7_0719600, PF3D7_0721600, PF3D7_0814000, PF3D7_0821700, PF3D7_0903900, PF3D7_1003500, PF3D7_1004000, PF3D7_1019400, PF3D7_1026800, PF3D7_1103100, PF3D7_1105400, PF3D7_1109900, PF3D7_1124900, PF3D7_1142600, PF3D7_030…
gene cl12	REAC	Selenocysteine synthesis	REAC:R-PFA-2408557	FALSE	2.03895e-47	86	73	54	PF3D7_0219200, PF3D7_0322900, PF3D7_0415900, PF3D7_0422400, PF3D7_0507100, PF3D7_0516900, PF3D7_0517000, PF3D7_0519400, PF3D7_0614500, PF3D7_0618300, PF3D7_0710600, PF3D7_0719600, PF3D7_0721600, PF3D7_0814000, PF3D7_0821700, PF3D7_0903900, PF3D7_1003500, PF3D7_1004000, PF3D7_1019400, PF3D7_1026800, PF3D7_1103100, PF3D7_0306900, PF3D7_1105400, PF3D7_1109900, PF3D7_1124900, PF3D7_1142600, PF3D7_114…
gene cl12	REAC	Nonsense Mediated Decay (NMD) independent of the Exon Junction Complex (EJC)	REAC:R-PFA-975956	FALSE	5.26131e-47	87	73	54	PF3D7_0317600, PF3D7_0322900, PF3D7_0415900, PF3D7_0422400, PF3D7_0507100, PF3D7_0516900, PF3D7_0517000, PF3D7_0519400, PF3D7_0219200, PF3D7_0614500, PF3D7_0618300, PF3D7_0710600, PF3D7_0719600, PF3D7_0721600, PF3D7_0814000, PF3D7_0821700, PF3D7_0903900, PF3D7_1003500, PF3D7_1004000, PF3D7_1019400, PF3D7_1026800, PF3D7_1103100, PF3D7_1105400, PF3D7_1109900, PF3D7_1124900, PF3D7_0306900, PF3D7_114…
gene cl12	REAC	Selenoamino acid metabolism	REAC:R-PFA-2408522	FALSE	5.26131e-47	87	73	54	PF3D7_0219200, PF3D7_0322900, PF3D7_0415900, PF3D7_0422400, PF3D7_0507100, PF3D7_0516900, PF3D7_0517000, PF3D7_0519400, PF3D7_0614500, PF3D7_0618300, PF3D7_0710600, PF3D7_0719600, PF3D7_0721600, PF3D7_0814000, PF3D7_0821700, PF3D7_0903900, PF3D7_1003500, PF3D7_1004000, PF3D7_1019400, PF3D7_1026800, PF3D7_0306900, PF3D7_1103100, PF3D7_1105400, PF3D7_1109900, PF3D7_1124900, PF3D7_1142600, PF3D7_114…
gene cl12	REAC	Nonsense-Mediated Decay (NMD)	REAC:R-PFA-927802	FALSE	4.62866e-45	92	73	54	PF3D7_0317600, PF3D7_0322900, PF3D7_0415900, PF3D7_0422400, PF3D7_0507100, PF3D7_0516900, PF3D7_0517000, PF3D7_0519400, PF3D7_0219200, PF3D7_0614500, PF3D7_0618300, PF3D7_0710600, PF3D7_0719600, PF3D7_0721600, PF3D7_0814000, PF3D7_0821700, PF3D7_0903900, PF3D7_1003500, PF3D7_1004000, PF3D7_1019400, PF3D7_1026800, PF3D7_1103100, PF3D7_1105400, PF3D7_1109900, PF3D7_1124900, PF3D7_0306900, PF3D7_114…
gene cl12	REAC	Nonsense Mediated Decay (NMD) enhanced by the Exon Junction Complex (EJC)	REAC:R-PFA-975957	FALSE	4.62866e-45	92	73	54	PF3D7_0317600, PF3D7_0322900, PF3D7_0415900, PF3D7_0422400, PF3D7_0507100, PF3D7_0516900, PF3D7_0517000, PF3D7_0519400, PF3D7_0219200, PF3D7_0614500, PF3D7_0618300, PF3D7_0710600, PF3D7_0719600, PF3D7_0721600, PF3D7_0814000, PF3D7_0821700, PF3D7_0903900, PF3D7_1003500, PF3D7_1004000, PF3D7_1019400, PF3D7_1026800, PF3D7_1103100, PF3D7_1105400, PF3D7_1109900, PF3D7_1124900, PF3D7_0306900, PF3D7_114…
gene cl12	REAC	Formation of a pool of free 40S subunits	REAC:R-PFA-72689	FALSE	2.48409e-44	94	73	54	PF3D7_0219200, PF3D7_0317600, PF3D7_0322900, PF3D7_0415900, PF3D7_0422400, PF3D7_0507100, PF3D7_0516900, PF3D7_0517000, PF3D7_0519400, PF3D7_0614500, PF3D7_0618300, PF3D7_0710600, PF3D7_0719600, PF3D7_0721600, PF3D7_0814000, PF3D7_0821700, PF3D7_0903900, PF3D7_0306900, PF3D7_1003500, PF3D7_1004000, PF3D7_1019400, PF3D7_1026800, PF3D7_1103100, PF3D7_1105400, PF3D7_1109900, PF3D7_1124900, PF3D7_114…
gene cl12	REAC	L13a-mediated translational silencing of Ceruloplasmin expression	REAC:R-PFA-156827	FALSE	5.63255e-44	95	73	54	PF3D7_0219200, PF3D7_0317600, PF3D7_0322900, PF3D7_0415900, PF3D7_0422400, PF3D7_0507100, PF3D7_0516900, PF3D7_0517000, PF3D7_0519400, PF3D7_0614500, PF3D7_0618300, PF3D7_0710600, PF3D7_0719600, PF3D7_0721600, PF3D7_0814000, PF3D7_0821700, PF3D7_0903900, PF3D7_0306900, PF3D7_1003500, PF3D7_1004000, PF3D7_1019400, PF3D7_1026800, PF3D7_1103100, PF3D7_1105400, PF3D7_1109900, PF3D7_1124900, PF3D7_114…
gene cl12	REAC	Eukaryotic Translation Initiation	REAC:R-PFA-72613	FALSE	2.78095e-43	97	73	54	PF3D7_0219200, PF3D7_0317600, PF3D7_0322900, PF3D7_0415900, PF3D7_0422400, PF3D7_0507100, PF3D7_0516900, PF3D7_0517000, PF3D7_0519400, PF3D7_0614500, PF3D7_0618300, PF3D7_0710600, PF3D7_0719600, PF3D7_0721600, PF3D7_0814000, PF3D7_0821700, PF3D7_0903900, PF3D7_0306900, PF3D7_1003500, PF3D7_1004000, PF3D7_1019400, PF3D7_1026800, PF3D7_1103100, PF3D7_1105400, PF3D7_1109900, PF3D7_1124900, PF3D7_114…
gene cl12	REAC	Cap-dependent Translation Initiation	REAC:R-PFA-72737	FALSE	2.78095e-43	97	73	54	PF3D7_0219200, PF3D7_0317600, PF3D7_0322900, PF3D7_0415900, PF3D7_0422400, PF3D7_0507100, PF3D7_0516900, PF3D7_0517000, PF3D7_0519400, PF3D7_0614500, PF3D7_0618300, PF3D7_0710600, PF3D7_0719600, PF3D7_0721600, PF3D7_0814000, PF3D7_0821700, PF3D7_0903900, PF3D7_0306900, PF3D7_1003500, PF3D7_1004000, PF3D7_1019400, PF3D7_1026800, PF3D7_1103100, PF3D7_1105400, PF3D7_1109900, PF3D7_1124900, PF3D7_114…
gene cl12	REAC	GTP hydrolysis and joining of the 60S ribosomal subunit	REAC:R-PFA-72706	FALSE	2.78095e-43	97	73	54	PF3D7_0219200, PF3D7_0317600, PF3D7_0322900, PF3D7_0415900, PF3D7_0422400, PF3D7_0507100, PF3D7_0516900, PF3D7_0517000, PF3D7_0519400, PF3D7_0614500, PF3D7_0618300, PF3D7_0710600, PF3D7_0719600, PF3D7_0721600, PF3D7_0814000, PF3D7_0821700, PF3D7_0903900, PF3D7_0306900, PF3D7_1003500, PF3D7_1004000, PF3D7_1019400, PF3D7_1026800, PF3D7_1103100, PF3D7_1105400, PF3D7_1109900, PF3D7_1124900, PF3D7_114…
gene cl12	REAC	SRP-dependent cotranslational protein targeting to membrane	REAC:R-PFA-1799339	FALSE	2.77521e-42	100	73	54	PF3D7_0316800, PF3D7_0317600, PF3D7_0322900, PF3D7_0415900, PF3D7_0422400, PF3D7_0507100, PF3D7_0516900, PF3D7_0517000, PF3D7_0219200, PF3D7_0519400, PF3D7_0614500, PF3D7_0618300, PF3D7_0710600, PF3D7_0719600, PF3D7_0721600, PF3D7_0814000, PF3D7_0821700, PF3D7_0903900, PF3D7_1003500, PF3D7_1004000, PF3D7_1019400, PF3D7_1026800, PF3D7_1103100, PF3D7_1105400, PF3D7_1109900, PF3D7_0306900, PF3D7_112…
gene cl12	REAC	Metabolism of amino acids and derivatives	REAC:R-PFA-71291	FALSE	1.31612e-40	111	73	55	PF3D7_0312800, PF3D7_1447000, PF3D7_1460300, PF3D7_1460700, PF3D7_1461300, PF3D7_0316800, PF3D7_0317600, PF3D7_0322900, PF3D7_0415900, PF3D7_0422400, PF3D7_0507100, PF3D7_0516900, PF3D7_0517000, PF3D7_0219200, PF3D7_0519400, PF3D7_0614500, PF3D7_0618300, PF3D7_0710600, PF3D7_0719600, PF3D7_0721600, PF3D7_0814000, PF3D7_0821700, PF3D7_0903900, PF3D7_1003500, PF3D7_1004000, PF3D7_1019400, PF3D7_102…
gene cl12	REAC	Translation	REAC:R-PFA-72766	FALSE	4.62269e-35	140	73	56	PF3D7_0309600, PF3D7_1338200, PF3D7_1341200, PF3D7_1342000, PF3D7_1351400, PF3D7_1357000, PF3D7_1357100, PF3D7_1365900, PF3D7_1402500, PF3D7_1408600, PF3D7_1414300, PF3D7_1421200, PF3D7_1424100, PF3D7_1424400, PF3D7_1426000, PF3D7_1431700, PF3D7_0312800, PF3D7_1447000, PF3D7_1460300, PF3D7_1460700, PF3D7_1461300, PF3D7_0316800, PF3D7_0317600, PF3D7_0322900, PF3D7_0415900, PF3D7_0422400, PF3D7_050…
gene cl12	REAC	Major pathway of rRNA processing in the nucleolus and cytosol	REAC:R-PFA-6791226	FALSE	7.9428e-34	132	73	54	PF3D7_1351400, PF3D7_1365900, PF3D7_1402500, PF3D7_1408600, PF3D7_0309600, PF3D7_1414300, PF3D7_1421200, PF3D7_1424100, PF3D7_1424400, PF3D7_1426000, PF3D7_1431700, PF3D7_0312800, PF3D7_1447000, PF3D7_1460300, PF3D7_1460700, PF3D7_1461300, PF3D7_0316800, PF3D7_0317600, PF3D7_0322900, PF3D7_0415900, PF3D7_0422400, PF3D7_0507100, PF3D7_0516900, PF3D7_0517000, PF3D7_0519400, PF3D7_0614500, PF3D7_061…
gene cl12	REAC	rRNA processing	REAC:R-PFA-72312	FALSE	7.9428e-34	132	73	54	PF3D7_1351400, PF3D7_1365900, PF3D7_1402500, PF3D7_1408600, PF3D7_0309600, PF3D7_1414300, PF3D7_1421200, PF3D7_1424100, PF3D7_1424400, PF3D7_1426000, PF3D7_1431700, PF3D7_0312800, PF3D7_1447000, PF3D7_1460300, PF3D7_1460700, PF3D7_1461300, PF3D7_0316800, PF3D7_0317600, PF3D7_0322900, PF3D7_0415900, PF3D7_0422400, PF3D7_0507100, PF3D7_0516900, PF3D7_0517000, PF3D7_0519400, PF3D7_0614500, PF3D7_061…
gene cl12	REAC	rRNA processing in the nucleus and cytosol	REAC:R-PFA-8868773	FALSE	7.9428e-34	132	73	54	PF3D7_1351400, PF3D7_1365900, PF3D7_1402500, PF3D7_1408600, PF3D7_0309600, PF3D7_1414300, PF3D7_1421200, PF3D7_1424100, PF3D7_1424400, PF3D7_1426000, PF3D7_1431700, PF3D7_0312800, PF3D7_1447000, PF3D7_1460300, PF3D7_1460700, PF3D7_1461300, PF3D7_0316800, PF3D7_0317600, PF3D7_0322900, PF3D7_0415900, PF3D7_0422400, PF3D7_0507100, PF3D7_0516900, PF3D7_0517000, PF3D7_0519400, PF3D7_0614500, PF3D7_061…
gene cl12	REAC	Metabolism	REAC:R-PFA-1430728	FALSE	1.12187e-21	271	73	60	PF3D7_0922200, PF3D7_1003500, PF3D7_1004000, PF3D7_1019400, PF3D7_1026800, PF3D7_1033100, PF3D7_1103100, PF3D7_1105400, PF3D7_1109900, PF3D7_1124900, PF3D7_0306300, PF3D7_1142600, PF3D7_1144000, PF3D7_1144300, PF3D7_0306900, PF3D7_1302800, PF3D7_1308300, PF3D7_1317800, PF3D7_1323100, PF3D7_1323400, PF3D7_1338200, PF3D7_1341200, PF3D7_0309600, PF3D7_1342000, PF3D7_1342800, PF3D7_1351400, PF3D7_031…
gene cl12	REAC	Metabolism of proteins	REAC:R-PFA-392499	FALSE	6.76437e-18	325	73	61	PF3D7_0814000, PF3D7_0821700, PF3D7_0219200, PF3D7_0903700, PF3D7_0903900, PF3D7_1003500, PF3D7_1004000, PF3D7_1008700, PF3D7_1019400, PF3D7_1026800, PF3D7_1103100, PF3D7_1105000, PF3D7_1105400, PF3D7_0306900, PF3D7_1109900, PF3D7_1124900, PF3D7_1142600, PF3D7_1144000, PF3D7_1144300, PF3D7_0309600, PF3D7_1213600, PF3D7_1302800, PF3D7_1308300, PF3D7_1317800, PF3D7_1323100, PF3D7_1323400, PF3D7_133…
gene cl12	REAC	Metabolism of RNA	REAC:R-PFA-8953854	FALSE	6.59382e-16	265	73	54	PF3D7_1003500, PF3D7_1004000, PF3D7_1019400, PF3D7_1026800, PF3D7_1103100, PF3D7_1105400, PF3D7_1109900, PF3D7_0219200, PF3D7_1124900, PF3D7_1142600, PF3D7_1144000, PF3D7_1144300, PF3D7_1302800, PF3D7_0306900, PF3D7_1308300, PF3D7_1317800, PF3D7_1323100, PF3D7_1323400, PF3D7_1338200, PF3D7_1341200, PF3D7_1342000, PF3D7_1351400, PF3D7_1365900, PF3D7_0309600, PF3D7_1402500, PF3D7_1408600, PF3D7_141…
gene cl12	REAC	Translation initiation complex formation	REAC:R-PFA-72649	FALSE	2.73744e-10	51	73	21	PF3D7_0219200, PF3D7_0422400, PF3D7_0519400, PF3D7_0721600, PF3D7_1003500, PF3D7_1026800, PF3D7_1105400, PF3D7_0306900, PF3D7_1144000, PF3D7_1302800, PF3D7_1308300, PF3D7_1317800, PF3D7_1342000, PF3D7_1402500, PF3D7_1408600, PF3D7_1421200, PF3D7_1447000, PF3D7_1461300, PF3D7_0316800, PF3D7_0317600, PF3D7_0322900
gene cl12	REAC	Activation of the mRNA upon binding of the cap-binding complex and eIFs, and subsequent binding to 43S	REAC:R-PFA-72662	FALSE	2.73744e-10	51	73	21	PF3D7_0219200, PF3D7_0422400, PF3D7_0519400, PF3D7_0721600, PF3D7_1003500, PF3D7_1026800, PF3D7_1105400, PF3D7_0306900, PF3D7_1144000, PF3D7_1302800, PF3D7_1308300, PF3D7_1317800, PF3D7_1342000, PF3D7_1402500, PF3D7_1408600, PF3D7_1421200, PF3D7_1447000, PF3D7_1461300, PF3D7_0316800, PF3D7_0317600, PF3D7_0322900
gene cl12	REAC	Formation of the ternary complex, and subsequently, the 43S complex	REAC:R-PFA-72695	FALSE	2.73744e-10	51	73	21	PF3D7_0219200, PF3D7_0422400, PF3D7_0519400, PF3D7_0721600, PF3D7_1003500, PF3D7_1026800, PF3D7_1105400, PF3D7_0306900, PF3D7_1144000, PF3D7_1302800, PF3D7_1308300, PF3D7_1317800, PF3D7_1342000, PF3D7_1402500, PF3D7_1408600, PF3D7_1421200, PF3D7_1447000, PF3D7_1461300, PF3D7_0316800, PF3D7_0317600, PF3D7_0322900
gene cl12	REAC	Ribosomal scanning and start codon recognition	REAC:R-PFA-72702	FALSE	6.80465e-10	53	73	21	PF3D7_0219200, PF3D7_0422400, PF3D7_0519400, PF3D7_0721600, PF3D7_1003500, PF3D7_1026800, PF3D7_0306900, PF3D7_1105400, PF3D7_1144000, PF3D7_1302800, PF3D7_1308300, PF3D7_1317800, PF3D7_1342000, PF3D7_1402500, PF3D7_1408600, PF3D7_1421200, PF3D7_1447000, PF3D7_1461300, PF3D7_0316800, PF3D7_0317600, PF3D7_0322900
gene cl8	GO:BP	aerobic respiration	GO:0009060	TRUE	4.08845e-10	30	213	17	PF3D7_0306000, PF3D7_0927800, PF3D7_1012300, PF3D7_1034400, PF3D7_1212800, PF3D7_1235700, PF3D7_1320800, PF3D7_0504600, PF3D7_1345700, PF3D7_1361700, PF3D7_1426900, PF3D7_1439400, PF3D7_1462700, PF3D7_0622600, PF3D7_0708700, PF3D7_0820700, PF3D7_0922500
gene cl8	GO:BP	proteasomal ubiquitin-independent protein catabolic process	GO:0010499	TRUE	2.00662e-09	15	213	12	PF3D7_0108000, PF3D7_1011400, PF3D7_1328100, PF3D7_1353800, PF3D7_1353900, PF3D7_1470900, PF3D7_0317000, PF3D7_0518300, PF3D7_0608500, PF3D7_0803800, PF3D7_0807500, PF3D7_0931800
gene cl8	GO:BP	nucleoside triphosphate metabolic process	GO:0009141	TRUE	0.00029503	43	213	14	PF3D7_0705900, PF3D7_0922500, PF3D7_0927800, PF3D7_1015900, PF3D7_1120100, PF3D7_1125100, PF3D7_1127100, PF3D7_1147700, PF3D7_1235700, PF3D7_1251300, PF3D7_1324900, PF3D7_1366500, PF3D7_1462700, PF3D7_0626800
gene cl8	GO:BP	positive regulation of cellular component organization	GO:0051130	TRUE	0.0123843	15	213	7	PF3D7_1204300, PF3D7_1306400, PF3D7_1311500, PF3D7_0601600, PF3D7_0624500, PF3D7_0631000, PF3D7_1130400
gene cl8	GO:BP	positive regulation of biological process	GO:0048518	TRUE	0.0280966	93	213	18	PF3D7_0107200, PF3D7_0520000, PF3D7_0601600, PF3D7_0624500, PF3D7_0631000, PF3D7_0922500, PF3D7_1015900, PF3D7_1128600, PF3D7_1130400, PF3D7_1202900, PF3D7_1204300, PF3D7_1226600, PF3D7_1230700, PF3D7_1306400, PF3D7_1311500, PF3D7_1361900, PF3D7_1434800, PF3D7_1465900
gene cl8	GO:CC	proteasome complex	GO:0000502	TRUE	3.14546e-13	44	249	22	PF3D7_0518300, PF3D7_0528000, PF3D7_0608500, PF3D7_0803800, PF3D7_0807500, PF3D7_0907400, PF3D7_0108000, PF3D7_0931800, PF3D7_1011400, PF3D7_1030500, PF3D7_1130400, PF3D7_1230400, PF3D7_1306400, PF3D7_1311500, PF3D7_1328100, PF3D7_1338100, PF3D7_1353800, PF3D7_1353900, PF3D7_0312300, PF3D7_1402300, PF3D7_1470900, PF3D7_0317000
gene cl8	GO:CC	cytosol	GO:0005829	TRUE	1.52075e-06	357	249	52	PF3D7_0706400, PF3D7_0708800, PF3D7_0715000, PF3D7_0812400, PF3D7_0813900, PF3D7_0814900, PF3D7_0907400, PF3D7_0922500, PF3D7_1015900, PF3D7_1029600, PF3D7_1030500, PF3D7_1108400, PF3D7_1120100, PF3D7_1126200, PF3D7_1130100, PF3D7_1142500, PF3D7_1202900, PF3D7_1215000, PF3D7_1229500, PF3D7_1230400, PF3D7_1230700, PF3D7_1242700, PF3D7_1251300, PF3D7_1306400, PF3D7_1311000, PF3D7_1320600, PF3D7_132…
gene cl8	GO:CC	mitochondrion	GO:0005739	TRUE	0.000845145	353	249	45	PF3D7_0208500, PF3D7_0820700, PF3D7_0915000, PF3D7_0925500, PF3D7_0927800, PF3D7_1010800, PF3D7_1012300, PF3D7_1014700, PF3D7_1022900, PF3D7_1025600, PF3D7_1034400, PF3D7_1037300, PF3D7_1125100, PF3D7_1132900, PF3D7_1144100, PF3D7_1147700, PF3D7_1208300, PF3D7_1212800, PF3D7_1215000, PF3D7_0303700, PF3D7_1230400, PF3D7_1232200, PF3D7_1235600, PF3D7_1235700, PF3D7_1242700, PF3D7_1251300, PF3D7_131…
gene cl8	GO:CC	PCNA complex	GO:0043626	TRUE	0.0354617	3	249	3	PF3D7_1226600, PF3D7_1361900, PF3D7_1463200
gene cl8	GO:MF	threonine-type peptidase activity	GO:0070003	TRUE	2.78623e-11	15	227	13	PF3D7_0108000, PF3D7_1230400, PF3D7_1328100, PF3D7_1353800, PF3D7_1353900, PF3D7_1470900, PF3D7_0317000, PF3D7_0518300, PF3D7_0608500, PF3D7_0803800, PF3D7_0807500, PF3D7_0931800, PF3D7_1011400
gene cl8	GO:MF	oxidoreductase activity	GO:0016491	TRUE	2.5433e-06	124	227	29	PF3D7_1419200, PF3D7_1426900, PF3D7_0422000, PF3D7_1438900, PF3D7_1439400, PF3D7_1454700, PF3D7_0504600, PF3D7_1457200, PF3D7_0511200, PF3D7_0622600, PF3D7_0708700, PF3D7_0814900, PF3D7_0303600, PF3D7_0820700, PF3D7_0915000, PF3D7_0925500, PF3D7_0927800, PF3D7_1012300, PF3D7_0306000, PF3D7_1015800, PF3D7_1034400, PF3D7_1212800, PF3D7_1215000, PF3D7_1232200, PF3D7_1312600, PF3D7_1324900, PF3D7_134…
gene cl8	GO:MF	oxidoreduction-driven active transmembrane transporter activity	GO:0015453	TRUE	0.00421889	14	227	7	PF3D7_0306000, PF3D7_1426900, PF3D7_1439400, PF3D7_0708700, PF3D7_0915000, PF3D7_0927800, PF3D7_1361700
gene cl8	GO:MF	electron transfer activity	GO:0009055	TRUE	0.00822405	37	227	11	PF3D7_0915000, PF3D7_0927800, PF3D7_1034400, PF3D7_0306000, PF3D7_1212800, PF3D7_1232200, PF3D7_1361700, PF3D7_1426900, PF3D7_1439400, PF3D7_1462700, PF3D7_0708700
gene cl8	GO:MF	proton transmembrane transporter activity	GO:0015078	TRUE	0.0456574	44	227	11	PF3D7_0705900, PF3D7_0708700, PF3D7_0915000, PF3D7_0927800, PF3D7_1125100, PF3D7_1147700, PF3D7_1235700, PF3D7_1361700, PF3D7_1426900, PF3D7_0306000, PF3D7_1439400
gene cl8	GO:BP	energy derivation by oxidation of organic compounds	GO:0015980	FALSE	1.11422e-08	35	213	17	PF3D7_0306000, PF3D7_0820700, PF3D7_0922500, PF3D7_0927800, PF3D7_1012300, PF3D7_1034400, PF3D7_1212800, PF3D7_1235700, PF3D7_1320800, PF3D7_1345700, PF3D7_1361700, PF3D7_0504600, PF3D7_1426900, PF3D7_1439400, PF3D7_1462700, PF3D7_0622600, PF3D7_0708700
gene cl8	GO:BP	cellular respiration	GO:0045333	FALSE	1.11422e-08	35	213	17	PF3D7_0306000, PF3D7_0820700, PF3D7_0922500, PF3D7_0927800, PF3D7_1012300, PF3D7_1034400, PF3D7_1212800, PF3D7_1235700, PF3D7_1320800, PF3D7_1345700, PF3D7_1361700, PF3D7_0504600, PF3D7_1426900, PF3D7_1439400, PF3D7_1462700, PF3D7_0622600, PF3D7_0708700
gene cl8	GO:BP	oxidative phosphorylation	GO:0006119	FALSE	2.39243e-08	17	213	12	PF3D7_0306000, PF3D7_1361700, PF3D7_1426900, PF3D7_1439400, PF3D7_1462700, PF3D7_0622600, PF3D7_0708700, PF3D7_0922500, PF3D7_0927800, PF3D7_1012300, PF3D7_1034400, PF3D7_1235700
gene cl8	GO:BP	ATP synthesis coupled electron transport	GO:0042773	FALSE	2.61428e-07	13	213	10	PF3D7_0306000, PF3D7_1426900, PF3D7_1439400, PF3D7_1462700, PF3D7_0622600, PF3D7_0708700, PF3D7_0927800, PF3D7_1012300, PF3D7_1034400, PF3D7_1361700
gene cl8	GO:BP	generation of precursor metabolites and energy	GO:0006091	FALSE	3.98251e-07	70	213	22	PF3D7_0622600, PF3D7_0626800, PF3D7_0708700, PF3D7_0306000, PF3D7_0820700, PF3D7_0922500, PF3D7_0927800, PF3D7_1012300, PF3D7_1015900, PF3D7_1034400, PF3D7_1120100, PF3D7_1212800, PF3D7_1235700, PF3D7_1320800, PF3D7_1324900, PF3D7_1345700, PF3D7_1361700, PF3D7_1426900, PF3D7_0504600, PF3D7_1439400, PF3D7_1454700, PF3D7_1462700
gene cl8	GO:BP	respiratory electron transport chain	GO:0022904	FALSE	6.46738e-07	17	213	11	PF3D7_0306000, PF3D7_1212800, PF3D7_1361700, PF3D7_1426900, PF3D7_1439400, PF3D7_1462700, PF3D7_0622600, PF3D7_0708700, PF3D7_0927800, PF3D7_1012300, PF3D7_1034400
gene cl8	GO:BP	aerobic electron transport chain	GO:0019646	FALSE	7.67502e-07	11	213	9	PF3D7_0306000, PF3D7_1439400, PF3D7_1462700, PF3D7_0622600, PF3D7_0708700, PF3D7_0927800, PF3D7_1012300, PF3D7_1034400, PF3D7_1426900
gene cl8	GO:BP	mitochondrial ATP synthesis coupled electron transport	GO:0042775	FALSE	7.67502e-07	11	213	9	PF3D7_0306000, PF3D7_1439400, PF3D7_1462700, PF3D7_0622600, PF3D7_0708700, PF3D7_0927800, PF3D7_1012300, PF3D7_1034400, PF3D7_1426900
gene cl8	GO:BP	proteasomal protein catabolic process	GO:0010498	FALSE	3.33919e-06	71	213	21	PF3D7_0108000, PF3D7_0518300, PF3D7_0601600, PF3D7_0608500, PF3D7_0619400, PF3D7_0624500, PF3D7_0631000, PF3D7_0803800, PF3D7_0807500, PF3D7_0931800, PF3D7_1011400, PF3D7_0312300, PF3D7_1130400, PF3D7_1306400, PF3D7_1311500, PF3D7_1328100, PF3D7_0317000, PF3D7_1353800, PF3D7_1353900, PF3D7_1470900, PF3D7_0319100
gene cl8	GO:BP	proteasome-mediated ubiquitin-dependent protein catabolic process	GO:0043161	FALSE	1.64447e-05	64	213	19	PF3D7_0108000, PF3D7_0518300, PF3D7_0601600, PF3D7_0608500, PF3D7_0624500, PF3D7_0631000, PF3D7_0803800, PF3D7_0807500, PF3D7_0931800, PF3D7_1011400, PF3D7_0312300, PF3D7_1130400, PF3D7_1311500, PF3D7_0317000, PF3D7_1328100, PF3D7_1353800, PF3D7_1353900, PF3D7_1470900, PF3D7_0319100
gene cl8	GO:BP	proteolysis involved in protein catabolic process	GO:0051603	FALSE	3.52911e-05	140	213	29	PF3D7_1230400, PF3D7_1306400, PF3D7_1311500, PF3D7_1328100, PF3D7_1338100, PF3D7_1353800, PF3D7_1353900, PF3D7_1402300, PF3D7_1470900, PF3D7_0305700, PF3D7_0312300, PF3D7_0317000, PF3D7_0108000, PF3D7_0319100, PF3D7_0505800, PF3D7_0518300, PF3D7_0601600, PF3D7_0608500, PF3D7_0619400, PF3D7_0624500, PF3D7_0631000, PF3D7_0803800, PF3D7_0807500, PF3D7_0907400, PF3D7_0931800, PF3D7_1011400, PF3D7_103…
gene cl8	GO:BP	catabolic process	GO:0009056	FALSE	3.56685e-05	330	213	50	PF3D7_0803800, PF3D7_0807500, PF3D7_0907400, PF3D7_0922500, PF3D7_0931800, PF3D7_1011400, PF3D7_1015900, PF3D7_1029600, PF3D7_1030500, PF3D7_1116700, PF3D7_1120100, PF3D7_1127100, PF3D7_1128600, PF3D7_1130400, PF3D7_1132900, PF3D7_1209200, PF3D7_1215000, PF3D7_1230400, PF3D7_1235600, PF3D7_0305700, PF3D7_1306400, PF3D7_1311500, PF3D7_1312600, PF3D7_1320800, PF3D7_1324900, PF3D7_1328100, PF3D7_133…
gene cl8	GO:BP	ubiquitin-dependent protein catabolic process	GO:0006511	FALSE	4.34533e-05	110	213	25	PF3D7_1402300, PF3D7_1470900, PF3D7_0319100, PF3D7_0505800, PF3D7_0518300, PF3D7_0108000, PF3D7_0601600, PF3D7_0608500, PF3D7_0624500, PF3D7_0631000, PF3D7_0803800, PF3D7_0807500, PF3D7_0931800, PF3D7_1011400, PF3D7_0305700, PF3D7_1030500, PF3D7_0312300, PF3D7_1130400, PF3D7_1306400, PF3D7_1311500, PF3D7_1328100, PF3D7_0317000, PF3D7_1338100, PF3D7_1353800, PF3D7_1353900
gene cl8	GO:BP	modification-dependent macromolecule catabolic process	GO:0043632	FALSE	9.13552e-05	114	213	25	PF3D7_1402300, PF3D7_1470900, PF3D7_0319100, PF3D7_0505800, PF3D7_0518300, PF3D7_0108000, PF3D7_0601600, PF3D7_0608500, PF3D7_0624500, PF3D7_0631000, PF3D7_0803800, PF3D7_0807500, PF3D7_0931800, PF3D7_1011400, PF3D7_0305700, PF3D7_1030500, PF3D7_0312300, PF3D7_1130400, PF3D7_1306400, PF3D7_1311500, PF3D7_0317000, PF3D7_1328100, PF3D7_1338100, PF3D7_1353800, PF3D7_1353900
gene cl8	GO:BP	modification-dependent protein catabolic process	GO:0019941	FALSE	9.13552e-05	114	213	25	PF3D7_1402300, PF3D7_1470900, PF3D7_0319100, PF3D7_0505800, PF3D7_0518300, PF3D7_0108000, PF3D7_0601600, PF3D7_0608500, PF3D7_0624500, PF3D7_0631000, PF3D7_0803800, PF3D7_0807500, PF3D7_0931800, PF3D7_1011400, PF3D7_0305700, PF3D7_1030500, PF3D7_0312300, PF3D7_1130400, PF3D7_1306400, PF3D7_1311500, PF3D7_0317000, PF3D7_1328100, PF3D7_1338100, PF3D7_1353800, PF3D7_1353900
gene cl8	GO:BP	metabolic process	GO:0008152	FALSE	9.93392e-05	1997	213	177	PF3D7_1029600, PF3D7_1030500, PF3D7_1031700, PF3D7_1033400, PF3D7_1034400, PF3D7_1107400, PF3D7_1107700, PF3D7_1108400, PF3D7_1111100, PF3D7_1112400, PF3D7_1116700, PF3D7_1120100, PF3D7_1124600, PF3D7_1125100, PF3D7_1125500, PF3D7_1126200, PF3D7_1127100, PF3D7_1128600, PF3D7_1130100, PF3D7_1130400, PF3D7_1132900, PF3D7_1142500, PF3D7_1143400, PF3D7_1144100, PF3D7_1147700, PF3D7_1202400, PF3D7_120…
gene cl8	GO:BP	protein catabolic process	GO:0030163	FALSE	0.000102871	155	213	30	PF3D7_1230400, PF3D7_1306400, PF3D7_1311500, PF3D7_1328100, PF3D7_1338100, PF3D7_1353800, PF3D7_1353900, PF3D7_1402300, PF3D7_1408000, PF3D7_0305700, PF3D7_1470900, PF3D7_0312300, PF3D7_0108000, PF3D7_0317000, PF3D7_0319100, PF3D7_0505800, PF3D7_0518300, PF3D7_0601600, PF3D7_0608500, PF3D7_0619400, PF3D7_0624500, PF3D7_0631000, PF3D7_0803800, PF3D7_0807500, PF3D7_0907400, PF3D7_0931800, PF3D7_101…
gene cl8	GO:BP	electron transport chain	GO:0022900	FALSE	0.000545737	28	213	11	PF3D7_0927800, PF3D7_1012300, PF3D7_1034400, PF3D7_1212800, PF3D7_0306000, PF3D7_1361700, PF3D7_1426900, PF3D7_1439400, PF3D7_1462700, PF3D7_0622600, PF3D7_0708700
gene cl8	GO:BP	mitochondrial electron transport, ubiquinol to cytochrome c	GO:0006122	FALSE	0.00111463	8	213	6	PF3D7_0306000, PF3D7_0622600, PF3D7_1012300, PF3D7_1426900, PF3D7_1439400, PF3D7_1462700
gene cl8	GO:BP	purine ribonucleoside triphosphate metabolic process	GO:0009205	FALSE	0.00138826	36	213	12	PF3D7_0705900, PF3D7_0922500, PF3D7_0927800, PF3D7_1015900, PF3D7_1120100, PF3D7_1125100, PF3D7_1147700, PF3D7_1235700, PF3D7_1324900, PF3D7_1366500, PF3D7_1462700, PF3D7_0626800
gene cl8	GO:BP	purine nucleoside triphosphate metabolic process	GO:0009144	FALSE	0.00192415	37	213	12	PF3D7_0705900, PF3D7_0922500, PF3D7_0927800, PF3D7_1015900, PF3D7_1120100, PF3D7_1125100, PF3D7_1147700, PF3D7_1235700, PF3D7_1324900, PF3D7_1366500, PF3D7_1462700, PF3D7_0626800
gene cl8	GO:BP	ribonucleoside triphosphate metabolic process	GO:0009199	FALSE	0.00192415	37	213	12	PF3D7_0705900, PF3D7_0922500, PF3D7_0927800, PF3D7_1015900, PF3D7_1120100, PF3D7_1125100, PF3D7_1147700, PF3D7_1235700, PF3D7_1324900, PF3D7_1366500, PF3D7_1462700, PF3D7_0626800
gene cl8	GO:BP	ATP metabolic process	GO:0046034	FALSE	0.00354646	33	213	11	PF3D7_0922500, PF3D7_0927800, PF3D7_1015900, PF3D7_1120100, PF3D7_1125100, PF3D7_1147700, PF3D7_1235700, PF3D7_1324900, PF3D7_1462700, PF3D7_0626800, PF3D7_0705900
gene cl8	GO:BP	cellular process	GO:0009987	FALSE	0.00439355	2689	213	210	PF3D7_0823200, PF3D7_0208500, PF3D7_0903200, PF3D7_0904000, PF3D7_0904800, PF3D7_0907400, PF3D7_0915000, PF3D7_0918900, PF3D7_0919000, PF3D7_0922500, PF3D7_0925500, PF3D7_0927800, PF3D7_0931800, PF3D7_1000100, PF3D7_1003300, PF3D7_1006100, PF3D7_0212300, PF3D7_1008800, PF3D7_1010600, PF3D7_1010800, PF3D7_1011400, PF3D7_1012300, PF3D7_1014700, PF3D7_1015800, PF3D7_1015900, PF3D7_1017000, PF3D7_102…
gene cl8	GO:BP	purine nucleotide metabolic process	GO:0006163	FALSE	0.0100833	71	213	16	PF3D7_0626800, PF3D7_0705900, PF3D7_0915000, PF3D7_0922500, PF3D7_0927800, PF3D7_1015900, PF3D7_1120100, PF3D7_1125100, PF3D7_1147700, PF3D7_1235700, PF3D7_1251300, PF3D7_1324900, PF3D7_1345700, PF3D7_1366500, PF3D7_1454700, PF3D7_1462700
gene cl8	GO:BP	proteolysis	GO:0006508	FALSE	0.0105538	221	213	33	PF3D7_1011400, PF3D7_1030500, PF3D7_1116700, PF3D7_1130400, PF3D7_1230400, PF3D7_0305700, PF3D7_1306400, PF3D7_1311500, PF3D7_1328100, PF3D7_1331300, PF3D7_1338100, PF3D7_1353800, PF3D7_1353900, PF3D7_0312300, PF3D7_1402300, PF3D7_1408000, PF3D7_0317000, PF3D7_1446200, PF3D7_1457000, PF3D7_1470900, PF3D7_0319100, PF3D7_0108000, PF3D7_0505800, PF3D7_0518300, PF3D7_0601600, PF3D7_0608500, PF3D7_061…
gene cl8	GO:BP	macromolecule catabolic process	GO:0009057	FALSE	0.0107658	231	213	34	PF3D7_0931800, PF3D7_1011400, PF3D7_1030500, PF3D7_1116700, PF3D7_1128600, PF3D7_1130400, PF3D7_1209200, PF3D7_1230400, PF3D7_1306400, PF3D7_1311500, PF3D7_1328100, PF3D7_1338100, PF3D7_1353800, PF3D7_1353900, PF3D7_1402300, PF3D7_1408000, PF3D7_0305700, PF3D7_1470900, PF3D7_0312300, PF3D7_0317000, PF3D7_0107200, PF3D7_0319100, PF3D7_0410400, PF3D7_0108000, PF3D7_0505800, PF3D7_0518300, PF3D7_060…
gene cl8	GO:BP	purine ribonucleotide metabolic process	GO:0009150	FALSE	0.0144758	51	213	13	PF3D7_0626800, PF3D7_0705900, PF3D7_0922500, PF3D7_0927800, PF3D7_1015900, PF3D7_1120100, PF3D7_1125100, PF3D7_1147700, PF3D7_1235700, PF3D7_1251300, PF3D7_1324900, PF3D7_1366500, PF3D7_1462700
gene cl8	GO:BP	purine-containing compound metabolic process	GO:0072521	FALSE	0.0178246	90	213	18	PF3D7_0626800, PF3D7_0705900, PF3D7_0915000, PF3D7_0922500, PF3D7_0927800, PF3D7_1015900, PF3D7_1029600, PF3D7_1120100, PF3D7_1125100, PF3D7_1147700, PF3D7_1235700, PF3D7_1251300, PF3D7_1320800, PF3D7_1324900, PF3D7_1345700, PF3D7_1366500, PF3D7_1454700, PF3D7_1462700
gene cl8	GO:BP	primary metabolic process	GO:0044238	FALSE	0.0191657	1870	213	162	PF3D7_1111100, PF3D7_1112400, PF3D7_1116700, PF3D7_1120100, PF3D7_1124600, PF3D7_1125100, PF3D7_1125500, PF3D7_1126200, PF3D7_1127100, PF3D7_1128600, PF3D7_1130100, PF3D7_1130400, PF3D7_1132900, PF3D7_1142500, PF3D7_1143400, PF3D7_1144100, PF3D7_1147700, PF3D7_1202400, PF3D7_1202900, PF3D7_1203900, PF3D7_1204300, PF3D7_1208300, PF3D7_1209200, PF3D7_1211400, PF3D7_1212800, PF3D7_1220900, PF3D7_030…
gene cl8	GO:BP	positive regulation of response to stimulus	GO:0048584	FALSE	0.0295227	8	213	5	PF3D7_1015900, PF3D7_1226600, PF3D7_1230700, PF3D7_1361900, PF3D7_1465900
gene cl8	GO:BP	nucleoside triphosphate biosynthetic process	GO:0009142	FALSE	0.0422761	23	213	8	PF3D7_1125100, PF3D7_1147700, PF3D7_1235700, PF3D7_1251300, PF3D7_1366500, PF3D7_1462700, PF3D7_0705900, PF3D7_0927800
gene cl8	GO:CC	proteasome core complex	GO:0005839	FALSE	3.92635e-12	15	249	13	PF3D7_0108000, PF3D7_1230400, PF3D7_1328100, PF3D7_1353800, PF3D7_1353900, PF3D7_1470900, PF3D7_0317000, PF3D7_0518300, PF3D7_0608500, PF3D7_0803800, PF3D7_0807500, PF3D7_0931800, PF3D7_1011400
gene cl8	GO:CC	endopeptidase complex	GO:1905369	FALSE	1.4903e-11	56	249	23	PF3D7_0518300, PF3D7_0528000, PF3D7_0608500, PF3D7_0803800, PF3D7_0807500, PF3D7_0108000, PF3D7_0907400, PF3D7_0931800, PF3D7_1011400, PF3D7_1030500, PF3D7_1130400, PF3D7_1230400, PF3D7_0312300, PF3D7_1306400, PF3D7_1311500, PF3D7_1328100, PF3D7_1331300, PF3D7_1338100, PF3D7_1353800, PF3D7_1353900, PF3D7_0317000, PF3D7_1402300, PF3D7_1470900
gene cl8	GO:CC	peptidase complex	GO:1905368	FALSE	5.6703e-11	59	249	23	PF3D7_0518300, PF3D7_0528000, PF3D7_0608500, PF3D7_0803800, PF3D7_0807500, PF3D7_0108000, PF3D7_0907400, PF3D7_0931800, PF3D7_1011400, PF3D7_1030500, PF3D7_1130400, PF3D7_0312300, PF3D7_1230400, PF3D7_1306400, PF3D7_1311500, PF3D7_1328100, PF3D7_1331300, PF3D7_1338100, PF3D7_0317000, PF3D7_1353800, PF3D7_1353900, PF3D7_1402300, PF3D7_1470900
gene cl8	GO:CC	cytoplasm	GO:0005737	FALSE	7.32943e-09	1908	249	175	PF3D7_1108400, PF3D7_1108600, PF3D7_1116700, PF3D7_1120100, PF3D7_1124600, PF3D7_1125100, PF3D7_1125500, PF3D7_1126200, PF3D7_1128600, PF3D7_1130100, PF3D7_1130400, PF3D7_1132900, PF3D7_1142500, PF3D7_1143400, PF3D7_1144100, PF3D7_1147700, PF3D7_1202400, PF3D7_1202900, PF3D7_1203900, PF3D7_1208300, PF3D7_1211400, PF3D7_1212800, PF3D7_1215000, PF3D7_1226600, PF3D7_1229500, PF3D7_1230400, PF3D7_123…
gene cl8	GO:CC	intracellular protein-containing complex	GO:0140535	FALSE	6.69689e-08	223	249	41	PF3D7_0931800, PF3D7_1003300, PF3D7_1006100, PF3D7_1011400, PF3D7_1017000, PF3D7_1030500, PF3D7_1032500, PF3D7_1108400, PF3D7_1128600, PF3D7_1130400, PF3D7_1229500, PF3D7_1230400, PF3D7_1306400, PF3D7_1308100, PF3D7_0303300, PF3D7_1311500, PF3D7_1328100, PF3D7_1338100, PF3D7_1342700, PF3D7_1353800, PF3D7_1353900, PF3D7_1402300, PF3D7_1434300, PF3D7_1470900, PF3D7_0312300, PF3D7_0315100, PF3D7_031…
gene cl8	GO:CC	intracellular anatomical structure	GO:0005622	FALSE	8.02415e-07	2615	249	211	PF3D7_0903200, PF3D7_0904800, PF3D7_0907400, PF3D7_0908400, PF3D7_0915000, PF3D7_0919000, PF3D7_0922500, PF3D7_0925500, PF3D7_0927800, PF3D7_0929200, PF3D7_0931800, PF3D7_1003300, PF3D7_0212300, PF3D7_1006100, PF3D7_1006200, PF3D7_1008800, PF3D7_1010600, PF3D7_1010800, PF3D7_1011400, PF3D7_1012300, PF3D7_1014700, PF3D7_1015900, PF3D7_1017000, PF3D7_1021300, PF3D7_1022900, PF3D7_1025600, PF3D7_102…
gene cl8	GO:CC	protein-containing complex	GO:0032991	FALSE	1.92231e-06	1114	249	114	PF3D7_1431000, PF3D7_1434300, PF3D7_1441200, PF3D7_1445900, PF3D7_0319100, PF3D7_1463200, PF3D7_1465900, PF3D7_0108000, PF3D7_0319600, PF3D7_1470900, PF3D7_1474100, PF3D7_0320300, PF3D7_0320900, PF3D7_0410400, PF3D7_0414300, PF3D7_0418200, PF3D7_0503800, PF3D7_0111300, PF3D7_0517300, PF3D7_0518300, PF3D7_0519100, PF3D7_0520000, PF3D7_0528000, PF3D7_0528200, PF3D7_0529500, PF3D7_0531200, PF3D7_060…
gene cl8	GO:CC	proteasome core complex, beta-subunit complex	GO:0019774	FALSE	9.77137e-06	6	249	6	PF3D7_0108000, PF3D7_0803800, PF3D7_0931800, PF3D7_1011400, PF3D7_1328100, PF3D7_1470900
gene cl8	GO:CC	catalytic complex	GO:1902494	FALSE	0.0011899	403	249	49	PF3D7_0705900, PF3D7_0716400, PF3D7_0720000, PF3D7_0803800, PF3D7_0807500, PF3D7_0820700, PF3D7_0907400, PF3D7_0931800, PF3D7_1003300, PF3D7_1011400, PF3D7_1015900, PF3D7_1017000, PF3D7_1030500, PF3D7_1032500, PF3D7_1108400, PF3D7_1125500, PF3D7_1130400, PF3D7_1132900, PF3D7_0303300, PF3D7_1147700, PF3D7_1209200, PF3D7_1230400, PF3D7_1232200, PF3D7_1235700, PF3D7_1306400, PF3D7_1308100, PF3D7_131…
gene cl8	GO:CC	proteasome core complex, alpha-subunit complex	GO:0019773	FALSE	0.00283291	7	249	5	PF3D7_0317000, PF3D7_0608500, PF3D7_0807500, PF3D7_1353800, PF3D7_1353900
gene cl8	GO:CC	proteasome regulatory particle	GO:0005838	FALSE	0.0106435	18	249	7	PF3D7_1130400, PF3D7_1306400, PF3D7_1311500, PF3D7_1338100, PF3D7_1402300, PF3D7_0312300, PF3D7_1030500
gene cl8	GO:CC	mitochondrial inner membrane	GO:0005743	FALSE	0.0155827	61	249	13	PF3D7_0603200, PF3D7_0622600, PF3D7_1012300, PF3D7_1014700, PF3D7_1034400, PF3D7_1037300, PF3D7_0306000, PF3D7_1212800, PF3D7_1353700, PF3D7_0502900, PF3D7_1426900, PF3D7_1462700, PF3D7_1470400
gene cl8	GO:CC	proteasome accessory complex	GO:0022624	FALSE	0.0159117	19	249	7	PF3D7_1030500, PF3D7_1130400, PF3D7_1306400, PF3D7_1311500, PF3D7_1338100, PF3D7_1402300, PF3D7_0312300
gene cl8	GO:CC	organelle inner membrane	GO:0019866	FALSE	0.0185744	62	249	13	PF3D7_0603200, PF3D7_0622600, PF3D7_1012300, PF3D7_1014700, PF3D7_1034400, PF3D7_1037300, PF3D7_0306000, PF3D7_1212800, PF3D7_1353700, PF3D7_0502900, PF3D7_1426900, PF3D7_1462700, PF3D7_1470400
gene cl8	GO:CC	mitochondrial envelope	GO:0005740	FALSE	0.0220735	80	249	15	PF3D7_0603200, PF3D7_0622600, PF3D7_0927800, PF3D7_1012300, PF3D7_1014700, PF3D7_1025600, PF3D7_1034400, PF3D7_1037300, PF3D7_1212800, PF3D7_0306000, PF3D7_1353700, PF3D7_1426900, PF3D7_1462700, PF3D7_1470400, PF3D7_0502900
gene cl8	GO:CC	DNA polymerase processivity factor complex	GO:0044796	FALSE	0.0354617	3	249	3	PF3D7_1226600, PF3D7_1361900, PF3D7_1463200
gene cl8	GO:CC	organelle envelope	GO:0031967	FALSE	0.046796	104	249	17	PF3D7_0502900, PF3D7_1462700, PF3D7_1470400, PF3D7_0603200, PF3D7_0622600, PF3D7_0812400, PF3D7_0927800, PF3D7_1012300, PF3D7_1014700, PF3D7_1025600, PF3D7_1034400, PF3D7_1037300, PF3D7_1212800, PF3D7_1230700, PF3D7_0306000, PF3D7_1353700, PF3D7_1426900
gene cl8	GO:MF	threonine-type endopeptidase activity	GO:0004298	FALSE	2.78623e-11	15	227	13	PF3D7_0108000, PF3D7_1230400, PF3D7_1328100, PF3D7_1353800, PF3D7_1353900, PF3D7_1470900, PF3D7_0317000, PF3D7_0518300, PF3D7_0608500, PF3D7_0803800, PF3D7_0807500, PF3D7_0931800, PF3D7_1011400
gene cl8	GO:MF	endopeptidase activity	GO:0004175	FALSE	0.000248033	104	227	23	PF3D7_1470900, PF3D7_0317000, PF3D7_0108000, PF3D7_0518300, PF3D7_0608500, PF3D7_0803800, PF3D7_0807500, PF3D7_0931800, PF3D7_1011400, PF3D7_1030500, PF3D7_1116700, PF3D7_1130400, PF3D7_1230400, PF3D7_1306400, PF3D7_1311500, PF3D7_1328100, PF3D7_1331300, PF3D7_1338100, PF3D7_1353800, PF3D7_1353900, PF3D7_1402300, PF3D7_1408000, PF3D7_1457000
gene cl8	GO:MF	peptidase activity	GO:0008233	FALSE	0.0117665	156	227	26	PF3D7_1306400, PF3D7_1311500, PF3D7_1328100, PF3D7_1331300, PF3D7_1338100, PF3D7_1353800, PF3D7_1353900, PF3D7_1402300, PF3D7_1408000, PF3D7_1428300, PF3D7_0317000, PF3D7_1446200, PF3D7_1457000, PF3D7_1470900, PF3D7_0518300, PF3D7_0108000, PF3D7_0608500, PF3D7_0803800, PF3D7_0807500, PF3D7_0907400, PF3D7_0931800, PF3D7_1011400, PF3D7_1030500, PF3D7_1116700, PF3D7_1130400, PF3D7_1230400
gene cl8	KEGG	Proteasome	KEGG:03050	FALSE	5.06767e-10	35	129	20	PF3D7_0108000, PF3D7_0803800, PF3D7_0807500, PF3D7_0931800, PF3D7_1011400, PF3D7_1030500, PF3D7_1130400, PF3D7_1306400, PF3D7_1311500, PF3D7_1328100, PF3D7_1338100, PF3D7_1353800, PF3D7_1353900, PF3D7_0312300, PF3D7_1402300, PF3D7_1470900, PF3D7_0317000, PF3D7_0518300, PF3D7_0608500, PF3D7_0721800
gene cl8	KEGG	2-Oxocarboxylic acid metabolism	KEGG:01210	FALSE	0.00795342	14	129	7	PF3D7_1312600, PF3D7_1320800, PF3D7_1345700, PF3D7_0303700, PF3D7_0504600, PF3D7_0820700, PF3D7_1232200
gene cl8	KEGG	Oxidative phosphorylation	KEGG:00190	FALSE	0.00929423	37	129	12	PF3D7_0915000, PF3D7_0927800, PF3D7_1012300, PF3D7_1025600, PF3D7_1034400, PF3D7_1147700, PF3D7_1212800, PF3D7_1235700, PF3D7_1426900, PF3D7_1439400, PF3D7_1462700, PF3D7_0705900
gene cl8	KEGG	Carbon metabolism	KEGG:01200	FALSE	0.011511	43	129	13	PF3D7_0820700, PF3D7_0922500, PF3D7_1015900, PF3D7_1034400, PF3D7_1120100, PF3D7_1132900, PF3D7_1212800, PF3D7_1232200, PF3D7_1235600, PF3D7_1320800, PF3D7_1345700, PF3D7_1454700, PF3D7_0626800
gene cl8	KEGG	Lipoic acid metabolism	KEGG:00785	FALSE	0.0135161	15	129	7	PF3D7_0303700, PF3D7_1312600, PF3D7_1320800, PF3D7_0504600, PF3D7_0820700, PF3D7_1132900, PF3D7_1232200
gene cl8	REAC	ABC-family proteins mediated transport	REAC:R-PFA-382556	FALSE	1.30144e-09	44	115	23	PF3D7_0108000, PF3D7_0619400, PF3D7_0728000, PF3D7_0803800, PF3D7_0807500, PF3D7_0931800, PF3D7_1011400, PF3D7_1030500, PF3D7_1032500, PF3D7_1130400, PF3D7_1230400, PF3D7_1306400, PF3D7_0312300, PF3D7_1311500, PF3D7_1328100, PF3D7_1338100, PF3D7_1353800, PF3D7_1353900, PF3D7_1402300, PF3D7_1470900, PF3D7_0317000, PF3D7_0518300, PF3D7_0608500
gene cl8	REAC	Cross-presentation of soluble exogenous antigens (endosomes)	REAC:R-PFA-1236978	FALSE	3.72868e-09	35	115	20	PF3D7_0108000, PF3D7_0803800, PF3D7_0807500, PF3D7_0931800, PF3D7_1011400, PF3D7_1030500, PF3D7_1130400, PF3D7_1230400, PF3D7_1306400, PF3D7_1311500, PF3D7_1328100, PF3D7_1338100, PF3D7_1353800, PF3D7_0312300, PF3D7_1353900, PF3D7_1402300, PF3D7_1470900, PF3D7_0317000, PF3D7_0518300, PF3D7_0608500
gene cl8	REAC	Antigen processing-Cross presentation	REAC:R-PFA-1236975	FALSE	3.72868e-09	35	115	20	PF3D7_0108000, PF3D7_0803800, PF3D7_0807500, PF3D7_0931800, PF3D7_1011400, PF3D7_1030500, PF3D7_1130400, PF3D7_1230400, PF3D7_1306400, PF3D7_1311500, PF3D7_1328100, PF3D7_1338100, PF3D7_1353800, PF3D7_0312300, PF3D7_1353900, PF3D7_1402300, PF3D7_1470900, PF3D7_0317000, PF3D7_0518300, PF3D7_0608500
gene cl8	REAC	CDK-mediated phosphorylation and removal of Cdc6	REAC:R-PFA-69017	FALSE	1.02266e-08	40	115	21	PF3D7_0108000, PF3D7_0803800, PF3D7_0807500, PF3D7_0931800, PF3D7_1011400, PF3D7_1030500, PF3D7_1130400, PF3D7_1230400, PF3D7_1306400, PF3D7_1311500, PF3D7_0312300, PF3D7_1328100, PF3D7_1338100, PF3D7_1353800, PF3D7_1353900, PF3D7_1402300, PF3D7_1470900, PF3D7_0317000, PF3D7_0518300, PF3D7_0608500, PF3D7_0624500
gene cl8	REAC	Regulation of mRNA stability by proteins that bind AU-rich elements	REAC:R-PFA-450531	FALSE	1.48903e-08	37	115	20	PF3D7_0108000, PF3D7_0803800, PF3D7_0807500, PF3D7_0931800, PF3D7_1011400, PF3D7_1030500, PF3D7_1130400, PF3D7_1230400, PF3D7_1306400, PF3D7_1311500, PF3D7_1328100, PF3D7_1338100, PF3D7_1353800, PF3D7_0312300, PF3D7_1353900, PF3D7_1402300, PF3D7_1470900, PF3D7_0317000, PF3D7_0518300, PF3D7_0608500
gene cl8	REAC	AUF1 (hnRNP D0) binds and destabilizes mRNA	REAC:R-PFA-450408	FALSE	1.48903e-08	37	115	20	PF3D7_0108000, PF3D7_0803800, PF3D7_0807500, PF3D7_0931800, PF3D7_1011400, PF3D7_1030500, PF3D7_1130400, PF3D7_1230400, PF3D7_1306400, PF3D7_1311500, PF3D7_1328100, PF3D7_1338100, PF3D7_1353800, PF3D7_0312300, PF3D7_1353900, PF3D7_1402300, PF3D7_1470900, PF3D7_0317000, PF3D7_0518300, PF3D7_0608500
gene cl8	REAC	Downstream TCR signaling	REAC:R-PFA-202424	FALSE	2.83837e-08	38	115	20	PF3D7_0108000, PF3D7_0803800, PF3D7_0807500, PF3D7_0931800, PF3D7_1011400, PF3D7_1030500, PF3D7_1130400, PF3D7_1230400, PF3D7_1306400, PF3D7_1311500, PF3D7_1328100, PF3D7_1338100, PF3D7_1353800, PF3D7_0312300, PF3D7_1353900, PF3D7_1402300, PF3D7_1470900, PF3D7_0317000, PF3D7_0518300, PF3D7_0608500
gene cl8	REAC	FBXL7 down-regulates AURKA during mitotic entry and in early mitosis	REAC:R-PFA-8854050	FALSE	2.83837e-08	38	115	20	PF3D7_0108000, PF3D7_0803800, PF3D7_0807500, PF3D7_0931800, PF3D7_1011400, PF3D7_1030500, PF3D7_1130400, PF3D7_1230400, PF3D7_1306400, PF3D7_1311500, PF3D7_1328100, PF3D7_1338100, PF3D7_1353800, PF3D7_0312300, PF3D7_1353900, PF3D7_1402300, PF3D7_1470900, PF3D7_0317000, PF3D7_0518300, PF3D7_0608500
gene cl8	REAC	CLEC7A (Dectin-1) signaling	REAC:R-PFA-5607764	FALSE	2.83837e-08	38	115	20	PF3D7_0108000, PF3D7_0803800, PF3D7_0807500, PF3D7_0931800, PF3D7_1011400, PF3D7_1030500, PF3D7_1130400, PF3D7_1230400, PF3D7_1306400, PF3D7_1311500, PF3D7_1328100, PF3D7_1338100, PF3D7_1353800, PF3D7_0312300, PF3D7_1353900, PF3D7_1402300, PF3D7_1470900, PF3D7_0317000, PF3D7_0518300, PF3D7_0608500
gene cl8	REAC	MAPK6/MAPK4 signaling	REAC:R-PFA-5687128	FALSE	2.83837e-08	38	115	20	PF3D7_0108000, PF3D7_0803800, PF3D7_0807500, PF3D7_0931800, PF3D7_1011400, PF3D7_1030500, PF3D7_1130400, PF3D7_1230400, PF3D7_1306400, PF3D7_1311500, PF3D7_1328100, PF3D7_1338100, PF3D7_1353800, PF3D7_1353900, PF3D7_1402300, PF3D7_1470900, PF3D7_0312300, PF3D7_0317000, PF3D7_0518300, PF3D7_0608500
gene cl8	REAC	TCR signaling	REAC:R-PFA-202403	FALSE	2.83837e-08	38	115	20	PF3D7_0108000, PF3D7_0803800, PF3D7_0807500, PF3D7_0931800, PF3D7_1011400, PF3D7_1030500, PF3D7_1130400, PF3D7_1230400, PF3D7_1306400, PF3D7_1311500, PF3D7_1328100, PF3D7_1338100, PF3D7_1353800, PF3D7_0312300, PF3D7_1353900, PF3D7_1402300, PF3D7_1470900, PF3D7_0317000, PF3D7_0518300, PF3D7_0608500
gene cl8	REAC	C-type lectin receptors (CLRs)	REAC:R-PFA-5621481	FALSE	2.83837e-08	38	115	20	PF3D7_0108000, PF3D7_0803800, PF3D7_0807500, PF3D7_0931800, PF3D7_1011400, PF3D7_1030500, PF3D7_1130400, PF3D7_1230400, PF3D7_1306400, PF3D7_1311500, PF3D7_1328100, PF3D7_1338100, PF3D7_1353800, PF3D7_0312300, PF3D7_1353900, PF3D7_1402300, PF3D7_1470900, PF3D7_0317000, PF3D7_0518300, PF3D7_0608500
gene cl8	REAC	MAPK family signaling cascades	REAC:R-PFA-5683057	FALSE	5.2602e-08	39	115	20	PF3D7_0108000, PF3D7_0803800, PF3D7_0807500, PF3D7_0931800, PF3D7_1011400, PF3D7_1030500, PF3D7_1130400, PF3D7_1230400, PF3D7_1306400, PF3D7_1311500, PF3D7_1328100, PF3D7_1338100, PF3D7_1353800, PF3D7_1353900, PF3D7_1402300, PF3D7_1470900, PF3D7_0312300, PF3D7_0317000, PF3D7_0518300, PF3D7_0608500
gene cl8	REAC	G2/M Transition	REAC:R-PFA-69275	FALSE	9.49774e-08	40	115	20	PF3D7_0108000, PF3D7_0803800, PF3D7_0807500, PF3D7_0931800, PF3D7_1011400, PF3D7_1030500, PF3D7_1130400, PF3D7_1230400, PF3D7_1306400, PF3D7_1311500, PF3D7_1328100, PF3D7_1338100, PF3D7_0312300, PF3D7_1353800, PF3D7_1353900, PF3D7_1402300, PF3D7_1470900, PF3D7_0317000, PF3D7_0518300, PF3D7_0608500
gene cl8	REAC	Mitotic G2-G2/M phases	REAC:R-PFA-453274	FALSE	9.49774e-08	40	115	20	PF3D7_0108000, PF3D7_0803800, PF3D7_0807500, PF3D7_0931800, PF3D7_1011400, PF3D7_1030500, PF3D7_1130400, PF3D7_1230400, PF3D7_1306400, PF3D7_1311500, PF3D7_1328100, PF3D7_1338100, PF3D7_0312300, PF3D7_1353800, PF3D7_1353900, PF3D7_1402300, PF3D7_1470900, PF3D7_0317000, PF3D7_0518300, PF3D7_0608500
gene cl8	REAC	UCH proteinases	REAC:R-PFA-5689603	FALSE	2.88461e-07	42	115	20	PF3D7_0108000, PF3D7_0803800, PF3D7_0807500, PF3D7_0931800, PF3D7_1011400, PF3D7_1030500, PF3D7_1130400, PF3D7_1230400, PF3D7_1306400, PF3D7_1311500, PF3D7_0312300, PF3D7_1328100, PF3D7_1338100, PF3D7_1353800, PF3D7_1353900, PF3D7_1402300, PF3D7_0317000, PF3D7_1470900, PF3D7_0518300, PF3D7_0608500
gene cl8	REAC	Neddylation	REAC:R-PFA-8951664	FALSE	2.93749e-07	46	115	21	PF3D7_0108000, PF3D7_0518300, PF3D7_0608500, PF3D7_0803800, PF3D7_0807500, PF3D7_0931800, PF3D7_1011400, PF3D7_1030500, PF3D7_1130400, PF3D7_0312300, PF3D7_1230400, PF3D7_1306400, PF3D7_1311500, PF3D7_1328100, PF3D7_1338100, PF3D7_1353800, PF3D7_1353900, PF3D7_0317000, PF3D7_1402300, PF3D7_1470900, PF3D7_0319100
gene cl8	REAC	S Phase	REAC:R-PFA-69242	FALSE	3.85834e-07	73	115	27	PF3D7_0108000, PF3D7_0518300, PF3D7_0608500, PF3D7_0624500, PF3D7_0709500, PF3D7_0803800, PF3D7_0807500, PF3D7_0904800, PF3D7_0931800, PF3D7_1011400, PF3D7_1030500, PF3D7_1130400, PF3D7_1226600, PF3D7_1230400, PF3D7_1306400, PF3D7_1311500, PF3D7_1328100, PF3D7_1338100, PF3D7_1353800, PF3D7_1353900, PF3D7_1361900, PF3D7_1402300, PF3D7_1417800, PF3D7_1463200, PF3D7_0312300, PF3D7_1470900, PF3D7_031…
gene cl8	REAC	Synthesis of DNA	REAC:R-PFA-69239	FALSE	3.85834e-07	73	115	27	PF3D7_0108000, PF3D7_0518300, PF3D7_0608500, PF3D7_0624500, PF3D7_0709500, PF3D7_0803800, PF3D7_0807500, PF3D7_0904800, PF3D7_0931800, PF3D7_1011400, PF3D7_1030500, PF3D7_1130400, PF3D7_1226600, PF3D7_1230400, PF3D7_1306400, PF3D7_1311500, PF3D7_1328100, PF3D7_1338100, PF3D7_1353800, PF3D7_1353900, PF3D7_1361900, PF3D7_1402300, PF3D7_1417800, PF3D7_1463200, PF3D7_0312300, PF3D7_1470900, PF3D7_031…
gene cl8	REAC	DNA Replication	REAC:R-PFA-69306	FALSE	3.85834e-07	73	115	27	PF3D7_0108000, PF3D7_0518300, PF3D7_0608500, PF3D7_0624500, PF3D7_0709500, PF3D7_0803800, PF3D7_0807500, PF3D7_0904800, PF3D7_0931800, PF3D7_1011400, PF3D7_1030500, PF3D7_1130400, PF3D7_1226600, PF3D7_1230400, PF3D7_1306400, PF3D7_1311500, PF3D7_1328100, PF3D7_1338100, PF3D7_1353800, PF3D7_1353900, PF3D7_1361900, PF3D7_1402300, PF3D7_1417800, PF3D7_1463200, PF3D7_0312300, PF3D7_1470900, PF3D7_031…
gene cl8	REAC	Mitotic Metaphase and Anaphase	REAC:R-PFA-2555396	FALSE	9.27404e-07	57	115	23	PF3D7_0108000, PF3D7_0422300, PF3D7_0518300, PF3D7_0608500, PF3D7_0624500, PF3D7_0803800, PF3D7_0807500, PF3D7_0931800, PF3D7_1011400, PF3D7_1030500, PF3D7_1130400, PF3D7_1230400, PF3D7_1230700, PF3D7_1306400, PF3D7_1311500, PF3D7_1328100, PF3D7_1338100, PF3D7_1353800, PF3D7_1353900, PF3D7_0312300, PF3D7_1402300, PF3D7_1470900, PF3D7_0317000
gene cl8	REAC	Separation of Sister Chromatids	REAC:R-PFA-2467813	FALSE	9.27404e-07	57	115	23	PF3D7_0108000, PF3D7_0422300, PF3D7_0518300, PF3D7_0608500, PF3D7_0624500, PF3D7_0803800, PF3D7_0807500, PF3D7_0931800, PF3D7_1011400, PF3D7_1030500, PF3D7_1130400, PF3D7_1230400, PF3D7_1230700, PF3D7_1306400, PF3D7_1311500, PF3D7_1328100, PF3D7_1338100, PF3D7_1353800, PF3D7_1353900, PF3D7_0312300, PF3D7_1402300, PF3D7_1470900, PF3D7_0317000
gene cl8	REAC	Mitotic Anaphase	REAC:R-PFA-68882	FALSE	9.27404e-07	57	115	23	PF3D7_0108000, PF3D7_0422300, PF3D7_0518300, PF3D7_0608500, PF3D7_0624500, PF3D7_0803800, PF3D7_0807500, PF3D7_0931800, PF3D7_1011400, PF3D7_1030500, PF3D7_1130400, PF3D7_1230400, PF3D7_1230700, PF3D7_1306400, PF3D7_1311500, PF3D7_1328100, PF3D7_1338100, PF3D7_1353800, PF3D7_1353900, PF3D7_0312300, PF3D7_1402300, PF3D7_1470900, PF3D7_0317000
gene cl8	REAC	Switching of origins to a post-replicative state	REAC:R-PFA-69052	FALSE	2.48117e-06	55	115	22	PF3D7_0108000, PF3D7_0608500, PF3D7_0624500, PF3D7_0803800, PF3D7_0807500, PF3D7_0931800, PF3D7_1011400, PF3D7_1030500, PF3D7_1130400, PF3D7_1230400, PF3D7_1306400, PF3D7_1311500, PF3D7_0312300, PF3D7_1328100, PF3D7_1338100, PF3D7_1353800, PF3D7_1353900, PF3D7_0317000, PF3D7_1402300, PF3D7_1417800, PF3D7_1470900, PF3D7_0518300
gene cl8	REAC	Ub-specific processing proteases	REAC:R-PFA-5689880	FALSE	3.28074e-06	47	115	20	PF3D7_0108000, PF3D7_0608500, PF3D7_0803800, PF3D7_0807500, PF3D7_0931800, PF3D7_1011400, PF3D7_1030500, PF3D7_1130400, PF3D7_0312300, PF3D7_1230400, PF3D7_1306400, PF3D7_1311500, PF3D7_1328100, PF3D7_1338100, PF3D7_1353800, PF3D7_1353900, PF3D7_0317000, PF3D7_1402300, PF3D7_1470900, PF3D7_0518300
gene cl8	REAC	G2/M Checkpoints	REAC:R-PFA-69481	FALSE	3.44562e-06	65	115	24	PF3D7_0518300, PF3D7_0608500, PF3D7_0709500, PF3D7_0108000, PF3D7_0803800, PF3D7_0807500, PF3D7_0904800, PF3D7_0931800, PF3D7_1011400, PF3D7_1030500, PF3D7_1130400, PF3D7_1230400, PF3D7_1306400, PF3D7_1311500, PF3D7_1328100, PF3D7_1338100, PF3D7_1353800, PF3D7_1353900, PF3D7_1402300, PF3D7_1417800, PF3D7_0312300, PF3D7_1463200, PF3D7_1470900, PF3D7_0317000
gene cl8	REAC	Cell Cycle Checkpoints	REAC:R-PFA-69620	FALSE	3.44562e-06	65	115	24	PF3D7_0518300, PF3D7_0608500, PF3D7_0709500, PF3D7_0108000, PF3D7_0803800, PF3D7_0807500, PF3D7_0904800, PF3D7_0931800, PF3D7_1011400, PF3D7_1030500, PF3D7_1130400, PF3D7_1230400, PF3D7_1306400, PF3D7_1311500, PF3D7_1328100, PF3D7_1338100, PF3D7_1353800, PF3D7_1353900, PF3D7_1402300, PF3D7_1417800, PF3D7_0312300, PF3D7_1463200, PF3D7_1470900, PF3D7_0317000
gene cl8	REAC	Orc1 removal from chromatin	REAC:R-PFA-68949	FALSE	4.39858e-06	52	115	21	PF3D7_0108000, PF3D7_0608500, PF3D7_0803800, PF3D7_0807500, PF3D7_0931800, PF3D7_1011400, PF3D7_1030500, PF3D7_1130400, PF3D7_1230400, PF3D7_1306400, PF3D7_1311500, PF3D7_1328100, PF3D7_1338100, PF3D7_0312300, PF3D7_1353800, PF3D7_1353900, PF3D7_1402300, PF3D7_1417800, PF3D7_0317000, PF3D7_1470900, PF3D7_0518300
gene cl8	REAC	Deubiquitination	REAC:R-PFA-5688426	FALSE	6.57546e-06	53	115	21	PF3D7_0108000, PF3D7_0608500, PF3D7_0619400, PF3D7_0803800, PF3D7_0807500, PF3D7_0931800, PF3D7_1011400, PF3D7_1030500, PF3D7_0312300, PF3D7_1130400, PF3D7_1230400, PF3D7_1306400, PF3D7_1311500, PF3D7_1328100, PF3D7_0317000, PF3D7_1338100, PF3D7_1353800, PF3D7_1353900, PF3D7_1402300, PF3D7_1470900, PF3D7_0518300
gene cl8	REAC	Antigen processing: Ubiquitination & Proteasome degradation	REAC:R-PFA-983168	FALSE	7.25296e-06	72	115	25	PF3D7_0108000, PF3D7_0518300, PF3D7_0527100, PF3D7_0608500, PF3D7_0624500, PF3D7_0803800, PF3D7_0807500, PF3D7_0305700, PF3D7_0931800, PF3D7_1011400, PF3D7_1030500, PF3D7_0312300, PF3D7_1130400, PF3D7_1203900, PF3D7_1230400, PF3D7_0317000, PF3D7_1306400, PF3D7_1311500, PF3D7_1328100, PF3D7_1338100, PF3D7_1353800, PF3D7_1353900, PF3D7_1402300, PF3D7_0319100, PF3D7_1470900
gene cl8	REAC	Class I MHC mediated antigen processing & presentation	REAC:R-PFA-983169	FALSE	7.36869e-06	77	115	26	PF3D7_0108000, PF3D7_0518300, PF3D7_0527100, PF3D7_0608500, PF3D7_0624500, PF3D7_0803800, PF3D7_0807500, PF3D7_0305700, PF3D7_0931800, PF3D7_1011400, PF3D7_0312300, PF3D7_1030500, PF3D7_1130400, PF3D7_1203900, PF3D7_0317000, PF3D7_1230400, PF3D7_1230700, PF3D7_1306400, PF3D7_1311500, PF3D7_1328100, PF3D7_1338100, PF3D7_1353800, PF3D7_1353900, PF3D7_1402300, PF3D7_0319100, PF3D7_1470900
gene cl8	REAC	Aerobic respiration and respiratory electron transport	REAC:R-PFA-1428517	FALSE	3.84715e-05	28	115	14	PF3D7_0208500, PF3D7_1034400, PF3D7_1208300, PF3D7_1212800, PF3D7_1232200, PF3D7_1320800, PF3D7_1345700, PF3D7_0306000, PF3D7_1361700, PF3D7_1422000, PF3D7_1462700, PF3D7_0622600, PF3D7_0927800, PF3D7_1012300
gene cl8	REAC	Respiratory electron transport	REAC:R-PFA-611105	FALSE	4.99825e-05	18	115	11	PF3D7_0208500, PF3D7_1208300, PF3D7_1212800, PF3D7_1361700, PF3D7_1422000, PF3D7_1462700, PF3D7_0306000, PF3D7_0622600, PF3D7_0927800, PF3D7_1012300, PF3D7_1034400
gene cl8	REAC	M Phase	REAC:R-PFA-68886	FALSE	0.000111282	71	115	23	PF3D7_0108000, PF3D7_0422300, PF3D7_0518300, PF3D7_0608500, PF3D7_0624500, PF3D7_0803800, PF3D7_0807500, PF3D7_0931800, PF3D7_1011400, PF3D7_1030500, PF3D7_1130400, PF3D7_1230400, PF3D7_1230700, PF3D7_1306400, PF3D7_1311500, PF3D7_1328100, PF3D7_1338100, PF3D7_1353800, PF3D7_1353900, PF3D7_1402300, PF3D7_1470900, PF3D7_0312300, PF3D7_0317000
gene cl8	REAC	Cell Cycle, Mitotic	REAC:R-PFA-69278	FALSE	0.000205181	106	115	29	PF3D7_0108000, PF3D7_1463200, PF3D7_1470900, PF3D7_0312300, PF3D7_0317000, PF3D7_0422300, PF3D7_0518300, PF3D7_0608500, PF3D7_0624500, PF3D7_0709500, PF3D7_0803800, PF3D7_0807500, PF3D7_0904800, PF3D7_0931800, PF3D7_1011400, PF3D7_1030500, PF3D7_1130400, PF3D7_1226600, PF3D7_1230400, PF3D7_1230700, PF3D7_1306400, PF3D7_1311500, PF3D7_1328100, PF3D7_1338100, PF3D7_1353800, PF3D7_1353900, PF3D7_136…
gene cl8	REAC	Signal Transduction	REAC:R-PFA-162582	FALSE	0.000254702	74	115	23	PF3D7_0518300, PF3D7_0608500, PF3D7_0108000, PF3D7_0803800, PF3D7_0807500, PF3D7_0931800, PF3D7_1011400, PF3D7_1030500, PF3D7_1130400, PF3D7_1230400, PF3D7_1232200, PF3D7_1306400, PF3D7_1311500, PF3D7_1328100, PF3D7_1338100, PF3D7_1342700, PF3D7_1353800, PF3D7_1353900, PF3D7_1402300, PF3D7_0303300, PF3D7_1470900, PF3D7_0312300, PF3D7_0317000
gene cl8	REAC	Adaptive Immune System	REAC:R-PFA-1280218	FALSE	0.000369857	103	115	28	PF3D7_0108000, PF3D7_1470900, PF3D7_0422300, PF3D7_0518300, PF3D7_0527100, PF3D7_0608500, PF3D7_0624500, PF3D7_0803800, PF3D7_0807500, PF3D7_0931800, PF3D7_0305700, PF3D7_1011400, PF3D7_1030500, PF3D7_1116700, PF3D7_0312300, PF3D7_1130400, PF3D7_1203900, PF3D7_1230400, PF3D7_0317000, PF3D7_1230700, PF3D7_1306400, PF3D7_1311500, PF3D7_1328100, PF3D7_1338100, PF3D7_1353800, PF3D7_1353900, PF3D7_031…
gene cl8	REAC	Cell Cycle	REAC:R-PFA-1640170	FALSE	0.000865974	113	115	29	PF3D7_1417800, PF3D7_1463200, PF3D7_1470900, PF3D7_0312300, PF3D7_0317000, PF3D7_0108000, PF3D7_0422300, PF3D7_0518300, PF3D7_0608500, PF3D7_0624500, PF3D7_0709500, PF3D7_0803800, PF3D7_0807500, PF3D7_0904800, PF3D7_0931800, PF3D7_1011400, PF3D7_1030500, PF3D7_1130400, PF3D7_1226600, PF3D7_1230400, PF3D7_1230700, PF3D7_1306400, PF3D7_1311500, PF3D7_1328100, PF3D7_1338100, PF3D7_1353800, PF3D7_135…
gene cl8	REAC	Innate Immune System	REAC:R-PFA-168249	FALSE	0.00297194	90	115	24	PF3D7_0317000, PF3D7_0518300, PF3D7_0608500, PF3D7_0619400, PF3D7_0803800, PF3D7_0807500, PF3D7_0108000, PF3D7_0931800, PF3D7_1011400, PF3D7_1030500, PF3D7_1116700, PF3D7_1130400, PF3D7_1230400, PF3D7_1306400, PF3D7_1311500, PF3D7_1328100, PF3D7_1338100, PF3D7_1342700, PF3D7_1353800, PF3D7_0303300, PF3D7_1353900, PF3D7_1402300, PF3D7_1470900, PF3D7_0312300
gene cl8	REAC	Glyoxylate metabolism and glycine degradation	REAC:R-PFA-389661	FALSE	0.00385141	14	115	8	PF3D7_0208500, PF3D7_1320800, PF3D7_0303700, PF3D7_0820700, PF3D7_1132900, PF3D7_1208300, PF3D7_1232200, PF3D7_1312600
gene cl8	REAC	Transport of small molecules	REAC:R-PFA-382551	FALSE	0.0161459	99	115	24	PF3D7_0317000, PF3D7_0518300, PF3D7_0608500, PF3D7_0619400, PF3D7_0728000, PF3D7_0803800, PF3D7_0108000, PF3D7_0807500, PF3D7_0931800, PF3D7_0204700, PF3D7_1011400, PF3D7_1030500, PF3D7_1032500, PF3D7_1130400, PF3D7_1230400, PF3D7_1306400, PF3D7_1311500, PF3D7_1328100, PF3D7_1338100, PF3D7_1353800, PF3D7_1353900, PF3D7_0312300, PF3D7_1402300, PF3D7_1470900
gene cl8	REAC	Immune System	REAC:R-PFA-168256	FALSE	0.0193165	151	115	32	PF3D7_0305700, PF3D7_1306400, PF3D7_1311500, PF3D7_1328100, PF3D7_1338100, PF3D7_1342700, PF3D7_1353800, PF3D7_0312300, PF3D7_1353900, PF3D7_1402300, PF3D7_0317000, PF3D7_1470900, PF3D7_0319100, PF3D7_0422300, PF3D7_0518300, PF3D7_0527100, PF3D7_0108000, PF3D7_0608500, PF3D7_0619400, PF3D7_0624500, PF3D7_0803800, PF3D7_0807500, PF3D7_0812400, PF3D7_0931800, PF3D7_1011400, PF3D7_1030500, PF3D7_111…
gene cl7	GO:BP	ribonucleoprotein complex biogenesis	GO:0022613	TRUE	1.06833e-05	257	249	48	PF3D7_0218500, PF3D7_0909800, PF3D7_0912000, PF3D7_0931100, PF3D7_1007900, PF3D7_1020700, PF3D7_1028400, PF3D7_1029200, PF3D7_1106000, PF3D7_0302900, PF3D7_1111000, PF3D7_1118500, PF3D7_1123900, PF3D7_1126900, PF3D7_0308600, PF3D7_1307000, PF3D7_1309500, PF3D7_1309600, PF3D7_1317900, PF3D7_1332800, PF3D7_1340300, PF3D7_1352200, PF3D7_1354600, PF3D7_1362200, PF3D7_1367600, PF3D7_1368200, PF3D7_141…
gene cl7	GO:BP	gene expression	GO:0010467	TRUE	0.000872566	1071	249	125	PF3D7_0102900, PF3D7_1442300, PF3D7_1443300, PF3D7_1445200, PF3D7_1451900, PF3D7_1458800, PF3D7_1461900, PF3D7_1468800, PF3D7_0322100, PF3D7_0419800, PF3D7_0420100, PF3D7_0503300, PF3D7_0512000, PF3D7_0105200, PF3D7_0520400, PF3D7_0522300, PF3D7_0522800, PF3D7_0523100, PF3D7_0528700, PF3D7_0605100, PF3D7_0607000, PF3D7_0608700, PF3D7_0612100, PF3D7_0615700, PF3D7_0206600, PF3D7_0619900, PF3D7_062…
gene cl7	GO:BP	cellular process	GO:0009987	TRUE	0.00656438	2689	249	244	PF3D7_0822300, PF3D7_0823100, PF3D7_0823800, PF3D7_0823900, PF3D7_0826500, PF3D7_0829200, PF3D7_0829300, PF3D7_0907700, PF3D7_0909800, PF3D7_0910100, PF3D7_0912000, PF3D7_0913200, PF3D7_0914700, PF3D7_0916100, PF3D7_0918300, PF3D7_0919100, PF3D7_0920400, PF3D7_0922100, PF3D7_0929000, PF3D7_0931100, PF3D7_0932300, PF3D7_0211800, PF3D7_0933600, PF3D7_1003800, PF3D7_1007700, PF3D7_1007900, PF3D7_100…
gene cl7	GO:BP	glucose 6-phosphate metabolic process	GO:0051156	TRUE	0.0149125	10	249	6	PF3D7_0514600, PF3D7_0610800, PF3D7_0624000, PF3D7_1325100, PF3D7_1436000, PF3D7_1453800
gene cl7	GO:BP	tRNA aminoacylation for protein translation	GO:0006418	TRUE	0.0248403	41	249	12	PF3D7_0102900, PF3D7_1034900, PF3D7_1104000, PF3D7_1126000, PF3D7_1213800, PF3D7_0211800, PF3D7_1332900, PF3D7_1336900, PF3D7_1350100, PF3D7_1442300, PF3D7_1461900, PF3D7_0628800
gene cl7	GO:BP	RNA metabolic process	GO:0016070	TRUE	0.0328764	674	249	82	PF3D7_0102900, PF3D7_0520400, PF3D7_0522300, PF3D7_0522800, PF3D7_0619900, PF3D7_0621500, PF3D7_0627900, PF3D7_0628800, PF3D7_0629600, PF3D7_0707900, PF3D7_0708100, PF3D7_0714500, PF3D7_0206600, PF3D7_0725200, PF3D7_0105200, PF3D7_0729400, PF3D7_0729500, PF3D7_0730300, PF3D7_0811500, PF3D7_0822300, PF3D7_0829300, PF3D7_0909800, PF3D7_0912000, PF3D7_0211800, PF3D7_0920400, PF3D7_0929000, PF3D7_093…
gene cl7	GO:CC	intracellular anatomical structure	GO:0005622	TRUE	1.73237e-10	2615	285	247	PF3D7_0907700, PF3D7_0909300, PF3D7_0909800, PF3D7_0910100, PF3D7_0912000, PF3D7_0913200, PF3D7_0916100, PF3D7_0918300, PF3D7_0919100, PF3D7_0920400, PF3D7_0922100, PF3D7_0929000, PF3D7_0211800, PF3D7_0931100, PF3D7_0932300, PF3D7_0933600, PF3D7_0933900, PF3D7_1002600, PF3D7_1003800, PF3D7_1007700, PF3D7_1007900, PF3D7_1008400, PF3D7_1008900, PF3D7_1012600, PF3D7_1015300, PF3D7_1015600, PF3D7_021…
gene cl7	GO:MF	ATP-dependent protein folding chaperone	GO:0140662	TRUE	0.000382835	20	265	10	PF3D7_0214000, PF3D7_1015600, PF3D7_1118200, PF3D7_1132200, PF3D7_1222300, PF3D7_1232100, PF3D7_1357800, PF3D7_0306800, PF3D7_0308200, PF3D7_0608700
gene cl7	GO:MF	organic cyclic compound binding	GO:0097159	TRUE	0.0155952	1253	265	141	PF3D7_1349800, PF3D7_1350100, PF3D7_1354500, PF3D7_1354600, PF3D7_1357800, PF3D7_1359200, PF3D7_1359400, PF3D7_1362200, PF3D7_1364800, PF3D7_1368200, PF3D7_1402100, PF3D7_1404100, PF3D7_1404400, PF3D7_1405900, PF3D7_1408900, PF3D7_1410600, PF3D7_1412500, PF3D7_1415200, PF3D7_1417500, PF3D7_1419700, PF3D7_1428700, PF3D7_1430300, PF3D7_1438000, PF3D7_1442300, PF3D7_1443300, PF3D7_1445200, PF3D7_144…
gene cl7	GO:MF	unfolded protein binding	GO:0051082	TRUE	0.0204007	65	265	16	PF3D7_0512000, PF3D7_0608700, PF3D7_0823800, PF3D7_0919100, PF3D7_1015600, PF3D7_1029200, PF3D7_1118200, PF3D7_1132200, PF3D7_1215300, PF3D7_1222300, PF3D7_1232100, PF3D7_0214000, PF3D7_1357800, PF3D7_1413900, PF3D7_0306800, PF3D7_0308200
gene cl7	GO:MF	RNA binding	GO:0003723	TRUE	0.035975	448	265	61	PF3D7_0102900, PF3D7_0612900, PF3D7_0615700, PF3D7_0617200, PF3D7_0621300, PF3D7_0621500, PF3D7_0627900, PF3D7_0729400, PF3D7_0810600, PF3D7_0812500, PF3D7_0815600, PF3D7_0822300, PF3D7_0829300, PF3D7_0909800, PF3D7_0917600, PF3D7_1003800, PF3D7_1007900, PF3D7_1010200, PF3D7_1020000, PF3D7_1020700, PF3D7_0218500, PF3D7_1022400, PF3D7_1024200, PF3D7_1028400, PF3D7_1030000, PF3D7_1104000, PF3D7_110…
gene cl7	GO:BP	cellular component biogenesis	GO:0044085	FALSE	0.00212511	433	249	62	PF3D7_0630500, PF3D7_0705400, PF3D7_0706500, PF3D7_0707900, PF3D7_0709800, PF3D7_0723600, PF3D7_0729400, PF3D7_0815600, PF3D7_0816000, PF3D7_0822300, PF3D7_0909800, PF3D7_0912000, PF3D7_0218500, PF3D7_0929000, PF3D7_0931100, PF3D7_1007900, PF3D7_1020700, PF3D7_1028400, PF3D7_1029200, PF3D7_0302900, PF3D7_1106000, PF3D7_1111000, PF3D7_1118500, PF3D7_1123900, PF3D7_1126900, PF3D7_1203600, PF3D7_120…
gene cl7	GO:BP	ribosome biogenesis	GO:0042254	FALSE	0.00433896	208	249	36	PF3D7_1111000, PF3D7_1118500, PF3D7_1123900, PF3D7_0302900, PF3D7_1307000, PF3D7_1309500, PF3D7_1309600, PF3D7_1317900, PF3D7_1332800, PF3D7_1340300, PF3D7_1352200, PF3D7_1354600, PF3D7_1367600, PF3D7_1368200, PF3D7_0409800, PF3D7_1417500, PF3D7_1426200, PF3D7_1427800, PF3D7_1445200, PF3D7_1451900, PF3D7_1466700, PF3D7_0419800, PF3D7_0420100, PF3D7_0522300, PF3D7_0612900, PF3D7_0627900, PF3D7_062…
gene cl7	GO:BP	macromolecule biosynthetic process	GO:0009059	FALSE	0.00505264	1126	249	127	PF3D7_0102900, PF3D7_1426200, PF3D7_1427800, PF3D7_1434600, PF3D7_1435400, PF3D7_1438000, PF3D7_1442300, PF3D7_1443300, PF3D7_1445200, PF3D7_1451900, PF3D7_1458800, PF3D7_1461900, PF3D7_1468800, PF3D7_0322100, PF3D7_0409600, PF3D7_0419800, PF3D7_0420100, PF3D7_0503300, PF3D7_0512000, PF3D7_0105200, PF3D7_0520400, PF3D7_0522300, PF3D7_0522800, PF3D7_0523100, PF3D7_0528700, PF3D7_0605100, PF3D7_060…
gene cl7	GO:BP	protein folding	GO:0006457	FALSE	0.00735366	102	249	22	PF3D7_0512000, PF3D7_0528700, PF3D7_0608700, PF3D7_0811200, PF3D7_0823800, PF3D7_0919100, PF3D7_1015600, PF3D7_0214000, PF3D7_1116300, PF3D7_1118200, PF3D7_1132200, PF3D7_1214400, PF3D7_1215300, PF3D7_1216900, PF3D7_0306800, PF3D7_1222300, PF3D7_1232100, PF3D7_0308200, PF3D7_1357800, PF3D7_1413900, PF3D7_0308600, PF3D7_1435400
gene cl7	GO:BP	amino acid activation	GO:0043038	FALSE	0.0248403	41	249	12	PF3D7_0102900, PF3D7_1034900, PF3D7_1104000, PF3D7_1126000, PF3D7_1213800, PF3D7_0211800, PF3D7_1332900, PF3D7_1336900, PF3D7_1350100, PF3D7_1442300, PF3D7_1461900, PF3D7_0628800
gene cl7	GO:BP	tRNA aminoacylation	GO:0043039	FALSE	0.0248403	41	249	12	PF3D7_0102900, PF3D7_1034900, PF3D7_1104000, PF3D7_1126000, PF3D7_1213800, PF3D7_0211800, PF3D7_1332900, PF3D7_1336900, PF3D7_1350100, PF3D7_1442300, PF3D7_1461900, PF3D7_0628800
gene cl7	GO:BP	biosynthetic process	GO:0009058	FALSE	0.0256416	1332	249	142	PF3D7_0102900, PF3D7_0308200, PF3D7_0308600, PF3D7_1325100, PF3D7_1329400, PF3D7_0309500, PF3D7_1332800, PF3D7_1332900, PF3D7_1336900, PF3D7_1338300, PF3D7_1350100, PF3D7_1352200, PF3D7_1354500, PF3D7_1354600, PF3D7_1357800, PF3D7_1359200, PF3D7_1362200, PF3D7_1364800, PF3D7_1364900, PF3D7_1367600, PF3D7_1368200, PF3D7_1402100, PF3D7_1404400, PF3D7_1408900, PF3D7_1410600, PF3D7_1413900, PF3D7_141…
gene cl7	GO:CC	protein-containing complex	GO:0032991	FALSE	3.66282e-09	1114	285	135	PF3D7_0102900, PF3D7_1434700, PF3D7_1435400, PF3D7_1438000, PF3D7_1442300, PF3D7_1443300, PF3D7_1445300, PF3D7_1446500, PF3D7_1451900, PF3D7_1452300, PF3D7_1458800, PF3D7_1466300, PF3D7_1466700, PF3D7_1468800, PF3D7_1474800, PF3D7_0405100, PF3D7_0406100, PF3D7_0409600, PF3D7_0409800, PF3D7_0416800, PF3D7_0419800, PF3D7_0420100, PF3D7_0503300, PF3D7_0512000, PF3D7_0522800, PF3D7_0523100, PF3D7_052…
gene cl7	GO:CC	nucleus	GO:0005634	FALSE	6.4962e-08	969	285	119	PF3D7_0409600, PF3D7_0420100, PF3D7_0503300, PF3D7_0522300, PF3D7_0522800, PF3D7_0528700, PF3D7_0528800, PF3D7_0605100, PF3D7_0610800, PF3D7_0612900, PF3D7_0615700, PF3D7_0619900, PF3D7_0621300, PF3D7_0621500, PF3D7_0626700, PF3D7_0627700, PF3D7_0629600, PF3D7_0630500, PF3D7_0705400, PF3D7_0706000, PF3D7_0707900, PF3D7_0708100, PF3D7_0711000, PF3D7_0711500, PF3D7_0714500, PF3D7_0725200, PF3D7_072…
gene cl7	GO:CC	nucleolus	GO:0005730	FALSE	3.20017e-07	129	285	31	PF3D7_1352200, PF3D7_1364800, PF3D7_1367600, PF3D7_1415200, PF3D7_1417500, PF3D7_1427800, PF3D7_1466700, PF3D7_0522300, PF3D7_0528800, PF3D7_0612900, PF3D7_0621300, PF3D7_0621500, PF3D7_0629600, PF3D7_0630500, PF3D7_0707900, PF3D7_0708100, PF3D7_0729400, PF3D7_0809500, PF3D7_0816000, PF3D7_0206600, PF3D7_1020700, PF3D7_1028400, PF3D7_1118500, PF3D7_1123900, PF3D7_1143300, PF3D7_1202700, PF3D7_122…
gene cl7	GO:CC	nuclear lumen	GO:0031981	FALSE	1.17143e-06	274	285	48	PF3D7_0907700, PF3D7_0929000, PF3D7_1017900, PF3D7_1020700, PF3D7_1028400, PF3D7_1030000, PF3D7_1106000, PF3D7_1118500, PF3D7_1123900, PF3D7_1143300, PF3D7_1202700, PF3D7_1225300, PF3D7_0308600, PF3D7_1248900, PF3D7_1307000, PF3D7_1309500, PF3D7_1315900, PF3D7_1317900, PF3D7_1332800, PF3D7_1340300, PF3D7_1352200, PF3D7_1362200, PF3D7_1364800, PF3D7_1367600, PF3D7_1415200, PF3D7_1417500, PF3D7_142…
gene cl7	GO:CC	intracellular organelle lumen	GO:0070013	FALSE	3.50067e-05	390	285	57	PF3D7_0714500, PF3D7_0206600, PF3D7_0729400, PF3D7_0729500, PF3D7_0809500, PF3D7_0815200, PF3D7_0816000, PF3D7_0907700, PF3D7_0929000, PF3D7_0933600, PF3D7_1017900, PF3D7_1020700, PF3D7_1028400, PF3D7_1030000, PF3D7_1106000, PF3D7_0105200, PF3D7_1111000, PF3D7_1118500, PF3D7_1123900, PF3D7_0308600, PF3D7_1143300, PF3D7_1202700, PF3D7_1208600, PF3D7_1215300, PF3D7_1225300, PF3D7_1248900, PF3D7_130…
gene cl7	GO:CC	membrane-enclosed lumen	GO:0031974	FALSE	3.83015e-05	391	285	57	PF3D7_0714500, PF3D7_0206600, PF3D7_0729400, PF3D7_0729500, PF3D7_0809500, PF3D7_0815200, PF3D7_0816000, PF3D7_0907700, PF3D7_0929000, PF3D7_0933600, PF3D7_1017900, PF3D7_1020700, PF3D7_1028400, PF3D7_1030000, PF3D7_1106000, PF3D7_0105200, PF3D7_1111000, PF3D7_1118500, PF3D7_1123900, PF3D7_0308600, PF3D7_1143300, PF3D7_1202700, PF3D7_1208600, PF3D7_1215300, PF3D7_1225300, PF3D7_1248900, PF3D7_130…
gene cl7	GO:CC	organelle lumen	GO:0043233	FALSE	3.83015e-05	391	285	57	PF3D7_0714500, PF3D7_0206600, PF3D7_0729400, PF3D7_0729500, PF3D7_0809500, PF3D7_0815200, PF3D7_0816000, PF3D7_0907700, PF3D7_0929000, PF3D7_0933600, PF3D7_1017900, PF3D7_1020700, PF3D7_1028400, PF3D7_1030000, PF3D7_1106000, PF3D7_0105200, PF3D7_1111000, PF3D7_1118500, PF3D7_1123900, PF3D7_0308600, PF3D7_1143300, PF3D7_1202700, PF3D7_1208600, PF3D7_1215300, PF3D7_1225300, PF3D7_1248900, PF3D7_130…
gene cl7	GO:CC	cytosol	GO:0005829	FALSE	6.01626e-05	357	285	53	PF3D7_0102900, PF3D7_0711000, PF3D7_0214000, PF3D7_0811500, PF3D7_0812100, PF3D7_0909300, PF3D7_0909800, PF3D7_0913200, PF3D7_0218500, PF3D7_0922100, PF3D7_1003800, PF3D7_1008900, PF3D7_1012600, PF3D7_1015300, PF3D7_1015600, PF3D7_0305500, PF3D7_1113400, PF3D7_1113700, PF3D7_1123400, PF3D7_1123900, PF3D7_1126000, PF3D7_1129000, PF3D7_0306800, PF3D7_1132200, PF3D7_1136300, PF3D7_1212000, PF3D7_030…
gene cl7	GO:CC	nuclear protein-containing complex	GO:0140513	FALSE	6.48929e-05	329	285	50	PF3D7_0725200, PF3D7_0803000, PF3D7_0815200, PF3D7_0822300, PF3D7_0829300, PF3D7_0909800, PF3D7_0910100, PF3D7_0929000, PF3D7_1003800, PF3D7_0218500, PF3D7_1017900, PF3D7_1018500, PF3D7_1030000, PF3D7_1106000, PF3D7_1116300, PF3D7_1123900, PF3D7_1126900, PF3D7_1138600, PF3D7_1143300, PF3D7_0308600, PF3D7_1237200, PF3D7_1241100, PF3D7_1248900, PF3D7_1307000, PF3D7_1309500, PF3D7_1315900, PF3D7_131…
gene cl7	GO:CC	intracellular protein-containing complex	GO:0140535	FALSE	0.000286952	223	285	37	PF3D7_0102900, PF3D7_0929000, PF3D7_1008400, PF3D7_0206600, PF3D7_1017900, PF3D7_1106000, PF3D7_1107300, PF3D7_1129200, PF3D7_1132200, PF3D7_0214000, PF3D7_1143300, PF3D7_1211800, PF3D7_1213800, PF3D7_1235300, PF3D7_1248900, PF3D7_1357800, PF3D7_1362200, PF3D7_1364800, PF3D7_1415200, PF3D7_0306800, PF3D7_1442300, PF3D7_1452300, PF3D7_1458800, PF3D7_1466300, PF3D7_0308200, PF3D7_1474800, PF3D7_060…
gene cl7	GO:CC	sno(s)RNA-containing ribonucleoprotein complex	GO:0005732	FALSE	0.000287968	23	285	10	PF3D7_1118500, PF3D7_1123900, PF3D7_1126900, PF3D7_1309500, PF3D7_0621500, PF3D7_1417500, PF3D7_1443300, PF3D7_0627900, PF3D7_0822300, PF3D7_0829300
gene cl7	GO:CC	chaperonin-containing T-complex	GO:0005832	FALSE	0.000509459	8	285	6	PF3D7_0214000, PF3D7_0306800, PF3D7_0308200, PF3D7_0608700, PF3D7_1132200, PF3D7_1357800
gene cl7	GO:CC	catalytic complex	GO:1902494	FALSE	0.000558509	403	285	55	PF3D7_0102900, PF3D7_0708100, PF3D7_0723600, PF3D7_0727400, PF3D7_0729500, PF3D7_0803000, PF3D7_0809500, PF3D7_0812100, PF3D7_0822300, PF3D7_0826500, PF3D7_0206600, PF3D7_0907700, PF3D7_0909800, PF3D7_0929000, PF3D7_0933600, PF3D7_1003800, PF3D7_1008400, PF3D7_1017900, PF3D7_1104000, PF3D7_1106000, PF3D7_1116300, PF3D7_1116600, PF3D7_0218500, PF3D7_1126900, PF3D7_1129200, PF3D7_1143300, PF3D7_121…
gene cl7	GO:CC	organelle envelope	GO:0031967	FALSE	0.000727963	104	285	22	PF3D7_0523100, PF3D7_0608310, PF3D7_0617000, PF3D7_0627700, PF3D7_0706000, PF3D7_0815200, PF3D7_0823900, PF3D7_0829200, PF3D7_0910100, PF3D7_0933600, PF3D7_1118200, PF3D7_1203600, PF3D7_1208600, PF3D7_1223200, PF3D7_1224600, PF3D7_1315900, PF3D7_1339900, PF3D7_1364900, PF3D7_1404100, PF3D7_1434700, PF3D7_1446500, PF3D7_1447900
gene cl7	GO:CC	intracellular membrane-bounded organelle	GO:0043231	FALSE	0.00115234	2000	285	186	PF3D7_1034900, PF3D7_1104400, PF3D7_1106000, PF3D7_1111000, PF3D7_1115400, PF3D7_1116300, PF3D7_1116600, PF3D7_1118200, PF3D7_1118500, PF3D7_1123900, PF3D7_1126000, PF3D7_1126900, PF3D7_1130500, PF3D7_1132400, PF3D7_1136300, PF3D7_0218500, PF3D7_1138600, PF3D7_1142700, PF3D7_1143300, PF3D7_0105200, PF3D7_1202700, PF3D7_1203600, PF3D7_1203700, PF3D7_1208600, PF3D7_1211800, PF3D7_1212000, PF3D7_121…
gene cl7	GO:CC	protein folding chaperone complex	GO:0101031	FALSE	0.00143148	9	285	6	PF3D7_0214000, PF3D7_0306800, PF3D7_0308200, PF3D7_0608700, PF3D7_1132200, PF3D7_1357800
gene cl7	GO:CC	preribosome	GO:0030684	FALSE	0.00227263	73	285	17	PF3D7_0420100, PF3D7_0629600, PF3D7_0630500, PF3D7_0707900, PF3D7_0912000, PF3D7_0931100, PF3D7_1118500, PF3D7_1123900, PF3D7_1225300, PF3D7_1317900, PF3D7_1332800, PF3D7_1340300, PF3D7_1367600, PF3D7_1451900, PF3D7_0409800, PF3D7_1466700, PF3D7_0419800
gene cl7	GO:CC	ribonucleoprotein complex	GO:1990904	FALSE	0.00246516	392	285	52	PF3D7_0627900, PF3D7_0629600, PF3D7_0630500, PF3D7_0705700, PF3D7_0707900, PF3D7_0218500, PF3D7_0803000, PF3D7_0815600, PF3D7_0822300, PF3D7_0829300, PF3D7_0909800, PF3D7_0912000, PF3D7_0307100, PF3D7_0931100, PF3D7_1003800, PF3D7_1007900, PF3D7_1018500, PF3D7_0308600, PF3D7_1022400, PF3D7_1111000, PF3D7_1116300, PF3D7_1118500, PF3D7_1123900, PF3D7_1126900, PF3D7_1138600, PF3D7_1225300, PF3D7_123…
gene cl7	GO:CC	membrane-bounded organelle	GO:0043227	FALSE	0.0105698	2084	285	188	PF3D7_1028400, PF3D7_1030000, PF3D7_1033000, PF3D7_1034900, PF3D7_1104400, PF3D7_1106000, PF3D7_1111000, PF3D7_1115400, PF3D7_1116300, PF3D7_1116600, PF3D7_1118200, PF3D7_1118500, PF3D7_1123900, PF3D7_1126000, PF3D7_1126900, PF3D7_1130500, PF3D7_1132400, PF3D7_0218500, PF3D7_1136300, PF3D7_1138600, PF3D7_1142700, PF3D7_1143300, PF3D7_1202700, PF3D7_1203600, PF3D7_1203700, PF3D7_1208600, PF3D7_010…
gene cl7	GO:CC	cytoplasm	GO:0005737	FALSE	0.0107482	1908	285	175	PF3D7_1104000, PF3D7_1104400, PF3D7_1106000, PF3D7_1107300, PF3D7_1111000, PF3D7_1113400, PF3D7_1113700, PF3D7_1115400, PF3D7_1116600, PF3D7_1118200, PF3D7_1120000, PF3D7_1123400, PF3D7_1123900, PF3D7_1126000, PF3D7_1126900, PF3D7_1129000, PF3D7_1130500, PF3D7_1132200, PF3D7_1132400, PF3D7_1136300, PF3D7_0218500, PF3D7_1142700, PF3D7_1203600, PF3D7_1203700, PF3D7_0105200, PF3D7_1208600, PF3D7_121…
gene cl7	GO:CC	spliceosomal complex	GO:0005681	FALSE	0.0173067	101	285	19	PF3D7_0218500, PF3D7_0503300, PF3D7_0522800, PF3D7_0528700, PF3D7_0619900, PF3D7_0803000, PF3D7_0822300, PF3D7_0829300, PF3D7_0308600, PF3D7_0909800, PF3D7_1003800, PF3D7_1018500, PF3D7_1116300, PF3D7_1123900, PF3D7_1126900, PF3D7_1138600, PF3D7_1237200, PF3D7_1443300, PF3D7_1468800
gene cl7	GO:CC	preribosome, large subunit precursor	GO:0030687	FALSE	0.0284606	24	285	8	PF3D7_0931100, PF3D7_1332800, PF3D7_1340300, PF3D7_1367600, PF3D7_0409800, PF3D7_1466700, PF3D7_0630500, PF3D7_0707900
gene cl7	GO:CC	aminoacyl-tRNA synthetase multienzyme complex	GO:0017101	FALSE	0.0499033	3	285	3	PF3D7_0102900, PF3D7_1213800, PF3D7_1442300
gene cl7	GO:MF	protein folding chaperone	GO:0044183	FALSE	0.00141866	27	265	11	PF3D7_0214000, PF3D7_1015600, PF3D7_1118200, PF3D7_1132200, PF3D7_1215300, PF3D7_1222300, PF3D7_0306800, PF3D7_1232100, PF3D7_1357800, PF3D7_0308200, PF3D7_0608700
gene cl7	KEGG	Pentose phosphate pathway	KEGG:00030	FALSE	0.00101198	12	114	7	PF3D7_0514600, PF3D7_1444800, PF3D7_1453800, PF3D7_0610800, PF3D7_1012500, PF3D7_1325100, PF3D7_1436000
gene cl7	KEGG	Spliceosome	KEGG:03040	FALSE	0.00444613	88	114	20	PF3D7_0503300, PF3D7_0218500, PF3D7_0522800, PF3D7_0528700, PF3D7_0615700, PF3D7_0619900, PF3D7_0725200, PF3D7_0822300, PF3D7_0829300, PF3D7_0909800, PF3D7_0917600, PF3D7_1003800, PF3D7_1018500, PF3D7_1022400, PF3D7_1123900, PF3D7_1126900, PF3D7_1138600, PF3D7_0308600, PF3D7_1443300, PF3D7_1468800
gene cl7	KEGG	Starch and sucrose metabolism	KEGG:00500	FALSE	0.0226616	3	114	3	PF3D7_0624000, PF3D7_1012500, PF3D7_1436000
gene cl7	KEGG	Ribosome biogenesis in eukaryotes	KEGG:03008	FALSE	0.0341113	41	114	11	PF3D7_1020700, PF3D7_1118500, PF3D7_1123900, PF3D7_1309500, PF3D7_1332800, PF3D7_0302900, PF3D7_1417500, PF3D7_0420100, PF3D7_0612900, PF3D7_0627900, PF3D7_0629600
gene cl7	REAC	Innate Immune System	REAC:R-PFA-168249	FALSE	0.0189693	90	112	22	PF3D7_0406100, PF3D7_0708100, PF3D7_0727400, PF3D7_0812100, PF3D7_0907700, PF3D7_1008400, PF3D7_1017900, PF3D7_1129200, PF3D7_0206600, PF3D7_1143300, PF3D7_1248900, PF3D7_0214000, PF3D7_1311900, PF3D7_1323200, PF3D7_1354400, PF3D7_1364800, PF3D7_1367000, PF3D7_0306800, PF3D7_1436000, PF3D7_1458800, PF3D7_1466300, PF3D7_1474800
gene cl7	REAC	Cooperation of PDCL (PhLP1) and TRiC/CCT in G-protein beta folding	REAC:R-PFA-6814122	FALSE	0.0234435	10	112	6	PF3D7_0214000, PF3D7_1357800, PF3D7_0306800, PF3D7_0308200, PF3D7_0608700, PF3D7_1132200
gene cl7	REAC	Chaperonin-mediated protein folding	REAC:R-PFA-390466	FALSE	0.0234435	10	112	6	PF3D7_0214000, PF3D7_1357800, PF3D7_0306800, PF3D7_0308200, PF3D7_0608700, PF3D7_1132200
gene cl7	REAC	Protein folding	REAC:R-PFA-391251	FALSE	0.0234435	10	112	6	PF3D7_0214000, PF3D7_1357800, PF3D7_0306800, PF3D7_0308200, PF3D7_0608700, PF3D7_1132200
gene cl1	GO:BP	cellular process	GO:0009987	TRUE	4.01291e-07	2689	376	371	PF3D7_0822600, PF3D7_0208600, PF3D7_0826300, PF3D7_0826400, PF3D7_0826600, PF3D7_0903100, PF3D7_0904400, PF3D7_0906000, PF3D7_0906500, PF3D7_0907200, PF3D7_0907300, PF3D7_0907800, PF3D7_0908800, PF3D7_0910400, PF3D7_0910700, PF3D7_0910800, PF3D7_0911000, PF3D7_0912800, PF3D7_0913300, PF3D7_0913500, PF3D7_0916600, PF3D7_0916900, PF3D7_0917000, PF3D7_0917100, PF3D7_0210400, PF3D7_0920800, PF3D7_092…
gene cl1	GO:BP	mRNA catabolic process	GO:0006402	TRUE	0.034939	61	376	19	PF3D7_0507600, PF3D7_0519500, PF3D7_0529700, PF3D7_0819900, PF3D7_0906000, PF3D7_1011600, PF3D7_1027400, PF3D7_1103800, PF3D7_1107000, PF3D7_1122000, PF3D7_1124400, PF3D7_1221500, PF3D7_1226500, PF3D7_1327700, PF3D7_1406000, PF3D7_1415400, PF3D7_1443200, PF3D7_0311900, PF3D7_0412200
gene cl1	GO:BP	biosynthetic process	GO:0009058	TRUE	0.0488744	1332	376	204	PF3D7_1317000, PF3D7_1320900, PF3D7_1323500, PF3D7_1327700, PF3D7_1327800, PF3D7_1337000, PF3D7_1344200, PF3D7_1347700, PF3D7_1356700, PF3D7_1360200, PF3D7_1366800, PF3D7_0311300, PF3D7_1367100, PF3D7_1369700, PF3D7_1402700, PF3D7_0311900, PF3D7_1406000, PF3D7_1410000, PF3D7_1410300, PF3D7_1412600, PF3D7_1414100, PF3D7_1414800, PF3D7_1415400, PF3D7_1416800, PF3D7_1420400, PF3D7_1420600, PF3D7_142…
gene cl1	GO:CC	intracellular membrane-bounded organelle	GO:0043231	TRUE	1.00033e-10	2000	466	318	PF3D7_1037000, PF3D7_1037100, PF3D7_1038100, PF3D7_1102400, PF3D7_1104800, PF3D7_1106200, PF3D7_1107000, PF3D7_1107500, PF3D7_1110300, PF3D7_1110500, PF3D7_1112600, PF3D7_1113100, PF3D7_1118100, PF3D7_1119000, PF3D7_1119600, PF3D7_1120300, PF3D7_1120400, PF3D7_1120500, PF3D7_1121100, PF3D7_1122000, PF3D7_1122200, PF3D7_1124200, PF3D7_1125000, PF3D7_1126800, PF3D7_1127000, PF3D7_1127300, PF3D7_021…
gene cl1	GO:CC	Rab-protein geranylgeranyltransferase complex	GO:0005968	TRUE	0.0255597	4	466	4	PF3D7_0602500, PF3D7_1038100, PF3D7_1214300, PF3D7_1442500
gene cl1	GO:BP	nitrogen compound transport	GO:0071705	FALSE	0.00328665	223	376	51	PF3D7_0927600, PF3D7_1110500, PF3D7_1114200, PF3D7_1118100, PF3D7_1134500, PF3D7_1136400, PF3D7_1209900, PF3D7_1210100, PF3D7_1218400, PF3D7_1242900, PF3D7_1243000, PF3D7_1250500, PF3D7_1311400, PF3D7_1320500, PF3D7_1323500, PF3D7_1326800, PF3D7_0301700, PF3D7_1333300, PF3D7_1340700, PF3D7_0302600, PF3D7_1356200, PF3D7_1368600, PF3D7_1406700, PF3D7_1415400, PF3D7_1421500, PF3D7_1427000, PF3D7_143…
gene cl1	GO:BP	protein localization	GO:0008104	FALSE	0.00490753	226	376	51	PF3D7_1021400, PF3D7_1110500, PF3D7_1114200, PF3D7_1118100, PF3D7_1134500, PF3D7_1136400, PF3D7_1148000, PF3D7_1203200, PF3D7_1210100, PF3D7_0301700, PF3D7_1242900, PF3D7_1243000, PF3D7_1250500, PF3D7_1311400, PF3D7_1320500, PF3D7_1323500, PF3D7_1326800, PF3D7_1333300, PF3D7_1337000, PF3D7_1340700, PF3D7_1356200, PF3D7_1368600, PF3D7_1406700, PF3D7_1421500, PF3D7_1427000, PF3D7_1435500, PF3D7_143…
gene cl1	GO:BP	cellular macromolecule localization	GO:0070727	FALSE	0.00559442	227	376	51	PF3D7_1021400, PF3D7_1110500, PF3D7_1114200, PF3D7_1118100, PF3D7_1134500, PF3D7_1136400, PF3D7_1148000, PF3D7_1203200, PF3D7_1210100, PF3D7_0301700, PF3D7_1242900, PF3D7_1243000, PF3D7_1250500, PF3D7_1311400, PF3D7_1320500, PF3D7_1323500, PF3D7_1326800, PF3D7_1333300, PF3D7_1337000, PF3D7_1340700, PF3D7_1356200, PF3D7_1368600, PF3D7_1406700, PF3D7_1421500, PF3D7_1427000, PF3D7_1435500, PF3D7_143…
gene cl1	GO:BP	establishment of protein localization	GO:0045184	FALSE	0.00811798	212	376	48	PF3D7_1110500, PF3D7_1114200, PF3D7_1118100, PF3D7_1134500, PF3D7_1136400, PF3D7_1203200, PF3D7_1210100, PF3D7_1242900, PF3D7_1243000, PF3D7_0301700, PF3D7_1250500, PF3D7_1311400, PF3D7_1320500, PF3D7_1323500, PF3D7_1326800, PF3D7_1333300, PF3D7_1337000, PF3D7_1340700, PF3D7_1356200, PF3D7_1368600, PF3D7_1406700, PF3D7_1421500, PF3D7_1427000, PF3D7_1435500, PF3D7_1438100, PF3D7_1440700, PF3D7_145…
gene cl1	GO:BP	protein transport	GO:0015031	FALSE	0.0084743	183	376	43	PF3D7_1134500, PF3D7_1136400, PF3D7_1210100, PF3D7_1242900, PF3D7_1243000, PF3D7_0301700, PF3D7_1250500, PF3D7_1311400, PF3D7_1320500, PF3D7_1323500, PF3D7_1326800, PF3D7_1333300, PF3D7_1340700, PF3D7_1356200, PF3D7_1368600, PF3D7_1406700, PF3D7_1421500, PF3D7_1427000, PF3D7_1435500, PF3D7_1438100, PF3D7_1440700, PF3D7_1451000, PF3D7_1452600, PF3D7_1456700, PF3D7_1457500, PF3D7_1458900, PF3D7_147…
gene cl1	GO:BP	macromolecule localization	GO:0033036	FALSE	0.0123932	270	376	57	PF3D7_0903100, PF3D7_0904400, PF3D7_0907200, PF3D7_0916900, PF3D7_0927600, PF3D7_0932500, PF3D7_1021400, PF3D7_1110500, PF3D7_1114200, PF3D7_1118100, PF3D7_1134500, PF3D7_1136400, PF3D7_1148000, PF3D7_1203200, PF3D7_1210100, PF3D7_1242900, PF3D7_1243000, PF3D7_1250500, PF3D7_1311400, PF3D7_1320500, PF3D7_1323500, PF3D7_1326800, PF3D7_0301700, PF3D7_1333300, PF3D7_1337000, PF3D7_1340700, PF3D7_135…
gene cl1	GO:BP	cellular localization	GO:0051641	FALSE	0.0289705	303	376	61	PF3D7_0730200, PF3D7_0807300, PF3D7_0822600, PF3D7_0826600, PF3D7_0903100, PF3D7_0904400, PF3D7_0907200, PF3D7_0932500, PF3D7_1021400, PF3D7_1110500, PF3D7_1114200, PF3D7_1118100, PF3D7_1134500, PF3D7_1136400, PF3D7_1148000, PF3D7_1203200, PF3D7_1210100, PF3D7_1242900, PF3D7_0301700, PF3D7_1243000, PF3D7_1243500, PF3D7_1250500, PF3D7_1311400, PF3D7_1320500, PF3D7_1323500, PF3D7_1323900, PF3D7_132…
gene cl1	GO:BP	RNA catabolic process	GO:0006401	FALSE	0.0357252	71	376	21	PF3D7_0412200, PF3D7_0507600, PF3D7_0519500, PF3D7_0529700, PF3D7_0819900, PF3D7_0906000, PF3D7_1011600, PF3D7_1027400, PF3D7_1103800, PF3D7_1107000, PF3D7_1122000, PF3D7_1124400, PF3D7_1221500, PF3D7_1226500, PF3D7_1327700, PF3D7_1359300, PF3D7_1406000, PF3D7_1415400, PF3D7_1443200, PF3D7_0311900, PF3D7_0408500
gene cl1	GO:CC	membrane-bounded organelle	GO:0043227	FALSE	6.41535e-09	2084	466	322	PF3D7_1025300, PF3D7_1027200, PF3D7_1027400, PF3D7_1028300, PF3D7_0214200, PF3D7_1031500, PF3D7_1031600, PF3D7_1037000, PF3D7_1037100, PF3D7_1038100, PF3D7_1102400, PF3D7_1104800, PF3D7_1106200, PF3D7_1107000, PF3D7_1107500, PF3D7_1109200, PF3D7_1110300, PF3D7_1110500, PF3D7_0104200, PF3D7_1112600, PF3D7_1113100, PF3D7_1118100, PF3D7_1119000, PF3D7_1119600, PF3D7_1120300, PF3D7_1120400, PF3D7_112…
gene cl1	GO:CC	intracellular anatomical structure	GO:0005622	FALSE	1.91578e-08	2615	466	380	PF3D7_0903100, PF3D7_0904400, PF3D7_0905800, PF3D7_0906000, PF3D7_0906200, PF3D7_0906500, PF3D7_0907800, PF3D7_0210400, PF3D7_0910400, PF3D7_0910700, PF3D7_0910800, PF3D7_0911000, PF3D7_0912800, PF3D7_0913300, PF3D7_0913500, PF3D7_0916600, PF3D7_0916900, PF3D7_0917000, PF3D7_0917100, PF3D7_0920200, PF3D7_0920600, PF3D7_0920800, PF3D7_0925200, PF3D7_0927600, PF3D7_0927900, PF3D7_0211700, PF3D7_092…
gene cl1	GO:CC	intracellular organelle	GO:0043229	FALSE	2.42874e-08	2239	466	338	PF3D7_1009200, PF3D7_1011600, PF3D7_1011900, PF3D7_1013300, PF3D7_1014300, PF3D7_0214200, PF3D7_1025300, PF3D7_1027200, PF3D7_1027400, PF3D7_1028300, PF3D7_1031500, PF3D7_1031600, PF3D7_1037000, PF3D7_1037100, PF3D7_1038100, PF3D7_1102400, PF3D7_1103800, PF3D7_1104800, PF3D7_1106200, PF3D7_1107000, PF3D7_1107500, PF3D7_1109200, PF3D7_1110300, PF3D7_1110500, PF3D7_1112600, PF3D7_1113100, PF3D7_111…
gene cl1	GO:CC	organelle	GO:0043226	FALSE	6.12703e-07	2291	466	339	PF3D7_0935300, PF3D7_1009200, PF3D7_1011600, PF3D7_1011900, PF3D7_1013300, PF3D7_1014300, PF3D7_0214200, PF3D7_1025300, PF3D7_1027200, PF3D7_1027400, PF3D7_1028300, PF3D7_1031500, PF3D7_1031600, PF3D7_1037000, PF3D7_1037100, PF3D7_1038100, PF3D7_1102400, PF3D7_1103800, PF3D7_1104800, PF3D7_1106200, PF3D7_0104200, PF3D7_1107000, PF3D7_1107500, PF3D7_1109200, PF3D7_1110300, PF3D7_1110500, PF3D7_111…
gene cl1	GO:CC	apicoplast	GO:0020011	FALSE	0.000588189	387	466	77	PF3D7_0530200, PF3D7_0602400, PF3D7_0613600, PF3D7_0626300, PF3D7_0710300, PF3D7_0716600, PF3D7_0719800, PF3D7_0727500, PF3D7_0809400, PF3D7_0825300, PF3D7_0906200, PF3D7_0913500, PF3D7_0920200, PF3D7_0208600, PF3D7_0920600, PF3D7_0930200, PF3D7_0931500, PF3D7_0932500, PF3D7_0208800, PF3D7_0934000, PF3D7_1011900, PF3D7_1025300, PF3D7_1037100, PF3D7_1104800, PF3D7_1106200, PF3D7_1119000, PF3D7_112…
gene cl1	GO:CC	plastid	GO:0009536	FALSE	0.000647003	401	466	79	PF3D7_0530200, PF3D7_0602400, PF3D7_0613600, PF3D7_0626300, PF3D7_0710300, PF3D7_0716600, PF3D7_0719800, PF3D7_0727500, PF3D7_0809400, PF3D7_0810100, PF3D7_0825300, PF3D7_0906200, PF3D7_0208600, PF3D7_0913500, PF3D7_0920200, PF3D7_0920600, PF3D7_0208800, PF3D7_0930200, PF3D7_0931500, PF3D7_0932500, PF3D7_0934000, PF3D7_1011900, PF3D7_1025300, PF3D7_1037100, PF3D7_1104800, PF3D7_1106200, PF3D7_111…
gene cl1	GO:CC	cytoplasm	GO:0005737	FALSE	0.00130213	1908	466	279	PF3D7_0214200, PF3D7_1038100, PF3D7_1102400, PF3D7_1103800, PF3D7_1104800, PF3D7_1106200, PF3D7_1107000, PF3D7_1109200, PF3D7_1110500, PF3D7_1112600, PF3D7_1113100, PF3D7_1118100, PF3D7_1119000, PF3D7_1119600, PF3D7_1120300, PF3D7_1120400, PF3D7_1120500, PF3D7_1121100, PF3D7_1122000, PF3D7_1122200, PF3D7_1124400, PF3D7_1125000, PF3D7_1127000, PF3D7_1128100, PF3D7_1131400, PF3D7_0218200, PF3D7_113…
gene cl1	GO:CC	organelle membrane	GO:0031090	FALSE	0.0125559	268	466	54	PF3D7_0204900, PF3D7_0903100, PF3D7_0904400, PF3D7_0911000, PF3D7_0927900, PF3D7_1013300, PF3D7_1118100, PF3D7_1119600, PF3D7_1120300, PF3D7_1134500, PF3D7_1136800, PF3D7_1139900, PF3D7_1141400, PF3D7_1141600, PF3D7_1143200, PF3D7_1145400, PF3D7_1203200, PF3D7_1209900, PF3D7_0302600, PF3D7_1242900, PF3D7_1243500, PF3D7_1311400, PF3D7_1323500, PF3D7_1333300, PF3D7_1340800, PF3D7_1345200, PF3D7_135…
gene cl1	KEGG	Non-homologous end-joining	KEGG:03450	FALSE	0.022376	3	113	3	PF3D7_0107800, PF3D7_0408500, PF3D7_0605800
gene cl4	GO:BP	cellular process	GO:0009987	TRUE	0.000206333	2689	226	224	PF3D7_0823600, PF3D7_0824400, PF3D7_0825600, PF3D7_0828400, PF3D7_0904500, PF3D7_0904900, PF3D7_0906910, PF3D7_0210000, PF3D7_0910900, PF3D7_0913600, PF3D7_0916500, PF3D7_0210300, PF3D7_0919400, PF3D7_0920000, PF3D7_0920100, PF3D7_0211200, PF3D7_0922800, PF3D7_0923500, PF3D7_0925700, PF3D7_0927000, PF3D7_0927300, PF3D7_0927700, PF3D7_0103900, PF3D7_0931900, PF3D7_0935000, PF3D7_0212000, PF3D7_100…
gene cl4	GO:BP	small molecule metabolic process	GO:0044281	TRUE	0.000836921	267	226	42	PF3D7_0920000, PF3D7_0931900, PF3D7_1001300, PF3D7_1015000, PF3D7_1022500, PF3D7_1023200, PF3D7_1124500, PF3D7_0217900, PF3D7_1135900, PF3D7_0306400, PF3D7_1310000, PF3D7_1311300, PF3D7_1322000, PF3D7_0109300, PF3D7_1342100, PF3D7_1344000, PF3D7_1344600, PF3D7_1357900, PF3D7_1405600, PF3D7_1425200, PF3D7_1430700, PF3D7_1431600, PF3D7_1437200, PF3D7_1437700, PF3D7_1443700, PF3D7_1446400, PF3D7_145…
gene cl4	GO:BP	respiratory chain complex IV assembly	GO:0008535	TRUE	0.00453701	6	226	5	PF3D7_0706200, PF3D7_0708900, PF3D7_0825600, PF3D7_1435000, PF3D7_1475300
gene cl4	GO:BP	sulfur compound metabolic process	GO:0006790	TRUE	0.00593607	33	226	11	PF3D7_0217900, PF3D7_0815900, PF3D7_0823600, PF3D7_1124500, PF3D7_1344600, PF3D7_1419300, PF3D7_1431600, PF3D7_1443700, PF3D7_1446400, PF3D7_0520500, PF3D7_0520900
gene cl4	GO:BP	DNA replication	GO:0006260	TRUE	0.0284648	73	226	16	PF3D7_0411900, PF3D7_0414000, PF3D7_0505500, PF3D7_0527000, PF3D7_0625300, PF3D7_0630300, PF3D7_0910900, PF3D7_1132300, PF3D7_1203000, PF3D7_1211700, PF3D7_1230500, PF3D7_1241700, PF3D7_1317100, PF3D7_1437200, PF3D7_1442100, PF3D7_1463300
gene cl4	GO:MF	oxidoreductase activity	GO:0016491	TRUE	0.00506646	124	240	24	PF3D7_0104400, PF3D7_1430700, PF3D7_1435000, PF3D7_1437200, PF3D7_1444700, PF3D7_1446400, PF3D7_1446800, PF3D7_1455900, PF3D7_1459700, PF3D7_1475300, PF3D7_0519300, PF3D7_0611100, PF3D7_0616800, PF3D7_0618500, PF3D7_0709200, PF3D7_0716500, PF3D7_0729200, PF3D7_0815900, PF3D7_1022800, PF3D7_1124500, PF3D7_1135900, PF3D7_0306400, PF3D7_1357900, PF3D7_1405600
gene cl4	GO:BP	carboxylic acid metabolic process	GO:0019752	FALSE	0.0127618	123	226	23	PF3D7_0109300, PF3D7_1357900, PF3D7_1425200, PF3D7_1430700, PF3D7_1437700, PF3D7_1446400, PF3D7_1450900, PF3D7_1458400, PF3D7_0413500, PF3D7_0520900, PF3D7_0604700, PF3D7_0616800, PF3D7_0618500, PF3D7_0815900, PF3D7_0823600, PF3D7_0920000, PF3D7_1001300, PF3D7_1022500, PF3D7_1124500, PF3D7_1135900, PF3D7_1342100, PF3D7_1344000, PF3D7_1344600
gene cl4	GO:BP	oxoacid metabolic process	GO:0043436	FALSE	0.0166748	125	226	23	PF3D7_0109300, PF3D7_1357900, PF3D7_1425200, PF3D7_1430700, PF3D7_1437700, PF3D7_1446400, PF3D7_1450900, PF3D7_1458400, PF3D7_0413500, PF3D7_0520900, PF3D7_0604700, PF3D7_0616800, PF3D7_0618500, PF3D7_0815900, PF3D7_0823600, PF3D7_0920000, PF3D7_1001300, PF3D7_1022500, PF3D7_1124500, PF3D7_1135900, PF3D7_1342100, PF3D7_1344000, PF3D7_1344600
gene cl4	GO:BP	organic acid metabolic process	GO:0006082	FALSE	0.0166748	125	226	23	PF3D7_0109300, PF3D7_1357900, PF3D7_1425200, PF3D7_1430700, PF3D7_1437700, PF3D7_1446400, PF3D7_1450900, PF3D7_1458400, PF3D7_0413500, PF3D7_0520900, PF3D7_0604700, PF3D7_0616800, PF3D7_0618500, PF3D7_0815900, PF3D7_0823600, PF3D7_0920000, PF3D7_1001300, PF3D7_1022500, PF3D7_1124500, PF3D7_1135900, PF3D7_1342100, PF3D7_1344000, PF3D7_1344600
gene cl4	GO:BP	cell cycle process	GO:0022402	FALSE	0.0363919	106	226	20	PF3D7_1461000, PF3D7_0314300, PF3D7_0316200, PF3D7_0411900, PF3D7_0414000, PF3D7_0505500, PF3D7_0527000, PF3D7_0803700, PF3D7_0815700, PF3D7_0916500, PF3D7_1105500, PF3D7_1203000, PF3D7_1211700, PF3D7_1304000, PF3D7_1317100, PF3D7_1324500, PF3D7_1339800, PF3D7_1346000, PF3D7_1423600, PF3D7_1443600
gene cl4	GO:MF	oxidoreductase activity, acting on CH or CH2 groups	GO:0016725	FALSE	0.0306216	5	240	4	PF3D7_0104400, PF3D7_1022800, PF3D7_1405600, PF3D7_1437200
gene cl4	KEGG	Metabolic pathways	KEGG:01100	FALSE	2.04856e-06	279	78	40	PF3D7_0104400, PF3D7_0927300, PF3D7_1015000, PF3D7_1022500, PF3D7_1022800, PF3D7_1023200, PF3D7_1122100, PF3D7_1124500, PF3D7_1135900, PF3D7_1205700, PF3D7_1246100, PF3D7_1310000, PF3D7_1311300, PF3D7_1315600, PF3D7_1342100, PF3D7_0322300, PF3D7_1344600, PF3D7_1357900, PF3D7_1405600, PF3D7_1419300, PF3D7_1430700, PF3D7_1431600, PF3D7_1435000, PF3D7_1437200, PF3D7_1443700, PF3D7_1446400, PF3D7_145…
gene cl4	KEGG	Citrate cycle (TCA cycle)	KEGG:00020	FALSE	9.7975e-05	17	78	8	PF3D7_0616800, PF3D7_1342100, PF3D7_1431600, PF3D7_1446400, PF3D7_0815900, PF3D7_0927300, PF3D7_1022500, PF3D7_1124500
gene cl4	KEGG	Pyruvate metabolism	KEGG:00620	FALSE	0.000272011	19	78	8	PF3D7_1124500, PF3D7_1205700, PF3D7_1446400, PF3D7_1450900, PF3D7_0604700, PF3D7_0616800, PF3D7_0815900, PF3D7_0927300
gene cl4	KEGG	DNA replication	KEGG:03030	FALSE	0.000702291	27	78	9	PF3D7_0630300, PF3D7_0910900, PF3D7_1211700, PF3D7_1241700, PF3D7_1317100, PF3D7_1442100, PF3D7_1463300, PF3D7_0411900, PF3D7_0527000
gene cl4	KEGG	Biosynthesis of secondary metabolites	KEGG:01110	FALSE	0.000926477	108	78	19	PF3D7_0104400, PF3D7_1446400, PF3D7_1450900, PF3D7_0519300, PF3D7_0616800, PF3D7_0815900, PF3D7_0816900, PF3D7_0927300, PF3D7_1015000, PF3D7_1022500, PF3D7_1022800, PF3D7_1124500, PF3D7_1135900, PF3D7_1246100, PF3D7_1342100, PF3D7_1357900, PF3D7_0306400, PF3D7_1431600, PF3D7_1435000
gene cl4	KEGG	2-Oxocarboxylic acid metabolism	KEGG:01210	FALSE	0.0319223	14	78	5	PF3D7_1342100, PF3D7_1446400, PF3D7_0815900, PF3D7_1022500, PF3D7_1124500
gene cl4	KEGG	Carbon metabolism	KEGG:01200	FALSE	0.0341083	43	78	9	PF3D7_0927300, PF3D7_1022500, PF3D7_1124500, PF3D7_1342100, PF3D7_1431600, PF3D7_1446400, PF3D7_1450900, PF3D7_0616800, PF3D7_0815900
gene cl4	KEGG	Biosynthesis of cofactors	KEGG:01240	FALSE	0.0498446	63	78	11	PF3D7_0111500, PF3D7_0815900, PF3D7_0816900, PF3D7_1015000, PF3D7_1023200, PF3D7_1246100, PF3D7_1344600, PF3D7_1435000, PF3D7_1443700, PF3D7_0512700, PF3D7_0519300
gene cl4	REAC	Metabolism of lipids	REAC:R-PFA-556833	FALSE	0.0230829	33	86	10	PF3D7_0109300, PF3D7_0920000, PF3D7_1011300, PF3D7_1103700, PF3D7_1315600, PF3D7_1414400, PF3D7_1455900, PF3D7_0306400, PF3D7_0322300, PF3D7_0508200
gene cl4	REAC	Activation of the pre-replicative complex	REAC:R-PFA-68962	FALSE	0.0340508	23	86	8	PF3D7_0910900, PF3D7_1203000, PF3D7_1211700, PF3D7_1317100, PF3D7_1442100, PF3D7_1463300, PF3D7_0527000, PF3D7_0630300
gene cl4	REAC	DNA Replication Pre-Initiation	REAC:R-PFA-69002	FALSE	0.0340508	23	86	8	PF3D7_0910900, PF3D7_1203000, PF3D7_1211700, PF3D7_1317100, PF3D7_1442100, PF3D7_1463300, PF3D7_0527000, PF3D7_0630300
gene cl4	REAC	G1/S Transition	REAC:R-PFA-69206	FALSE	0.0340508	23	86	8	PF3D7_0910900, PF3D7_1203000, PF3D7_1211700, PF3D7_1317100, PF3D7_1442100, PF3D7_1463300, PF3D7_0527000, PF3D7_0630300
gene cl4	REAC	Mitotic G1 phase and G1/S transition	REAC:R-PFA-453279	FALSE	0.0340508	23	86	8	PF3D7_0910900, PF3D7_1203000, PF3D7_1211700, PF3D7_1317100, PF3D7_1442100, PF3D7_1463300, PF3D7_0527000, PF3D7_0630300

## Sheet: FourthBranch
Table S4 - Gene model of P. falciparum midgut stages from this study
Functional enrichment analysis of genes present in the gene cluster of the fourth branch (late oocyst/segmenting sporozoites)
Columns represent the gene cluster number, source of functional annotation, name and ID of the annotation, if it is a driver term, the gSCS adjusted p-value, size of the annotation, number of genes tested and intersection between the two lists
Input	source	term name	term ID	Driver GO term	adjusted p value	term_size	query_size	intersection_size	gene_list
gene cl3	KEGG	Metabolic pathways	KEGG:01100	FALSE	7.06227e-05	279	63	32	PF3D7_0211400, PF3D7_0922600, PF3D7_0923600, PF3D7_0924300, PF3D7_1012400, PF3D7_1017400, PF3D7_0217100, PF3D7_0303200, PF3D7_1206100, PF3D7_1219900, PF3D7_1318100, PF3D7_1323000, PF3D7_1331600, PF3D7_1341900, PF3D7_1343600, PF3D7_1344800, PF3D7_1351600, PF3D7_1357200, PF3D7_1365500, PF3D7_1409900, PF3D7_1426700, PF3D7_1430900, PF3D7_1435300, PF3D7_1470500, PF3D7_1471400, PF3D7_0511800, PF3D7_051…
gene cl3	KEGG	Amino sugar and nucleotide sugar metabolism	KEGG:00520	FALSE	0.00929652	13	63	5	PF3D7_0517500, PF3D7_1343600, PF3D7_1367500, PF3D7_0813800, PF3D7_1017400
gene cl3	KEGG	Biosynthesis of secondary metabolites	KEGG:01110	FALSE	0.00997967	108	63	15	PF3D7_1471400, PF3D7_0511800, PF3D7_0517500, PF3D7_0608800, PF3D7_0615100, PF3D7_0802200, PF3D7_1012400, PF3D7_1017400, PF3D7_0303200, PF3D7_1219900, PF3D7_1331600, PF3D7_1357200, PF3D7_1365500, PF3D7_1409900, PF3D7_1435300
gene cl3	KEGG	Biosynthesis of nucleotide sugars	KEGG:01250	FALSE	0.0482778	11	63	4	PF3D7_0517500, PF3D7_0813800, PF3D7_1017400, PF3D7_1343600
gene cl10	GO:BP	cytoskeleton organization	GO:0007010	TRUE	0.000105963	100	93	15	PF3D7_0103800, PF3D7_0105300, PF3D7_0528500, PF3D7_0603800, PF3D7_0728200, PF3D7_0729900, PF3D7_0803200, PF3D7_0822500, PF3D7_1009700, PF3D7_1037800, PF3D7_1126700, PF3D7_1356800, PF3D7_1432900, PF3D7_1444100, PF3D7_1446600
gene cl10	GO:BP	organelle transport along microtubule	GO:0072384	TRUE	0.0106768	3	93	3	PF3D7_0103800, PF3D7_0728200, PF3D7_0729900
gene cl10	GO:BP	symbiont entry into host	GO:0044409	TRUE	0.0157995	32	93	7	PF3D7_0102500, PF3D7_0501600, PF3D7_0905400, PF3D7_0214900, PF3D7_1035700, PF3D7_1252100, PF3D7_1335100
gene cl10	GO:BP	immunoglobulin production	GO:0002377	TRUE	0.020865	8	93	4	PF3D7_0207400, PF3D7_0207500, PF3D7_0207700, PF3D7_0207800
gene cl10	GO:BP	nuclear migration	GO:0007097	TRUE	0.0417205	4	93	3	PF3D7_0103800, PF3D7_0728200, PF3D7_0729900
gene cl10	GO:CC	rhoptry	GO:0020008	TRUE	1.44681e-13	39	156	18	PF3D7_0419700, PF3D7_0423400, PF3D7_0501500, PF3D7_0501600, PF3D7_0511600, PF3D7_0707300, PF3D7_0722200, PF3D7_0817700, PF3D7_0905400, PF3D7_1017100, PF3D7_1116000, PF3D7_0214900, PF3D7_1252100, PF3D7_1410400, PF3D7_1452000, PF3D7_0302200, PF3D7_0405200, PF3D7_0405900
gene cl10	GO:CC	inner membrane pellicle complex	GO:0070258	TRUE	6.09087e-05	20	156	8	PF3D7_0303400, PF3D7_1011000, PF3D7_1222700, PF3D7_1323700, PF3D7_1341800, PF3D7_1345600, PF3D7_1406800, PF3D7_0918000
gene cl10	GO:CC	extracellular region	GO:0005576	TRUE	0.0012766	89	156	14	PF3D7_0207700, PF3D7_0207800, PF3D7_0216800, PF3D7_0707300, PF3D7_0807700, PF3D7_0829600, PF3D7_0904300, PF3D7_1016900, PF3D7_1017100, PF3D7_1035200, PF3D7_1228600, PF3D7_1252100, PF3D7_0207400, PF3D7_0207500
gene cl10	GO:CC	microtubule cytoskeleton	GO:0015630	TRUE	0.00848028	92	156	13	PF3D7_0103800, PF3D7_0603800, PF3D7_0728200, PF3D7_0729900, PF3D7_0803200, PF3D7_1020100, PF3D7_1037500, PF3D7_1037800, PF3D7_1126700, PF3D7_1238400, PF3D7_1356800, PF3D7_1432900, PF3D7_1446600
gene cl10	GO:CC	cell cortex	GO:0005938	TRUE	0.00919074	7	156	4	PF3D7_0103800, PF3D7_0528500, PF3D7_0728200, PF3D7_0729900
gene cl10	GO:BP	microtubule cytoskeleton organization	GO:0000226	FALSE	0.00253248	69	93	11	PF3D7_0103800, PF3D7_0603800, PF3D7_0728200, PF3D7_0729900, PF3D7_0822500, PF3D7_1009700, PF3D7_1037800, PF3D7_1126700, PF3D7_1356800, PF3D7_1444100, PF3D7_1446600
gene cl10	GO:BP	production of molecular mediator of immune response	GO:0002440	FALSE	0.036644	9	93	4	PF3D7_0207400, PF3D7_0207500, PF3D7_0207700, PF3D7_0207800
gene cl10	GO:BP	microtubule-based process	GO:0007017	FALSE	0.0368667	107	93	12	PF3D7_0103800, PF3D7_1446600, PF3D7_0603800, PF3D7_0728200, PF3D7_0729900, PF3D7_0822500, PF3D7_1009700, PF3D7_1020100, PF3D7_1037800, PF3D7_1126700, PF3D7_1356800, PF3D7_1444100
gene cl10	GO:BP	establishment of spindle localization	GO:0051293	FALSE	0.0417205	4	93	3	PF3D7_0103800, PF3D7_0728200, PF3D7_0729900
gene cl10	GO:BP	nucleus localization	GO:0051647	FALSE	0.0417205	4	93	3	PF3D7_0103800, PF3D7_0728200, PF3D7_0729900
gene cl10	GO:BP	spindle localization	GO:0051653	FALSE	0.0417205	4	93	3	PF3D7_0103800, PF3D7_0728200, PF3D7_0729900
gene cl10	GO:CC	apical complex	GO:0020007	FALSE	4.3422e-10	65	156	19	PF3D7_0102500, PF3D7_0405200, PF3D7_0405900, PF3D7_0419700, PF3D7_0423400, PF3D7_0501500, PF3D7_0501600, PF3D7_0511600, PF3D7_0707300, PF3D7_0722200, PF3D7_0817700, PF3D7_0905400, PF3D7_1017100, PF3D7_0214900, PF3D7_1116000, PF3D7_1252100, PF3D7_0302200, PF3D7_1410400, PF3D7_1452000
gene cl10	GO:CC	apical part of cell	GO:0045177	FALSE	7.92649e-10	67	156	19	PF3D7_0102500, PF3D7_0405200, PF3D7_0405900, PF3D7_0419700, PF3D7_0423400, PF3D7_0501500, PF3D7_0501600, PF3D7_0511600, PF3D7_0707300, PF3D7_0722200, PF3D7_0817700, PF3D7_0905400, PF3D7_1017100, PF3D7_1116000, PF3D7_0214900, PF3D7_1252100, PF3D7_1410400, PF3D7_1452000, PF3D7_0302200
gene cl10	GO:CC	rhoptry neck	GO:1990225	FALSE	3.10474e-08	10	156	8	PF3D7_0214900, PF3D7_1452000, PF3D7_0405900, PF3D7_0511600, PF3D7_0722200, PF3D7_0817700, PF3D7_1017100, PF3D7_1116000
gene cl10	GO:CC	pellicle	GO:0020039	FALSE	9.49589e-05	21	156	8	PF3D7_0303400, PF3D7_1011000, PF3D7_1222700, PF3D7_1323700, PF3D7_1341800, PF3D7_1345600, PF3D7_1406800, PF3D7_0918000
gene cl10	GO:CC	extracellular membrane-bounded organelle	GO:0065010	FALSE	0.00779321	56	156	10	PF3D7_0707300, PF3D7_0807700, PF3D7_0829600, PF3D7_1016900, PF3D7_1017100, PF3D7_1035200, PF3D7_1228600, PF3D7_1252100, PF3D7_0207500, PF3D7_0207700
gene cl10	GO:CC	symbiont-containing vacuole	GO:0020003	FALSE	0.00779321	56	156	10	PF3D7_0707300, PF3D7_0807700, PF3D7_0829600, PF3D7_1016900, PF3D7_1017100, PF3D7_1035200, PF3D7_1228600, PF3D7_1252100, PF3D7_0207500, PF3D7_0207700
gene cl10	GO:CC	extracellular organelle	GO:0043230	FALSE	0.00911928	57	156	10	PF3D7_0707300, PF3D7_0807700, PF3D7_0829600, PF3D7_1016900, PF3D7_1017100, PF3D7_1035200, PF3D7_1228600, PF3D7_1252100, PF3D7_0207500, PF3D7_0207700
gene cl10	GO:CC	cytoskeleton	GO:0005856	FALSE	0.0384938	135	156	15	PF3D7_0103800, PF3D7_1356800, PF3D7_1432900, PF3D7_1444100, PF3D7_1446600, PF3D7_0528500, PF3D7_0603800, PF3D7_0728200, PF3D7_0729900, PF3D7_0803200, PF3D7_1020100, PF3D7_1037500, PF3D7_1037800, PF3D7_1126700, PF3D7_1238400
gene cl10	KEGG	Motor proteins	KEGG:04814	FALSE	0.000385161	30	24	6	PF3D7_0103800, PF3D7_0729900, PF3D7_0822500, PF3D7_1020100, PF3D7_1037800, PF3D7_0528500
gene cl14	GO:BP	intracellular receptor signaling pathway	GO:0030522	TRUE	0.00140385	4	30	3	PF3D7_0718300, PF3D7_1208200, PF3D7_1475400
gene cl14	GO:CC	microneme	GO:0020009	TRUE	0.0122156	22	43	4	PF3D7_1133400, PF3D7_1342500, PF3D7_0316000, PF3D7_0408700
gene cl14	GO:BP	intracellular signal transduction	GO:0035556	FALSE	0.0496946	118	30	7	PF3D7_1475400, PF3D7_0717500, PF3D7_0718300, PF3D7_0805700, PF3D7_0203100, PF3D7_1104900, PF3D7_1208200
gene cl15	REAC	Biosynthesis of the N-glycan precursor (dolichol lipid-linked oligosaccharide, LLO) and transfer to a nascent protein	REAC:R-PFA-446193	FALSE	0.00718134	17	2	2	PF3D7_0319400, PF3D7_0321200
