# Supplementary material for: Mapping Plasmodium transitions and interactions in the Anopheles female
Source: bioRxiv. 2025 Oct 2:2024.11.12.623125. Originally published 2024 Nov 13. Preprint. [Version 3] doi: 10.1101/2024.11.12.623125 (PMC11601300; doi:10.1101/2024.11.12.623125)
Supplement: Supplement 7 [file media-7.xlsx]

## Sheet: 2d pi vs. 36h pi - DGE
Table S7 - Pseudobulk gene expression and functional enrichment across time points post blood meal
Pseudobulk differential dsGFP An. gambiae gene expression per cell type at (1) 2d pi vs. 36h pi.
This sheet includes the timepoint and the cell type the analysis was performed on, gene ID, symbol, description, average log2 fold change, DESeq2 Wald test p-value, and Benjamini–Hochberg FDR adjusted p-value.
Cell type	AGAP	Gene.Name.or.Symbol	Product.Description	avg_log2FC	p_val	p_val_adj
EE	AGAP028383	ND4L	NADH dehydrogenase subunit 4L [Source:European Nucleotide Archive;Acc:ND4L]	3.47368	0	0
EE	AGAP028360	ND2	NADH dehydrogenase subunit 2 [Source:European Nucleotide Archive;Acc:ND2]	2.16171	0	0
EE	AGAP028389	ND1	NADH dehydrogenase subunit 1 [Source:European Nucleotide Archive;Acc:ND1]	2.90006	0	0
EE	AGAP028386	ND6	NADH dehydrogenase subunit 6 [Source:European Nucleotide Archive;Acc:ND6]	2.15824	0	0
EE	AGAP028366	COX2	cytochrome c oxidase subunit II [Source:European Nucleotide Archive;Acc:COX2]	-2.06088	0	0
EE	AGAP028380	ND5	NADH dehydrogenase subunit 5 [Source:European Nucleotide Archive;Acc:ND5]	1.69268	0	0
EE	AGAP028382	ND4	NADH dehydrogenase subunit 4 [Source:European Nucleotide Archive;Acc:ND4]	1.59157	0	0
EE	AGAP005310		unspecified product	-5.3373	4.22545e-300	5.85013e-296
EE	AGAP028393	ssu rRNA	unspecified product	1.62862	3.54883e-295	4.91335e-291
EE	AGAP011824	TPX4	thioredoxin peroxidase 4	-3.77162	3.7877e-174	5.24408e-170
EE	AGAP004883		unspecified product	-2.18233	1.12152e-165	1.55274e-161
EE	AGAP005065		unspecified product	6.09804	2.05507e-158	2.84525e-154
EE	AGAP010216	RpL25	60S ribosomal protein L25	-1.07231	1.96177e-150	2.71607e-146
EE	AGAP010591	RpS20	40S ribosomal protein S20	-1.15541	2.28149e-150	3.15873e-146
EE	AGAP028373	ND3	NADH dehydrogenase subunit 3 [Source:European Nucleotide Archive;Acc:ND3]	0.862709	3.53489e-118	4.89405e-114
EE	AGAP007142		Serine-type enodpeptidase	-2.84228	8.06054e-115	1.11598e-110
EE	AGAP006187		Protein G12 [Source:UniProtKB/Swiss-Prot;Acc:Q17040]	-3.06466	8.95309e-114	1.23956e-109
EE	AGAP010131		ornithine decarboxylase antizyme 1	-1.12496	1.71965e-106	2.38086e-102
EE	AGAP004362		glutamate dehydrogenase (NAD(P)+)	3.17586	1.14947e-104	1.59144e-100
EE	AGAP001760		protein phosphatase 3, regulatory subunit	-1.489	7.60687e-104	1.05317e-99
EE	AGAP002465		ferritin heavy chain	-0.909727	2.54665e-102	3.52584e-98
EE	AGAP000296		unspecified product	-0.832689	7.01234e-100	9.70859e-96
EE	AGAP002599		polyubiquitin	-1.29126	1.81203e-98	2.50875e-94
EE	AGAP006782		ADP,ATP carrier protein 1	-0.698046	7.7458e-96	1.07241e-91
EE	AGAP003592	RpLP0	60S ribosomal protein LP0	-0.990535	1.07533e-94	1.48879e-90
EE	AGAP005929		pyridoxine kinase	-1.43371	4.40445e-92	6.09796e-88
EE	AGAP002395	RpL10-2	60S ribosomal protein L10-2	-0.565532	1.2816e-89	1.77438e-85
EE	AGAP008916	RpL7	60S ribosomal protein L7	-0.712483	7.51008e-88	1.03977e-83
EE	AGAP010592	S7	40S ribosomal protein S7 [Source:UniProtKB/Swiss-Prot;Acc:P33514]	-0.812957	2.1203e-87	2.93556e-83
EE	AGAP012296	CYP9J5	cytochrome P450	3.48117	1.78078e-86	2.46549e-82
EE	AGAP010065	RpL12	60S ribosomal protein L12	-0.659626	2.17583e-85	3.01244e-81
EE	AGAP007120		nucleoside-diphosphate kinase	-0.676998	3.2447e-84	4.49228e-80
EE	AGAP028045		Anti_prolifrtn domain-containing protein [Source:UniProtKB/TrEMBL;Acc:A0A1S4HCP0]	2.05857	5.71209e-84	7.9084e-80
EE	AGAP007460		acyl-CoA-binding protein 2	-0.895621	9.76976e-83	1.35262e-78
EE	AGAP003325		NADH dehydrogenase (ubiquinone) 1 alpha subcomplex 4	-0.953412	1.09827e-81	1.52055e-77
EE	AGAP001274	RpS15	40S ribosomal protein S15	-0.548663	1.73617e-81	2.40373e-77
EE	AGAP006796		peritrophin	1.87665	2.14299e-81	2.96697e-77
EE	AGAP002437	RpS8	40S ribosomal protein S8 [Source:UniProtKB/TrEMBL;Acc:Q7QC42]	-0.63261	5.88743e-81	8.15114e-77
EE	AGAP000739	RpS10	40S ribosomal protein S10	-0.604958	3.24029e-80	4.48618e-76
EE	AGAP001910	RpS3	40S ribosomal protein S3	-0.64987	6.25082e-78	8.65426e-74
EE	AGAP003768	RpS2	40S ribosomal protein S2	-0.623141	6.90195e-76	9.55575e-72
EE	AGAP028693	RpS18	40S ribosomal protein S18	-0.571234	2.07715e-75	2.87582e-71
EE	AGAP011298	RpL10a	60S ribosomal protein L10a	-0.600263	2.74337e-75	3.79819e-71
EE	AGAP012261		UDP-glucose 4-epimerase	-1.74615	4.04585e-75	5.60148e-71
EE	AGAP009920	RpL37a	60S ribosomal protein L37a	-0.575984	1.46135e-74	2.02323e-70
EE	AGAP028913	LSU_rRNA_eukarya	Eukaryotic large subunit ribosomal RNA [Source:RFAM;Acc:RF02543]	1.65232	9.52543e-74	1.3188e-69
EE	AGAP007593		glycerol-3-phosphate dehydrogenase (NAD+)	-1.53037	4.07405e-73	5.64052e-69
EE	AGAP002346	RpS14-2	40S ribosomal protein S14b [Source:UniProtKB/Swiss-Prot;Acc:Q7QBX2]	-0.688111	6.59953e-73	9.13706e-69
EE	AGAP001890		unspecified product	-1.42099	9.06846e-73	1.25553e-68
EE	AGAP011777	RpSA	40S ribosomal protein SA [Source:UniProtKB/Swiss-Prot;Acc:Q7PZ81]	-0.618009	5.60849e-72	7.76496e-68
EE	AGAP007157	RpS27	40S ribosomal protein S27 [Source:UniProtKB/TrEMBL;Acc:Q7PT96]	-0.54343	1.28637e-71	1.78098e-67
EE	AGAP008727		cytochrome c oxidase subunit 4, mitochondrial precursor	-0.871519	2.12744e-69	2.94544e-65
EE	AGAP002306	RpL4	60S ribosomal protein L4	-0.562437	2.24201e-67	3.10407e-63
EE	AGAP013202		unspecified product	-0.733932	3.32454e-67	4.60282e-63
EE	AGAP012515	ATPsynF	F-type H+-transporting ATPase subunit f	-0.689541	4.84692e-66	6.71056e-62
EE	AGAP001064		Transmembrane emp24 domain-containing protein 10 precursor	-1.49299	1.89412e-65	2.62241e-61
EE	AGAP005061	RpS9	40S ribosomal protein S9	-0.537311	1.94589e-65	2.69409e-61
EE	AGAP001408	RpL35	60S ribosomal protein L35	-0.516808	2.15165e-65	2.97895e-61
EE	AGAP004094		Sterol carrier protein-2	-1.09765	1.77327e-64	2.4551e-60
EE	AGAP009572	RpS15a-2	40S ribosomal protein S15a	-0.759421	9.16659e-64	1.26911e-59
EE	AGAP028235	Arthropod_7SK	Arthropod 7SK RNA [Source:RFAM;Acc:RF01052]	1.93239	2.02606e-63	2.80508e-59
EE	AGAP001903	Mdh2	NAD-dependent malate dehydrogenase	-1.50295	3.69802e-63	5.11991e-59
EE	AGAP005046	RpL22	60S ribosomal protein L22	-0.508785	7.97218e-62	1.10375e-57
EE	AGAP007552		unspecified product	-1.74144	2.01967e-61	2.79623e-57
EE	AGAP008667		Hydroxysteroid (17-beta) dehydrogenase 4	-0.973512	6.05535e-59	8.38363e-55
EE	AGAP008648		unspecified product	-2.11495	1.64376e-58	2.27578e-54
EE	AGAP006433		unspecified product	-1.6864	2.0026e-58	2.77259e-54
EE	AGAP010347	CuSOD3	copper-zinc superoxide dismutase 3	-0.901746	7.73019e-58	1.07025e-53
EE	AGAP005134		F-type H+-transporting ATPase subunit alpha	-1.09707	1.61252e-57	2.23253e-53
EE	AGAP003926		Aminopeptidase [Source:UniProtKB/TrEMBL;Acc:Q7Q2B5]	-2.13321	4.89445e-57	6.77636e-53
EE	AGAP009537		cytochrome c	-1.01868	1.06831e-56	1.47908e-52
EE	AGAP002245		cytochrome b-c1 complex subunit 6, mitochondrial	-0.854688	1.39426e-56	1.93035e-52
EE	AGAP001193		unspecified product	-0.596591	2.78344e-56	3.85367e-52
EE	AGAP013036		unspecified product	-1.26107	3.20508e-55	4.43743e-51
EE	AGAP000655	RpS14-1	40S ribosomal protein S14a [Source:UniProtKB/Swiss-Prot;Acc:Q7QEH1]	-0.560809	5.34202e-55	7.39603e-51
EE	AGAP002847		Niemann-Pick Type C-2	-2.37603	6.82905e-54	9.45481e-50
EE	AGAP009738	GRX3	glutaredoxin	-0.851877	1.68635e-53	2.33475e-49
EE	AGAP007841		F-type H+-transporting ATPase subunit delta	-0.948481	4.6018e-53	6.37119e-49
EE	AGAP009623	GAPDH	glyceraldehyde 3-phosphate dehydrogenase	-0.817281	2.55137e-52	3.53237e-48
EE	AGAP006398		unspecified product	-0.559198	2.60543e-52	3.60722e-48
EE	AGAP011131	ATPsynD	F-type H+-transporting ATPase subunit d	-0.702113	1.37089e-51	1.89799e-47
EE	AGAP001942		unspecified product	-1.31483	1.98452e-51	2.74756e-47
EE	AGAP004629		unspecified product	-0.804589	4.85153e-51	6.71695e-47
EE	AGAP005327		ribonuclease UK114	-1.71633	2.27161e-50	3.14505e-46
EE	AGAP010471		unspecified product	-0.713183	2.52839e-50	3.50056e-46
EE	AGAP005400		four and a half LIM domains	-1.25227	1.29771e-49	1.79668e-45
EE	AGAP000513		dipeptidase E	-0.875017	1.80455e-49	2.4984e-45
EE	AGAP001138	ATPsynB	F-type H+-transporting ATPase subunit b	-0.8188	3.06198e-48	4.23931e-44
EE	AGAP029040	Metazoa_SRP	Metazoan signal recognition particle RNA [Source:RFAM;Acc:RF00017]	2.73506	1.37838e-47	1.90837e-43
EE	AGAP007827	Eno	Enolase [Source:UniProtKB/TrEMBL;Acc:A0A1S4GWC2]	-1.12472	8.95404e-47	1.23969e-42
EE	AGAP011302		alkaline phosphatase	-1.25139	4.00812e-46	5.54925e-42
EE	AGAP003599	ATPsynO	F-type H+-transporting ATPase oligomycin sensitivity conferral protein	-0.771926	5.41831e-46	7.50165e-42
EE	AGAP003398		nucleosome-remodeling factor 38 kDa subunit	-1.22402	5.70521e-46	7.89886e-42
EE	AGAP010298		V-type H+-transporting ATPase subunit D	-1.11031	7.69509e-46	1.06538e-41
EE	AGAP000165	GSTMS1	glutathione transferase microsomal 1	-0.838689	8.68472e-46	1.2024e-41
EE	AGAP000367		glyoxalase domain-containing protein 4	-1.21235	2.14166e-45	2.96513e-41
EE	AGAP001082		saposin	-0.894163	4.94939e-45	6.85242e-41
EE	AGAP000426		benzodiazapine receptor	-1.35038	7.02244e-44	9.72257e-40
EE	AGAP004743		Transmembrane emp24 domain-containing protein	-2.02281	7.11722e-43	9.85379e-39
EE	AGAP000692	CEC2	cecropin anti-microbial peptide	1.6992	9.79485e-43	1.3561e-38
EE	AGAP008288	TIM	timeless	1.09695	1.42753e-42	1.97642e-38
EE	AGAP000241		N-acetylglucosamine kinase	-0.640173	6.7575e-42	9.35576e-38
EE	AGAP007158		alpha-crystallin B chain	2.55001	3.91005e-41	5.41346e-37
EE	AGAP008909		unspecified product	-0.836379	1.87684e-40	2.59849e-36
EE	AGAP004247	GPXH1	glutathione peroxidase 1	-0.770121	2.67524e-40	3.70387e-36
EE	AGAP000414		prostaglandin reductase 1	-1.11242	2.77247e-40	3.83848e-36
EE	AGAP009379		cellular retinaldehyde-binding protein	-1.92926	3.4969e-39	4.84146e-35
EE	AGAP010724		Histone H4 [Source:UniProtKB/TrEMBL;Acc:Q7PCX0]	-0.735377	3.90165e-39	5.40184e-35
EE	AGAP011293		unspecified product	-0.917524	5.93521e-39	8.2173e-35
EE	AGAP013228		heat shock protein 67B2	-1.23168	7.46505e-39	1.03354e-34
EE	AGAP002989		gamma-interferon-inducible lysosomal thiol reductase	-1.97304	8.51291e-39	1.17861e-34
EE	AGAP029640		Tetraspanin [Source:UniProtKB/TrEMBL;Acc:Q7Q1S1]	-0.672237	2.40411e-38	3.3285e-34
EE	AGAP029692		unspecified product	-1.12581	4.57768e-38	6.3378e-34
EE	AGAP001630	Tpi	Triosephosphate isomerase [Source:UniProtKB/TrEMBL;Acc:Q7PXW5]	-1.3368	4.66803e-38	6.46289e-34
EE	AGAP001420		2,3-bisphosphoglycerate-dependent phosphoglycerate mutase	-1.78825	9.40877e-38	1.30264e-33
EE	AGAP029897		unspecified product	-0.985875	4.38813e-37	6.07537e-33
EE	AGAP000528		BZIP domain-containing protein [Source:UniProtKB/TrEMBL;Acc:A0A1S4G964]	1.48393	5.49123e-37	7.60261e-33
EE	AGAP001819		unspecified product	-0.776062	6.27779e-37	8.6916e-33
EE	AGAP029378		unspecified product	0.870347	6.50918e-37	9.01196e-33
EE	AGAP001321		unspecified product	-0.904208	9.88655e-37	1.36879e-32
EE	AGAP004533		cathepsin B	-0.953377	9.97322e-37	1.38079e-32
EE	AGAP029205		ATP synthase subunit beta [Source:UniProtKB/TrEMBL;Acc:A0A3F2YYT0]	-0.906359	1.36779e-36	1.89371e-32
EE	AGAP004212	Crc	calreticulin	-1.13884	1.43448e-36	1.98604e-32
EE	AGAP006710	CHYM2	chymotrypsin	-1.24557	2.09696e-35	2.90324e-31
EE	AGAP010464		NADH dehydrogenase (ubiquinone) 1 alpha/beta subcomplex 1	-0.859666	1.00446e-34	1.39067e-30
EE	AGAP008719		S-phase kinase-associated protein 1	-0.673959	1.04272e-34	1.44364e-30
EE	AGAP011107	GRX1	glutaredoxin	-0.660173	6.32096e-34	8.75137e-30
EE	AGAP012334		high mobility group protein D, isoform C	-0.635904	6.5482e-34	9.06599e-30
EE	AGAP008908		actin-related protein 2/3 complex subunit 1A	-0.939295	1.25446e-33	1.73679e-29
EE	AGAP001548		Stress-associated endoplasmic reticulum protein 2	1.64347	1.69093e-33	2.34109e-29
EE	AGAP003790	ANXB9	annexin B9	-0.864848	2.40925e-33	3.33561e-29
EE	AGAP005529		Transmembrane BAX inhibitor motif-containing protein 4	2.0043	2.85756e-33	3.95629e-29
EE	AGAP003713		unspecified product	-1.28194	3.30259e-33	4.57244e-29
EE	AGAP000365		alpha-1,3-fucosyltransferase	-0.980174	3.78059e-33	5.23423e-29
EE	AGAP006795	Aper1	peritrophin 1	-0.6047	8.91671e-33	1.23452e-28
EE	AGAP007747		unspecified product	-0.629487	1.67823e-32	2.32351e-28
EE	AGAP002473	VATF	V-type proton ATPase subunit F [Source:UniProtKB/Swiss-Prot;Acc:Q17029]	-0.774861	2.27053e-32	3.14355e-28
EE	AGAP007619		cytosolic nonspecific dipeptidase	-0.93468	3.35494e-32	4.64491e-28
EE	AGAP010310		eukaryotic peptide chain release factor subunit	-1.57883	5.43149e-32	7.51989e-28
EE	AGAP001889		unspecified product	-0.761117	6.67537e-32	9.24205e-28
EE	AGAP005861		Translocon-associated protein subunit beta [Source:UniProtKB/TrEMBL;Acc:Q5TRB4]	-0.750104	7.93697e-32	1.09887e-27
EE	AGAP011580	eIF3k	Eukaryotic translation initiation factor 3 subunit K [Source:UniProtKB/Swiss-Prot;Acc:Q7QGK4]	-0.707183	1.06467e-31	1.47403e-27
EE	AGAP005499		dehydrogenase/reductase SDR family member 11 precursor	-4.14369	2.82371e-31	3.90942e-27
EE	AGAP007966		F-type H+-transporting ATPase subunit gamma	-0.757508	3.11866e-31	4.31779e-27
EE	AGAP002852		unspecified product	-2.50751	3.51193e-31	4.86227e-27
EE	AGAP000154		AMP dependent ligase	-1.13804	7.82585e-31	1.08349e-26
EE	AGAP004484		CDGSH iron sulfur domain-containing protein 2 homolog	-1.77466	1.56894e-30	2.17219e-26
EE	AGAP004395		nucleophosmin 3	-0.534002	2.16138e-30	2.99244e-26
EE	AGAP010479		unspecified product	-1.32055	2.16627e-30	2.9992e-26
EE	AGAP011421		IQ motif and SEC7 domain-containing protein	-0.632373	3.03295e-30	4.19912e-26
EE	AGAP007159		alpha-crystallin B chain	2.24948	4.47923e-30	6.20149e-26
EE	AGAP004918		fibrinogen	-1.11419	8.34038e-30	1.15473e-25
EE	AGAP013543		unspecified product	1.29472	1.60548e-29	2.22279e-25
EE	AGAP009833		voltage-dependent anion-selective channel protein 2	-0.516165	4.08391e-29	5.65417e-25
EE	AGAP005869		unspecified product	-0.557762	4.63707e-29	6.42003e-25
EE	AGAP011303		Alkaline phosphatase [Source:UniProtKB/TrEMBL;Acc:A0A1S4H697]	-1.49636	5.59305e-29	7.74358e-25
EE	AGAP004790		Up-regulated during skeletal muscle growth 5 homolog	1.26645	7.48207e-29	1.03589e-24
EE	AGAP005749	GSTO1	glutathione S-transferase omega class 1	-0.846794	1.38272e-28	1.91438e-24
EE	AGAP029763		CRAL-TRIO domain-containing protein [Source:UniProtKB/TrEMBL;Acc:A0A453Z126]	-0.620829	2.26178e-28	3.13144e-24
EE	AGAP004528		unspecified product	-0.578102	2.30283e-28	3.18828e-24
EE	AGAP007821		unspecified product	-0.699925	2.4577e-28	3.40268e-24
EE	AGAP009652		NADH dehydrogenase (ubiquinone) 1 alpha subcomplex 13	-0.650195	2.9629e-28	4.10213e-24
EE	AGAP003901		unspecified product	1.12455	4.7704e-28	6.60462e-24
EE	AGAP007781		eukaryotic translation initiation factor 4E-binding protein 1	1.6795	4.79127e-28	6.63352e-24
EE	AGAP005860		phosphoglucomutase	-1.0138	5.446e-28	7.53999e-24
EE	AGAP001595	RpS29	40S ribosomal protein S29	0.856267	9.40698e-28	1.3024e-23
EE	AGAP004483		Lethal giant larvae	-0.74826	1.44188e-27	1.99628e-23
EE	AGAP002643		unspecified product	1.67601	1.86705e-27	2.58493e-23
EE	AGAP006478		Synaptic vesicle membrane protein VAT-1 homolog-like	1.18616	2.16297e-27	2.99463e-23
EE	AGAP005645		dehydrogenase/reductase SDR family member 11 precursor	-1.21327	2.81092e-27	3.89172e-23
EE	AGAP008645	GAM1	gambicin anti-microbial peptide	-1.19414	4.49443e-27	6.22253e-23
EE	AGAP011800		Transaldolase [Source:UniProtKB/TrEMBL;Acc:Q7PZ95]	-0.763323	5.10594e-27	7.06918e-23
EE	AGAP007208		NADH dehydrogenase (ubiquinone) 1 alpha subcomplex 11	-0.56516	1.05262e-26	1.45735e-22
EE	AGAP008225		trehalose 6-phosphate phosphatase	-1.08348	1.09321e-26	1.51355e-22
EE	AGAP004235		elongation factor 1-delta	-0.680957	9.21602e-26	1.27596e-21
EE	AGAP002935	eIF3f	Eukaryotic translation initiation factor 3 subunit F [Source:UniProtKB/Swiss-Prot;Acc:Q7QD36]	-1.17017	1.00618e-25	1.39305e-21
EE	AGAP009602		NADH dehydrogenase (ubiquinone) 1 beta subcomplex 6	-0.57085	3.67029e-25	5.08151e-21
EE	AGAP009135		ATP-dependent RNA helicase DDX6/DHH1	-0.728959	3.93784e-25	5.45193e-21
EE	AGAP008898		mitochondrial ATPase inhibitor	-0.898284	4.25212e-25	5.88707e-21
EE	AGAP008895		actin related protein 2/3 complex, subunit 5	-1.09369	5.38295e-25	7.4527e-21
EE	AGAP010767		unspecified product	1.35596	7.68839e-25	1.06446e-20
EE	AGAP008176		dipeptidyl-peptidase 4	2.54508	1.12337e-24	1.55531e-20
EE	AGAP002520		short-chain dehydrogenease/reductase	-1.72382	1.2921e-24	1.78891e-20
EE	AGAP011076		ubiquitin-conjugating enzyme E2 I	-0.659328	1.53462e-24	2.12468e-20
EE	AGAP029436		unspecified product	1.54709	2.11755e-24	2.93174e-20
EE	AGAP028433		unspecified product	-0.943161	2.80819e-24	3.88794e-20
EE	AGAP009953		guanine nucleotide-binding protein G(I)/G(S)/G(O) subunit gamma-13	-0.509922	6.98075e-24	9.66484e-20
EE	AGAP005548		alpha-crystallin B chain	1.79362	9.63154e-24	1.33349e-19
EE	AGAP006959		molecular chaperone HtpG	1.77166	1.10879e-23	1.53513e-19
EE	AGAP008861		female reproductive tract protease GLEANR_896	-0.968048	2.03898e-23	2.82296e-19
EE	AGAP003134		FK506-binding protein 2	-0.64271	2.81545e-23	3.89799e-19
EE	AGAP007780		NADH dehydrogenase (ubiquinone) 1 beta subcomplex 10	-0.7614	3.42147e-23	4.73703e-19
EE	AGAP029350		unspecified product	1.61477	4.79584e-23	6.63984e-19
EE	AGAP003209		C-4 methylsterol oxidase	-1.51035	5.12145e-23	7.09065e-19
EE	AGAP003475		leucyl aminopeptidase	-0.601368	6.46315e-23	8.94823e-19
EE	AGAP012524		unspecified product	-0.616734	8.82948e-23	1.22244e-18
EE	AGAP006576		malate/L-lactate dehydrogenase	-1.28136	1.23948e-22	1.71605e-18
EE	AGAP002439		unspecified product	1.28278	1.69364e-22	2.34485e-18
EE	AGAP010909		LisH domain-containing protein [Source:UniProtKB/TrEMBL;Acc:A0A1S4H5A3]	0.926029	2.36212e-22	3.27036e-18
EE	AGAP028369	ATP8	adenosine triphosphatase subunit 8 [Source:European Nucleotide Archive;Acc:ATP8]	1.14299	3.11193e-22	4.30846e-18
EE	AGAP007567		membrane bound O-acyltransferase domain containing 2a	1.90544	3.40843e-22	4.71897e-18
EE	AGAP006709	CHYM1	Chymotrypsin-1 [Source:UniProtKB/Swiss-Prot;Acc:Q27289]	-1.08777	3.62544e-22	5.01942e-18
EE	AGAP006045		protein yorkie	2.22434	3.73216e-22	5.16718e-18
EE	AGAP003869		cytosol aminopeptidase	-1.04453	4.54517e-22	6.29279e-18
EE	AGAP006543		unspecified product	1.32871	4.61361e-22	6.38755e-18
EE	AGAP003091		Sterol carrier protein 2 variant 2	-0.714344	7.00105e-22	9.69296e-18
EE	AGAP002848		Niemann-Pick Type C-2	-0.517526	9.74866e-22	1.3497e-17
EE	AGAP010214		unspecified product	-0.971738	9.87079e-22	1.36661e-17
EE	AGAP000170		NADH dehydrogenase (ubiquinone) Fe-S protein 7	-0.675628	1.02173e-21	1.41458e-17
EE	AGAP002756		unspecified product	-0.755654	1.63372e-21	2.26188e-17
EE	AGAP004098		GTP-binding protein SAR1	-0.509761	2.29692e-21	3.18009e-17
EE	AGAP008922		unspecified product	-0.655276	2.96639e-21	4.10696e-17
EE	AGAP007380		NADH dehydrogenase (ubiquinone) 1 beta subcomplex 11	-0.69177	3.70219e-21	5.12568e-17
EE	AGAP000047	CPR130	cuticular protein RR-2 family 130	2.33669	3.78092e-21	5.23469e-17
EE	AGAP000412		unspecified product	1.41531	3.92854e-21	5.43906e-17
EE	AGAP004631		unspecified product	-0.849808	5.09268e-21	7.05081e-17
EE	AGAP000281		HMG box domain-containing protein [Source:UniProtKB/TrEMBL;Acc:A0A1S4G8L8]	1.04934	5.87095e-21	8.12833e-17
EE	AGAP000654	RpS30	40S ribosomal protein S30 [Source:UniProtKB/TrEMBL;Acc:Q7QEH2]	0.702099	6.32057e-21	8.75082e-17
EE	AGAP005558		peptidase (mitochondrial processing) beta	-0.509198	7.35134e-21	1.01779e-16
EE	AGAP000062		unspecified product	1.29466	7.52214e-21	1.04144e-16
EE	AGAP009271	Prosbeta1	26S proteasome beta 1 subunit	-0.505721	8.00362e-21	1.1081e-16
EE	AGAP029511		Mitogen-activated protein kinase [Source:UniProtKB/TrEMBL;Acc:A0A453Z0T2]	-0.539804	1.07922e-20	1.49418e-16
EE	AGAP010672		succinate dehydrogenase (ubiquinone) cytochrome b560 subunit	-0.660239	2.83392e-20	3.92356e-16
EE	AGAP029764		CRAL-TRIO domain-containing protein [Source:UniProtKB/TrEMBL;Acc:A0A453Z130]	-0.541234	3.4486e-20	4.77458e-16
EE	AGAP000255		unspecified product	1.22389	6.03064e-20	8.34942e-16
EE	AGAP011504		protein transport protein SEC61 subunit beta	-0.631346	8.23056e-20	1.13952e-15
EE	AGAP000958		calcium-binding mitochondrial carrier protein Aralar1	1.24542	8.64671e-20	1.19714e-15
EE	AGAP007699		GTP-binding nuclear protein Ran	-1.08851	1.04428e-19	1.44581e-15
EE	AGAP003069		signal peptidase, endoplasmic reticulum-type	-0.715951	1.37567e-19	1.90461e-15
EE	AGAP006389		ribonuclease kappa	-0.632428	1.85232e-19	2.56454e-15
EE	AGAP005655	CYC	cycle	-0.704204	2.04077e-19	2.82545e-15
EE	AGAP028978	SSU_rRNA_eukarya	Eukaryotic small subunit ribosomal RNA [Source:RFAM;Acc:RF01960]	1.50188	2.92051e-19	4.04345e-15
EE	AGAP000075		otopetrin	2.269	3.20946e-19	4.4435e-15
EE	AGAP003879	VhaAC45	vacuolar H+ ATPase AC45 accessory subunit	-0.623952	6.44812e-19	8.92742e-15
EE	AGAP004727	Gr25	gustatory receptor 25	-1.16056	6.71667e-19	9.29924e-15
EE	AGAP009922		salivary purine nucleosidase	-0.810103	8.98859e-19	1.24447e-14
EE	AGAP012443		unspecified product	1.49124	9.93117e-19	1.37497e-14
EE	AGAP029508		unspecified product	0.916786	1.14239e-18	1.58164e-14
EE	AGAP001828		unspecified product	1.06273	1.62723e-18	2.25289e-14
EE	AGAP000713		unspecified product	1.2403	1.77006e-18	2.45065e-14
EE	AGAP000042		Histone-lysine N-methyltransferase [Source:UniProtKB/TrEMBL;Acc:A0A1S4G7P2]	0.996215	1.96459e-18	2.71997e-14
EE	AGAP012818		V-type proton ATPase subunit a [Source:UniProtKB/TrEMBL;Acc:A0NAG9]	1.86364	2.58816e-18	3.5833e-14
EE	AGAP008802	Pgk	Phosphoglycerate kinase [Source:UniProtKB/TrEMBL;Acc:Q7Q850]	-1.43496	4.31262e-18	5.97082e-14
EE	AGAP004653		electron transfer flavoprotein subunit beta, mitochondrial	-1.19642	4.4246e-18	6.12586e-14
EE	AGAP011391		unspecified product	1.43639	5.5483e-18	7.68162e-14
EE	AGAP000765		unspecified product	1.33329	6.99543e-18	9.68517e-14
EE	AGAP029688		unspecified product	-0.51631	7.08772e-18	9.81295e-14
EE	AGAP006279		cell division control protein 42	-0.512153	1.43525e-17	1.9871e-13
EE	AGAP011842		signal peptidase complex subunit 2	-0.724386	1.78644e-17	2.47332e-13
EE	AGAP006474		unspecified product	1.22085	2.02868e-17	2.80871e-13
EE	AGAP001971		Polyubiquitin-C	0.984437	2.04619e-17	2.83295e-13
EE	AGAP003493		sugar transporter ERD6-like 6	-1.13267	2.06355e-17	2.85699e-13
EE	AGAP029462		Non-specific serine/threonine protein kinase [Source:UniProtKB/TrEMBL;Acc:A0A453Z0R9]	1.11929	2.25053e-17	3.11586e-13
EE	AGAP013430		unspecified product	-1.52216	2.6667e-17	3.69204e-13
EE	AGAP008761		translocon-associated protein subunit gamma	-0.608678	2.71454e-17	3.75828e-13
EE	AGAP011846		cytochrome b-561 domain containing protein 2	1.60509	2.93397e-17	4.06209e-13
EE	AGAP003580		unspecified product	-0.592501	3.68152e-17	5.09706e-13
EE	AGAP001956		Niemann-Pick Type C-2	-0.568006	3.8188e-17	5.28713e-13
EE	AGAP007362		SH3 domain-binding glutamic acid-rich-like protein 3	1.12158	4.421e-17	6.12087e-13
EE	AGAP012106		F-type H+-transporting ATPase subunit beta	-0.55981	6.41015e-17	8.87486e-13
EE	AGAP003935	Prosalpha1	26S proteasome alpha 1 subunit	-1.13355	9.7822e-17	1.35435e-12
EE	AGAP028038		unspecified product	-0.80858	1.10562e-16	1.53074e-12
EE	AGAP007543	TPX3	thioredoxin peroxidase 3	-0.735755	1.31312e-16	1.81801e-12
EE	AGAP005528		unspecified product	-0.600941	1.61809e-16	2.24024e-12
EE	AGAP005904		guanine nucleotide-binding protein G(i) subunit alpha	1.03207	1.70493e-16	2.36048e-12
EE	AGAP005715		Autophagy-related protein 13 [Source:UniProtKB/TrEMBL;Acc:Q7Q6R5]	1.50447	1.70902e-16	2.36614e-12
EE	AGAP028186		unspecified product	1.3323	1.7349e-16	2.40197e-12
EE	AGAP007849		laminin, alpha 1/2	1.46441	1.83856e-16	2.54548e-12
EE	AGAP010025		Rab GDP dissociation inhibitor beta	-0.700886	2.02584e-16	2.80478e-12
EE	AGAP029322		unspecified product	1.45997	2.13352e-16	2.95385e-12
EE	AGAP010056		hexosaminidase	-0.768171	2.16047e-16	2.99117e-12
EE	AGAP006353		Histidine triad nucleotide binding protein 1	-0.526757	2.23634e-16	3.09621e-12
EE	AGAP011717		unspecified product	0.821661	2.4254e-16	3.35797e-12
EE	AGAP008962		alpha-glucosidase	-0.847808	2.50349e-16	3.46608e-12
EE	AGAP006711	chym3	Chymotrypsin-2 [Source:UniProtKB/Swiss-Prot;Acc:Q17025]	-0.674748	3.08767e-16	4.27488e-12
EE	AGAP007954		RING finger protein 10	1.06537	3.32159e-16	4.59874e-12
EE	AGAP007569		unspecified product	1.38961	4.42426e-16	6.12539e-12
EE	AGAP029387		unspecified product	1.29157	4.46326e-16	6.17939e-12
EE	AGAP000561		kinesin family member 5	0.924578	5.72849e-16	7.93109e-12
EE	AGAP012256		Polypeptide N-acetylgalactosaminyltransferase [Source:UniProtKB/TrEMBL;Acc:A0A1S4H8S6]	1.23192	6.20636e-16	8.5927e-12
EE	AGAP004626		unspecified product	-0.612353	9.7847e-16	1.35469e-11
EE	AGAP011805		ornithine decarboxylase	-1.27574	1.01551e-15	1.40597e-11
EE	AGAP001711		NADH dehydrogenase (ubiquinone) Fe-S protein 8	-0.533586	1.06726e-15	1.47762e-11
EE	AGAP004819		receptor expression-enhancing protein 5	-0.647439	1.31378e-15	1.81892e-11
EE	AGAP001330		furin	1.10405	1.35939e-15	1.88208e-11
EE	AGAP029487		Phosphodiesterase [Source:UniProtKB/TrEMBL;Acc:Q7PQX7]	-0.54577	1.36969e-15	1.89634e-11
EE	AGAP002931	Arf2	ADP-ribosylation factor 2	-0.611458	1.64416e-15	2.27634e-11
EE	AGAP004582		heat shock 70kDa protein	1.2254	1.84237e-15	2.55076e-11
EE	AGAP004199		solute carrier family 5 (sodium-coupled monocarboxylate transporter), member 8	-1.71091	2.07849e-15	2.87767e-11
EE	AGAP003541		eukaryotic translation elongation factor 1 alpha 1	1.16456	2.7812e-15	3.85057e-11
EE	AGAP000425		unspecified product	0.976916	3.11336e-15	4.31045e-11
EE	AGAP003602		methyltransferase-like protein 9	-0.781372	3.2288e-15	4.47028e-11
EE	AGAP007721	Syb	synaptobrevin	-1.02492	3.57733e-15	4.95281e-11
EE	AGAP006918		NADH dehydrogenase (ubiquinone) 1 alpha subcomplex 8	-0.550983	3.765e-15	5.21264e-11
EE	AGAP002593		outer membrane lipoprotein Blc	-2.50606	4.17752e-15	5.78378e-11
EE	AGAP000243		Rhophilin-2	0.90246	4.30135e-15	5.95522e-11
EE	AGAP002828		unspecified product	1.16227	4.50673e-15	6.23957e-11
EE	AGAP006958	Hsp83	Heat shock protein 83 [Source:UniProtKB/Swiss-Prot;Acc:Q7PT10]	1.01192	5.58477e-15	7.73211e-11
EE	AGAP002788		MICOS complex subunit [Source:UniProtKB/TrEMBL;Acc:Q7QCS7]	-0.789378	5.87276e-15	8.13084e-11
EE	AGAP004672		unspecified product	-0.715345	6.24589e-15	8.64744e-11
EE	AGAP005894		electron-transferring-flavoprotein dehydrogenase	1.03813	7.92342e-15	1.097e-10
EE	AGAP008036		unspecified product	-1.28866	1.06034e-14	1.46805e-10
EE	AGAP001712		actin related protein 2/3 complex, subunit 3	-0.553746	1.89208e-14	2.61959e-10
EE	AGAP013143		Rho GTPase-activating protein 26	-0.634706	1.99455e-14	2.76146e-10
EE	AGAP001308		coiled-coil domain-containing protein 64	1.09532	2.06198e-14	2.85481e-10
EE	AGAP008292	TRYP4	trypsin 4	1.462	2.07383e-14	2.87122e-10
EE	AGAP006327	LRIM6	leucine-rich immune protein (Short)	2.62605	2.27373e-14	3.14798e-10
EE	AGAP001995	Prosalpha2	26S proteasome alpha 2 subunit	-0.597908	2.58118e-14	3.57365e-10
EE	AGAP001364		Ubiquitin-fold modifier 1 [Source:UniProtKB/Swiss-Prot;Acc:Q7PXE2]	-0.617687	2.58885e-14	3.58427e-10
EE	AGAP001697		20S proteasome subunit beta 3	-0.705777	3.17267e-14	4.39256e-10
EE	AGAP002240		unspecified product	-1.22978	3.17727e-14	4.39893e-10
EE	AGAP003557		unspecified product	-0.701035	3.20183e-14	4.43294e-10
EE	AGAP005502		dehydrogenase/reductase SDR family member 11 precursor	-0.723117	4.03463e-14	5.58595e-10
EE	AGAP000954		phosphoribosyl pyrophosphate synthetase-associated protein 2	1.07586	4.29756e-14	5.94997e-10
EE	AGAP012026		beta-adrenergic-receptor kinase	0.900791	4.85126e-14	6.71657e-10
EE	AGAP008837		20S proteasome subunit beta 4	-0.637241	6.23796e-14	8.63646e-10
EE	AGAP008762		unspecified product	0.790552	7.98335e-14	1.10529e-09
EE	AGAP008065		CUB domain-containing protein [Source:UniProtKB/TrEMBL;Acc:A0A1S4GX60]	1.46551	9.22565e-14	1.27729e-09
EE	AGAP004940		unspecified product	-0.549577	1.04924e-13	1.45267e-09
EE	AGAP010212		prefoldin subunit 1	-1.10678	1.43258e-13	1.98341e-09
EE	AGAP005816		BAI1-associated protein 3	-0.641813	1.62195e-13	2.24559e-09
EE	AGAP029469		Non-specific serine/threonine protein kinase [Source:UniProtKB/TrEMBL;Acc:A0A453YZQ5]	0.759225	1.68244e-13	2.32934e-09
EE	AGAP005149		H/ACA ribonucleoprotein complex subunit 3	1.02475	1.85461e-13	2.56771e-09
EE	AGAP029899		unspecified product	1.02387	2.07935e-13	2.87886e-09
EE	AGAP001786		unspecified product	0.869224	2.28926e-13	3.16949e-09
EE	AGAP000547		rabenosyn-5	1.51027	2.55228e-13	3.53363e-09
EE	AGAP007537		ANK_REP_REGION domain-containing protein [Source:UniProtKB/TrEMBL;Acc:A0A1S4GVD7]	1.03321	2.65934e-13	3.68186e-09
EE	AGAP005964		unspecified product	0.676489	2.90842e-13	4.02671e-09
EE	AGAP001403		protein Mpv17	-2.17803	3.00998e-13	4.16732e-09
EE	AGAP000093		unspecified product	1.10873	3.21283e-13	4.44816e-09
EE	AGAP006180		LRRCT domain-containing protein [Source:UniProtKB/TrEMBL;Acc:A0A1S4GRH9]	1.34685	3.22509e-13	4.46514e-09
EE	AGAP008494		signal transducing adaptor molecule	1.02783	3.34309e-13	4.62851e-09
EE	AGAP008137		Niemann-Pick C1 protein	-0.580521	3.55301e-13	4.91914e-09
EE	AGAP012292	CYP9J4	cytochrome P450	0.893891	3.65616e-13	5.06195e-09
EE	AGAP001056		ubiquitin-conjugating enzyme E2 L3	-0.996338	4.15311e-13	5.74999e-09
EE	AGAP002401		V-type H+-transporting ATPase subunit E	1.35083	4.35698e-13	6.03224e-09
EE	AGAP004852		Adducin	-0.843595	4.41523e-13	6.11289e-09
EE	AGAP004251		solute carrier family 20 (sodium-dependent phosphate transporter)	-0.628574	5.72998e-13	7.93315e-09
EE	AGAP011808		ornithine decarboxylase	-4.38226	5.88419e-13	8.14666e-09
EE	AGAP000737		protein SPT2	1.64651	9.44245e-13	1.30731e-08
EE	AGAP003357		RAG1-activating protein 1-like protein	-0.714167	1.0601e-12	1.46771e-08
EE	AGAP006267	CTL6	C-type lectin (CTL)	-0.53975	1.27413e-12	1.76403e-08
EE	AGAP012072		lactoylglutathione lyase	-0.608773	1.40101e-12	1.9397e-08
EE	AGAP010983		BAG family molecular chaperone regulator 2 [Source:UniProtKB/TrEMBL;Acc:A0A1S4H5F8]	0.982084	1.70245e-12	2.35705e-08
EE	AGAP011487		E3 ubiquitin-protein ligase SH3RF	0.90112	2.10051e-12	2.90815e-08
EE	AGAP006526		unspecified product	0.829826	2.13169e-12	2.95133e-08
EE	AGAP007480	CYP6AH1	cytochrome P450	1.28974	2.40502e-12	3.32974e-08
EE	AGAP010981		unspecified product	0.879678	2.53442e-12	3.50891e-08
EE	AGAP011139		Sema domain-containing protein [Source:UniProtKB/TrEMBL;Acc:A0A1S4H5W0]	1.18391	2.92808e-12	4.05393e-08
EE	AGAP009265		Ectonucleoside triphosphate diphosphohydrolase 5/6 [Source:UniProtKB/TrEMBL;Acc:A0A1S4H0M9]	-0.776153	3.00183e-12	4.15603e-08
EE	AGAP001335		dynein light chain LC8-type	1.15943	3.84016e-12	5.3167e-08
EE	AGAP005547		alpha-crystallin B chain	1.32272	4.24972e-12	5.88374e-08
EE	AGAP029320		unspecified product	-5.60119	4.2552e-12	5.89132e-08
EE	AGAP001919		protein disulfide-isomerase A6	-0.693191	4.45581e-12	6.16906e-08
EE	AGAP001856	PER	period circadian protein	2.10093	4.60852e-12	6.3805e-08
EE	AGAP029512		unspecified product	1.27117	4.75455e-12	6.58268e-08
EE	AGAP029050		leucine-rich repeat flightless-interacting protein 2	1.00355	6.43531e-12	8.90968e-08
EE	AGAP004991		20S proteasome subunit beta 6	-0.855804	6.62974e-12	9.17887e-08
EE	AGAP007809	AP7862	CYTOSOL_AP domain-containing protein [Source:UniProtKB/TrEMBL;Acc:A0A1S4GWA0]	-0.550999	7.29556e-12	1.01007e-07
EE	AGAP002526		unspecified product	0.866297	7.9957e-12	1.107e-07
EE	AGAP000334		unspecified product	1.17349	8.40902e-12	1.16423e-07
EE	AGAP004320		Dedicator of cytokinesis protein 1	1.20598	9.33186e-12	1.292e-07
EE	AGAP004349		unspecified product	0.827705	1.18303e-11	1.6379e-07
EE	AGAP007940		Reticulon-like protein [Source:UniProtKB/TrEMBL;Acc:A0A1S4GWR7]	-0.986967	1.18506e-11	1.64072e-07
EE	AGAP008244		unspecified product	1.78759	1.19346e-11	1.65234e-07
EE	AGAP009341		protein phosphatase 2 (formerly 2A), regulatory subunit B'	0.795879	1.21433e-11	1.68125e-07
EE	AGAP010072		Iron--sulfur cluster insertion protein erpA 1	0.962126	1.29803e-11	1.79712e-07
EE	AGAP007140		Ser/Thr protein phosphatase/nucleotidase	-0.760303	1.33057e-11	1.84218e-07
EE	AGAP006202		unspecified product	-0.547746	1.35003e-11	1.86912e-07
EE	AGAP009664		nuclear receptor coactivator 2	0.863551	1.40798e-11	1.94935e-07
EE	AGAP029637		unspecified product	1.59375	1.44696e-11	2.00332e-07
EE	AGAP000929		C-type lectin (CTL) - selectin like [Source:UniProtKB/TrEMBL;Acc:A0A1S4GAG1]	1.09636	1.47825e-11	2.04664e-07
EE	AGAP004376		aldose 1-epimerase	-1.38243	1.48938e-11	2.06204e-07
EE	AGAP004563	ANCE9	angiotensin-converting enzyme 9	1.99227	1.73947e-11	2.40829e-07
EE	AGAP000304		Protein twisted gastrulation	1.59112	1.9429e-11	2.68994e-07
EE	AGAP004096		Serine/threonine-protein phosphatase 2A 56 kDa regulatory subunit epsilon	0.805765	1.99227e-11	2.7583e-07
EE	AGAP011634		Fumarylacetoacetate hydrolase domain containing 2A	-0.930738	2.129e-11	2.9476e-07
EE	AGAP011153		unspecified product	0.929401	2.44131e-11	3.37999e-07
EE	AGAP005501		dehydrogenase/reductase SDR family member 11 precursor	-1.64795	2.4529e-11	3.39604e-07
EE	AGAP029656		unspecified product	1.5915	2.71616e-11	3.76053e-07
EE	AGAP007608		MADS-box transcription enhancer factor 2, invertebrate	0.801889	3.10278e-11	4.29581e-07
EE	AGAP003635		unspecified product	0.751875	3.41273e-11	4.72492e-07
EE	AGAP008100		Spire [Source:UniProtKB/TrEMBL;Acc:A0A1S4GX95]	1.15288	3.59193e-11	4.97302e-07
EE	AGAP005963		Ubiquitin-like domain-containing protein [Source:UniProtKB/TrEMBL;Acc:A0A1S4GRK9]	0.766525	3.59807e-11	4.98153e-07
EE	AGAP000551		2-oxoglutarate dehydrogenase E1 component DHKTD1	1.21448	3.76688e-11	5.21524e-07
EE	AGAP011130		NADH dehydrogenase (ubiquinone) 1 alpha subcomplex 10	-0.657305	3.99364e-11	5.52919e-07
EE	AGAP010387	HKT	alanine-glyoxylate aminotransferase	-1.09258	4.97005e-11	6.88103e-07
EE	AGAP006685		Protein sarah	1.65419	5.86132e-11	8.115e-07
EE	AGAP029733		Aldo_ket_red domain-containing protein [Source:UniProtKB/TrEMBL;Acc:A0A453Z0Z7]	-0.730588	5.95733e-11	8.24792e-07
EE	AGAP005567		bone morphogenetic protein receptor type-2	0.99252	6.98073e-11	9.66482e-07
EE	AGAP010088		ubiquitin carboxyl-terminal hydrolase 9/24	0.686841	7.03587e-11	9.74117e-07
EE	AGAP013188	APN4	aminopeptidase 4	-0.72981	7.54253e-11	1.04426e-06
EE	AGAP011352		glucosamine--fructose-6-phosphate aminotransferase (isomerizing)	1.21418	7.7327e-11	1.07059e-06
EE	AGAP003178	GRX2	glutaredoxin	-0.82115	8.16357e-11	1.13025e-06
EE	AGAP013400		unspecified product	-0.85307	9.42746e-11	1.30523e-06
EE	AGAP008310		unspecified product	-1.04582	9.78585e-11	1.35485e-06
EE	AGAP000234		unspecified product	0.698223	1.03432e-10	1.43201e-06
EE	AGAP009798		protein kinase, cGMP-dependent	-0.509666	1.06302e-10	1.47176e-06
EE	AGAP000723		cytoplasmic dynein 1 light intermediate chain 2	0.90613	1.31962e-10	1.82701e-06
EE	AGAP000099	STAT2	JAKSTAT pathway signalling transcription factor	0.88734	1.60233e-10	2.21843e-06
EE	AGAP007631		adenylate cyclase	0.660128	1.63789e-10	2.26766e-06
EE	AGAP011045		unspecified product	1.06978	1.65957e-10	2.29767e-06
EE	AGAP029758		Acyl-coenzyme A oxidase [Source:UniProtKB/TrEMBL;Acc:A0A453Z121]	-1.32	1.7471e-10	2.41886e-06
EE	AGAP002521		hydroxybutyrate dehydrogenase	-0.650917	1.761e-10	2.4381e-06
EE	AGAP000562		unspecified product	0.785414	1.84092e-10	2.54875e-06
EE	AGAP003289		carbonic anhydrase	-1.19723	1.93744e-10	2.68238e-06
EE	AGAP005901		Sterile alpha and TIR motif-containing protein 1 [Source:UniProtKB/TrEMBL;Acc:A0A1S4GQM1]	1.3859	1.95001e-10	2.69979e-06
EE	AGAP004261	CRY2	cryptochrome 2	1.04721	1.97789e-10	2.73839e-06
EE	AGAP011893		Potentail helicase MOV-10	1.23757	2.195e-10	3.03898e-06
EE	AGAP009143	SCRAC1	Class A Scavenger Receptor (SRCR domain) with C-Type Lectin domain.	0.958009	2.3598e-10	3.26714e-06
EE	AGAP012186		lipoyltransferase 1	1.03432	2.40354e-10	3.3277e-06
EE	AGAP011138		myosin XVIII	0.605666	2.40508e-10	3.32983e-06
EE	AGAP029101		Calponin-homology (CH) domain-containing protein [Source:UniProtKB/TrEMBL;Acc:A0A2C9H3U2]	0.877277	2.47147e-10	3.42175e-06
EE	AGAP000586		unspecified product	-0.758318	2.64066e-10	3.65599e-06
EE	AGAP029720		Proton-coupled amino acid transporter [Source:UniProtKB/TrEMBL;Acc:A0A453Z0F9]	-0.861688	2.78101e-10	3.85031e-06
EE	AGAP006030	mfrn	Mitoferrin [Source:UniProtKB/TrEMBL;Acc:A0A1S4GRT4]	0.9597	2.96096e-10	4.09946e-06
EE	AGAP006159		Ras-related protein Rab-5C	1.27179	3.07381e-10	4.25568e-06
EE	AGAP001199		serine protease	1.38933	3.28274e-10	4.54495e-06
EE	AGAP007523		myosin heavy chain	0.855045	3.71901e-10	5.14897e-06
EE	AGAP006090		nucleolar protein 15	0.715425	3.9786e-10	5.50838e-06
EE	AGAP009194	GSTE2	glutathione S-transferase epsilon class 2	-0.728946	4.20265e-10	5.81857e-06
EE	AGAP008699		unspecified product	0.824421	4.29883e-10	5.95173e-06
EE	AGAP005581		3-hydroxyisobutyrate dehydrogenase [Source:UniProtKB/TrEMBL;Acc:Q7PNN6]	0.831953	4.36233e-10	6.03964e-06
EE	AGAP008601		ATP-dependent RNA helicase DDX18/HAS1	0.979703	4.55058e-10	6.30028e-06
EE	AGAP001011		unspecified product	1.18236	4.67327e-10	6.47015e-06
EE	AGAP000533		RING-type domain-containing protein [Source:UniProtKB/TrEMBL;Acc:A0A1S4G9W5]	0.788001	4.77541e-10	6.61156e-06
EE	AGAP008805		ubiquitin carboxyl-terminal hydrolase 3	0.866043	4.9067e-10	6.79332e-06
EE	AGAP004655		unspecified product	-0.569813	5.19827e-10	7.197e-06
EE	AGAP011698		deoxyribonuclease I	-1.58565	5.38007e-10	7.44871e-06
EE	AGAP003432		endoplasmic reticulum metallopeptidase 1	0.73477	6.39418e-10	8.85274e-06
EE	AGAP029365		unspecified product	1.11529	6.46943e-10	8.95693e-06
EE	AGAP007538		autocrine motility factor receptor	1.04735	6.50064e-10	9.00014e-06
EE	AGAP001583		unspecified product	1.46551	6.84894e-10	9.48236e-06
EE	AGAP005056		cyclin-related protein FAM58A	1.74373	7.14732e-10	9.89546e-06
EE	AGAP010959		PRELI domain-containing protein 1, mitochondrial	0.811988	7.73777e-10	1.07129e-05
EE	AGAP000009		syntaxin-binding protein	0.681836	7.85289e-10	1.08723e-05
EE	AGAP029516		unspecified product	0.870717	7.85781e-10	1.08791e-05
EE	AGAP008852		unspecified product	1.45068	8.05765e-10	1.11558e-05
EE	AGAP013096		unspecified product	0.842175	8.52598e-10	1.18042e-05
EE	AGAP009031	RpL5	60S ribosomal protein L5	0.58392	9.00708e-10	1.24703e-05
EE	AGAP004553		unspecified product	-1.41028	9.23933e-10	1.27919e-05
EE	AGAP011980		unspecified product	-0.660925	9.26237e-10	1.28238e-05
EE	AGAP028518		unspecified product	0.809123	9.28846e-10	1.28599e-05
EE	AGAP003904		AIF-like mitochondrial oxidoreductase (Nfrl)	1.09595	1.00366e-09	1.38957e-05
EE	AGAP000235		Thymosin	0.79812	1.11925e-09	1.5496e-05
EE	AGAP000783		unspecified product	0.538181	1.23432e-09	1.70891e-05
EE	AGAP001802		unspecified product	0.836474	1.2368e-09	1.71236e-05
EE	AGAP004559		Ras-related protein	0.850119	1.25743e-09	1.74091e-05
EE	AGAP000767		membrane-associated progesterone receptor component 2	1.00792	1.40289e-09	1.9423e-05
EE	AGAP011802	RpL39	60S ribosomal protein L39	0.669025	1.41303e-09	1.95634e-05
EE	AGAP003534		UPF0443 protein AGAP003534	-0.55957	1.48049e-09	2.04974e-05
EE	AGAP005136		U6 snRNA-associated Sm-like protein LSm2	0.854126	1.54813e-09	2.14339e-05
EE	AGAP008634		zinc finger CCCH domain-containing protein 15	0.633979	1.58735e-09	2.19768e-05
EE	AGAP003005		serine/threonine-protein kinase SIK	1.0141	1.59516e-09	2.2085e-05
EE	AGAP000812		calcium binding protein	0.928616	1.61147e-09	2.23108e-05
EE	AGAP011473		unspecified product	0.875017	1.62739e-09	2.25313e-05
EE	AGAP029196		Fatty acyl-CoA reductase [Source:UniProtKB/TrEMBL;Acc:A0A2Y9D2C8]	1.19831	1.70754e-09	2.36408e-05
EE	AGAP011630		unspecified product	0.942751	1.80808e-09	2.50328e-05
EE	AGAP010891		ariadne-1	0.759677	1.9006e-09	2.63137e-05
EE	AGAP029616		RRM domain-containing protein [Source:UniProtKB/TrEMBL;Acc:A0A453Z082]	0.7814	2.01437e-09	2.7889e-05
EE	AGAP000624		unspecified product	-0.782757	2.14433e-09	2.96883e-05
EE	AGAP001021		dihydropyrimidine dehydrogenase (NADP+)	0.659706	2.37169e-09	3.28361e-05
EE	AGAP008577		RNA-binding protein 5/10	0.609138	2.6825e-09	3.71393e-05
EE	AGAP000058		unspecified product	0.853851	2.83092e-09	3.91941e-05
EE	AGAP000453		unspecified product	0.948333	2.86929e-09	3.97253e-05
EE	AGAP008662		unspecified product	0.518891	2.89014e-09	4.0014e-05
EE	AGAP008222	ODR2	Odd-skipped related [Source:UniProtKB/TrEMBL;Acc:A0A1S4GYD7]	0.906556	3.13683e-09	4.34295e-05
EE	AGAP029724		unspecified product	-0.688801	3.16547e-09	4.38259e-05
EE	AGAP000116		Rab11 family-interacting protein 1/2/5	1.153	3.1665e-09	4.38402e-05
EE	AGAP005680		PAB-dependent poly(A)-specific ribonuclease subunit 3	0.557746	3.45289e-09	4.78053e-05
EE	AGAP008344		nuclear transcription Y subunit beta	0.793437	3.6599e-09	5.06713e-05
EE	AGAP000310		mitogen-activated protein kinase kinase 3	0.718784	3.69264e-09	5.11246e-05
EE	AGAP001428		unspecified product	0.950744	3.75661e-09	5.20103e-05
EE	AGAP001518		unspecified product	0.837506	3.98396e-09	5.5158e-05
EE	AGAP001870		solute carrier family 7 (L-type amino acid transporter), member 9	1.0661	4.3015e-09	5.95543e-05
EE	AGAP001914		cell division cycle protein 37	0.827856	4.30394e-09	5.95881e-05
EE	AGAP007304		unspecified product	2.71584	4.81429e-09	6.66538e-05
EE	AGAP029323		Enhancer of yellow 2 transcription factor [Source:UniProtKB/TrEMBL;Acc:A0A453YZP0]	0.811945	5.13573e-09	7.11042e-05
EE	AGAP002288		hydroxymethylglutaryl-CoA reductase (NADPH)	0.629828	5.25705e-09	7.27838e-05
EE	AGAP013351		unspecified product	0.977578	5.38388e-09	7.45399e-05
EE	AGAP005062		cleavage and polyadenylation specificity factor subunit 6/7	0.73505	5.41109e-09	7.49165e-05
EE	AGAP000726		unspecified product	0.688239	5.50664e-09	7.62395e-05
EE	AGAP006225		aldehyde oxidase	1.02393	5.58218e-09	7.72853e-05
EE	AGAP012191		mitochondrial succinate dehydrogenase assembly factor 2	0.70219	5.59095e-09	7.74067e-05
EE	AGAP028522		unspecified product	0.543179	5.85093e-09	8.10061e-05
EE	AGAP010876		molecular chaperone DnaK	0.816814	6.22796e-09	8.62262e-05
EE	AGAP011981		unspecified product	1.1213	6.4757e-09	8.96561e-05
EE	AGAP010697		unspecified product	0.546159	6.7669e-09	9.36877e-05
EE	AGAP006194		unspecified product	0.905226	7.10036e-09	9.83045e-05
EE	AGAP002351		nuclear pore complex protein Nup98-Nup96	0.752852	7.59901e-09	0.000105208
EE	AGAP011085		Protein kinase domain-containing protein [Source:UniProtKB/TrEMBL;Acc:A0A1S4H6K7]	0.735342	7.85893e-09	0.000108807
EE	AGAP009053	LL3	lipopolysaccharide-induced TNF-alpha transcription factor (LITAF-like 3)	1.05395	7.92406e-09	0.000109709
EE	AGAP013434		unspecified product	0.728001	8.05269e-09	0.00011149
EE	AGAP000005		high mobility group protein B1	0.537026	8.69597e-09	0.000120396
EE	AGAP000601		LRRNT domain-containing protein [Source:UniProtKB/TrEMBL;Acc:Q7QFP4]	0.618649	8.91028e-09	0.000123363
EE	AGAP003018		dynamin GTPase	0.517982	9.34984e-09	0.000129448
EE	AGAP000236		3',5'-cyclic-nucleotide phosphodiesterase	0.580794	9.42791e-09	0.000130529
EE	AGAP009788		translocation protein SEC62	0.666819	9.5307e-09	0.000131953
EE	AGAP002173		WD repeat domain 20b	0.637135	9.70107e-09	0.000134311
EE	AGAP006461		mitogen-activated protein kinase kinase kinase 13	0.6682	9.84749e-09	0.000136338
EE	AGAP011751		Sorting nexin-33	0.638793	9.8486e-09	0.000136354
EE	AGAP002644		phospholipid-translocating ATPase	0.847934	1.1086e-08	0.000153486
EE	AGAP000043		tousled-like kinase	0.636787	1.20309e-08	0.000166567
EE	AGAP003179		unspecified product	1.03963	1.30131e-08	0.000180166
EE	AGAP010837		unspecified product	1.84904	1.3048e-08	0.00018065
EE	AGAP001515		unspecified product	-2.01253	1.32796e-08	0.000183855
EE	AGAP010233		integrin beta 1	-0.504559	1.38164e-08	0.000191288
EE	AGAP000544		solute carrier family 35, member E1	1.02423	1.5913e-08	0.000220315
EE	AGAP029812		unspecified product	0.664592	2.0194e-08	0.000279586
EE	AGAP000184		malate dehydrogenase (oxaloacetate-decarboxylating)(NADP+)	0.767851	2.04056e-08	0.000282515
EE	AGAP001810		DnaJ homolog subfamily B	0.607059	2.16651e-08	0.000299954
EE	AGAP001817		unspecified product	1.12026	2.33017e-08	0.000322613
EE	AGAP006518		charged multivesicular body protein 1	-1.03797	2.53307e-08	0.000350704
EE	AGAP004986	Seleno	15 kDa selenoprotein	-0.739873	2.56098e-08	0.000354568
EE	AGAP007202		unspecified product	0.895089	2.70707e-08	0.000374794
EE	AGAP029303		unspecified product	-0.964131	2.88069e-08	0.000398832
EE	AGAP011379	GPRFZ1	Frizzled receptor [Source:UniProtKB/TrEMBL;Acc:A0A1S4H7J6]	0.870895	2.89243e-08	0.000400457
EE	AGAP029760		Clustered mitochondria protein homolog [Source:UniProtKB/TrEMBL;Acc:A0A7N4YH71]	0.550347	3.13538e-08	0.000434094
EE	AGAP011820		unspecified product	0.626002	3.50332e-08	0.000485035
EE	AGAP002949		unspecified product	0.531386	3.50912e-08	0.000485838
EE	AGAP000319		katanin p80 WD40 repeat-containing subunit	1.39039	3.52357e-08	0.000487838
EE	AGAP003755		unspecified product	0.601241	3.63512e-08	0.000503283
EE	AGAP008167		abhydrolase domain containing 4	0.696196	3.83487e-08	0.000530937
EE	AGAP011255		unspecified product	0.656248	3.89422e-08	0.000539154
EE	AGAP009276		Piezo-type mechanosensitive ion channel component [Source:UniProtKB/TrEMBL;Acc:A0A1S4H0N7]	0.789154	3.96503e-08	0.000548958
EE	AGAP009780		UBA domain-containing protein [Source:UniProtKB/TrEMBL;Acc:A0A1S4H223]	1.1049	4.1965e-08	0.000581005
EE	AGAP000985		ARP2 actin-related protein 2 homolog	0.711013	4.23435e-08	0.000586246
EE	AGAP001368		unspecified product	0.750251	4.28049e-08	0.000592634
EE	AGAP007985		homeobox protein aristaless-related	1.85408	4.36335e-08	0.000604105
EE	AGAP005275		unspecified product	0.691895	4.45393e-08	0.000616646
EE	AGAP004769		Ras-related protein Rap-1b precursor	-0.737412	4.52476e-08	0.000626453
EE	AGAP008287		Programmed cell death protein	0.68226	4.53672e-08	0.000628109
EE	AGAP012217		sterol O-acyltransferase	0.955004	5.05376e-08	0.000699693
EE	AGAP013394		unspecified product	0.7043	5.37253e-08	0.000743827
EE	AGAP000307		Integrin alpha-PS1	0.700682	5.52873e-08	0.000765453
EE	AGAP005127		RNA-binding protein 15	0.569148	5.6568e-08	0.000783184
EE	AGAP009893		nocturnin	0.623241	5.7027e-08	0.000789539
EE	AGAP008740		unspecified product	0.796092	5.79706e-08	0.000802603
EE	AGAP002440	Cdc42	cell division cycle Cdc42 homolog	0.81409	5.8165e-08	0.000805295
EE	AGAP003559		unspecified product	0.55341	6.00608e-08	0.000831541
EE	AGAP001804	Nmt	N-myristoyl transferase	0.568387	6.08735e-08	0.000842793
EE	AGAP001297		solute carrier family 25	0.805693	6.34096e-08	0.000877906
EE	AGAP002036		zinc finger, FYVE domain containing 1	0.574675	6.4404e-08	0.000891673
EE	AGAP008163		U4/U6 small nuclear ribonucleoprotein SNU13	-0.544365	6.46357e-08	0.000894882
EE	AGAP002253		TatD DNase family protein	1.05957	6.57685e-08	0.000910565
EE	AGAP000252		oligopeptidase A	0.717317	6.60805e-08	0.000914884
EE	AGAP000396	TPX1	thioredoxin peroxidase 1	-1.25836	6.74426e-08	0.000933743
EE	AGAP003864		unspecified product	0.748269	7.35638e-08	0.00101849
EE	AGAP000489		Eph receptor B1	0.677186	7.3642e-08	0.00101957
EE	AGAP000787		unspecified product	0.728849	7.6252e-08	0.00105571
EE	AGAP008034		solute carrier family 39 (zinc transporter), member 7	0.704821	7.628e-08	0.0010561
EE	AGAP000390		phospholipid-transporting ATPase	0.945082	7.70007e-08	0.00106607
EE	AGAP000320		dynein intermediate chain, cytosolic	0.69976	7.90847e-08	0.00109493
EE	AGAP003618		serine/threonine-protein kinase LATS1/2	0.585602	8.43613e-08	0.00116798
EE	AGAP009828		Peptidase S1 domain-containing protein [Source:UniProtKB/TrEMBL;Acc:A0A1S4H259]	-0.658687	8.51369e-08	0.00117872
EE	AGAP028617		Sortilin-related receptor [Source:UniProtKB/TrEMBL;Acc:A0A1S4HDY0]	0.847286	9.02035e-08	0.00124887
EE	AGAP007130		protein-tyrosine phosphatase	0.541781	9.51426e-08	0.00131725
EE	AGAP006220		aldehyde oxidase	0.951346	9.61003e-08	0.00133051
EE	AGAP000389		unspecified product	0.603765	9.7169e-08	0.00134531
EE	AGAP009610		glyoxylate/hydroxypyruvate reductase	-1.05222	9.85432e-08	0.00136433
EE	AGAP009500		POU domain transcription factor, class 2	1.43139	9.9544e-08	0.00137819
EE	AGAP029578		unspecified product	1.01093	1.02101e-07	0.00141359
EE	AGAP004192		heat shock 70kDa protein 5	0.891377	1.03662e-07	0.0014352
EE	AGAP006995		sphingosine kinase	0.615265	1.06542e-07	0.00147508
EE	AGAP010445		Rab11 family-interacting protein 3/4	-0.515053	1.07233e-07	0.00148464
EE	AGAP006270		fyn-related kinase	0.686068	1.08905e-07	0.00150779
EE	AGAP009622		6-phosphofructo-2-kinase / fructose-2,6-bisphosphatase	0.567125	1.09905e-07	0.00152163
EE	AGAP007803		unspecified product	0.891121	1.1446e-07	0.00158471
EE	AGAP029661		unspecified product	0.582133	1.17353e-07	0.00162476
EE	AGAP001937	mRpL33	39S ribosomal protein L33, mitochondrial [Source:UniProtKB/Swiss-Prot;Acc:Q7PYH1]	0.580879	1.21444e-07	0.00168139
EE	AGAP008821		N-myc downstream regulated [Source:UniProtKB/TrEMBL;Acc:A0A1S4GZC4]	0.591781	1.30418e-07	0.00180564
EE	AGAP003360		dynein light chain roadblock-type	-1.06474	1.30955e-07	0.00181307
EE	AGAP012202		Histone H2B [Source:UniProtKB/Swiss-Prot;Acc:Q27442]	0.910701	1.32256e-07	0.00183109
EE	AGAP006541		Transcriptional regulators containing a dna-binding hth domain and an aminotransferase domain transcription regulator protein	1.61696	1.35864e-07	0.00188104
EE	AGAP011581	mRpL12	39S ribosomal protein L12, mitochondrial	-0.774577	1.44779e-07	0.00200446
EE	AGAP009189		unspecified product	0.644904	1.53407e-07	0.00212392
EE	AGAP005531		programmed cell death 6-interacting protein	0.691851	1.59816e-07	0.00221265
EE	AGAP004458		Leucine-rich repeat-containing protein 58	-1.29886	1.63729e-07	0.00226683
EE	AGAP003613		palmitoyltransferase ZDHHC3	0.837871	1.65013e-07	0.0022846
EE	AGAP000721		V-type H+-transporting ATPase subunit AC39	0.780966	1.7264e-07	0.00239019
EE	AGAP007243	Rpt6	26S proteasome regulatory subunit T6	-0.587373	1.72719e-07	0.00239129
EE	AGAP006354		Rab-like protein 3	0.597609	1.93045e-07	0.0026727
EE	AGAP011146	mRpL14	39S ribosomal protein L14, mitochondrial	0.655096	1.94549e-07	0.00269353
EE	AGAP006895		signal recognition particle subunit SRP19	-1.175	2.06012e-07	0.00285224
EE	AGAP005237		facilitated glucose transporter (solute carrier family 2)	0.602169	2.06372e-07	0.00285722
EE	AGAP002549		nicalin homolog	0.643326	2.10597e-07	0.00291572
EE	AGAP000127		zinc finger protein-like 1 homolog	0.804438	2.14788e-07	0.00297375
EE	AGAP004358		alkyldihydroxyacetonephosphate synthase	0.987687	2.15925e-07	0.00298949
EE	AGAP000325		lysyl-tRNA synthetase, class II	0.609155	2.16028e-07	0.0029909
EE	AGAP003707		Transcription elongation factor 1 homolog [Source:UniProtKB/TrEMBL;Acc:Q7PH52]	0.590936	2.20115e-07	0.0030475
EE	AGAP005619		P66_CC domain-containing protein [Source:UniProtKB/TrEMBL;Acc:A0A1S4GPS9]	0.516136	2.22196e-07	0.0030763
EE	AGAP000627		casein kinase 1, alpha	0.681022	2.22978e-07	0.00308713
EE	AGAP008816	Prosalpha5	26S proteasome alpha 5 subunit	-0.594606	2.23134e-07	0.00308929
EE	AGAP000002		unspecified product	0.91459	2.29631e-07	0.00317925
EE	AGAP006409		unspecified product	0.509414	2.32629e-07	0.00322075
EE	AGAP005978		zinc finger and SCAN domain containing 2	0.515689	2.34732e-07	0.00324986
EE	AGAP009074		Atrophin-1 interacting protein 5 (WW domain containing E3 ubiquitin protein li [Source:UniProtKB/TrEMBL;Acc:A0A1S4H0U3]	0.536082	2.47529e-07	0.00342704
EE	AGAP000336		transcription initiation factor TFIID TATA-box-binding protein	0.958811	2.48739e-07	0.00344379
EE	AGAP004039		afadin	0.555896	2.51865e-07	0.00348708
EE	AGAP002035		GC-rich sequence DNA-binding factor	0.533677	2.67611e-07	0.00370507
EE	AGAP005640		pre-mRNA-processing factor 6	0.855663	2.77362e-07	0.00384007
EE	AGAP008026		Enhancer of polycomb-like protein [Source:UniProtKB/TrEMBL;Acc:A0A1S4GX20]	0.520041	2.87702e-07	0.00398324
EE	AGAP009172		prolyl oligopeptidase	0.561609	2.94765e-07	0.00408102
EE	AGAP004031		mitochondrial electron transfer flavoprotein subunit alpha	-0.588426	2.98414e-07	0.00413154
EE	AGAP009975		protein-tyrosine phosphatase	1.8199	3.10198e-07	0.0042947
EE	AGAP008684	Jheh1	juvenile hormone epoxide hydrolase 1	-0.566661	3.19125e-07	0.00441829
EE	AGAP005433		unspecified product	1.0225	3.22227e-07	0.00446124
EE	AGAP009258		unspecified product	0.507268	3.50928e-07	0.0048586
EE	AGAP009307		bromodomain-containing protein 7/9	1.56645	3.57322e-07	0.00494712
EE	AGAP003543		translation machinery-associated protein 16	0.538263	3.86662e-07	0.00535333
EE	AGAP009619		S-adenosylmethionine decarboxylase	0.541199	3.87283e-07	0.00536194
EE	AGAP007169		sestrin	0.73483	4.04959e-07	0.00560665
EE	AGAP005314		U6 snRNA-associated Sm-like protein LSm6	0.625945	4.10048e-07	0.00567712
EE	AGAP002795		unspecified product	0.673484	4.11686e-07	0.00569979
EE	AGAP009024		RNA polymerase I-specific transcription initiation factor RRN3	0.683481	4.5342e-07	0.0062776
EE	AGAP007218		eukaryotic translation initiation factor 2, subunit 2 beta	0.693911	4.61264e-07	0.0063862
EE	AGAP007279		SP-RING-type domain-containing protein [Source:UniProtKB/TrEMBL;Acc:A0A1S4GUP6]	0.687646	4.7305e-07	0.00654938
EE	AGAP011963		unspecified product	0.614217	4.73934e-07	0.00656161
EE	AGAP002264		unspecified product	0.51364	4.84318e-07	0.00670538
EE	AGAP004236		unspecified product	0.568179	4.93138e-07	0.0068275
EE	AGAP008503		unspecified product	0.745938	4.99456e-07	0.00691497
EE	AGAP009104		Lipase domain-containing protein [Source:UniProtKB/TrEMBL;Acc:A0A1S4H0X8]	1.143	5.04053e-07	0.00697861
EE	AGAP000222		unspecified product	0.559729	5.09985e-07	0.00706075
EE	AGAP000973		neutral ceramidase	0.924702	5.16738e-07	0.00715424
EE	AGAP009443		excitatory amino acid transporter 3	0.935112	5.20035e-07	0.00719988
EE	AGAP012220	ORK	orcokinin	-0.604012	5.291e-07	0.00732538
EE	AGAP013695	U6	U6 spliceosomal RNA [Source:RFAM;Acc:RF00026]	1.29112	5.31396e-07	0.00735718
EE	AGAP000202		unspecified product	1.23631	5.38438e-07	0.00745467
EE	AGAP003014		fasciculation and elongation protein zeta 2 (zygin II)	0.598771	5.78386e-07	0.00800776
EE	AGAP013267		CHK domain-containing protein [Source:UniProtKB/TrEMBL;Acc:A0A1S4HCL5]	0.810302	5.85516e-07	0.00810647
EE	AGAP005933	ikk2	NFkappaB essential modulator	0.757875	5.89583e-07	0.00816277
EE	AGAP011037		unspecified product	0.730573	6.32103e-07	0.00875147
EE	AGAP006653		Protein rogdi	0.616125	6.43269e-07	0.00890606
EE	AGAP009126		Protein expanded [Source:UniProtKB/TrEMBL;Acc:A0A1S4H089]	0.713511	6.46275e-07	0.00894767
EE	AGAP007452		neuronal guanine nucleotide exchange factor	0.677277	7.24311e-07	0.0100281
EE	AGAP003629		unspecified product	-1.06174	7.29914e-07	0.0101057
EE	AGAP005188		MFS_1_like domain-containing protein [Source:UniProtKB/TrEMBL;Acc:A0A1S4GND6]	0.975922	7.37312e-07	0.0102081
EE	AGAP006736		zinc finger protein GLIS2	2.8444	7.51788e-07	0.0104085
EE	AGAP005359		F-box and WD-40 domain protein 7	0.628558	7.58122e-07	0.0104962
EE	AGAP006022	Bhlh_PAS	unspecified product	0.756785	7.68365e-07	0.010638
EE	AGAP000719	Ahcy13	Adenosylhomocysteinase [Source:UniProtKB/Swiss-Prot;Acc:O76757]	-1.02662	7.70042e-07	0.0106612
EE	AGAP013055		unspecified product	0.758044	7.85359e-07	0.0108733
EE	AGAP010573		unspecified product	0.922977	7.88862e-07	0.0109218
EE	AGAP003064		cysteine and histidine-rich domain-containing protein	1.03967	7.96996e-07	0.0110344
EE	AGAP005254	Drep2	DNA fragmentation factor-related protein 2	0.61395	8.28504e-07	0.0114706
EE	AGAP004211		unspecified product	0.573432	8.65641e-07	0.0119848
EE	AGAP000626		Vesicle-associated membrane protein-associated protein B	0.70324	8.88618e-07	0.0123029
EE	AGAP009625		unspecified product	0.984399	9.01517e-07	0.0124815
EE	AGAP011217		E3 ubiquitin-protein ligase RBBP6	0.505085	9.23488e-07	0.0127857
EE	AGAP010413		SH3 and multiple ankyrin repeat domains protein	0.616886	9.55914e-07	0.0132346
EE	AGAP000763		activin receptor type-2, invertebrate	0.703486	9.58218e-07	0.0132665
EE	AGAP000884		ubiquitin carboxyl-terminal hydrolase 1	0.969974	1.01975e-06	0.0141184
EE	AGAP003174		unspecified product	0.600352	1.05392e-06	0.0145915
EE	AGAP009688		Leucine-rich repeats and immunoglobulin-like domains protein 3	0.634722	1.067e-06	0.0147726
EE	AGAP009225		Dimeric dihydrodiol dehydrogenase	0.705038	1.0957e-06	0.01517
EE	AGAP029777		unspecified product	0.812929	1.18443e-06	0.0163984
EE	AGAP029936		unspecified product	0.608052	1.22384e-06	0.016944
EE	AGAP006376	PDP1	PAR-domain protein 1	0.749996	1.32876e-06	0.0183967
EE	AGAP029751	AGO2	argonaute 2	0.706057	1.36025e-06	0.0188327
EE	AGAP007113		1-acyl-sn-glycerol-3-phosphate acyltransferase gamma	0.643835	1.36985e-06	0.0189655
EE	AGAP007106		ubiquitin carboxyl-terminal hydrolase 47	0.559177	1.40334e-06	0.0194293
EE	AGAP008213	CYP6M3	cytochrome P450	-0.916987	1.43149e-06	0.019819
EE	AGAP011422		carboxy-terminal domain RNA polymerase II polypeptide A small phosphatase	0.683083	1.50151e-06	0.0207884
EE	AGAP001469		Protein tyrosine phosphatase, receptor type, f polypeptide (PTPRF) interacting protein (liprin)	0.700047	1.52251e-06	0.0210791
EE	AGAP008408		unspecified product	0.53473	1.59045e-06	0.0220198
EE	AGAP006520		Fatty acid elongase 2	0.971115	1.60518e-06	0.0222237
EE	AGAP002610		unspecified product	0.535985	1.63003e-06	0.0225677
EE	AGAP005617		unspecified product	0.757823	1.64295e-06	0.0227467
EE	AGAP006800		unspecified product	0.944433	1.6512e-06	0.0228609
EE	AGAP028197		unspecified product	0.861599	1.6549e-06	0.0229121
EE	AGAP010687		phospholipase D1/2	0.578062	1.66779e-06	0.0230906
EE	AGAP012058		PPPDE peptidase domain-containing protein 1	0.840995	1.69614e-06	0.0234831
EE	AGAP013161		fatty-acid amide hydrolase 2	0.812845	1.74545e-06	0.0241658
EE	AGAP003284		ANF_receptor domain-containing protein [Source:UniProtKB/TrEMBL;Acc:A0A1S4GHH1]	0.558011	1.75084e-06	0.0242403
EE	AGAP011141		tubulin-specific chaperone cofactor E-like protein	0.545371	1.80258e-06	0.0249567
EE	AGAP008345		methionyl aminopeptidase	0.620003	1.84816e-06	0.0255877
EE	AGAP005653		solute carrier family 7 (cationic amino acid transporter, y+ system)	1.32904	1.8788e-06	0.026012
EE	AGAP008027		Slowmo	0.590233	1.88413e-06	0.0260858
EE	AGAP002509		unspecified product	0.692594	1.9547e-06	0.0270628
EE	AGAP002114		cell division cycle 20-like protein 1, cofactor of APC complex	0.580913	1.96057e-06	0.027144
EE	AGAP000188		Uridine phosphorylase [Source:UniProtKB/TrEMBL;Acc:Q7PFX7]	1.07177	1.99008e-06	0.0275526
EE	AGAP005977		ariadne-2	1.1334	2.00634e-06	0.0277778
EE	AGAP002525		eukaryotic translation initiation factor 2A	-0.606662	2.01471e-06	0.0278936
EE	AGAP006117		unspecified product	0.724807	2.11618e-06	0.0292986
EE	AGAP004142		aspartate aminotransferase, cytoplasmic	-0.841173	2.18759e-06	0.0302872
EE	AGAP005366		serine/arginine repetitive matrix protein 1	0.533829	2.30522e-06	0.0319157
EE	AGAP004100	mRpL43	39S ribosomal protein L43, mitochondrial	0.700315	2.348e-06	0.032508
EE	AGAP009742		splicing factor, arginine/serine-rich 2	-0.781804	2.36311e-06	0.0327172
EE	AGAP028374	tRNA-Arg	unspecified product	0.631778	2.3905e-06	0.0330965
EE	AGAP006141		Capping protein (actin filament) muscle Z-line, alpha 1	0.544966	2.45684e-06	0.0340149
EE	AGAP007884		protein dpy-30	1.0985	2.48362e-06	0.0343858
EE	AGAP005152		unspecified product	0.515909	2.48876e-06	0.0344569
EE	AGAP008919		unspecified product	-0.707714	2.50003e-06	0.0346129
EE	AGAP013301		BHLH domain-containing protein [Source:UniProtKB/TrEMBL;Acc:A0A453YYI5]	0.706988	2.61325e-06	0.0361805
EE	AGAP011178		zinc/iron regulated transporter-related protein 1	1.10955	2.64235e-06	0.0365833
EE	AGAP005683		unspecified product	0.66936	2.73541e-06	0.0378717
EE	AGAP001279		protein phosphatase 3, catalytic subunit	0.68653	2.91513e-06	0.0403599
EE	AGAP006788		unspecified product	0.725927	2.99501e-06	0.0414659
EE	AGAP028464		Oxidoreductase-like domain-containing protein [Source:UniProtKB/TrEMBL;Acc:A0A0E4C727]	0.545802	3.00228e-06	0.0415666
EE	AGAP007942		synaptotagmin-1	-0.863849	3.0703e-06	0.0425083
EE	AGAP007204		E3 ubiquitin-protein ligase MARCH6	1.10702	3.12659e-06	0.0432877
EE	AGAP002659		solute carrier family 10 (sodium/bile acid cotransporter)	0.98326	3.14e-06	0.0434733
EE	AGAP029429		unspecified product	1.89562	3.16251e-06	0.043785
EE	AGAP011870	MMP2	matrix metalloprotease 2	0.546342	3.18235e-06	0.0440597
EE	AGAP000932		unspecified product	1.16103	3.23567e-06	0.0447979
EE	AGAP006656		RNA-binding protein Musashi	0.932762	3.2749e-06	0.045341
EE	AGAP001604		protein-tyrosine phosphatase	0.682219	3.3894e-06	0.0469262
EE	AGAP002736		unspecified product	0.64277	3.57412e-06	0.0494838
aEC	AGAP005310		unspecified product	-5.18752	0	0
aEC	AGAP006710	CHYM2	chymotrypsin	-3.29417	0	0
aEC	AGAP006709	CHYM1	Chymotrypsin-1 [Source:UniProtKB/Swiss-Prot;Acc:Q27289]	-2.73961	0	0
aEC	AGAP011824	TPX4	thioredoxin peroxidase 4	-3.91662	0	0
aEC	AGAP007460		acyl-CoA-binding protein 2	-2.10147	0	0
aEC	AGAP012296	CYP9J5	cytochrome P450	3.42143	0	0
aEC	AGAP006711	chym3	Chymotrypsin-2 [Source:UniProtKB/Swiss-Prot;Acc:Q17025]	-2.28512	0	0
aEC	AGAP004883		unspecified product	-2.6965	0	0
aEC	AGAP028383	ND4L	NADH dehydrogenase subunit 4L [Source:European Nucleotide Archive;Acc:ND4L]	3.15794	0	0
aEC	AGAP001760		protein phosphatase 3, regulatory subunit	-1.81895	0	0
aEC	AGAP003713		unspecified product	-2.01567	0	0
aEC	AGAP028389	ND1	NADH dehydrogenase subunit 1 [Source:European Nucleotide Archive;Acc:ND1]	2.64048	0	0
aEC	AGAP028360	ND2	NADH dehydrogenase subunit 2 [Source:European Nucleotide Archive;Acc:ND2]	1.6895	0	0
aEC	AGAP028386	ND6	NADH dehydrogenase subunit 6 [Source:European Nucleotide Archive;Acc:ND6]	1.83378	0	0
aEC	AGAP028373	ND3	NADH dehydrogenase subunit 3 [Source:European Nucleotide Archive;Acc:ND3]	0.93732	0	0
aEC	AGAP028380	ND5	NADH dehydrogenase subunit 5 [Source:European Nucleotide Archive;Acc:ND5]	1.46798	0	0
aEC	AGAP028366	COX2	cytochrome c oxidase subunit II [Source:European Nucleotide Archive;Acc:COX2]	-2.03377	0	0
aEC	AGAP028382	ND4	NADH dehydrogenase subunit 4 [Source:European Nucleotide Archive;Acc:ND4]	1.50125	0	0
aEC	AGAP028393	ssu rRNA	unspecified product	1.37577	0	0
aEC	AGAP028045		Anti_prolifrtn domain-containing protein [Source:UniProtKB/TrEMBL;Acc:A0A1S4HCP0]	2.63374	6.72328e-299	9.30838e-295
aEC	AGAP005065		unspecified product	5.63757	3.63704e-287	5.03548e-283
aEC	AGAP006796		peritrophin	1.5261	9.61555e-269	1.33127e-264
aEC	AGAP008288	TIM	timeless	1.85347	2.53083e-258	3.50393e-254
aEC	AGAP006795	Aper1	peritrophin 1	-1.6036	7.68352e-252	1.06378e-247
aEC	AGAP006433		unspecified product	-2.42055	3.13731e-246	4.34361e-242
aEC	AGAP007747		unspecified product	-1.43035	5.10776e-239	7.07169e-235
aEC	AGAP007552		unspecified product	-2.53162	1.6231e-233	2.24719e-229
aEC	AGAP000296		unspecified product	-1.04854	1.72869e-232	2.39337e-228
aEC	AGAP011302		alkaline phosphatase	-2.6858	1.56694e-230	2.16942e-226
aEC	AGAP010591	RpS20	40S ribosomal protein S20	-1.33468	5.994e-227	8.2987e-223
aEC	AGAP006782		ADP,ATP carrier protein 1	-1.12516	7.25692e-226	1.00472e-221
aEC	AGAP029378		unspecified product	1.12267	3.79408e-222	5.2529e-218
aEC	AGAP004362		glutamate dehydrogenase (NAD(P)+)	3.46444	7.18568e-219	9.94857e-215
aEC	AGAP013036		unspecified product	-2.71359	1.2943e-217	1.79196e-213
aEC	AGAP029350		unspecified product	2.2099	3.16991e-210	4.38874e-206
aEC	AGAP012292	CYP9J4	cytochrome P450	1.86117	6.8145e-209	9.43467e-205
aEC	AGAP000367		glyoxalase domain-containing protein 4	-1.52097	1.5363e-206	2.127e-202
aEC	AGAP008295	TRYP2	trypsin 2	-1.7991	5.49437e-200	7.60695e-196
aEC	AGAP001192		unspecified product	-1.4217	6.62198e-200	9.16814e-196
aEC	AGAP004094		Sterol carrier protein-2	-1.70479	6.917e-194	9.57658e-190
aEC	AGAP001198		chymotrypsin	-2.0307	1.86211e-193	2.57809e-189
aEC	AGAP005400		four and a half LIM domains	-1.90602	1.05676e-188	1.46309e-184
aEC	AGAP005499		dehydrogenase/reductase SDR family member 11 precursor	-3.55093	7.19737e-188	9.96476e-184
aEC	AGAP003493		sugar transporter ERD6-like 6	-1.25364	2.60707e-179	3.60949e-175
aEC	AGAP007218		eukaryotic translation initiation factor 2, subunit 2 beta	1.34909	3.99477e-179	5.53075e-175
aEC	AGAP001548		Stress-associated endoplasmic reticulum protein 2	1.40216	6.75022e-175	9.34568e-171
aEC	AGAP028913	LSU_rRNA_eukarya	Eukaryotic large subunit ribosomal RNA [Source:RFAM;Acc:RF02543]	1.40527	9.41555e-174	1.30358e-169
aEC	AGAP006434		unspecified product	-2.11231	1.11212e-172	1.53973e-168
aEC	AGAP010216	RpL25	60S ribosomal protein L25	-1.06648	1.25931e-172	1.74352e-168
aEC	AGAP010298		V-type H+-transporting ATPase subunit D	-1.55761	6.09017e-172	8.43183e-168
aEC	AGAP000414		prostaglandin reductase 1	-1.88466	1.08429e-169	1.50119e-165
aEC	AGAP002465		ferritin heavy chain	-1.11351	1.12013e-164	1.55082e-160
aEC	AGAP003325		NADH dehydrogenase (ubiquinone) 1 alpha subcomplex 4	-1.12128	2.00332e-164	2.7736e-160
aEC	AGAP001199		serine protease	1.64967	4.4148e-159	6.1123e-155
aEC	AGAP006030	mfrn	Mitoferrin [Source:UniProtKB/TrEMBL;Acc:A0A1S4GRT4]	1.6426	5.93163e-154	8.21234e-150
aEC	AGAP007157	RpS27	40S ribosomal protein S27 [Source:UniProtKB/TrEMBL;Acc:Q7PT96]	-0.845066	1.86661e-147	2.58431e-143
aEC	AGAP007120		nucleoside-diphosphate kinase	-0.969256	6.12959e-147	8.48642e-143
aEC	AGAP009623	GAPDH	glyceraldehyde 3-phosphate dehydrogenase	-1.10799	2.282e-146	3.15943e-142
aEC	AGAP007567		membrane bound O-acyltransferase domain containing 2a	1.72207	1.07203e-144	1.48423e-140
aEC	AGAP008294	TRYP3	trypsin 3	1.46946	2.14878e-144	2.97498e-140
aEC	AGAP002828		unspecified product	1.67408	5.36882e-144	7.43313e-140
aEC	AGAP010909		LisH domain-containing protein [Source:UniProtKB/TrEMBL;Acc:A0A1S4H5A3]	1.29902	4.16971e-142	5.77297e-138
aEC	AGAP003926		Aminopeptidase [Source:UniProtKB/TrEMBL;Acc:Q7Q2B5]	-2.77295	7.56312e-141	1.04711e-136
aEC	AGAP000513		dipeptidase E	-1.14566	2.22771e-139	3.08426e-135
aEC	AGAP001630	Tpi	Triosephosphate isomerase [Source:UniProtKB/TrEMBL;Acc:Q7PXW5]	-1.45626	2.21243e-138	3.06311e-134
aEC	AGAP010479		unspecified product	-2.93058	2.37552e-138	3.28891e-134
aEC	AGAP010072		Iron--sulfur cluster insertion protein erpA 1	1.49063	1.43982e-137	1.99343e-133
aEC	AGAP002599		polyubiquitin	-1.18418	1.94687e-136	2.69544e-132
aEC	AGAP007827	Eno	Enolase [Source:UniProtKB/TrEMBL;Acc:A0A1S4GWC2]	-1.26867	2.82867e-136	3.91629e-132
aEC	AGAP003592	RpLP0	60S ribosomal protein LP0	-0.848832	7.94826e-136	1.10044e-131
aEC	AGAP008292	TRYP4	trypsin 4	1.27406	2.05086e-135	2.83942e-131
aEC	AGAP010131		ornithine decarboxylase antizyme 1	-0.930046	2.74594e-135	3.80175e-131
aEC	AGAP008727		cytochrome c oxidase subunit 4, mitochondrial precursor	-0.978174	5.41835e-132	7.5017e-128
aEC	AGAP001903	Mdh2	NAD-dependent malate dehydrogenase	-1.30067	5.80622e-132	8.03871e-128
aEC	AGAP009031	RpL5	60S ribosomal protein L5	0.908409	4.32711e-131	5.99088e-127
aEC	AGAP000042		Histone-lysine N-methyltransferase [Source:UniProtKB/TrEMBL;Acc:A0A1S4G7P2]	1.50508	4.73807e-131	6.55985e-127
aEC	AGAP005964		unspecified product	1.31279	1.38284e-128	1.91455e-124
aEC	AGAP000365		alpha-1,3-fucosyltransferase	-1.43389	6.25409e-128	8.65879e-124
aEC	AGAP006474		unspecified product	1.90505	4.89818e-127	6.78154e-123
aEC	AGAP029763		CRAL-TRIO domain-containing protein [Source:UniProtKB/TrEMBL;Acc:A0A453Z126]	-1.78709	8.73187e-127	1.20893e-122
aEC	AGAP000528		BZIP domain-containing protein [Source:UniProtKB/TrEMBL;Acc:A0A1S4G964]	1.52362	1.34038e-126	1.85575e-122
aEC	AGAP006045		protein yorkie	2.20638	2.29284e-123	3.17444e-119
aEC	AGAP012261		UDP-glucose 4-epimerase	-1.31356	4.48464e-123	6.20899e-119
aEC	AGAP006103		unspecified product	-0.825682	1.84519e-122	2.55466e-118
aEC	AGAP007593		glycerol-3-phosphate dehydrogenase (NAD+)	-1.26542	4.42943e-122	6.13255e-118
aEC	AGAP011616		unspecified product	-1.10396	5.28224e-119	7.31326e-115
aEC	AGAP009537		cytochrome c	-1.01987	1.05515e-118	1.46085e-114
aEC	AGAP008293	TRYP7	trypsin 7	1.45805	1.39653e-118	1.9335e-114
aEC	AGAP000047	CPR130	cuticular protein RR-2 family 130	2.94122	2.06697e-118	2.86171e-114
aEC	AGAP000958		calcium-binding mitochondrial carrier protein Aralar1	1.45428	3.08605e-118	4.27263e-114
aEC	AGAP029508		unspecified product	1.53231	1.38627e-117	1.91929e-113
aEC	AGAP000767		membrane-associated progesterone receptor component 2	1.13587	9.10442e-117	1.26051e-112
aEC	AGAP028201		unspecified product	-1.25973	3.93468e-116	5.44756e-112
aEC	AGAP008699		unspecified product	1.62369	1.26462e-115	1.75087e-111
aEC	AGAP006389		ribonuclease kappa	-1.29163	2.44183e-114	3.38071e-110
aEC	AGAP012251		inorganic phosphate cotransporter	-1.73388	1.74859e-112	2.42093e-108
aEC	AGAP000281		HMG box domain-containing protein [Source:UniProtKB/TrEMBL;Acc:A0A1S4G8L8]	1.33091	5.23049e-112	7.24161e-108
aEC	AGAP004376		aldose 1-epimerase	-1.66651	1.76466e-111	2.44317e-107
aEC	AGAP004199		solute carrier family 5 (sodium-coupled monocarboxylate transporter), member 8	-4.26187	9.90596e-111	1.37148e-106
aEC	AGAP001420		2,3-bisphosphoglycerate-dependent phosphoglycerate mutase	-1.68136	2.64331e-110	3.65966e-106
aEC	AGAP028978	SSU_rRNA_eukarya	Eukaryotic small subunit ribosomal RNA [Source:RFAM;Acc:RF01960]	2.34287	3.52048e-110	4.87411e-106
aEC	AGAP029387		unspecified product	1.44353	1.09159e-109	1.51131e-105
aEC	AGAP007745		unspecified product	-0.892098	1.31156e-109	1.81586e-105
aEC	AGAP010471		unspecified product	-0.983404	8.79728e-109	1.21798e-104
aEC	AGAP000154		AMP dependent ligase	-1.78893	5.20862e-108	7.21134e-104
aEC	AGAP003588	VATH	V-type H+-transporting ATPase subunit H	-0.967505	8.81026e-107	1.21978e-102
aEC	AGAP005501		dehydrogenase/reductase SDR family member 11 precursor	-1.42488	3.73569e-106	5.17206e-102
aEC	AGAP008100		Spire [Source:UniProtKB/TrEMBL;Acc:A0A1S4GX95]	1.73557	5.4105e-106	7.49084e-102
aEC	AGAP028186		unspecified product	1.13025	5.8554e-106	8.1068e-102
aEC	AGAP004790		Up-regulated during skeletal muscle growth 5 homolog	1.11693	2.51039e-105	3.47563e-101
aEC	AGAP000654	RpS30	40S ribosomal protein S30 [Source:UniProtKB/TrEMBL;Acc:Q7QEH2]	0.649779	4.11106e-105	5.69176e-101
aEC	AGAP028693	RpS18	40S ribosomal protein S18	-0.760413	5.6959e-105	7.88598e-101
aEC	AGAP007841		F-type H+-transporting ATPase subunit delta	-1.07455	5.77417e-105	7.99434e-101
aEC	AGAP010767		unspecified product	1.57084	2.78215e-104	3.85189e-100
aEC	AGAP008036		unspecified product	-1.65112	2.83638e-104	3.92697e-100
aEC	AGAP007142		Serine-type enodpeptidase	-2.42693	3.92363e-103	5.43226e-99
aEC	AGAP002473	VATF	V-type proton ATPase subunit F [Source:UniProtKB/Swiss-Prot;Acc:Q17029]	-1.06685	7.00257e-103	9.69506e-99
aEC	AGAP029462		Non-specific serine/threonine protein kinase [Source:UniProtKB/TrEMBL;Acc:A0A453Z0R9]	1.66391	1.20845e-102	1.6731e-98
aEC	AGAP006398		unspecified product	-0.664732	8.81915e-102	1.22101e-97
aEC	AGAP004629		unspecified product	-1.11351	9.98054e-102	1.38181e-97
aEC	AGAP005929		pyridoxine kinase	-0.949391	4.10228e-101	5.67961e-97
aEC	AGAP000412		unspecified product	1.84474	1.08187e-100	1.49785e-96
aEC	AGAP002756		unspecified product	-1.12223	1.48824e-100	2.06046e-96
aEC	AGAP005327		ribonuclease UK114	-1.72631	5.04808e-100	6.98906e-96
aEC	AGAP008861		female reproductive tract protease GLEANR_896	-1.31333	1.27163e-99	1.76057e-95
aEC	AGAP004743		Transmembrane emp24 domain-containing protein	-1.89862	1.37017e-98	1.897e-94
aEC	AGAP002245		cytochrome b-c1 complex subunit 6, mitochondrial	-1.06136	3.38176e-98	4.68205e-94
aEC	AGAP002439		unspecified product	1.19622	6.99228e-98	9.68081e-94
aEC	AGAP009920	RpL37a	60S ribosomal protein L37a	-0.747972	1.43883e-97	1.99206e-93
aEC	AGAP000188		Uridine phosphorylase [Source:UniProtKB/TrEMBL;Acc:Q7PFX7]	2.3478	2.36994e-97	3.28118e-93
aEC	AGAP005061	RpS9	40S ribosomal protein S9	-0.750061	4.01453e-96	5.55811e-92
aEC	AGAP005529		Transmembrane BAX inhibitor motif-containing protein 4	2.20242	1.07006e-95	1.4815e-91
aEC	AGAP001823	VATG	V-type H+-transporting ATPase subunit G	-0.67198	1.34071e-95	1.85621e-91
aEC	AGAP009595		sodium/potassium-transporting ATPase subunit beta	1.1093	1.99233e-94	2.75838e-90
aEC	AGAP000425		unspecified product	1.08772	1.06295e-93	1.47166e-89
aEC	AGAP003901		unspecified product	1.34084	1.48398e-93	2.05456e-89
aEC	AGAP029322		unspecified product	1.4318	2.90879e-93	4.02722e-89
aEC	AGAP011706	RpL27a	60S ribosomal protein L27a	0.76036	2.99215e-93	4.14263e-89
aEC	AGAP001193		unspecified product	-0.71968	1.64607e-92	2.27899e-88
aEC	AGAP008667		Hydroxysteroid (17-beta) dehydrogenase 4	-1.3191	1.19179e-91	1.65003e-87
aEC	AGAP003879	VhaAC45	vacuolar H+ ATPase AC45 accessory subunit	-0.945814	3.64125e-91	5.04132e-87
aEC	AGAP000739	RpS10	40S ribosomal protein S10	-0.663686	9.05923e-91	1.25425e-86
aEC	AGAP001240	SP11372	unspecified product	-1.19121	1.09584e-90	1.51719e-86
aEC	AGAP001064		Transmembrane emp24 domain-containing protein 10 precursor	-1.47495	1.50538e-90	2.0842e-86
aEC	AGAP001595	RpS29	40S ribosomal protein S29	0.785864	1.19966e-88	1.66093e-84
aEC	AGAP028617		Sortilin-related receptor [Source:UniProtKB/TrEMBL;Acc:A0A1S4HDY0]	1.38846	6.466e-88	8.95218e-84
aEC	AGAP007523		myosin heavy chain	1.47769	7.68391e-88	1.06384e-83
aEC	AGAP008762		unspecified product	1.18411	1.39055e-87	1.92522e-83
aEC	AGAP004916		unspecified product	-2.59258	1.58381e-87	2.19278e-83
aEC	AGAP002240		unspecified product	-1.25243	3.31153e-87	4.58482e-83
aEC	AGAP012515	ATPsynF	F-type H+-transporting ATPase subunit f	-0.862693	3.8578e-87	5.34113e-83
aEC	AGAP002010		unspecified product	-0.856161	5.16165e-87	7.1463e-83
aEC	AGAP004349		unspecified product	1.22426	6.24527e-87	8.64657e-83
aEC	AGAP011717		unspecified product	1.16195	7.01149e-87	9.70741e-83
aEC	AGAP004918		fibrinogen	-1.3381	1.27796e-86	1.76934e-82
aEC	AGAP010592	S7	40S ribosomal protein S7 [Source:UniProtKB/Swiss-Prot;Acc:P33514]	-0.720918	5.05637e-86	7.00054e-82
aEC	AGAP010065	RpL12	60S ribosomal protein L12	-0.672962	7.06069e-86	9.77553e-82
aEC	AGAP004320		Dedicator of cytokinesis protein 1	1.31501	8.05771e-86	1.11559e-81
aEC	AGAP005901		Sterile alpha and TIR motif-containing protein 1 [Source:UniProtKB/TrEMBL;Acc:A0A1S4GQM1]	2.25544	1.72971e-85	2.39478e-81
aEC	AGAP000723		cytoplasmic dynein 1 light intermediate chain 2	1.4321	7.77426e-85	1.07635e-80
aEC	AGAP005134		F-type H+-transporting ATPase subunit alpha	-1.02104	1.01098e-84	1.39971e-80
aEC	AGAP008802	Pgk	Phosphoglycerate kinase [Source:UniProtKB/TrEMBL;Acc:Q7Q850]	-1.82566	2.38608e-84	3.30353e-80
aEC	AGAP007569		unspecified product	1.41509	2.76512e-83	3.8283e-79
aEC	AGAP001459	RpL17	60S ribosomal protein L17 [Source:UniProtKB/Swiss-Prot;Acc:A0NGY0]	-0.543855	7.33e-83	1.01484e-78
aEC	AGAP029436		unspecified product	2.26691	5.19057e-82	7.18634e-78
aEC	AGAP011391		unspecified product	1.79337	5.96391e-82	8.25703e-78
aEC	AGAP010724		Histone H4 [Source:UniProtKB/TrEMBL;Acc:Q7PCX0]	-1.02332	5.99252e-82	8.29665e-78
aEC	AGAP002437	RpS8	40S ribosomal protein S8 [Source:UniProtKB/TrEMBL;Acc:Q7QC42]	-0.550154	7.23531e-82	1.00173e-77
aEC	AGAP008916	RpL7	60S ribosomal protein L7	-0.502787	1.94989e-81	2.69962e-77
aEC	AGAP007537		ANK_REP_REGION domain-containing protein [Source:UniProtKB/TrEMBL;Acc:A0A1S4GVD7]	1.43291	2.57452e-81	3.56442e-77
aEC	AGAP000472		chordin	1.23247	4.41717e-81	6.11558e-77
aEC	AGAP000954		phosphoribosyl pyrophosphate synthetase-associated protein 2	1.37141	9.3825e-81	1.29901e-76
aEC	AGAP010876		molecular chaperone DnaK	1.34179	1.76062e-80	2.43758e-76
aEC	AGAP011421		IQ motif and SEC7 domain-containing protein	-1.12806	9.94964e-80	1.37753e-75
aEC	AGAP000713		unspecified product	1.31012	2.33561e-79	3.23365e-75
aEC	AGAP003768	RpS2	40S ribosomal protein S2	-0.503273	5.54399e-79	7.67565e-75
aEC	AGAP000241		N-acetylglucosamine kinase	-1.53646	5.58419e-79	7.73131e-75
aEC	AGAP029640		Tetraspanin [Source:UniProtKB/TrEMBL;Acc:Q7Q1S1]	-0.943473	5.66233e-79	7.83949e-75
aEC	AGAP001138	ATPsynB	F-type H+-transporting ATPase subunit b	-0.904494	6.77993e-79	9.38682e-75
aEC	AGAP001308		coiled-coil domain-containing protein 64	1.78025	8.90842e-79	1.23337e-74
aEC	AGAP012026		beta-adrenergic-receptor kinase	1.28359	8.95721e-79	1.24013e-74
aEC	AGAP028369	ATP8	adenosine triphosphatase subunit 8 [Source:European Nucleotide Archive;Acc:ATP8]	1.03433	1.863e-78	2.57933e-74
aEC	AGAP012138	RpL21	60S ribosomal protein L21	-0.589229	2.38037e-78	3.29563e-74
aEC	AGAP005715		Autophagy-related protein 13 [Source:UniProtKB/TrEMBL;Acc:Q7Q6R5]	1.7687	3.51778e-78	4.87036e-74
aEC	AGAP000426		benzodiazapine receptor	-1.41539	3.97983e-78	5.51007e-74
aEC	AGAP012357		Vanin-like protein 1	2.20419	4.80539e-77	6.65306e-73
aEC	AGAP001274	RpS15	40S ribosomal protein S15	-0.509065	5.07134e-77	7.02128e-73
aEC	AGAP010464		NADH dehydrogenase (ubiquinone) 1 alpha/beta subcomplex 1	-1.18793	9.40302e-77	1.30185e-72
aEC	AGAP000075		otopetrin	1.45284	1.18593e-76	1.64192e-72
aEC	AGAP029429		unspecified product	1.57763	1.74691e-76	2.4186e-72
aEC	AGAP000765		unspecified product	1.45354	1.8287e-76	2.53183e-72
aEC	AGAP000624		unspecified product	-1.34132	2.11095e-76	2.92261e-72
aEC	AGAP012524		unspecified product	-0.857901	8.25912e-76	1.14348e-71
aEC	AGAP000561		kinesin family member 5	1.36435	1.0443e-75	1.44583e-71
aEC	AGAP029984		unspecified product	1.27144	1.50697e-75	2.0864e-71
aEC	AGAP008574		PQ-loop repeat-containing protein 1	1.46003	3.67157e-75	5.08329e-71
aEC	AGAP004192		heat shock 70kDa protein 5	1.54205	1.02455e-74	1.4185e-70
aEC	AGAP005149		H/ACA ribonucleoprotein complex subunit 3	1.146	1.03468e-74	1.43251e-70
aEC	AGAP006576		malate/L-lactate dehydrogenase	-1.77372	1.34814e-74	1.8665e-70
aEC	AGAP029578		unspecified product	1.13518	2.73571e-74	3.78759e-70
aEC	AGAP003678	LST2	lateral signalling target protein 2	1.2262	5.20683e-74	7.20886e-70
aEC	AGAP029101		Calponin-homology (CH) domain-containing protein [Source:UniProtKB/TrEMBL;Acc:A0A2C9H3U2]	1.29137	1.18385e-73	1.63903e-69
aEC	AGAP011271		cation-transporting ATPase 13A3/4/5	1.30508	1.19103e-73	1.64898e-69
aEC	AGAP011298	RpL10a	60S ribosomal protein L10a	-0.555946	1.28731e-73	1.78227e-69
aEC	AGAP007985		homeobox protein aristaless-related	1.48027	1.49501e-73	2.06984e-69
aEC	AGAP001828		unspecified product	1.58538	1.9066e-73	2.63969e-69
aEC	AGAP011777	RpSA	40S ribosomal protein SA [Source:UniProtKB/Swiss-Prot;Acc:Q7PZ81]	-0.503234	3.19991e-73	4.43028e-69
aEC	AGAP006478		Synaptic vesicle membrane protein VAT-1 homolog-like	1.49784	4.85746e-73	6.72515e-69
aEC	AGAP011305		Alkaline phosphatase [Source:UniProtKB/TrEMBL;Acc:A7US49]	-4.18309	6.25306e-73	8.65737e-69
aEC	AGAP013096		unspecified product	1.84721	4.66897e-72	6.46419e-68
aEC	AGAP012186		lipoyltransferase 1	1.4807	6.22421e-72	8.61741e-68
aEC	AGAP008719		S-phase kinase-associated protein 1	-1.14633	9.49466e-72	1.31454e-67
aEC	AGAP009664		nuclear receptor coactivator 2	1.1891	1.45161e-71	2.00975e-67
aEC	AGAP002526		unspecified product	1.10379	2.33386e-71	3.23123e-67
aEC	AGAP003851		26 proteasome complex subunit DSS1	0.862695	2.78014e-71	3.8491e-67
aEC	AGAP006414	Cht8	chitinase	1.19336	4.63596e-71	6.41848e-67
aEC	AGAP006432		unspecified product	-0.798765	4.83986e-71	6.70078e-67
aEC	AGAP000541	RpS15a-1	40S ribosomal protein S15a	0.598272	5.69406e-71	7.88342e-67
aEC	AGAP000235		Thymosin	1.4323	5.86624e-71	8.1218e-67
aEC	AGAP009053	LL3	lipopolysaccharide-induced TNF-alpha transcription factor (LITAF-like 3)	1.14304	7.40187e-71	1.02479e-66
aEC	AGAP004887	RpS17	40S ribosomal protein S17 [Source:UniProtKB/Swiss-Prot;Acc:Q9U9L1]	-0.614499	1.14237e-70	1.58161e-66
aEC	AGAP029637		unspecified product	1.51307	1.65835e-70	2.29598e-66
aEC	AGAP009572	RpS15a-2	40S ribosomal protein S15a	-0.76348	1.96055e-70	2.71438e-66
aEC	AGAP003599	ATPsynO	F-type H+-transporting ATPase oligomycin sensitivity conferral protein	-0.746306	2.35686e-70	3.26307e-66
aEC	AGAP008611		Ig-like domain-containing protein [Source:UniProtKB/TrEMBL;Acc:A0A1S4GYQ7]	1.12519	2.94318e-70	4.07483e-66
aEC	AGAP011293		unspecified product	-1.1819	4.87506e-70	6.74952e-66
aEC	AGAP012284	RpL18a-1	60S ribosomal protein L18a [Source:UniProtKB/TrEMBL;Acc:Q7PV82]	-0.513305	6.11852e-70	8.47109e-66
aEC	AGAP000562		unspecified product	1.27516	8.14784e-70	1.12807e-65
aEC	AGAP004218		unspecified product	-1.23696	1.44051e-69	1.99438e-65
aEC	AGAP005904		guanine nucleotide-binding protein G(i) subunit alpha	1.68171	4.60323e-69	6.37318e-65
aEC	AGAP012100	RpS26	40S ribosomal protein S26 [Source:UniProtKB/Swiss-Prot;Acc:Q9GT45]	-0.567215	2.15627e-68	2.98535e-64
aEC	AGAP011159	CoVa	cytochrome c oxidase subunit Va	-0.629667	3.21394e-68	4.4497e-64
aEC	AGAP000043		tousled-like kinase	1.30863	5.25743e-68	7.27891e-64
aEC	AGAP008244		unspecified product	1.30306	6.87674e-68	9.52085e-64
aEC	AGAP007538		autocrine motility factor receptor	1.37617	8.61961e-68	1.19338e-63
aEC	AGAP000304		Protein twisted gastrulation	1.78575	1.06153e-67	1.46969e-63
aEC	AGAP009610		glyoxylate/hydroxypyruvate reductase	-1.11656	5.92194e-67	8.19892e-63
aEC	AGAP007790		Sodium/potassium-transporting ATPase subunit beta [Source:UniProtKB/TrEMBL;Acc:A0A1S4GW77]	-0.593377	6.42018e-67	8.88874e-63
aEC	AGAP011138		myosin XVIII	1.19182	7.65192e-67	1.05941e-62
aEC	AGAP001817		unspecified product	1.06285	1.06904e-66	1.48008e-62
aEC	AGAP013351		unspecified product	1.25461	1.11301e-66	1.54096e-62
aEC	AGAP000093		unspecified product	1.18246	1.11836e-66	1.54837e-62
aEC	AGAP000692	CEC2	cecropin anti-microbial peptide	1.30833	1.29897e-66	1.79843e-62
aEC	AGAP011107	GRX1	glutaredoxin	-0.841092	6.30399e-66	8.72787e-62
aEC	AGAP013333		Phosphate carrier, mitochondrial	-0.56364	7.58791e-66	1.05055e-61
aEC	AGAP010163	RpL38	60S ribosomal protein L38 [Source:UniProtKB/Swiss-Prot;Acc:Q7Q0U1]	-0.529277	2.43538e-65	3.37179e-61
aEC	AGAP006220		aldehyde oxidase	1.39766	5.07836e-65	7.03099e-61
aEC	AGAP013228		heat shock protein 67B2	-1.40417	5.65397e-65	7.82792e-61
aEC	AGAP029764		CRAL-TRIO domain-containing protein [Source:UniProtKB/TrEMBL;Acc:A0A453Z130]	-1.24308	6.49001e-65	8.98543e-61
aEC	AGAP001321		unspecified product	-1.0846	7.36619e-65	1.01985e-60
aEC	AGAP008503		unspecified product	1.21636	1.07703e-64	1.49115e-60
aEC	AGAP000655	RpS14-1	40S ribosomal protein S14a [Source:UniProtKB/Swiss-Prot;Acc:Q7QEH1]	-0.597848	1.32485e-64	1.83425e-60
aEC	AGAP005046	RpL22	60S ribosomal protein L22	-0.615942	1.38758e-64	1.92111e-60
aEC	AGAP008908		actin-related protein 2/3 complex subunit 1A	-1.02713	1.46758e-64	2.03187e-60
aEC	AGAP029514		Protein kinase domain-containing protein [Source:UniProtKB/TrEMBL;Acc:A0A453YZP8]	0.826299	3.92082e-64	5.42838e-60
aEC	AGAP001297		solute carrier family 25	1.29616	5.70196e-64	7.89437e-60
aEC	AGAP028038		unspecified product	-2.15504	9.33892e-64	1.29297e-59
aEC	AGAP011352		glucosamine--fructose-6-phosphate aminotransferase (isomerizing)	1.19243	1.50107e-63	2.07823e-59
aEC	AGAP009527		unspecified product	0.617117	3.374e-63	4.6713e-59
aEC	AGAP008634		zinc finger CCCH domain-containing protein 15	1.13206	3.67164e-63	5.08338e-59
aEC	AGAP003475		leucyl aminopeptidase	-1.07943	3.70841e-63	5.13429e-59
aEC	AGAP005894		electron-transferring-flavoprotein dehydrogenase	1.19577	4.31511e-63	5.97427e-59
aEC	AGAP000547		rabenosyn-5	1.79013	5.37048e-63	7.43543e-59
aEC	AGAP028518		unspecified product	1.38549	1.28572e-62	1.78009e-58
aEC	AGAP003432		endoplasmic reticulum metallopeptidase 1	1.3703	1.86483e-62	2.58186e-58
aEC	AGAP012291	CYP9J3	Cytochrome P450 [Source:UniProtKB/TrEMBL;Acc:A0A1S4H8W2]	1.38745	2.1289e-62	2.94746e-58
aEC	AGAP000325		lysyl-tRNA synthetase, class II	1.14916	3.26257e-62	4.51703e-58
aEC	AGAP008176		dipeptidyl-peptidase 4	1.2986	3.47637e-62	4.81304e-58
aEC	AGAP001890		unspecified product	-0.939632	3.79505e-62	5.25424e-58
aEC	AGAP007906		Spink6	-0.609806	4.66398e-62	6.45729e-58
aEC	AGAP001616		unspecified product	1.8262	1.01036e-61	1.39885e-57
aEC	AGAP007954		RING finger protein 10	1.147	1.52309e-61	2.10872e-57
aEC	AGAP006959		molecular chaperone HtpG	1.83389	3.35759e-61	4.64858e-57
aEC	AGAP006736		zinc finger protein GLIS2	2.92247	5.0447e-61	6.98439e-57
aEC	AGAP029040	Metazoa_SRP	Metazoan signal recognition particle RNA [Source:RFAM;Acc:RF00017]	1.9442	6.83505e-61	9.46312e-57
aEC	AGAP005314		U6 snRNA-associated Sm-like protein LSm6	0.90378	1.47303e-59	2.03941e-55
aEC	AGAP000985		ARP2 actin-related protein 2 homolog	1.33288	1.51326e-59	2.0951e-55
aEC	AGAP011153		unspecified product	1.34913	1.89608e-59	2.62513e-55
aEC	AGAP004484		CDGSH iron sulfur domain-containing protein 2 homolog	-1.72917	2.80869e-59	3.88863e-55
aEC	AGAP003160		MAP kinase interacting serine/threonine kinase	0.95109	4.75201e-59	6.57916e-55
aEC	AGAP000334		unspecified product	1.41528	5.68069e-59	7.86492e-55
aEC	AGAP002346	RpS14-2	40S ribosomal protein S14b [Source:UniProtKB/Swiss-Prot;Acc:Q7QBX2]	-0.601952	8.40029e-59	1.16302e-54
aEC	AGAP011832		Death-associated protein 1	-0.56275	8.93084e-59	1.23648e-54
aEC	AGAP005203	PGRPLC	peptidoglycan recognition protein (long)	0.918901	8.95702e-59	1.2401e-54
aEC	AGAP004096		Serine/threonine-protein phosphatase 2A 56 kDa regulatory subunit epsilon	1.05038	1.1786e-58	1.63177e-54
aEC	AGAP007202		unspecified product	1.231	1.80331e-58	2.49668e-54
aEC	AGAP029516		unspecified product	1.19629	3.72767e-58	5.16095e-54
aEC	AGAP000689		unspecified product	-0.83832	4.97267e-58	6.88466e-54
aEC	AGAP007362		SH3 domain-binding glutamic acid-rich-like protein 3	1.48781	4.98778e-58	6.90558e-54
aEC	AGAP007849		laminin, alpha 1/2	1.23244	5.92246e-58	8.19964e-54
aEC	AGAP011751		Sorting nexin-33	1.08286	6.69198e-58	9.26505e-54
aEC	AGAP000489		Eph receptor B1	1.11898	7.62982e-58	1.05635e-53
aEC	AGAP009693		unspecified product	1.0041	9.48471e-58	1.31316e-53
aEC	AGAP028461		unspecified product	1.36484	1.03246e-57	1.42944e-53
aEC	AGAP007619		cytosolic nonspecific dipeptidase	-0.997143	1.7434e-57	2.41374e-53
aEC	AGAP001298		unspecified product	1.20152	2.30528e-57	3.19166e-53
aEC	AGAP003580		unspecified product	-0.753829	2.30639e-57	3.1932e-53
aEC	AGAP029656		unspecified product	1.91318	5.32717e-57	7.37547e-53
aEC	AGAP005281		unspecified product	1.28013	5.7009e-57	7.8929e-53
aEC	AGAP010929	tubB	tubulin beta-chain	0.977665	7.5252e-57	1.04186e-52
aEC	AGAP028972	LSU_rRNA_eukarya	Eukaryotic large subunit ribosomal RNA [Source:RFAM;Acc:RF02543]	-0.716622	8.13153e-57	1.12581e-52
aEC	AGAP011473		unspecified product	0.980974	8.97318e-57	1.24234e-52
aEC	AGAP001956		Niemann-Pick Type C-2	-0.791016	9.09002e-57	1.25851e-52
aEC	AGAP007367		solute carrier family 6 (neurotransmitter transporter, dopamine) member 3	1.96475	1.0342e-56	1.43185e-52
aEC	AGAP010623		X box-binding protein 1	0.952384	1.28475e-56	1.77874e-52
aEC	AGAP011487		E3 ubiquitin-protein ligase SH3RF	1.30114	1.3133e-56	1.81827e-52
aEC	AGAP001786		unspecified product	1.10081	1.33555e-56	1.84907e-52
aEC	AGAP029692		unspecified product	-0.963314	1.61851e-56	2.24083e-52
aEC	AGAP001583		unspecified product	1.01308	2.69202e-56	3.7271e-52
aEC	AGAP029604		unspecified product	1.1351	2.73133e-56	3.78153e-52
aEC	AGAP000243		Rhophilin-2	1.38331	2.84877e-56	3.94413e-52
aEC	AGAP000727		adenylate cyclase 1	1.05428	3.35047e-56	4.63872e-52
aEC	AGAP005963		Ubiquitin-like domain-containing protein [Source:UniProtKB/TrEMBL;Acc:A0A1S4GRK9]	1.15479	3.82556e-56	5.29648e-52
aEC	AGAP006159		Ras-related protein Rab-5C	1.59621	6.64436e-56	9.19911e-52
aEC	AGAP005861		Translocon-associated protein subunit beta [Source:UniProtKB/TrEMBL;Acc:Q5TRB4]	-0.993412	8.64548e-56	1.19697e-51
aEC	AGAP029733		Aldo_ket_red domain-containing protein [Source:UniProtKB/TrEMBL;Acc:A0A453Z0Z7]	-1.32965	1.0888e-55	1.50745e-51
aEC	AGAP001608		unspecified product	1.00663	2.24295e-55	3.10536e-51
aEC	AGAP007867		unspecified product	0.680766	2.7225e-55	3.7693e-51
aEC	AGAP007130		protein-tyrosine phosphatase	1.01158	3.91553e-55	5.42105e-51
aEC	AGAP007966		F-type H+-transporting ATPase subunit gamma	-0.768857	4.48846e-55	6.21427e-51
aEC	AGAP000255		unspecified product	1.19922	4.82206e-55	6.67614e-51
aEC	AGAP003312		unspecified product	1.31853	7.07534e-55	9.79581e-51
aEC	AGAP006630		NADH dehydrogenase (ubiquinone) 1 alpha subcomplex 1	0.770189	1.10651e-54	1.53196e-50
aEC	AGAP009975		protein-tyrosine phosphatase	2.37309	1.11954e-54	1.55e-50
aEC	AGAP003492		facilitated glucose transporter (solute carrier family 2)	-1.49795	1.34175e-54	1.85766e-50
aEC	AGAP000099	STAT2	JAKSTAT pathway signalling transcription factor	1.0663	1.81732e-54	2.51608e-50
aEC	AGAP000116		Rab11 family-interacting protein 1/2/5	1.22361	1.96784e-54	2.72448e-50
aEC	AGAP005275		unspecified product	0.98802	2.03524e-54	2.81779e-50
aEC	AGAP029899		unspecified product	1.08342	3.13771e-54	4.34417e-50
aEC	AGAP000929		C-type lectin (CTL) - selectin like [Source:UniProtKB/TrEMBL;Acc:A0A1S4GAG1]	1.09789	3.85741e-54	5.34059e-50
aEC	AGAP007679		unspecified product	-0.675246	4.75272e-54	6.58015e-50
aEC	AGAP007525		coronin homolog	1.10199	5.53066e-54	7.6572e-50
aEC	AGAP011630		unspecified product	0.820291	7.11128e-54	9.84557e-50
aEC	AGAP004261	CRY2	cryptochrome 2	1.40809	1.08607e-53	1.50367e-49
aEC	AGAP010981		unspecified product	1.00492	1.63878e-53	2.26889e-49
aEC	AGAP001802		unspecified product	1.15358	1.72348e-53	2.38616e-49
aEC	AGAP006225		aldehyde oxidase	0.979061	1.77703e-53	2.4603e-49
aEC	AGAP000310		mitogen-activated protein kinase kinase 3	0.950488	1.95935e-53	2.71273e-49
aEC	AGAP003692		Aminopeptidase [Source:UniProtKB/TrEMBL;Acc:A0A1S4GJH4]	-1.0112	2.16688e-53	3.00005e-49
aEC	AGAP028910	LSU_rRNA_eukarya	Eukaryotic large subunit ribosomal RNA [Source:RFAM;Acc:RF02543]	0.868918	3.80391e-53	5.26652e-49
aEC	AGAP011131	ATPsynD	F-type H+-transporting ATPase subunit d	-0.511579	5.01496e-53	6.94321e-49
aEC	AGAP029751	AGO2	argonaute 2	1.00509	5.0939e-53	7.05251e-49
aEC	AGAP000693	CEC1	cecropin anti-microbial peptide	1.71568	7.5201e-53	1.04116e-48
aEC	AGAP000320		dynein intermediate chain, cytosolic	0.93905	9.03909e-53	1.25146e-48
aEC	AGAP003663		ATP-dependent RNA helicase DBP2	0.729923	9.90556e-53	1.37143e-48
aEC	AGAP029323		Enhancer of yellow 2 transcription factor [Source:UniProtKB/TrEMBL;Acc:A0A453YZP0]	0.816366	1.04444e-52	1.44603e-48
aEC	AGAP010983		BAG family molecular chaperone regulator 2 [Source:UniProtKB/TrEMBL;Acc:A0A1S4H5F8]	1.25965	1.11764e-52	1.54738e-48
aEC	AGAP006090		nucleolar protein 15	1.03208	1.29809e-52	1.79721e-48
aEC	AGAP011303		Alkaline phosphatase [Source:UniProtKB/TrEMBL;Acc:A0A1S4H697]	-2.39823	1.76309e-52	2.441e-48
aEC	AGAP011384		unspecified product	1.66766	2.32764e-52	3.22262e-48
aEC	AGAP006995		sphingosine kinase	1.53296	3.89118e-52	5.38734e-48
aEC	AGAP004559		Ras-related protein	1.03387	4.74542e-52	6.57003e-48
aEC	AGAP007781		eukaryotic translation initiation factor 4E-binding protein 1	1.6773	5.3835e-52	7.45345e-48
aEC	AGAP003755		unspecified product	1.08405	6.94068e-52	9.60937e-48
aEC	AGAP012958		IRF-2BP1_2 domain-containing protein [Source:UniProtKB/TrEMBL;Acc:A0A1S4HAM5]	1.00267	1.47723e-51	2.04522e-47
aEC	AGAP029196		Fatty acyl-CoA reductase [Source:UniProtKB/TrEMBL;Acc:A0A2Y9D2C8]	0.846079	2.33757e-51	3.23636e-47
aEC	AGAP009189		unspecified product	0.843822	3.97668e-51	5.50572e-47
aEC	AGAP002401		V-type H+-transporting ATPase subunit E	1.01782	5.20927e-51	7.21224e-47
aEC	AGAP001713		stearoyl-CoA desaturase (delta-9 desaturase)	0.919687	1.06384e-50	1.47288e-46
aEC	AGAP008297		leucyl-tRNA synthetase	1.03626	1.17157e-50	1.62203e-46
aEC	AGAP009333		mitochondrial carrier protein (Rim2)	0.876085	1.58636e-50	2.19631e-46
aEC	AGAP007245		unspecified product	0.755679	2.61583e-50	3.62162e-46
aEC	AGAP003864		unspecified product	0.655551	4.57672e-50	6.33646e-46
aEC	AGAP009788		translocation protein SEC62	1.06219	4.64525e-50	6.43135e-46
aEC	AGAP007158		alpha-crystallin B chain	2.10818	4.69093e-50	6.49459e-46
aEC	AGAP029976		unspecified product	0.978621	4.72114e-50	6.53641e-46
aEC	AGAP002945		bifunctional glutamyl/prolyl-tRNA synthetase	1.22048	5.06794e-50	7.01657e-46
aEC	AGAP009036		solute carrier family 9 (sodium/hydrogen exchanger), member 3	-0.801343	6.05925e-50	8.38903e-46
aEC	AGAP000601		LRRNT domain-containing protein [Source:UniProtKB/TrEMBL;Acc:Q7QFP4]	1.07087	6.64965e-50	9.20644e-46
aEC	AGAP006534		unspecified product	1.03389	1.94443e-49	2.69206e-45
aEC	AGAP012188		ubiquinol-cytochrome c reductase subunit 7	-0.625442	2.94171e-49	4.07279e-45
aEC	AGAP001335		dynein light chain LC8-type	0.938069	4.99512e-49	6.91574e-45
aEC	AGAP001330		furin	1.15352	5.71536e-49	7.91291e-45
aEC	AGAP004212	Crc	calreticulin	-0.941927	6.08851e-49	8.42954e-45
aEC	AGAP005062		cleavage and polyadenylation specificity factor subunit 6/7	1.05169	8.14749e-49	1.12802e-44
aEC	AGAP000062		unspecified product	1.20612	9.80926e-49	1.35809e-44
aEC	AGAP008794		TFIIS N-terminal domain-containing protein [Source:UniProtKB/TrEMBL;Acc:A0A1S4GZY7]	0.685188	1.31324e-48	1.81818e-44
aEC	AGAP029469		Non-specific serine/threonine protein kinase [Source:UniProtKB/TrEMBL;Acc:A0A453YZQ5]	0.888426	2.69034e-48	3.72477e-44
aEC	AGAP005617		unspecified product	1.21395	3.03278e-48	4.19888e-44
aEC	AGAP013394		unspecified product	1.55228	3.25809e-48	4.51083e-44
aEC	AGAP000504		unspecified product	0.866089	3.58252e-48	4.96e-44
aEC	AGAP009652		NADH dehydrogenase (ubiquinone) 1 alpha subcomplex 13	-0.877215	3.86787e-48	5.35506e-44
aEC	AGAP000127		zinc finger protein-like 1 homolog	0.958827	3.98579e-48	5.51833e-44
aEC	AGAP006128		protein AIR1/2	1.07648	4.38706e-48	6.07388e-44
aEC	AGAP005263		protein transport protein SEC24	0.925242	4.70004e-48	6.50721e-44
aEC	AGAP029512		unspecified product	0.983826	4.84968e-48	6.71438e-44
aEC	AGAP000378		programmed cell death protein 4	0.908477	6.89095e-48	9.54052e-44
aEC	AGAP001082		saposin	-0.819192	1.02552e-47	1.41983e-43
aEC	AGAP001043	arm	Armadillo segment polarity protein [Source:UniProtKB/Swiss-Prot;Acc:Q7QHW5]	0.817009	1.2128e-47	1.67912e-43
aEC	AGAP005293		Tubulin beta chain [Source:UniProtKB/TrEMBL;Acc:Q7PFA8]	1.05272	1.33657e-47	1.85048e-43
aEC	AGAP003216	Rpt2	26S proteasome regulatory subunit T2	0.812483	1.41563e-47	1.95994e-43
aEC	AGAP000544		solute carrier family 35, member E1	1.48152	1.67519e-47	2.3193e-43
aEC	AGAP002119		dual-specificity tyrosine-(Y)-phosphorylation regulated kinase	0.921399	1.82888e-47	2.53209e-43
aEC	AGAP010214		unspecified product	-0.952928	1.91011e-47	2.64455e-43
aEC	AGAP013055		unspecified product	1.048	2.22308e-47	3.07785e-43
aEC	AGAP009172		prolyl oligopeptidase	0.773989	2.56711e-47	3.55417e-43
aEC	AGAP008803		unspecified product	0.900207	2.68453e-47	3.71673e-43
aEC	AGAP000354		unspecified product	1.08165	2.99922e-47	4.15243e-43
aEC	AGAP003181		RING-type domain-containing protein [Source:UniProtKB/TrEMBL;Acc:Q5TTG8]	1.18673	3.02927e-47	4.19403e-43
aEC	AGAP000783		unspecified product	0.844143	3.03019e-47	4.1953e-43
aEC	AGAP029342		unspecified product	0.715838	3.53845e-47	4.89898e-43
aEC	AGAP007159		alpha-crystallin B chain	1.90846	4.251e-47	5.88552e-43
aEC	AGAP008821		N-myc downstream regulated [Source:UniProtKB/TrEMBL;Acc:A0A1S4GZC4]	0.859989	4.37064e-47	6.05115e-43
aEC	AGAP000567		unspecified product	0.987999	5.81011e-47	8.0441e-43
aEC	AGAP012008		PDZ domain-containing protein [Source:UniProtKB/TrEMBL;Acc:A0A1S4H843]	0.93502	5.83602e-47	8.07997e-43
aEC	AGAP006460		HTH La-type RNA-binding domain-containing protein [Source:UniProtKB/TrEMBL;Acc:A0A1S4GT00]	0.860309	6.71648e-47	9.29897e-43
aEC	AGAP009828		Peptidase S1 domain-containing protein [Source:UniProtKB/TrEMBL;Acc:A0A1S4H259]	-0.568489	6.86041e-47	9.49824e-43
aEC	AGAP013434		unspecified product	1.25401	7.26285e-47	1.00554e-42
aEC	AGAP028979	SSU_rRNA_eukarya	Eukaryotic small subunit ribosomal RNA [Source:RFAM;Acc:RF01960]	1.19886	7.6732e-47	1.06236e-42
aEC	AGAP007247		hippocalcin-like protein 1	0.998384	8.28647e-47	1.14726e-42
aEC	AGAP008895		actin related protein 2/3 complex, subunit 5	-1.12364	8.5096e-47	1.17815e-42
aEC	AGAP000252		oligopeptidase A	0.87628	9.82791e-47	1.36067e-42
aEC	AGAP029116		unspecified product	1.12455	9.82793e-47	1.36068e-42
aEC	AGAP009341		protein phosphatase 2 (formerly 2A), regulatory subunit B'	0.892834	1.38194e-46	1.9133e-42
aEC	AGAP000222		unspecified product	0.99872	1.57262e-46	2.17729e-42
aEC	AGAP001856	PER	period circadian protein	2.85454	1.64849e-46	2.28234e-42
aEC	AGAP012191		mitochondrial succinate dehydrogenase assembly factor 2	0.803162	2.02007e-46	2.79679e-42
aEC	AGAP009074		Atrophin-1 interacting protein 5 (WW domain containing E3 ubiquitin protein li [Source:UniProtKB/TrEMBL;Acc:A0A1S4H0U3]	1.12199	2.64239e-46	3.65839e-42
aEC	AGAP002464		secreted ferritin G subunit	0.534723	2.90087e-46	4.01625e-42
aEC	AGAP009500		POU domain transcription factor, class 2	1.1872	4.85703e-46	6.72456e-42
aEC	AGAP011172		cystathionine gamma-lyase	0.920813	7.69825e-46	1.06582e-41
aEC	AGAP008345		methionyl aminopeptidase	0.93363	1.68163e-45	2.32822e-41
aEC	AGAP002161		RAC serine/threonine-protein kinase	0.982774	1.68701e-45	2.33566e-41
aEC	AGAP008923		unspecified product	1.7592	2.40108e-45	3.3243e-41
aEC	AGAP008034		solute carrier family 39 (zinc transporter), member 7	0.919459	2.43643e-45	3.37324e-41
aEC	AGAP009441		elongation factor 2	0.643467	2.74435e-45	3.79956e-41
aEC	AGAP005640		pre-mRNA-processing factor 6	1.28388	3.08634e-45	4.27304e-41
aEC	AGAP029237		FSA_C domain-containing protein [Source:UniProtKB/TrEMBL;Acc:A0A453Z0L4]	0.908833	3.33479e-45	4.61702e-41
aEC	AGAP002619		unspecified product	0.672959	3.6175e-45	5.00842e-41
aEC	AGAP003925		kinesin family member 1/13/14	0.87042	5.2399e-45	7.25464e-41
aEC	AGAP006541		Transcriptional regulators containing a dna-binding hth domain and an aminotransferase domain transcription regulator protein	1.02522	5.91992e-45	8.19612e-41
aEC	AGAP009104		Lipase domain-containing protein [Source:UniProtKB/TrEMBL;Acc:A0A1S4H0X8]	1.4832	6.031e-45	8.34991e-41
aEC	AGAP002996		ATP-dependent Clp protease ATP-binding subunit clpX-like, mitochondrial	0.904544	6.95858e-45	9.63415e-41
aEC	AGAP008662		unspecified product	1.00629	8.94147e-45	1.23795e-40
aEC	AGAP005569		Protein kinase domain-containing protein [Source:UniProtKB/TrEMBL;Acc:Q7Q707]	0.713187	1.03852e-44	1.43784e-40
aEC	AGAP010672		succinate dehydrogenase (ubiquinone) cytochrome b560 subunit	-0.920466	1.1745e-44	1.6261e-40
aEC	AGAP011802	RpL39	60S ribosomal protein L39	0.654679	1.26085e-44	1.74565e-40
aEC	AGAP001011		unspecified product	0.979258	1.46457e-44	2.0277e-40
aEC	AGAP002672		unspecified product	0.930819	1.9824e-44	2.74463e-40
aEC	AGAP000380		5'-nucleotidase [Source:UniProtKB/TrEMBL;Acc:Q7QFA2]	0.859103	2.02623e-44	2.80532e-40
aEC	AGAP000684		unspecified product	1.03458	2.03604e-44	2.8189e-40
aEC	AGAP000234		unspecified product	0.867234	2.19244e-44	3.03543e-40
aEC	AGAP000162		Cystathionine beta-synthase [Source:UniProtKB/TrEMBL;Acc:Q7QEV0]	1.26081	2.42623e-44	3.35911e-40
aEC	AGAP005242		unspecified product	1.12876	2.50304e-44	3.46546e-40
aEC	AGAP001958	CRY1	cryptochrome 1	0.860155	2.66249e-44	3.68621e-40
aEC	AGAP003018		dynamin GTPase	0.966662	2.74024e-44	3.79386e-40
aEC	AGAP000870		unspecified product	1.06782	3.74047e-44	5.17868e-40
aEC	AGAP005502		dehydrogenase/reductase SDR family member 11 precursor	-0.732093	5.20831e-44	7.21091e-40
aEC	AGAP003457		unspecified product	0.933323	6.45562e-44	8.93781e-40
aEC	AGAP000868		beta-1,4-mannosyltransferase egghead protein	1.20083	7.64462e-44	1.0584e-39
aEC	AGAP000184		malate dehydrogenase (oxaloacetate-decarboxylating)(NADP+)	0.947201	8.76884e-44	1.21405e-39
aEC	AGAP000720		neuronal cell adhesion molecule	0.971211	8.9438e-44	1.23827e-39
aEC	AGAP009154	ARC-P34	actin-related protein 2/3 complex subunit 2	0.855769	9.25239e-44	1.28099e-39
aEC	AGAP008026		Enhancer of polycomb-like protein [Source:UniProtKB/TrEMBL;Acc:A0A1S4GX20]	0.914192	1.05872e-43	1.4658e-39
aEC	AGAP001368		unspecified product	1.25251	1.55682e-43	2.15541e-39
aEC	AGAP003602		methyltransferase-like protein 9	-1.9096	1.9433e-43	2.6905e-39
aEC	AGAP002351		nuclear pore complex protein Nup98-Nup96	1.26277	1.99422e-43	2.76099e-39
aEC	AGAP008708		protein-tyrosine phosphatase	0.919981	2.12654e-43	2.94419e-39
aEC	AGAP003707		Transcription elongation factor 1 homolog [Source:UniProtKB/TrEMBL;Acc:Q7PH52]	0.747509	2.52364e-43	3.49398e-39
aEC	AGAP009443		excitatory amino acid transporter 3	1.14927	2.54754e-43	3.52707e-39
aEC	AGAP010240	ESP	late trypsin	1.23078	4.64005e-43	6.42415e-39
aEC	AGAP001392		unspecified product	-0.831043	4.81998e-43	6.67326e-39
aEC	AGAP001021		dihydropyrimidine dehydrogenase (NADP+)	1.08299	5.66686e-43	7.84576e-39
aEC	AGAP000737		protein SPT2	1.7328	1.02958e-42	1.42545e-38
aEC	AGAP002440	Cdc42	cell division cycle Cdc42 homolog	0.972613	1.12142e-42	1.5526e-38
aEC	AGAP001027		sugar transporter ERD6-like 7	-0.761109	1.19873e-42	1.65964e-38
aEC	AGAP005136		U6 snRNA-associated Sm-like protein LSm2	0.546473	1.50966e-42	2.09012e-38
aEC	AGAP011139		Sema domain-containing protein [Source:UniProtKB/TrEMBL;Acc:A0A1S4H5W0]	1.42071	1.59512e-42	2.20845e-38
aEC	AGAP008017		unspecified product	0.89072	1.7888e-42	2.47659e-38
aEC	AGAP004394		dipeptidyl-peptidase III	0.794623	1.89944e-42	2.62978e-38
aEC	AGAP001914		cell division cycle protein 37	0.801728	1.93796e-42	2.68311e-38
aEC	AGAP006601		unspecified product	1.01436	2.52884e-42	3.50117e-38
aEC	AGAP008494		signal transducing adaptor molecule	0.987558	3.91191e-42	5.41603e-38
aEC	AGAP008370		carboxypeptidase A	-0.885978	3.95279e-42	5.47263e-38
aEC	AGAP003179		unspecified product	0.935321	5.7655e-42	7.98234e-38
aEC	AGAP006270		fyn-related kinase	0.870522	6.646e-42	9.20139e-38
aEC	AGAP008922		unspecified product	-0.605106	7.32932e-42	1.01474e-37
aEC	AGAP011192		unspecified product	0.7237	7.94909e-42	1.10055e-37
aEC	AGAP028235	Arthropod_7SK	Arthropod 7SK RNA [Source:RFAM;Acc:RF01052]	0.759352	8.48401e-42	1.17461e-37
aEC	AGAP008749		ER degradation enhancer, mannosidase alpha-like 3	0.745645	9.82629e-42	1.36045e-37
aEC	AGAP007106		ubiquitin carboxyl-terminal hydrolase 47	1.25793	1.35043e-41	1.86967e-37
aEC	AGAP007640		unspecified product	0.865067	1.71243e-41	2.37086e-37
aEC	AGAP002549		nicalin homolog	0.90997	1.7236e-41	2.38632e-37
aEC	AGAP010088		ubiquitin carboxyl-terminal hydrolase 9/24	0.921334	1.9012e-41	2.6322e-37
aEC	AGAP005467		vigilin	0.867857	2.16486e-41	2.99725e-37
aEC	AGAP029708		ZZ-type domain-containing protein [Source:UniProtKB/TrEMBL;Acc:A0A453Z0E9]	1.98241	2.33203e-41	3.2287e-37
aEC	AGAP000847		CDC-like kinase	0.846554	2.43452e-41	3.3706e-37
aEC	AGAP012249	ABCF2	ATP-binding cassette transporter (ABC transporter) family F member 2	0.588162	2.88504e-41	3.99434e-37
aEC	AGAP010733		Vanin-like protein 1	-1.45455	3.23785e-41	4.4828e-37
aEC	AGAP008379		Chorein_N domain-containing protein [Source:UniProtKB/TrEMBL;Acc:A0A1S4GY31]	0.863031	3.31602e-41	4.59103e-37
aEC	AGAP007208		NADH dehydrogenase (ubiquinone) 1 alpha subcomplex 11	-0.653377	3.44866e-41	4.77468e-37
aEC	AGAP006165		E1A-binding protein p400	0.947757	3.60017e-41	4.98444e-37
aEC	AGAP000551		2-oxoglutarate dehydrogenase E1 component DHKTD1	1.0544	4.75778e-41	6.58715e-37
aEC	AGAP029902		unspecified product	0.716949	4.76592e-41	6.59842e-37
aEC	AGAP011079		TLDc domain-containing protein [Source:UniProtKB/TrEMBL;Acc:A0A1S4H5Q3]	1.02534	5.092e-41	7.04987e-37
aEC	AGAP012023		DBF4-type domain-containing protein [Source:UniProtKB/TrEMBL;Acc:A0A453YYH8]	0.991275	5.71339e-41	7.91019e-37
aEC	AGAP028624		unspecified product	1.12125	5.93744e-41	8.22039e-37
aEC	AGAP003711		V-type H+-transporting ATPase subunit I	0.908591	1.01882e-40	1.41056e-36
aEC	AGAP006543		unspecified product	0.882466	1.49683e-40	2.07236e-36
aEC	AGAP010387	HKT	alanine-glyoxylate aminotransferase	-1.72933	1.49862e-40	2.07484e-36
aEC	AGAP006669		arginine-glutamic acid dipeptide repeats protein	0.552836	1.73414e-40	2.40092e-36
aEC	AGAP004235		elongation factor 1-delta	-0.978726	1.7358e-40	2.40322e-36
aEC	AGAP003584		L-iditol 2-dehydrogenase	-0.728611	1.91748e-40	2.65475e-36
aEC	AGAP008263		pre-mRNA-processing factor 40	0.938394	3.08714e-40	4.27414e-36
aEC	AGAP005291		HTH La-type RNA-binding domain-containing protein [Source:UniProtKB/TrEMBL;Acc:A0A1S4GNS2]	0.804077	3.58942e-40	4.96955e-36
aEC	AGAP012956		unspecified product	0.702649	3.92722e-40	5.43724e-36
aEC	AGAP007587		unspecified product	0.784195	4.96108e-40	6.86862e-36
aEC	AGAP007553		unspecified product	0.620918	5.1201e-40	7.08877e-36
aEC	AGAP005583		phosphoinositide-3-kinase, regulatory subunit	0.964263	5.16956e-40	7.15725e-36
aEC	AGAP029535		unspecified product	0.685628	5.43038e-40	7.51836e-36
aEC	AGAP008344		nuclear transcription Y subunit beta	0.610568	5.84588e-40	8.09362e-36
aEC	AGAP011504		protein transport protein SEC61 subunit beta	-0.838791	6.48831e-40	8.98306e-36
aEC	AGAP000774		PH and SEC7 domain-containing protein	0.8383	7.34628e-40	1.01709e-35
aEC	AGAP029760		Clustered mitochondria protein homolog [Source:UniProtKB/TrEMBL;Acc:A0A7N4YH71]	0.8002	7.82798e-40	1.08378e-35
aEC	AGAP001928		nucleosome assembly protein 1-like 1	0.918834	8.17138e-40	1.13133e-35
aEC	AGAP009132		CKLF-like MARVEL transmembrane domain-containing protein 4	1.35668	8.4212e-40	1.16591e-35
aEC	AGAP005187		Bromo domain-containing protein [Source:UniProtKB/TrEMBL;Acc:A0A1S4GND3]	0.887553	8.93243e-40	1.23669e-35
aEC	AGAP000146		unspecified product	1.04904	1.09669e-39	1.51836e-35
aEC	AGAP000898		slingshot	1.24481	1.15459e-39	1.59853e-35
aEC	AGAP004078		DNA topoisomerase I	0.862699	1.15711e-39	1.60201e-35
aEC	AGAP008737		cytohesin-1	1.09695	1.2948e-39	1.79265e-35
aEC	AGAP007809	AP7862	CYTOSOL_AP domain-containing protein [Source:UniProtKB/TrEMBL;Acc:A0A1S4GWA0]	-1.04506	2.02303e-39	2.80089e-35
aEC	AGAP002949		unspecified product	0.889915	2.07536e-39	2.87334e-35
aEC	AGAP012115		Ca2+-transporting ATPase	1.10994	2.23101e-39	3.08883e-35
aEC	AGAP004100	mRpL43	39S ribosomal protein L43, mitochondrial	0.856953	2.43047e-39	3.36499e-35
aEC	AGAP006901		unspecified product	0.988746	2.48455e-39	3.43986e-35
aEC	AGAP006139	Vps26	vacuolar protein sorting 26	0.700135	2.79425e-39	3.86863e-35
aEC	AGAP011627		polyadenylate-binding protein-interacting protein 1	0.755698	2.79461e-39	3.86913e-35
aEC	AGAP002101		isoleucyl-tRNA synthetase	0.68212	3.15087e-39	4.36238e-35
aEC	AGAP029574		unspecified product	0.816993	3.34256e-39	4.62777e-35
aEC	AGAP005661		Ftz transcription factor	0.893091	3.67438e-39	5.08718e-35
aEC	AGAP005531		programmed cell death 6-interacting protein	1.18868	4.80005e-39	6.64567e-35
aEC	AGAP006526		unspecified product	0.646122	6.75556e-39	9.35308e-35
aEC	AGAP002564	Aldo	fructose biphosphate aldolase	-0.556068	8.70169e-39	1.20475e-34
aEC	AGAP010573		unspecified product	0.714418	9.21107e-39	1.27527e-34
aEC	AGAP000500	Cpr	NADPH cytochrome P450 reductase	0.77067	1.04233e-38	1.44311e-34
aEC	AGAP003519		ankyrin repeat domain-containing protein 17	0.885753	1.1231e-38	1.55493e-34
aEC	AGAP000558		mannosyl-oligosaccharide alpha-1,2-mannosidase	0.865486	1.3057e-38	1.80775e-34
aEC	AGAP003346		WD and tetratricopeptide repeats protein 1 [Source:UniProtKB/TrEMBL;Acc:A0A1S4GHP6]	1.20347	1.32573e-38	1.83547e-34
aEC	AGAP003576		transportin-3	0.815118	1.38089e-38	1.91184e-34
aEC	AGAP029539		unspecified product	0.782208	1.43723e-38	1.98985e-34
aEC	AGAP005683		unspecified product	0.785229	1.47155e-38	2.03736e-34
aEC	AGAP003560		UDP-glucose:glycoprotein glucosyltransferase	0.772656	1.55855e-38	2.15782e-34
aEC	AGAP007112		Pescadillo homolog [Source:UniProtKB/Swiss-Prot;Acc:Q7QIX1]	0.792489	1.82229e-38	2.52296e-34
aEC	AGAP002883		unspecified product	1.14951	2.00871e-38	2.78106e-34
aEC	AGAP002481	Rpn1	26S proteasome 26S non-ATPase subunit N1	0.614074	2.06647e-38	2.86103e-34
aEC	AGAP003762		unspecified product	-0.714835	2.07507e-38	2.87294e-34
aEC	AGAP000881		aldehyde dehydrogenase family 7 member A1	-0.611411	2.13426e-38	2.95488e-34
aEC	AGAP000005		high mobility group protein B1	0.673266	2.27434e-38	3.14883e-34
aEC	AGAP002263		choline-phosphate cytidylyltransferase	1.67033	2.33755e-38	3.23634e-34
aEC	AGAP029453		unspecified product	0.952411	2.40001e-38	3.32282e-34
aEC	AGAP005300		unspecified product	0.772852	3.30064e-38	4.56973e-34
aEC	AGAP007541		DnaJ homolog subfamily C member 2	1.0193	3.67708e-38	5.09091e-34
aEC	AGAP000812		calcium binding protein	0.851774	3.91768e-38	5.42403e-34
aEC	AGAP002253		TatD DNase family protein	1.12173	4.69823e-38	6.50471e-34
aEC	AGAP005933	ikk2	NFkappaB essential modulator	1.10158	5.8604e-38	8.11372e-34
aEC	AGAP007596		septin 7	0.892445	6.57576e-38	9.10414e-34
aEC	AGAP000726		unspecified product	0.871246	6.8466e-38	9.47911e-34
aEC	AGAP007807		F-box and leucine-rich repeat protein 2/20 [Source:UniProtKB/TrEMBL;Acc:A0A1S4GWA2]	0.781517	7.07352e-38	9.79328e-34
aEC	AGAP004528		unspecified product	-0.530275	7.22046e-38	9.99672e-34
aEC	AGAP003178	GRX2	glutaredoxin	-0.985634	8.07689e-38	1.11825e-33
aEC	AGAP007279		SP-RING-type domain-containing protein [Source:UniProtKB/TrEMBL;Acc:A0A1S4GUP6]	0.790152	9.85731e-38	1.36475e-33
aEC	AGAP002649		unspecified product	0.719152	9.93944e-38	1.37612e-33
aEC	AGAP005619		P66_CC domain-containing protein [Source:UniProtKB/TrEMBL;Acc:A0A1S4GPS9]	0.86075	1.05954e-37	1.46694e-33
aEC	AGAP001271		unspecified product	0.608998	1.63482e-37	2.2634e-33
aEC	AGAP000618		succinate dehydrogenase (ubiquinone) membrane anchor subunit	-0.69622	2.28203e-37	3.15947e-33
aEC	AGAP007633		solute carrier family 36 (proton-coupled amino acid transporter)	1.02137	2.60006e-37	3.59979e-33
aEC	AGAP029707		unspecified product	1.26444	2.72793e-37	3.77682e-33
aEC	AGAP000167		Lipid storage droplets surface-binding protein 2	0.94277	2.7882e-37	3.86026e-33
aEC	AGAP008577		RNA-binding protein 5/10	0.668984	3.65246e-37	5.05683e-33
aEC	AGAP011768		growth factor receptor-binding protein 2	0.864486	4.2827e-37	5.9294e-33
aEC	AGAP000672		Obg-like ATPase 1 [Source:UniProtKB/TrEMBL;Acc:Q7QEG0]	0.519119	4.36085e-37	6.0376e-33
aEC	AGAP011413		CCR4-NOT transcription complex subunit 7/8	0.629819	4.96179e-37	6.8696e-33
aEC	AGAP000248		protein phosphatase 1H	0.700471	6.67643e-37	9.24352e-33
aEC	AGAP005294		unspecified product	0.871983	8.29708e-37	1.14873e-32
aEC	AGAP002627		S-formylglutathione hydrolase [Source:UniProtKB/TrEMBL;Acc:Q7QCH6]	0.58854	8.49643e-37	1.17633e-32
aEC	AGAP006776		unspecified product	0.679263	8.68736e-37	1.20276e-32
aEC	AGAP007717		unspecified product	0.588721	8.94832e-37	1.2389e-32
aEC	AGAP008952		lupus La protein	0.784483	1.19e-36	1.64756e-32
aEC	AGAP010197		SPRY domain-containing SOCS box protein 1	1.05513	1.32397e-36	1.83304e-32
aEC	AGAP004921		short caspase 5	-1.29495	1.50535e-36	2.08415e-32
aEC	AGAP000627		casein kinase 1, alpha	0.78628	1.66994e-36	2.31203e-32
aEC	AGAP005961		Zyg-11 protein homolog	0.949411	1.90736e-36	2.64073e-32
aEC	AGAP006747	REL2	IMD pathway signalling NF-kappaB Relish-like transcription factor	0.598665	2.00892e-36	2.78136e-32
aEC	AGAP009424		Calponin-homology (CH) domain-containing protein [Source:UniProtKB/TrEMBL;Acc:A0A1S4H1T7]	1.1576	2.33446e-36	3.23207e-32
aEC	AGAP011800		Transaldolase [Source:UniProtKB/TrEMBL;Acc:Q7PZ95]	-0.629869	2.77408e-36	3.84072e-32
aEC	AGAP007884		protein dpy-30	1.05708	2.9131e-36	4.03319e-32
aEC	AGAP029765		Polypeptide N-acetylgalactosaminyltransferase [Source:UniProtKB/TrEMBL;Acc:A0A453Z132]	0.907323	2.99259e-36	4.14324e-32
aEC	AGAP010420		valyl-tRNA synthetase	0.584241	3.94793e-36	5.46591e-32
aEC	AGAP029601		unspecified product	0.804231	4.17872e-36	5.78543e-32
aEC	AGAP008007		Cullin 1 [Source:UniProtKB/TrEMBL;Acc:A0A1S4GXR1]	0.568479	5.08855e-36	7.04509e-32
aEC	AGAP009522		unspecified product	0.772634	5.18723e-36	7.18172e-32
aEC	AGAP005359		F-box and WD-40 domain protein 7	0.688622	5.41794e-36	7.50113e-32
aEC	AGAP006108		unspecified product	0.787847	5.49629e-36	7.60962e-32
aEC	AGAP009431	RpS21	40S ribosomal protein S21 [Source:UniProtKB/TrEMBL;Acc:Q7PTN4]	0.546652	6.24503e-36	8.64625e-32
aEC	AGAP005978		zinc finger and SCAN domain containing 2	1.10943	6.69467e-36	9.26877e-32
aEC	AGAP000526		translation initiation factor 4B	0.717741	7.07399e-36	9.79395e-32
aEC	AGAP001738	mRpL1	39S ribosomal protein L1, mitochondrial	0.569425	7.72263e-36	1.0692e-31
aEC	AGAP011111		Rho-GAP domain-containing protein [Source:UniProtKB/TrEMBL;Acc:A0A1S4H6T4]	0.839951	7.9938e-36	1.10674e-31
aEC	AGAP008929		threonyl-tRNA synthetase	0.846958	1.00398e-35	1.39001e-31
aEC	AGAP001761		ceramide synthetase	1.40416	1.0777e-35	1.49208e-31
aEC	AGAP011141		tubulin-specific chaperone cofactor E-like protein	1.39078	1.32624e-35	1.83618e-31
aEC	AGAP002315	APG16L	autophagy related gene	0.723779	1.47253e-35	2.03871e-31
aEC	AGAP005972		4-nitrophenylphosphatase	1.34397	1.62231e-35	2.24609e-31
aEC	AGAP001438		unspecified product	0.532189	1.95361e-35	2.70478e-31
aEC	AGAP003869		cytosol aminopeptidase	-1.15828	2.0298e-35	2.81026e-31
aEC	AGAP029936		unspecified product	0.541568	2.14263e-35	2.96647e-31
aEC	AGAP007396		epsin	1.20211	2.19997e-35	3.04586e-31
aEC	AGAP007608		MADS-box transcription enhancer factor 2, invertebrate	0.885803	2.25952e-35	3.12831e-31
aEC	AGAP007452		neuronal guanine nucleotide exchange factor	0.809766	2.75163e-35	3.80963e-31
aEC	AGAP012090		unspecified product	0.611711	2.85849e-35	3.95758e-31
aEC	AGAP000171		E3 ubiquitin-protein ligase	0.674452	2.89852e-35	4.013e-31
aEC	AGAP006340		misshapen/NIK-related kinase	0.952077	3.06648e-35	4.24554e-31
aEC	AGAP009447		S-adenosylmethionine synthetase	0.875977	3.35092e-35	4.63935e-31
aEC	AGAP000708		phosphorylase kinase alpha/beta subunit	0.627894	3.46531e-35	4.79772e-31
aEC	AGAP006038		serine/arginine repetitive matrix protein 2	0.890738	3.77654e-35	5.22862e-31
aEC	AGAP013301		BHLH domain-containing protein [Source:UniProtKB/TrEMBL;Acc:A0A453YYI5]	0.842274	3.94274e-35	5.45872e-31
aEC	AGAP000453		unspecified product	1.44874	4.19384e-35	5.80637e-31
aEC	AGAP005749	GSTO1	glutathione S-transferase omega class 1	-0.796977	4.38304e-35	6.06832e-31
aEC	AGAP002335		nucleolysin TIA-1/TIAR	0.593161	4.46664e-35	6.18407e-31
aEC	AGAP001712		actin related protein 2/3 complex, subunit 3	-0.821851	4.54642e-35	6.29452e-31
aEC	AGAP003263		CDC42 small effector protein-like protein	0.941236	4.66888e-35	6.46406e-31
aEC	AGAP008181		protein SMG5	0.646803	4.68231e-35	6.48266e-31
aEC	AGAP011545		C3H1-type domain-containing protein [Source:UniProtKB/TrEMBL;Acc:A0A1S4H7V2]	0.663298	4.68508e-35	6.48649e-31
aEC	AGAP001315		unspecified product	0.989754	5.24972e-35	7.26823e-31
aEC	AGAP013137		unspecified product	-0.530464	5.33179e-35	7.38186e-31
aEC	AGAP011463		src homology 2 domain-containing transforming protein C	0.773582	5.9605e-35	8.25231e-31
aEC	AGAP000328		AMME syndrome candidate gene 1 protein	0.768957	6.23891e-35	8.63778e-31
aEC	AGAP008304		3',5'-cyclic-nucleotide phosphodiesterase	0.898516	8.07226e-35	1.1176e-30
aEC	AGAP002482		lysophosphatidylglycerol acyltransferase 1	0.875186	8.09142e-35	1.12026e-30
aEC	AGAP012443		unspecified product	1.72034	8.41633e-35	1.16524e-30
aEC	AGAP009438		pre-rRNA-processing protein TSR1	0.619318	9.17723e-35	1.27059e-30
aEC	AGAP005934		Tumor susceptibility 101 protein	0.514098	1.0566e-34	1.46287e-30
aEC	AGAP012056		cofilin	0.663304	1.18762e-34	1.64426e-30
aEC	AGAP012256		Polypeptide N-acetylgalactosaminyltransferase [Source:UniProtKB/TrEMBL;Acc:A0A1S4H8S6]	0.904775	1.39418e-34	1.93024e-30
aEC	AGAP005860		phosphoglucomutase	-0.796966	2.01787e-34	2.79374e-30
aEC	AGAP003618		serine/threonine-protein kinase LATS1/2	0.770477	2.25612e-34	3.1236e-30
aEC	AGAP009276		Piezo-type mechanosensitive ion channel component [Source:UniProtKB/TrEMBL;Acc:A0A1S4H0N7]	1.28261	2.31603e-34	3.20654e-30
aEC	AGAP001757		unspecified product	0.59939	2.51937e-34	3.48807e-30
aEC	AGAP008601		ATP-dependent RNA helicase DDX18/HAS1	0.617896	3.01038e-34	4.16787e-30
aEC	AGAP008482		chromodomain-helicase-DNA-binding protein 7	0.816857	3.03741e-34	4.2053e-30
aEC	AGAP003789		flotillin	1.64712	3.07848e-34	4.26216e-30
aEC	AGAP002047		atlastin	0.607855	3.23747e-34	4.48228e-30
aEC	AGAP001518		unspecified product	1.01124	3.25064e-34	4.50051e-30
aEC	AGAP008222	ODR2	Odd-skipped related [Source:UniProtKB/TrEMBL;Acc:A0A1S4GYD7]	0.802159	3.25336e-34	4.50428e-30
aEC	AGAP007592		kinesin family member	0.59017	3.4229e-34	4.73901e-30
aEC	AGAP004378	GSTD11	glutathione S-transferase delta class 11	-1.05482	3.87982e-34	5.37161e-30
aEC	AGAP004375		UDP-N-acetyl-alpha-D-galactosamine:polypeptide N-acetylgalactosaminyltransferase 20	1.43072	4.30784e-34	5.9642e-30
aEC	AGAP001791		unspecified product	1.0246	4.49127e-34	6.21817e-30
aEC	AGAP005710		prominin-like protein	0.949868	4.57646e-34	6.33611e-30
aEC	AGAP003738		unspecified product	-2.3948	4.66255e-34	6.4553e-30
aEC	AGAP002986		p21-activated kinase 1	0.713388	5.09273e-34	7.05088e-30
aEC	AGAP008624		unspecified product	0.565744	6.00831e-34	8.3185e-30
aEC	AGAP000161		Adaptor-related protein complex 3, delta 1 subunit	0.846277	6.45539e-34	8.93748e-30
aEC	AGAP029978		unspecified product	-0.736484	7.60739e-34	1.05324e-29
aEC	AGAP011779	TAB2	TAK1-associated binding protein 2	0.740828	9.46837e-34	1.3109e-29
aEC	AGAP005342		malate synthase	0.895209	9.64341e-34	1.33513e-29
aEC	AGAP005943		unspecified product	0.731282	1.07582e-33	1.48947e-29
aEC	AGAP007618		unspecified product	1.13191	1.26245e-33	1.74787e-29
aEC	AGAP000044		thioredoxin domain-containing protein	-0.540868	1.35028e-33	1.86947e-29
aEC	AGAP009893		nocturnin	0.639225	1.58749e-33	2.19788e-29
aEC	AGAP003437		unspecified product	0.542634	2.5322e-33	3.50584e-29
aEC	AGAP003372		Haloacid dehalogenase-like hydrolase domain-containing protein 1A	0.774631	2.61466e-33	3.61999e-29
aEC	AGAP029555		Mitogen-activated protein kinase [Source:UniProtKB/TrEMBL;Acc:A0A453Z036]	0.651364	2.90756e-33	4.02551e-29
aEC	AGAP013029		MFS domain-containing protein [Source:UniProtKB/TrEMBL;Acc:A0A1S4HC19]	0.876452	2.92772e-33	4.05343e-29
aEC	AGAP000913		G protein-coupled receptor 107	0.85199	2.95619e-33	4.09284e-29
aEC	AGAP001446		AMP-activated protein kinase, gamma regulatory subunit	0.788995	3.00947e-33	4.16661e-29
aEC	AGAP006186	Ca-P60A	Calcium-transporting ATPase sarcoplasmic/endoplasmic reticulum type [Source:UniProtKB/Swiss-Prot;Acc:Q7PPA5]	0.853334	3.0237e-33	4.18632e-29
aEC	AGAP028011		unspecified product	0.568076	3.40272e-33	4.71106e-29
aEC	AGAP009290		cohesin loading factor subunit SCC2	0.519872	3.83554e-33	5.3103e-29
aEC	AGAP006427	ABCC7	ATP-binding cassette transporter (ABC transporter) family C member 7	1.0725	4.02324e-33	5.57018e-29
aEC	AGAP012392		unspecified product	-1.44998	4.30448e-33	5.95955e-29
aEC	AGAP001942		unspecified product	-0.766841	4.31776e-33	5.97793e-29
aEC	AGAP009780		UBA domain-containing protein [Source:UniProtKB/TrEMBL;Acc:A0A1S4H223]	1.56576	4.78544e-33	6.62545e-29
aEC	AGAP000009		syntaxin-binding protein	0.788692	4.89275e-33	6.77401e-29
aEC	AGAP005828		unspecified product	0.616746	5.19892e-33	7.19791e-29
aEC	AGAP001609		E3 ubiquitin-protein ligase MYLIP	0.881259	5.30747e-33	7.3482e-29
aEC	AGAP002795		unspecified product	0.759922	5.91691e-33	8.19196e-29
aEC	AGAP029367		unspecified product	1.14048	5.93048e-33	8.21075e-29
aEC	AGAP006890	Arf3	ADP-ribosylation factor 3	0.873538	6.02986e-33	8.34834e-29
aEC	AGAP002913		unspecified product	0.819409	6.24687e-33	8.6488e-29
aEC	AGAP006685		Protein sarah	2.2423	7.24806e-33	1.00349e-28
aEC	AGAP006193		unspecified product	1.72379	7.72367e-33	1.06934e-28
aEC	AGAP005680		PAB-dependent poly(A)-specific ribonuclease subunit 3	0.82977	8.14752e-33	1.12802e-28
aEC	AGAP011341		unspecified product	0.706407	8.47155e-33	1.17289e-28
aEC	AGAP029050		leucine-rich repeat flightless-interacting protein 2	0.863927	9.09299e-33	1.25892e-28
aEC	AGAP006243		Phosphatidylinositol-4,5-bisphosphate 4-phosphatase [Source:UniProtKB/TrEMBL;Acc:Q7Q5R8]	0.715661	9.65387e-33	1.33658e-28
aEC	AGAP012006		Protein phosphatase 1 regulatory subunit 16A [Source:UniProtKB/TrEMBL;Acc:A0A1S4H860]	0.636511	1.04415e-32	1.44562e-28
aEC	AGAP029804		unspecified product	0.854009	1.17065e-32	1.62076e-28
aEC	AGAP009701	Aats-ala	Alanyl-tRNA synthetase [Source:UniProtKB/TrEMBL;Acc:A0A1S4H1T1]	0.731093	1.25635e-32	1.73941e-28
aEC	AGAP010509		organic cation transporter 3	0.588451	1.25976e-32	1.74414e-28
aEC	AGAP005989	CNT2	concentrative nucleoside transporter 2	1.78595	1.36313e-32	1.88726e-28
aEC	AGAP008167		abhydrolase domain containing 4	0.906518	1.43256e-32	1.98338e-28
aEC	AGAP029519		unspecified product	0.753441	1.62504e-32	2.24987e-28
aEC	AGAP005777		chloride channel	0.507333	1.64365e-32	2.27563e-28
aEC	AGAP011875		unspecified product	0.885495	1.86943e-32	2.58823e-28
aEC	AGAP001107		unspecified product	0.561713	1.9511e-32	2.7013e-28
aEC	AGAP008408		unspecified product	0.562298	1.97669e-32	2.73672e-28
aEC	AGAP005143		E3 ubiquitin-protein ligase RNF144	0.536595	2.30487e-32	3.1911e-28
aEC	AGAP007440		unspecified product	0.719068	2.4358e-32	3.37236e-28
aEC	AGAP008049		cell division cycle 123 homolog	0.589958	2.51823e-32	3.48649e-28
aEC	AGAP004236		unspecified product	0.891514	2.8078e-32	3.8874e-28
aEC	AGAP029590		unspecified product	1.08069	2.8994e-32	4.01422e-28
aEC	AGAP003517		phenylalanyl-tRNA synthetase beta chain	0.617498	2.94691e-32	4.07999e-28
aEC	AGAP004653		electron transfer flavoprotein subunit beta, mitochondrial	-1.55622	2.94812e-32	4.08168e-28
aEC	AGAP028149		H15 domain-containing protein [Source:UniProtKB/TrEMBL;Acc:A0A1S4HCQ0]	0.764055	3.45329e-32	4.78108e-28
aEC	AGAP013455		LsmAD domain-containing protein [Source:UniProtKB/TrEMBL;Acc:A0A1S4HDD2]	0.737316	3.93242e-32	5.44444e-28
aEC	AGAP012402		exosome complex component RRP43	0.556504	5.00675e-32	6.93185e-28
aEC	AGAP009929		exportin-1	0.598448	5.15269e-32	7.1339e-28
aEC	AGAP007204		E3 ubiquitin-protein ligase MARCH6	0.944087	5.32924e-32	7.37833e-28
aEC	AGAP008852		unspecified product	1.08612	5.44123e-32	7.53338e-28
aEC	AGAP003904		AIF-like mitochondrial oxidoreductase (Nfrl)	1.04285	6.02282e-32	8.33859e-28
aEC	AGAP005898		nemo like kinase	0.677856	6.07622e-32	8.41253e-28
aEC	AGAP009950		unspecified product	0.862343	6.2858e-32	8.70269e-28
aEC	AGAP002952		peptidyl-prolyl isomerase G (cyclophilin G)	0.883705	7.12432e-32	9.86363e-28
aEC	AGAP000596		lysophosphatidylcholine acyltransferase / lyso-PAF acetyltransferase	0.829905	7.13992e-32	9.88522e-28
aEC	AGAP003176		solute carrier family 23 (nucleobase transporter)	1.23469	7.63609e-32	1.05722e-27
aEC	AGAP012332		Differentially expressed in FDCP 6-like protein	0.880523	7.71984e-32	1.06881e-27
aEC	AGAP002935	eIF3f	Eukaryotic translation initiation factor 3 subunit F [Source:UniProtKB/Swiss-Prot;Acc:Q7QD36]	-0.876124	8.13105e-32	1.12574e-27
aEC	AGAP002874		unspecified product	0.500688	8.37629e-32	1.1597e-27
aEC	AGAP009194	GSTE2	glutathione S-transferase epsilon class 2	-0.869995	9.20806e-32	1.27486e-27
aEC	AGAP004280		Groucho protein	0.568394	9.40447e-32	1.30205e-27
aEC	AGAP029632	GPRNND1	putative GPCR class d orphan receptor 1	0.673435	9.68771e-32	1.34126e-27
aEC	AGAP010891		ariadne-1	0.654234	1.18385e-31	1.63904e-27
aEC	AGAP000102		alpha-1,6-mannosyltransferase	1.00443	1.31389e-31	1.81908e-27
aEC	AGAP004824		translation initiation factor 5B	0.851794	1.33947e-31	1.85449e-27
aEC	AGAP009024		RNA polymerase I-specific transcription initiation factor RRN3	0.993573	1.49989e-31	2.07659e-27
aEC	AGAP009738	GRX3	glutaredoxin	-0.651545	1.559e-31	2.15843e-27
aEC	AGAP008209	CYP6M1	cytochrome P450	0.96805	1.57195e-31	2.17636e-27
aEC	AGAP006616		Presequence protease, mitochondrial	0.620515	1.57306e-31	2.17791e-27
aEC	AGAP001745	Rpn2	26S proteasome 26S non-ATPase subunit N2	0.520839	1.71438e-31	2.37355e-27
aEC	AGAP007178		CXXC-type domain-containing protein [Source:UniProtKB/TrEMBL;Acc:A0A1S4GUE1]	1.04133	2.21491e-31	3.06654e-27
aEC	AGAP029777		unspecified product	0.588187	2.28021e-31	3.15695e-27
aEC	AGAP011561		unspecified product	0.921496	2.58286e-31	3.57596e-27
aEC	AGAP007565		chaperone DnaJ protein	0.964378	2.6861e-31	3.71891e-27
aEC	AGAP029670		unspecified product	0.517924	3.24443e-31	4.49191e-27
aEC	AGAP006904	MMP1	matrix metalloprotease 1	1.11299	3.32674e-31	4.60587e-27
aEC	AGAP009827		CCR4-NOT transcription complex subunit 4	0.704031	3.33717e-31	4.62031e-27
aEC	AGAP006017		serine/threonine-protein phosphatase 6 regulatory subunit 3	0.753461	3.41765e-31	4.73174e-27
aEC	AGAP008711		solute carrier organic anion transporter family, member 3A	0.500289	4.02761e-31	5.57622e-27
aEC	AGAP012236		SET domain-containing protein [Source:UniProtKB/TrEMBL;Acc:A0A1S4H9N6]	0.539069	4.08622e-31	5.65737e-27
aEC	AGAP010732		unspecified product	0.605736	4.10037e-31	5.67696e-27
aEC	AGAP004753		unspecified product	0.772374	4.50805e-31	6.24139e-27
aEC	AGAP009659		TPR_REGION domain-containing protein [Source:UniProtKB/TrEMBL;Acc:A0A1S4H2L4]	0.719879	4.9481e-31	6.85064e-27
aEC	AGAP029812		unspecified product	1.05735	5.18315e-31	7.17608e-27
aEC	AGAP005630		transitional endoplasmic reticulum ATPase	0.515783	5.77701e-31	7.99827e-27
aEC	AGAP003265		peptidyl-prolyl isomerase D	0.673826	5.96333e-31	8.25624e-27
aEC	AGAP005238		facilitated glucose transporter (solute carrier family 2)	1.10907	6.39786e-31	8.85784e-27
aEC	AGAP005422		unspecified product	0.540863	8.45449e-31	1.17052e-26
aEC	AGAP012202		Histone H2B [Source:UniProtKB/Swiss-Prot;Acc:Q27442]	0.670215	8.76024e-31	1.21286e-26
aEC	AGAP000535		unspecified product	2.24307	9.19331e-31	1.27281e-26
aEC	AGAP001287		unspecified product	0.596265	1.01675e-30	1.4077e-26
aEC	AGAP004533		cathepsin B	-0.632886	1.33287e-30	1.84535e-26
aEC	AGAP006958	Hsp83	Heat shock protein 83 [Source:UniProtKB/Swiss-Prot;Acc:Q7PT10]	1.07747	1.60256e-30	2.21874e-26
aEC	AGAP006279		cell division control protein 42	-0.543526	1.6289e-30	2.25521e-26
aEC	AGAP002424		Sema domain, seven thrombospondin repeats (type 1 and type 1-like)	0.830469	1.6916e-30	2.34202e-26
aEC	AGAP009143	SCRAC1	Class A Scavenger Receptor (SRCR domain) with C-Type Lectin domain.	1.11937	1.89317e-30	2.6211e-26
aEC	AGAP004310		unspecified product	0.677105	1.98431e-30	2.74728e-26
aEC	AGAP005188		MFS_1_like domain-containing protein [Source:UniProtKB/TrEMBL;Acc:A0A1S4GND6]	0.85719	1.9963e-30	2.76387e-26
aEC	AGAP029905		unspecified product	0.648893	2.0463e-30	2.8331e-26
aEC	AGAP002997		tumor necrosis factor alpha-induced protein 8-like protein	1.15176	2.16689e-30	3.00005e-26
aEC	AGAP001780		unspecified product	0.510691	2.238e-30	3.0985e-26
aEC	AGAP009446		solute carrier family 9 (sodium/hydrogen exchanger), member 8	0.714291	2.42224e-30	3.35359e-26
aEC	AGAP007754		MFS domain-containing protein [Source:UniProtKB/TrEMBL;Acc:A0A1S4GW53]	0.664259	2.90832e-30	4.02657e-26
aEC	AGAP000787		unspecified product	0.758174	2.98053e-30	4.12655e-26
aEC	AGAP002503		4-coumarate:CoA ligase	1.46859	3.48154e-30	4.82019e-26
aEC	AGAP006133		nucleosome-remodeling factor subunit BPTF	0.564357	3.96756e-30	5.49309e-26
aEC	AGAP005008		unspecified product	0.603117	4.7359e-30	6.55685e-26
aEC	AGAP008715		unspecified product	0.549901	5.24048e-30	7.25544e-26
aEC	AGAP011036		unspecified product	0.827184	6.28797e-30	8.70569e-26
aEC	AGAP009303		unspecified product	-1.00474	6.82553e-30	9.44994e-26
aEC	AGAP011569		secretory phospholipase A2	1.58074	8.14658e-30	1.12789e-25
aEC	AGAP001744		cytochrome c oxidase assembly protein subunit 15	0.774615	8.26884e-30	1.14482e-25
aEC	AGAP010641		WH2 domain-containing protein [Source:UniProtKB/TrEMBL;Acc:A0A1S4H4L1]	1.35751	8.41748e-30	1.1654e-25
aEC	AGAP003494		sugar transporter ERD6-like 7	-2.42539	9.32862e-30	1.29155e-25
aEC	AGAP000763		activin receptor type-2, invertebrate	0.99523	9.66227e-30	1.33774e-25
aEC	AGAP002438		tyrosine-protein phosphatase non-receptor type 11	0.775011	9.80142e-30	1.35701e-25
aEC	AGAP002264		unspecified product	0.751414	9.97557e-30	1.38112e-25
aEC	AGAP005063		RAN binding protein 9	0.763587	1.03554e-29	1.43371e-25
aEC	AGAP009403		unspecified product	0.67073	1.04443e-29	1.44601e-25
aEC	AGAP001621		proline synthetase co-transcribed homolog	-0.890159	1.05979e-29	1.46727e-25
aEC	AGAP028516		unspecified product	1.11875	1.13023e-29	1.5648e-25
aEC	AGAP001971		Polyubiquitin-C	0.915194	1.1328e-29	1.56837e-25
aEC	AGAP009511		E3 ubiquitin-protein ligase HECTD1	0.751276	1.17279e-29	1.62373e-25
aEC	AGAP002597		proteasome activator subunit 4	0.793039	1.43513e-29	1.98693e-25
aEC	AGAP000064	plexA	plexin A	0.755931	1.47827e-29	2.04666e-25
aEC	AGAP012283		cysteinyl-tRNA synthetase	0.546023	1.55287e-29	2.14994e-25
aEC	AGAP011634		Fumarylacetoacetate hydrolase domain containing 2A	-0.889145	1.59482e-29	2.20803e-25
aEC	AGAP008666		uncharacterized protein CG11426	0.734689	1.63352e-29	2.26161e-25
aEC	AGAP001215		tetratricopeptide repeat protein 39C	1.57444	1.65507e-29	2.29144e-25
aEC	AGAP000307		Integrin alpha-PS1	0.502433	1.66143e-29	2.30025e-25
aEC	AGAP003209		C-4 methylsterol oxidase	-0.932577	1.76991e-29	2.45043e-25
aEC	AGAP002626		rhomboid-like protein	1.0334	1.85382e-29	2.56661e-25
aEC	AGAP006461		mitogen-activated protein kinase kinase kinase 13	0.854063	2.1742e-29	3.01018e-25
aEC	AGAP000857	mRpL3	39S ribosomal protein L3, mitochondrial	0.613289	2.4965e-29	3.45641e-25
aEC	AGAP006376	PDP1	PAR-domain protein 1	0.756663	3.01762e-29	4.1779e-25
aEC	AGAP007138		Wurst	-4.15629	3.16958e-29	4.38828e-25
aEC	AGAP003005		serine/threonine-protein kinase SIK	0.752732	3.64039e-29	5.04012e-25
aEC	AGAP011583		BTB domain-containing protein [Source:UniProtKB/TrEMBL;Acc:A0A1S4H842]	0.732901	4.00317e-29	5.54239e-25
aEC	AGAP029532		Nuclear receptor-binding protein [Source:UniProtKB/TrEMBL;Acc:A0A453YZY2]	0.829197	4.40269e-29	6.09553e-25
aEC	AGAP029600		unspecified product	0.711837	4.70888e-29	6.51944e-25
aEC	AGAP000340		LRRCT domain-containing protein [Source:UniProtKB/TrEMBL;Acc:A0A1S4G9B1]	0.611267	4.91058e-29	6.7987e-25
aEC	AGAP008873		ATG11 domain-containing protein [Source:UniProtKB/TrEMBL;Acc:A0A1S4H075]	0.506056	4.92064e-29	6.81262e-25
aEC	AGAP002219		GTPase KRas	1.3159	5.45399e-29	7.55104e-25
aEC	AGAP000626		Vesicle-associated membrane protein-associated protein B	0.935647	6.04583e-29	8.37045e-25
aEC	AGAP029688		unspecified product	-0.776405	6.37716e-29	8.82918e-25
aEC	AGAP001111		unspecified product	0.656017	7.15463e-29	9.90559e-25
aEC	AGAP005088		unspecified product	0.547997	8.93533e-29	1.2371e-24
aEC	AGAP009101		Lipase domain-containing protein [Source:UniProtKB/TrEMBL;Acc:A0A1S4H035]	0.872718	9.25007e-29	1.28067e-24
aEC	AGAP013161		fatty-acid amide hydrolase 2	1.03805	9.70665e-29	1.34389e-24
aEC	AGAP002969		asparaginyl-tRNA synthetase	0.682297	1.02706e-28	1.42196e-24
aEC	AGAP006707		serine-type enodpeptidase	0.694729	1.05598e-28	1.462e-24
aEC	AGAP002779		transcription initiation factor TFIIF subunit alpha	0.529014	1.16362e-28	1.61104e-24
aEC	AGAP002288		hydroxymethylglutaryl-CoA reductase (NADPH)	0.867211	1.3192e-28	1.82643e-24
aEC	AGAP011546		unspecified product	0.552472	1.48742e-28	2.05934e-24
aEC	AGAP007019		strumpellin	0.702705	1.66028e-28	2.29866e-24
aEC	AGAP012705		NADH dehydrogenase (ubiquinone) 1 alpha subcomplex 7	0.534744	1.98294e-28	2.74537e-24
aEC	AGAP013267		CHK domain-containing protein [Source:UniProtKB/TrEMBL;Acc:A0A1S4HCL5]	0.574111	2.18255e-28	3.02174e-24
aEC	AGAP029572		AP-1 complex subunit gamma [Source:UniProtKB/TrEMBL;Acc:A0A453Z0F0]	0.827265	2.32037e-28	3.21255e-24
aEC	AGAP009864		unspecified product	0.740995	2.3304e-28	3.22643e-24
aEC	AGAP000855		unspecified product	0.550234	2.41194e-28	3.33933e-24
aEC	AGAP005241		unspecified product	1.39168	2.52796e-28	3.49996e-24
aEC	AGAP003635		unspecified product	0.79851	2.6174e-28	3.62379e-24
aEC	AGAP006678		cyclin T	0.747023	2.82059e-28	3.90511e-24
aEC	AGAP007605		unspecified product	0.941821	2.85452e-28	3.95208e-24
aEC	AGAP029575		unspecified product	0.56371	3.02571e-28	4.18909e-24
aEC	AGAP000565	TRXR	thioredoxin reductase	0.686496	3.18765e-28	4.4133e-24
aEC	AGAP011150		molecular chaperone GrpE	0.55351	3.41671e-28	4.73043e-24
aEC	AGAP002706		small nuclear ribonucleoprotein G	0.603891	3.66902e-28	5.07976e-24
aEC	AGAP006665		unspecified product	0.723438	3.71384e-28	5.14181e-24
aEC	AGAP028599		unspecified product	0.828683	3.74849e-28	5.18978e-24
aEC	AGAP012189		abhydrolase domain-containing protein 12	0.848301	3.82233e-28	5.29202e-24
aEC	AGAP028164		unspecified product	1.19543	3.96481e-28	5.48928e-24
aEC	AGAP006885		pre-mRNA-processing factor 8	0.569941	4.56222e-28	6.3164e-24
aEC	AGAP003769		importin beta-3	0.583076	4.66199e-28	6.45452e-24
aEC	AGAP028452		Chromo domain-containing protein [Source:UniProtKB/TrEMBL;Acc:A0A0E4G888]	1.10447	4.71309e-28	6.52528e-24
aEC	AGAP013245		unspecified product	0.741096	4.94433e-28	6.84542e-24
aEC	AGAP012093		unspecified product	1.33515	5.15231e-28	7.13337e-24
aEC	AGAP000533		RING-type domain-containing protein [Source:UniProtKB/TrEMBL;Acc:A0A1S4G9W5]	1.46159	5.17081e-28	7.15899e-24
aEC	AGAP009672		unspecified product	1.3322	5.3092e-28	7.35059e-24
aEC	AGAP004805		unspecified product	0.971619	6.05364e-28	8.38127e-24
aEC	AGAP010872		ATP-dependent RNA helicase DDX35	0.826991	6.29751e-28	8.7189e-24
aEC	AGAP006824		5-formyltetrahydrofolate cyclo-ligase [Source:UniProtKB/TrEMBL;Acc:Q7QIG0]	-1.93602	6.65751e-28	9.21733e-24
aEC	AGAP008635		protein SDA1	0.607532	8.38164e-28	1.16044e-23
aEC	AGAP001469		Protein tyrosine phosphatase, receptor type, f polypeptide (PTPRF) interacting protein (liprin)	1.09591	8.64389e-28	1.19675e-23
aEC	AGAP004056		unspecified product	0.608194	9.25063e-28	1.28075e-23
aEC	AGAP028374	tRNA-Arg	unspecified product	1.05771	9.60394e-28	1.32967e-23
aEC	AGAP006668		squid	0.556277	1.03026e-27	1.42639e-23
aEC	AGAP011085		Protein kinase domain-containing protein [Source:UniProtKB/TrEMBL;Acc:A0A1S4H6K7]	0.83183	1.12619e-27	1.55921e-23
aEC	AGAP000297		unspecified product	1.03706	1.73294e-27	2.39926e-23
aEC	AGAP000249		mannosyl-glycoprotein endo-beta-N-acetylglucosaminidase	0.644685	1.79713e-27	2.48813e-23
aEC	AGAP001499		unspecified product	1.33361	1.90214e-27	2.63351e-23
aEC	AGAP008645	GAM1	gambicin anti-microbial peptide	-0.941016	1.91972e-27	2.65785e-23
aEC	AGAP013106		Niemann-Pick Type C-2	-0.582764	2.01634e-27	2.79163e-23
aEC	AGAP001324		Erythroid differentiation-related factor 1	1.33257	2.28494e-27	3.1635e-23
aEC	AGAP005405		solute carrier family 39 (zinc transporter), member 10	0.987777	2.50004e-27	3.46131e-23
aEC	AGAP000355		unspecified product	1.55069	2.53218e-27	3.5058e-23
aEC	AGAP008871	GPRFZ4	Putative frizzled 4-like receptor [Source:UniProtKB/TrEMBL;Acc:A0A1S4GZH6]	0.522303	2.62475e-27	3.63397e-23
aEC	AGAP010413		SH3 and multiple ankyrin repeat domains protein	0.748669	2.66294e-27	3.68685e-23
aEC	AGAP005152		unspecified product	0.736016	2.73376e-27	3.78489e-23
aEC	AGAP007104		farnesyl diphosphate synthase	0.846361	3.12275e-27	4.32345e-23
aEC	AGAP001372		Microtubule-associated protein Jupiter [Source:UniProtKB/TrEMBL;Acc:F5HMS8]	1.21484	3.39433e-27	4.69946e-23
aEC	AGAP002917	mRpL34	39S ribosomal protein L34, mitochondrial	0.535819	3.80022e-27	5.2614e-23
aEC	AGAP006096	SCOT	succinyl-CoA transferase	0.797563	3.87725e-27	5.36806e-23
aEC	AGAP005319		unspecified product	0.671221	4.2522e-27	5.88718e-23
aEC	AGAP007304		unspecified product	1.4372	4.27488e-27	5.91857e-23
aEC	AGAP007939		starch phosphorylase	-2.15953	4.27825e-27	5.92323e-23
aEC	AGAP007990		glucosyl/glucuronosyl transferases	1.45914	5.01462e-27	6.94274e-23
aEC	AGAP001194		unspecified product	-0.678973	5.14061e-27	7.11718e-23
aEC	AGAP029544		unspecified product	0.679957	5.78097e-27	8.00376e-23
aEC	AGAP003051		stearoyl-CoA desaturase (delta-9 desaturase)	1.17547	6.34658e-27	8.78684e-23
aEC	AGAP009197	GSTE3	glutathione S-transferase epsilon class 3	-0.611759	8.31396e-27	1.15107e-22
aEC	AGAP011849		platelet-activating factor acetylhydrolase IB subunit alpha	0.766642	8.4346e-27	1.16777e-22
aEC	AGAP001762	APG9	autophagy related gene	0.580924	9.16474e-27	1.26886e-22
aEC	AGAP002035		GC-rich sequence DNA-binding factor	0.82606	1.04783e-26	1.45072e-22
aEC	AGAP029456		Protein kinase domain-containing protein [Source:UniProtKB/TrEMBL;Acc:A0A453YZN7]	0.703517	1.24856e-26	1.72863e-22
aEC	AGAP009307		bromodomain-containing protein 7/9	1.77191	1.28883e-26	1.78438e-22
aEC	AGAP008988		Glutamine synthetase [Source:UniProtKB/TrEMBL;Acc:Q7PWF1]	0.50477	1.43343e-26	1.98459e-22
aEC	AGAP003064		cysteine and histidine-rich domain-containing protein	1.26734	1.48227e-26	2.05221e-22
aEC	AGAP011166		Serine/threonine-protein phosphatase [Source:UniProtKB/TrEMBL;Acc:Q7PSR8]	0.574783	1.62772e-26	2.25357e-22
aEC	AGAP003899	Sxl	sex-lethal	0.977829	1.65032e-26	2.28486e-22
aEC	AGAP010863		unspecified product	1.70224	1.69891e-26	2.35214e-22
aEC	AGAP007721	Syb	synaptobrevin	-1.2149	1.76328e-26	2.44126e-22
aEC	AGAP008909		unspecified product	-0.67144	2.06896e-26	2.86448e-22
aEC	AGAP028148		GCV_T domain-containing protein [Source:UniProtKB/TrEMBL;Acc:A0A1S4HCY0]	0.544352	2.10276e-26	2.91127e-22
aEC	AGAP003447		unspecified product	0.970834	2.18354e-26	3.02311e-22
aEC	AGAP007380		NADH dehydrogenase (ubiquinone) 1 beta subcomplex 11	-0.614007	2.60186e-26	3.60227e-22
aEC	AGAP003645		kelch-like protein 19	0.616943	2.63938e-26	3.65422e-22
aEC	AGAP002520		short-chain dehydrogenease/reductase	-1.57328	2.87735e-26	3.98369e-22
aEC	AGAP002502		translation initiation factor 4G	0.863748	3.11145e-26	4.30781e-22
aEC	AGAP007010		unspecified product	1.02011	3.36818e-26	4.66325e-22
aEC	AGAP007065		transcription factor CP2 and related proteins	0.74907	3.49482e-26	4.83858e-22
aEC	AGAP005394		MFS domain-containing protein [Source:UniProtKB/TrEMBL;Acc:Q7Q7B8]	1.00858	3.65768e-26	5.06405e-22
aEC	AGAP003277		cathepsin D	0.80839	4.931e-26	6.82697e-22
aEC	AGAP000159		Kinesin-like protein [Source:UniProtKB/TrEMBL;Acc:Q7PRX2]	0.715748	5.27833e-26	7.30785e-22
aEC	AGAP000319		katanin p80 WD40 repeat-containing subunit	1.1103	5.40607e-26	7.48471e-22
aEC	AGAP002762	CCT7	Chaperonin containing TCP1 subunit 7	0.55293	5.54209e-26	7.67302e-22
aEC	AGAP000671		Ras-related protein Rab-10	0.732477	5.8336e-26	8.07662e-22
aEC	AGAP002501		serine/threonine-protein phosphatase 4 regulatory subunit 2	2.28527	6.53911e-26	9.0534e-22
aEC	AGAP005937		translation initiation factor eIF-2B subunit delta	0.713135	6.60134e-26	9.13955e-22
aEC	AGAP003222		phosphatidylinositol glycan, class N	1.22277	7.3534e-26	1.01808e-21
aEC	AGAP005869		unspecified product	-1.18391	7.4174e-26	1.02694e-21
aEC	AGAP003099		hydroxypyruvate isomerase	-0.55627	9.46107e-26	1.30988e-21
aEC	AGAP011217		E3 ubiquitin-protein ligase RBBP6	1.21863	1.04937e-25	1.45285e-21
aEC	AGAP001751		Oxidation resistance protein	-1.40541	1.06267e-25	1.47127e-21
aEC	AGAP003900		NADH dehydrogenase (ubiquinone) 1 alpha subcomplex 7	0.794064	1.12862e-25	1.56257e-21
aEC	AGAP006346		protein spinster homolog 2	1.20149	1.15835e-25	1.60374e-21
aEC	AGAP008761		translocon-associated protein subunit gamma	-0.606037	1.26425e-25	1.75036e-21
aEC	AGAP000416		hydroxyacylglutathione hydrolase	0.767502	1.61716e-25	2.23896e-21
aEC	AGAP009688		Leucine-rich repeats and immunoglobulin-like domains protein 3	0.592045	1.74709e-25	2.41885e-21
aEC	AGAP006226	Aldehyde_oxidase	unspecified product	0.969337	1.89061e-25	2.61755e-21
aEC	AGAP005288		bitesize	0.587245	1.93461e-25	2.67847e-21
aEC	AGAP001411		BCL2/adenovirus E1B 19 kDa protein-interacting protein 3	0.85681	2.05116e-25	2.83983e-21
aEC	AGAP011054	TPX2	thioredoxin peroxidase 2	-1.12246	2.09722e-25	2.90359e-21
aEC	AGAP006974	TOLL9	TOLL-like receptor 9	1.23253	2.09922e-25	2.90638e-21
aEC	AGAP009181		RING-CH-type domain-containing protein [Source:UniProtKB/TrEMBL;Acc:A0A1S4H150]	0.521368	2.16542e-25	2.99803e-21
aEC	AGAP029895		unspecified product	0.817955	2.16814e-25	3.0018e-21
aEC	AGAP004795		RNA polymerase II elongation factor ELL	0.502029	2.75259e-25	3.81096e-21
aEC	AGAP003215	Rpt2	26S proteasome regulatory subunit T2	0.886559	2.95186e-25	4.08685e-21
aEC	AGAP011037		unspecified product	0.695634	3.05076e-25	4.22377e-21
aEC	AGAP006475		unspecified product	0.993637	3.05867e-25	4.23473e-21
aEC	AGAP000195		cytoplasmic FMR1 interacting protein	0.679557	3.09763e-25	4.28866e-21
aEC	AGAP004092	APG2	autophagy related gene	0.856356	3.10345e-25	4.29673e-21
aEC	AGAP009602		NADH dehydrogenase (ubiquinone) 1 beta subcomplex 6	-0.50385	3.14858e-25	4.35921e-21
aEC	AGAP006935		unspecified product	0.542342	3.27006e-25	4.5274e-21
aEC	AGAP000815	INTB	integrin beta subunit	1.05593	3.29856e-25	4.56686e-21
aEC	AGAP029490		DH domain-containing protein [Source:UniProtKB/TrEMBL;Acc:A0A453YZU2]	0.873003	3.35959e-25	4.65135e-21
aEC	AGAP003284		ANF_receptor domain-containing protein [Source:UniProtKB/TrEMBL;Acc:A0A1S4GHH1]	0.637516	3.50821e-25	4.85712e-21
aEC	AGAP010895		spectrin beta	0.63101	3.53054e-25	4.88803e-21
aEC	AGAP009625		unspecified product	0.6567	3.69835e-25	5.12037e-21
aEC	AGAP009946	GSTMS3	glutathione transferase microsomal 3	-0.599913	4.10232e-25	5.67967e-21
aEC	AGAP007169		sestrin	0.714466	4.18427e-25	5.79312e-21
aEC	AGAP004603	ABCG4	ATP-binding cassette transporter (ABC transporter) family G member 4	0.82893	4.25251e-25	5.8876e-21
aEC	AGAP009887		unspecified product	0.626301	4.38626e-25	6.07278e-21
aEC	AGAP006773		Phospholipid scramblase [Source:UniProtKB/TrEMBL;Acc:Q7PSZ6]	-0.581201	5.41267e-25	7.49385e-21
aEC	AGAP011872		Ubiquitin-activating enzyme E1 [Source:UniProtKB/TrEMBL;Acc:A0A1S4H7Q4]	0.720459	5.92946e-25	8.20934e-21
aEC	AGAP029653		unspecified product	0.72723	6.59302e-25	9.12803e-21
aEC	AGAP002064		unspecified product	0.598681	6.67946e-25	9.24772e-21
aEC	AGAP000776		myosin VI	0.677605	7.46464e-25	1.03348e-20
aEC	AGAP006436		unspecified product	0.630716	7.87696e-25	1.09057e-20
aEC	AGAP009499		proto-oncogene C-crk	0.714907	8.06572e-25	1.1167e-20
aEC	AGAP003119		translation initiation factor 1A	-0.54978	8.84882e-25	1.22512e-20
aEC	AGAP011907		Splicing factor 3B subunit 5 [Source:UniProtKB/TrEMBL;Acc:Q7PZH2]	0.676406	9.55838e-25	1.32336e-20
aEC	AGAP009727		RhoGAP92B	0.648261	9.80954e-25	1.35813e-20
aEC	AGAP008639		MANSC domain-containing protein [Source:UniProtKB/TrEMBL;Acc:A0A1S4GYU4]	0.999206	1.02053e-24	1.41292e-20
aEC	AGAP006518		charged multivesicular body protein 1	-0.992777	1.0397e-24	1.43946e-20
aEC	AGAP011282		Fatty acid 2-hydroxylase [Source:UniProtKB/TrEMBL;Acc:A0A1S4H682]	0.78329	1.24703e-24	1.72651e-20
aEC	AGAP002114		cell division cycle 20-like protein 1, cofactor of APC complex	1.11702	1.2744e-24	1.76441e-20
aEC	AGAP004529		unspecified product	-0.6615	1.33427e-24	1.8473e-20
aEC	AGAP011805		ornithine decarboxylase	0.680939	1.65686e-24	2.29392e-20
aEC	AGAP000884		ubiquitin carboxyl-terminal hydrolase 1	0.990947	1.83523e-24	2.54087e-20
aEC	AGAP005948	kh	Kynurenine 3-monooxygenase [Source:UniProtKB/Swiss-Prot;Acc:Q7Q6A7]	0.730124	1.84809e-24	2.55868e-20
aEC	AGAP009046		U3 small nucleolar RNA-associated protein 18	0.513526	1.89789e-24	2.62763e-20
aEC	AGAP003276		splicing factor, arginine/serine-rich 17	0.90693	2.06522e-24	2.85929e-20
aEC	AGAP003242		RNA polymerase-associated protein LEO1	0.602284	2.29498e-24	3.1774e-20
aEC	AGAP010347	CuSOD3	copper-zinc superoxide dismutase 3	-0.560806	2.32537e-24	3.21948e-20
aEC	AGAP007480	CYP6AH1	cytochrome P450	0.805485	2.33518e-24	3.23305e-20
aEC	AGAP000560		spastic paraplegia 7	0.860538	2.42333e-24	3.3551e-20
aEC	AGAP028980	SSU_rRNA_eukarya	Eukaryotic small subunit ribosomal RNA [Source:RFAM;Acc:RF01960]	1.10844	2.42784e-24	3.36135e-20
aEC	AGAP007366		unspecified product	-0.693741	2.71764e-24	3.76258e-20
aEC	AGAP013543		unspecified product	0.779824	2.87656e-24	3.9826e-20
aEC	AGAP002170		NADH dehydrogenase (ubiquinone) flavoprotein 2	-0.571999	2.98268e-24	4.12952e-20
aEC	AGAP003174		unspecified product	0.547102	3.05991e-24	4.23644e-20
aEC	AGAP012363		unspecified product	0.793167	3.20569e-24	4.43828e-20
aEC	AGAP002509		unspecified product	0.996326	3.288e-24	4.55224e-20
aEC	AGAP009563		Myotubularin related protein 2 [Source:UniProtKB/TrEMBL;Acc:A0A1S4H1F2]	-0.60512	3.38988e-24	4.69329e-20
aEC	AGAP005645		dehydrogenase/reductase SDR family member 11 precursor	-1.08988	3.39584e-24	4.70154e-20
aEC	AGAP011560		unspecified product	0.799241	4.17799e-24	5.78443e-20
aEC	AGAP002680		serologically defined colon cancer antigen 1	0.705117	4.23894e-24	5.86881e-20
aEC	AGAP002659		solute carrier family 10 (sodium/bile acid cotransporter)	0.862839	4.31635e-24	5.97599e-20
aEC	AGAP010800		nuclear protein NHN1	0.529496	4.67474e-24	6.47218e-20
aEC	AGAP000203		inositol-1,4,5-trisphosphate 5-phosphatase	1.03009	4.69202e-24	6.4961e-20
aEC	AGAP009173	fbp	fructose-1,6-biphosphatase	-1.0734	4.73036e-24	6.54919e-20
aEC	AGAP004984		unspecified product	0.74322	4.7764e-24	6.61292e-20
aEC	AGAP002566	GPRHIS	putative histamine receptor	0.842116	5.32139e-24	7.36747e-20
aEC	AGAP004739		H/ACA ribonucleoprotein complex subunit 4	0.747403	6.17245e-24	8.54576e-20
aEC	AGAP000058		unspecified product	1.55975	7.14354e-24	9.89023e-20
aEC	AGAP000930		unspecified product	0.604318	7.15209e-24	9.90206e-20
aEC	AGAP007027		ANK_REP_REGION domain-containing protein [Source:UniProtKB/TrEMBL;Acc:Q7QIQ9]	0.764659	8.16387e-24	1.13029e-19
aEC	AGAP005010		Homeobox domain-containing protein [Source:UniProtKB/TrEMBL;Acc:A0A1S4GMT3]	1.14477	8.50432e-24	1.17742e-19
aEC	AGAP029109		unspecified product	0.718144	8.63841e-24	1.19599e-19
aEC	AGAP029500	ABCG7	ATP-binding cassette transporter (ABC transporter) family G member 7	0.690978	8.82376e-24	1.22165e-19
aEC	AGAP011580	eIF3k	Eukaryotic translation initiation factor 3 subunit K [Source:UniProtKB/Swiss-Prot;Acc:Q7QGK4]	-0.553841	8.96735e-24	1.24153e-19
aEC	AGAP001820		TATA-binding protein-associated factor	0.569563	9.55332e-24	1.32266e-19
aEC	AGAP001635		sodium-coupled monocarboxylate transporter 2	1.44897	9.56342e-24	1.32405e-19
aEC	AGAP001512		glutamate--cysteine ligase catalytic subunit	0.838008	1.06448e-23	1.47377e-19
aEC	AGAP004852		Adducin	-0.733794	1.07979e-23	1.49496e-19
aEC	AGAP000900		Protein-tyrosine sulfotransferase [Source:UniProtKB/TrEMBL;Acc:Q7PNJ6]	1.07926	1.36962e-23	1.89624e-19
aEC	AGAP005111		palmitoyltransferase ZDHHC14	0.652097	1.62125e-23	2.24462e-19
aEC	AGAP007699		GTP-binding nuclear protein Ran	-0.888519	1.62199e-23	2.24565e-19
aEC	AGAP006648	Exo6	exocyst complex component 6	0.634859	1.84373e-23	2.55264e-19
aEC	AGAP013468		A disintegrin and metallopeptidase domain 9 (meltrin gamma)	0.950369	1.98997e-23	2.75512e-19
aEC	AGAP000747		mitogen-activated protein kinase kinase kinase 5	0.664991	2.01542e-23	2.79035e-19
aEC	AGAP005795		sodium-coupled monocarboxylate transporter 1	1.26973	2.03481e-23	2.8172e-19
aEC	AGAP000403		unspecified product	0.500844	2.15924e-23	2.98946e-19
aEC	AGAP002173		WD repeat domain 20b	0.509111	2.40505e-23	3.32979e-19
aEC	AGAP001895		F-box and leucine-rich repeat protein 10/11	0.526958	2.61804e-23	3.62467e-19
aEC	AGAP010959		PRELI domain-containing protein 1, mitochondrial	0.677175	2.65606e-23	3.67731e-19
aEC	AGAP004002		60 kDa heat shock protein, mitochondrial precursor	1.04652	2.69414e-23	3.73003e-19
aEC	AGAP000336		transcription initiation factor TFIID TATA-box-binding protein	0.965784	2.83626e-23	3.9268e-19
aEC	AGAP029757		Acyl-coenzyme A oxidase [Source:UniProtKB/TrEMBL;Acc:A0A453Z119]	0.738858	2.84868e-23	3.944e-19
aEC	AGAP029269		unspecified product	0.885279	2.91318e-23	4.03329e-19
aEC	AGAP001278		Cysteine-rich hydrophobic domain 2	0.58899	2.99268e-23	4.14336e-19
aEC	AGAP003141		Insulin-related peptide binding protein	0.739806	3.16471e-23	4.38154e-19
aEC	AGAP007395		DIS3-like exonuclease 2	0.631691	3.25397e-23	4.50512e-19
aEC	AGAP001700		translational activator GCN1	0.586744	3.27955e-23	4.54054e-19
aEC	AGAP011963		unspecified product	1.09609	3.31489e-23	4.58946e-19
aEC	AGAP029616		RRM domain-containing protein [Source:UniProtKB/TrEMBL;Acc:A0A453Z082]	0.629013	3.63891e-23	5.03807e-19
aEC	AGAP005076		bridging integrator	0.556057	3.71731e-23	5.14661e-19
aEC	AGAP028616		unspecified product	0.726138	3.81006e-23	5.27502e-19
aEC	AGAP011964		unspecified product	0.589846	4.99304e-23	6.91286e-19
aEC	AGAP004440		spectrin beta	0.741768	5.03166e-23	6.96633e-19
aEC	AGAP028138		unspecified product	0.69172	5.65107e-23	7.82391e-19
aEC	AGAP003855		unspecified product	0.662463	6.01228e-23	8.324e-19
aEC	AGAP012057		RNA polymerase-associated protein RTF1	0.536849	6.56521e-23	9.08954e-19
aEC	AGAP029503		HMG box domain-containing protein [Source:UniProtKB/TrEMBL;Acc:A0A453YZN4]	0.916862	6.67488e-23	9.24137e-19
aEC	AGAP007874		CWC22 spliceosome-associated protein homolog	1.01925	7.39342e-23	1.02362e-18
aEC	AGAP029560		unspecified product	0.74258	8.2407e-23	1.14093e-18
aEC	AGAP029624	SOCS	suppressor of cytokine signaling	1.11406	8.62165e-23	1.19367e-18
aEC	AGAP029551		unspecified product	0.551834	9.3828e-23	1.29905e-18
aEC	AGAP006115		solute carrier family 4, anion exchanger	0.813341	1.05125e-22	1.45546e-18
aEC	AGAP003593		Protein arginine methyltransferase RmtB	0.538995	1.06331e-22	1.47215e-18
aEC	AGAP008790		disintegrin and metalloproteinase domain-containing protein 10	0.527277	1.12908e-22	1.56321e-18
aEC	AGAP007163		3',5'-cyclic-nucleotide phosphodiesterase	1.09685	1.21903e-22	1.68775e-18
aEC	AGAP008557		AMP-binding domain protein	1.01263	1.47691e-22	2.04479e-18
aEC	AGAP009970		Cullin-associated NEDD8-dissociated protein 1 [Source:UniProtKB/TrEMBL;Acc:A0A1S4H2L0]	0.548454	1.66562e-22	2.30605e-18
aEC	AGAP008065		CUB domain-containing protein [Source:UniProtKB/TrEMBL;Acc:A0A1S4GX60]	0.850358	1.82007e-22	2.51988e-18
aEC	AGAP007793		Regucalcin protein	0.650438	1.86578e-22	2.58318e-18
aEC	AGAP000843		cardiolipin synthase	0.699614	1.89428e-22	2.62264e-18
aEC	AGAP007532		vinculin	0.866925	2.16777e-22	3.00128e-18
aEC	AGAP009167		unspecified product	0.88675	2.22916e-22	3.08627e-18
aEC	AGAP029982		unspecified product	0.503738	2.42931e-22	3.36337e-18
aEC	AGAP007181		supervillin	0.768533	2.82854e-22	3.91611e-18
aEC	AGAP010673		WH1 domain-containing protein [Source:UniProtKB/TrEMBL;Acc:A0A1S4H4M3]	0.63534	2.86188e-22	3.96227e-18
aEC	AGAP003228		histone acetyltransferase type B subunit 2	0.597782	2.98157e-22	4.12799e-18
aEC	AGAP002313		unspecified product	1.38214	3.60908e-22	4.99677e-18
aEC	AGAP028197		unspecified product	1.1108	3.74636e-22	5.18683e-18
aEC	AGAP010954		unspecified product	0.657514	3.77631e-22	5.2283e-18
aEC	AGAP011600		unspecified product	0.537018	4.20102e-22	5.81631e-18
aEC	AGAP010938		unspecified product	0.653361	4.35261e-22	6.02618e-18
aEC	AGAP029543		unspecified product	0.52712	4.41722e-22	6.11564e-18
aEC	AGAP002352		unspecified product	0.587106	4.47616e-22	6.19724e-18
aEC	AGAP000017		unspecified product	0.595456	4.93236e-22	6.82885e-18
aEC	AGAP002113		cytochrome b5	-0.680682	4.94104e-22	6.84087e-18
aEC	AGAP012058		PPPDE peptidase domain-containing protein 1	0.920714	4.97967e-22	6.89435e-18
aEC	AGAP007540		unspecified product	0.588105	5.90783e-22	8.17938e-18
aEC	AGAP009785		SUZ domain-containing protein [Source:UniProtKB/TrEMBL;Acc:A0A1S4H228]	0.655881	6.89824e-22	9.55062e-18
aEC	AGAP006918		NADH dehydrogenase (ubiquinone) 1 alpha subcomplex 8	-0.579737	7.19123e-22	9.95626e-18
aEC	AGAP002425		cysteine sulfinic acid decarboxylase	0.806592	7.58224e-22	1.04976e-17
aEC	AGAP000002		unspecified product	0.854376	7.70414e-22	1.06664e-17
aEC	AGAP010451		Lon-like ATP-dependent protease	0.913871	8.07161e-22	1.11751e-17
aEC	AGAP007810		DNA-directed RNA polymerase II subunit RPB1	0.529025	8.40313e-22	1.16341e-17
aEC	AGAP001056		ubiquitin-conjugating enzyme E2 L3	-1.0818	8.43329e-22	1.16759e-17
aEC	AGAP002329		carnitine O-octanoyltransferase	0.768165	8.47058e-22	1.17275e-17
aEC	AGAP009126		Protein expanded [Source:UniProtKB/TrEMBL;Acc:A0A1S4H089]	1.87396	9.29424e-22	1.28679e-17
aEC	AGAP007114		RING finger and CCCH-type zinc finger domain-containing protein	0.63442	1.20126e-21	1.66315e-17
aEC	AGAP001424		heat shock protein 90kDa beta	0.617472	1.28626e-21	1.78082e-17
aEC	AGAP011435		carboxypeptidase A	-1.00698	1.36301e-21	1.88708e-17
aEC	AGAP002236		unspecified product	0.564632	1.4119e-21	1.95478e-17
aEC	AGAP000982		uncharacterized protein Enpp4	1.11556	1.49951e-21	2.07607e-17
aEC	AGAP006547		unspecified product	0.62714	1.55303e-21	2.15018e-17
aEC	AGAP008473		SUN domain-containing protein [Source:UniProtKB/TrEMBL;Acc:A0A453YTZ6]	1.70068	1.68434e-21	2.33197e-17
aEC	AGAP009135		ATP-dependent RNA helicase DDX6/DHH1	-0.645101	1.68802e-21	2.33706e-17
aEC	AGAP006733	Thoc4	THO complex subunit 4	0.533868	1.69453e-21	2.34607e-17
aEC	AGAP009237		Apoptotic chromatin condensation inducer in the nucleus [Source:UniProtKB/TrEMBL;Acc:A0A1S4H0J7]	0.808073	2.09591e-21	2.90179e-17
aEC	AGAP008412		ubiquitin thioesterase CYLD	0.617569	2.3682e-21	3.27878e-17
aEC	AGAP013214		unspecified product	0.501928	2.43154e-21	3.36646e-17
aEC	AGAP004039		afadin	0.846659	2.45128e-21	3.3938e-17
aEC	AGAP002847		Niemann-Pick Type C-2	-2.67424	2.51841e-21	3.48674e-17
aEC	AGAP008147		RNA-splicing ligase RtcB homolog [Source:UniProtKB/Swiss-Prot;Acc:Q7Q412]	0.767931	2.91625e-21	4.03755e-17
aEC	AGAP004256		unspecified product	0.511287	2.93136e-21	4.05847e-17
aEC	AGAP011076		ubiquitin-conjugating enzyme E2 I	-0.58307	3.03282e-21	4.19895e-17
aEC	AGAP011255		unspecified product	1.21697	3.29616e-21	4.56354e-17
aEC	AGAP012084		DNA-directed RNA polymerase I subunit RPA43	0.641206	3.34569e-21	4.63211e-17
aEC	AGAP029661		unspecified product	0.660139	3.6474e-21	5.04982e-17
aEC	AGAP028034		H15 domain-containing protein [Source:UniProtKB/TrEMBL;Acc:A0A1S4HCQ0]	0.795191	3.95325e-21	5.47327e-17
aEC	AGAP005567		bone morphogenetic protein receptor type-2	1.31998	4.05491e-21	5.61403e-17
aEC	AGAP004348		unspecified product	0.673551	4.11899e-21	5.70274e-17
aEC	AGAP000185		double stranded RNA-specific editase	1.29543	4.44883e-21	6.1594e-17
aEC	AGAP029701		SCP domain-containing protein [Source:UniProtKB/TrEMBL;Acc:A0A453Z0G9]	0.908404	4.70044e-21	6.50776e-17
aEC	AGAP005977		ariadne-2	1.36172	5.77824e-21	7.99997e-17
aEC	AGAP008542		abhydrolase domain-containing protein 2	0.727412	5.80793e-21	8.04108e-17
aEC	AGAP012910		unspecified product	1.31991	6.21486e-21	8.60447e-17
aEC	AGAP005246		serine protease inhibitor (serpin) 10	0.960329	6.33673e-21	8.77321e-17
aEC	AGAP013695	U6	U6 spliceosomal RNA [Source:RFAM;Acc:RF00026]	0.83476	6.87928e-21	9.52437e-17
aEC	AGAP005953		calcium homeostasis endoplasmic reticulum protein	0.706647	7.54501e-21	1.04461e-16
aEC	AGAP009897		proton-coupled amino acid transporter	0.781689	7.55209e-21	1.04559e-16
aEC	AGAP013519		U6 snRNA-associated Sm-like protein LSm3	0.511568	7.94877e-21	1.10051e-16
aEC	AGAP001464		cyclic AMP-responsive element-binding protein 3	0.547294	8.07604e-21	1.11813e-16
aEC	AGAP003398		nucleosome-remodeling factor 38 kDa subunit	-0.991735	8.15644e-21	1.12926e-16
aEC	AGAP029163		Kazal-like domain-containing protein [Source:UniProtKB/TrEMBL;Acc:A0A2Y9D2E2]	1.33614	8.5399e-21	1.18235e-16
aEC	AGAP010739		Glucose-6-phosphate 1-dehydrogenase [Source:UniProtKB/TrEMBL;Acc:H2KMF3]	1.39195	8.6577e-21	1.19866e-16
aEC	AGAP011766		ethanolaminephosphotransferase	1.59764	9.01792e-21	1.24853e-16
aEC	AGAP004641		ATP synthase mitochondrial F1 complex assembly factor 1	0.50119	9.30678e-21	1.28852e-16
aEC	AGAP000807		helix-loop-helix transcription factor	0.882085	9.74175e-21	1.34875e-16
aEC	AGAP002741		histone-lysine N-methyltransferase MLL1	0.562097	1.00188e-20	1.38711e-16
aEC	AGAP005425		Actin-binding LIM protein [Source:UniProtKB/TrEMBL;Acc:A0A1S4GPU8]	0.675428	1.00702e-20	1.39423e-16
aEC	AGAP008721		Facilitated trehalose transporter Tret1-2 homolog [Source:UniProtKB/TrEMBL;Acc:A0A1S4GZ27]	0.572444	1.02089e-20	1.41343e-16
aEC	AGAP008795		unspecified product	1.04791	1.20288e-20	1.66538e-16
aEC	AGAP012986		unspecified product	0.615458	1.40548e-20	1.94588e-16
aEC	AGAP009389		unspecified product	0.562645	1.45532e-20	2.01489e-16
aEC	AGAP002715		unspecified product	0.580944	1.45861e-20	2.01945e-16
aEC	AGAP000202		unspecified product	0.595229	1.47385e-20	2.04055e-16
aEC	AGAP006806		mitochondrial thiamine pyrophosphate carrier	1.35498	1.53717e-20	2.12821e-16
aEC	AGAP008648		unspecified product	-2.21043	1.55424e-20	2.15185e-16
aEC	AGAP006521		adenylate cyclase-stimulating G alpha protein	0.837585	1.56471e-20	2.16634e-16
aEC	AGAP029365		unspecified product	1.26793	1.58412e-20	2.19322e-16
aEC	AGAP003886		E3 ubiquitin protein ligase [Source:UniProtKB/TrEMBL;Acc:Q7PTH9]	0.629431	1.67117e-20	2.31373e-16
aEC	AGAP001482		unspecified product	0.703525	1.6933e-20	2.34438e-16
aEC	AGAP009040		4F5 domain-containing protein [Source:UniProtKB/TrEMBL;Acc:A0A1S4GZZ4]	0.871873	1.72765e-20	2.39193e-16
aEC	AGAP003357		RAG1-activating protein 1-like protein	-0.526106	1.79664e-20	2.48745e-16
aEC	AGAP011286		optic atrophy protein 1	0.726621	1.80119e-20	2.49375e-16
aEC	AGAP004483		Lethal giant larvae	-0.783384	1.87296e-20	2.59312e-16
aEC	AGAP005056		cyclin-related protein FAM58A	1.75969	1.93976e-20	2.6856e-16
aEC	AGAP000399		squid	0.545822	2.03862e-20	2.82247e-16
aEC	AGAP008106		Trafficking protein particle complex subunit 4	-0.506708	2.47291e-20	3.42374e-16
aEC	AGAP011701		predicted G-protein coupled receptor GPCR	0.929727	2.49582e-20	3.45546e-16
aEC	AGAP000321		unspecified product	0.821397	2.49885e-20	3.45966e-16
aEC	AGAP006022	Bhlh_PAS	unspecified product	0.569712	2.56823e-20	3.55571e-16
aEC	AGAP029455		PIPK domain-containing protein [Source:UniProtKB/TrEMBL;Acc:A0A453Z004]	0.521251	2.63058e-20	3.64203e-16
aEC	AGAP007103		calsyntenin-1	0.65768	2.66238e-20	3.68606e-16
aEC	AGAP029587		Methyltransferase-like protein [Source:UniProtKB/TrEMBL;Acc:A0A453Z0V4]	0.617193	2.75137e-20	3.80926e-16
aEC	AGAP009889		cabut	1.18201	2.90486e-20	4.02178e-16
aEC	AGAP012248		ubiquitin carboxyl-terminal hydrolase 5/13	0.614008	2.93828e-20	4.06805e-16
aEC	AGAP008620		phospholipase A-2-activating protein	0.559945	3.03864e-20	4.20699e-16
aEC	AGAP000049		CCHC-type domain-containing protein [Source:UniProtKB/TrEMBL;Acc:A0A1S4G8G9]	1.34066	3.66945e-20	5.08035e-16
aEC	AGAP003024		unspecified product	-0.520676	4.0567e-20	5.6165e-16
aEC	AGAP001887		biogenesis of lysosome-related organelles complex 1 subunit 1	-0.505615	4.06471e-20	5.62759e-16
aEC	AGAP005615	mRpS15	28S ribosomal protein S15, mitochondrial	-0.513578	4.14658e-20	5.74094e-16
aEC	AGAP007256		Multiple epidermal growth factor-like domains 10	0.720172	5.00777e-20	6.93326e-16
aEC	AGAP004251		solute carrier family 20 (sodium-dependent phosphate transporter)	-0.867116	5.08288e-20	7.03725e-16
aEC	AGAP004798		Coatomer protein complex, subunit beta 2	-0.531868	5.53177e-20	7.65873e-16
aEC	AGAP029522		BRCT domain-containing protein [Source:UniProtKB/TrEMBL;Acc:A0A453Z089]	0.916279	6.12852e-20	8.48493e-16
aEC	AGAP029565		WD_REPEATS_REGION domain-containing protein [Source:UniProtKB/TrEMBL;Acc:A0A453Z0E1]	0.564407	6.40397e-20	8.8663e-16
aEC	AGAP007023	cue	Protein cueball [Source:UniProtKB/Swiss-Prot;Acc:Q7QIQ6]	0.672594	6.71158e-20	9.29218e-16
aEC	AGAP003192		alpha-soluble NSF attachment protein	0.539601	7.9064e-20	1.09464e-15
aEC	AGAP001157		UBR-type domain-containing protein [Source:UniProtKB/TrEMBL;Acc:A0A1S4GBR0]	0.565407	8.02977e-20	1.11172e-15
aEC	AGAP005548		alpha-crystallin B chain	1.26959	8.16902e-20	1.131e-15
aEC	AGAP000349		transient receptor potential cation channel subfamily C, invertebrate	0.5255	8.33934e-20	1.15458e-15
aEC	AGAP008925		pre-mRNA-processing factor 17	0.513775	8.36875e-20	1.15865e-15
aEC	AGAP003069		signal peptidase, endoplasmic reticulum-type	-0.526655	8.44449e-20	1.16914e-15
aEC	AGAP011479		hyaluronoglucosaminidase	0.600894	8.49958e-20	1.17677e-15
aEC	AGAP008613		polypeptide N-acetylgalactosaminyltransferase	0.542826	8.90157e-20	1.23242e-15
aEC	AGAP007012		unspecified product	0.554059	9.30595e-20	1.28841e-15
aEC	AGAP012309		translation initiation factor IF-3	0.580614	9.37028e-20	1.29732e-15
aEC	AGAP028609		transcriptional regulator ATRX	0.635048	1.03211e-19	1.42895e-15
aEC	AGAP010837		unspecified product	1.83584	1.03609e-19	1.43447e-15
aEC	AGAP007891		Methionyl-tRNA synthetase [Source:UniProtKB/TrEMBL;Acc:A0A1S4GWK4]	0.637105	1.04063e-19	1.44076e-15
aEC	AGAP011379	GPRFZ1	Frizzled receptor [Source:UniProtKB/TrEMBL;Acc:A0A1S4H7J6]	1.17649	1.08764e-19	1.50584e-15
aEC	AGAP008474		calcium and integrin-binding protein 1	-0.533438	1.13081e-19	1.5656e-15
aEC	AGAP009212	SRPN6	serine protease inhibitor (serpin) 6	1.3725	1.14129e-19	1.58012e-15
aEC	AGAP006144		Envelysin	1.73143	1.14583e-19	1.58641e-15
aEC	AGAP001604		protein-tyrosine phosphatase	0.600933	1.18421e-19	1.63954e-15
aEC	AGAP011199	sno	Strawberry notch [Source:UniProtKB/TrEMBL;Acc:A0A1S4H6V8]	0.820149	1.22937e-19	1.70206e-15
aEC	AGAP011563		Yippee-like 2	0.56564	1.30941e-19	1.81288e-15
aEC	AGAP003700		methionyl aminopeptidase	-0.524846	1.34309e-19	1.85951e-15
aEC	AGAP003094		transcription initiation factor TFIID subunit 9B	-0.653565	1.45922e-19	2.02029e-15
aEC	AGAP002735		histone acetyltransferase MYST4	0.508529	1.46917e-19	2.03407e-15
aEC	AGAP000865		unspecified product	0.69111	1.47187e-19	2.0378e-15
aEC	AGAP003872		unspecified product	0.704068	1.59173e-19	2.20374e-15
aEC	AGAP001233	Vps16B	vacuolar protein sorting 16B	1.04394	1.60121e-19	2.21687e-15
aEC	AGAP004176		serine/threonine-protein kinase/endoribonuclease IRE1	0.551922	1.75985e-19	2.43651e-15
aEC	AGAP003490		alanine-glyoxylate aminotransferase	0.854736	1.94091e-19	2.68719e-15
aEC	AGAP000932		unspecified product	1.26246	2.44926e-19	3.391e-15
aEC	AGAP011160	Syn18	syntaxin 18	-0.582712	2.83763e-19	3.9287e-15
aEC	AGAP007774		unspecified product	0.573428	2.8846e-19	3.99372e-15
aEC	AGAP009012		ubiquitin-like modifier-activating enzyme 5	-0.57071	2.92935e-19	4.05568e-15
aEC	AGAP029752		PAZ domain-containing protein [Source:UniProtKB/TrEMBL;Acc:A0A453Z115]	0.583877	3.32045e-19	4.59716e-15
aEC	AGAP004750		Translation initiation factor 4G [Source:UniProtKB/TrEMBL;Acc:A0A1S4GM12]	0.585225	3.37238e-19	4.66906e-15
aEC	AGAP010019		RWD domain-containing protein 4A	-0.586003	3.54091e-19	4.90239e-15
aEC	AGAP002729		Ras GTPase-activating protein 1	0.679663	3.64103e-19	5.041e-15
aEC	AGAP028645		Aryl hydrocarbon receptor nuclear translocator [Source:UniProtKB/TrEMBL;Acc:A0A1S4HF85]	0.58941	3.80343e-19	5.26585e-15
aEC	AGAP000366		unspecified product	-0.77	3.86497e-19	5.35105e-15
aEC	AGAP001944		F-box and WD-40 domain protein 1/11	0.635775	3.98656e-19	5.51939e-15
aEC	AGAP000514		Protein MAK16 homolog [Source:UniProtKB/TrEMBL;Acc:Q7PRY6]	0.83404	4.3993e-19	6.09084e-15
aEC	AGAP003489	Vps13B	vacuolar protein sorting 13B	1.10105	5.12057e-19	7.08942e-15
aEC	AGAP003800		golgi SNAP receptor complex member 2	-0.710598	5.20374e-19	7.20458e-15
aEC	AGAP007600		ubiquitin carboxyl-terminal hydrolase 31	0.580336	6.20253e-19	8.58741e-15
aEC	AGAP004223	GPR5HT7	putative serotonin 5HT-7 receptor	-0.809364	6.35483e-19	8.79827e-15
aEC	AGAP002609		unspecified product	1.05237	6.7334e-19	9.32239e-15
aEC	AGAP002227		pyridoxamine 5'-phosphate oxidase	-1.69671	7.18324e-19	9.9452e-15
aEC	AGAP002788		MICOS complex subunit [Source:UniProtKB/TrEMBL;Acc:Q7QCS7]	-0.901185	7.18586e-19	9.94883e-15
aEC	AGAP009671		unspecified product	-0.66439	7.20378e-19	9.97363e-15
aEC	AGAP010702		ATP-dependent RNA helicase DDX24/MAK5	0.629662	7.51347e-19	1.04024e-14
aEC	AGAP004788		Up-regulated during skeletal muscle growth 5 homolog	-0.586928	7.59142e-19	1.05103e-14
aEC	AGAP005206		unspecified product	-0.848854	8.3013e-19	1.14931e-14
aEC	AGAP010696		Uncharacterized oxidoreductase yqjQ	0.500278	8.7063e-19	1.20539e-14
aEC	AGAP005581		3-hydroxyisobutyrate dehydrogenase [Source:UniProtKB/TrEMBL;Acc:Q7PNN6]	0.730421	9.21593e-19	1.27594e-14
aEC	AGAP006916	mRpL54	39S ribosomal protein L54, mitochondrial	-0.628708	9.65934e-19	1.33734e-14
aEC	AGAP005539		cappuccino	-0.538498	9.66587e-19	1.33824e-14
aEC	AGAP008948		Serine/threonine-protein kinase 40 [Source:UniProtKB/TrEMBL;Acc:A0A1S4GZQ4]	1.35985	9.8736e-19	1.367e-14
aEC	AGAP029337		unspecified product	0.535572	1.05252e-18	1.45721e-14
aEC	AGAP007780		NADH dehydrogenase (ubiquinone) 1 beta subcomplex 10	-0.531997	1.10574e-18	1.5309e-14
aEC	AGAP004860		protease m1 zinc metalloprotease	-1.02806	1.10966e-18	1.53632e-14
aEC	AGAP011637	snRNP-U1-A	U1 small nuclear ribonucleoprotein A	-0.704143	1.17695e-18	1.62949e-14
aEC	AGAP009261		Rap guanine nucleotide exchange factor (GEF) 2	0.863048	1.18223e-18	1.6368e-14
aEC	AGAP001681		ubiquitin conjugation factor E4 A	0.749138	1.26257e-18	1.74803e-14
aEC	AGAP004940		unspecified product	-0.646514	1.32165e-18	1.82982e-14
aEC	AGAP001237	Med29	Mediator of RNA polymerase II transcription subunit 29 [Source:UniProtKB/Swiss-Prot;Acc:Q7PUD7]	-0.586666	1.34463e-18	1.86164e-14
aEC	AGAP002214		unspecified product	0.815027	1.35572e-18	1.877e-14
aEC	AGAP007113		1-acyl-sn-glycerol-3-phosphate acyltransferase gamma	0.789273	1.37574e-18	1.90471e-14
aEC	AGAP002644		phospholipid-translocating ATPase	1.12266	1.40509e-18	1.94535e-14
aEC	AGAP003729		unspecified product	-0.612481	1.41318e-18	1.95654e-14
aEC	AGAP028621		TLC domain-containing protein [Source:UniProtKB/TrEMBL;Acc:A0A1S4HDU9]	0.544496	1.51897e-18	2.10301e-14
aEC	AGAP004308		unspecified product	1.30619	1.54231e-18	2.13532e-14
aEC	AGAP009094		cysteine desulfurase	0.680056	1.56303e-18	2.16402e-14
aEC	AGAP001731		F-box protein 11	0.640704	1.58164e-18	2.18978e-14
aEC	AGAP006924		dynactin 6	-0.767595	1.78314e-18	2.46876e-14
aEC	AGAP005366		serine/arginine repetitive matrix protein 1	1.22367	1.94847e-18	2.69765e-14
aEC	AGAP000771		Vacuolar-sorting protein SNF8 [Source:UniProtKB/TrEMBL;Acc:Q7QE89]	-0.633341	2.0574e-18	2.84847e-14
aEC	AGAP012464		natural resistance-associated macrophage protein	-0.573294	2.18631e-18	3.02694e-14
aEC	AGAP007388		midasin	0.75469	2.20327e-18	3.05042e-14
aEC	AGAP002357		vesicle transport protein GOT1B	-0.657554	2.21141e-18	3.0617e-14
aEC	AGAP011045		unspecified product	0.93518	2.27441e-18	3.14892e-14
aEC	AGAP005353		biogenesis of lysosome-related organelles complex 1 subunit 2	-0.538549	2.36663e-18	3.2766e-14
aEC	AGAP005654		Nitric oxide synthase-interacting protein homolog [Source:UniProtKB/TrEMBL;Acc:Q7Q6V1]	-0.6514	2.37916e-18	3.29395e-14
aEC	AGAP008532		paxillin	1.63745	2.55829e-18	3.54196e-14
aEC	AGAP009988	mRpL10	39S ribosomal protein L10, mitochondrial [Source:UniProtKB/TrEMBL;Acc:A0A1S4H3E8]	-0.54933	2.62061e-18	3.62823e-14
aEC	AGAP029689		unspecified product	0.597582	2.8034e-18	3.88131e-14
aEC	AGAP011705		UPF0518 protein AGAP011705	0.848963	3.08697e-18	4.27391e-14
aEC	AGAP007111		uracil phosphoribosyltransferase	-0.619636	3.27301e-18	4.53149e-14
aEC	AGAP008086		mitochondrial processing peptidase	-0.624112	3.33247e-18	4.6138e-14
aEC	AGAP007632		unspecified product	0.52492	3.36269e-18	4.65564e-14
aEC	AGAP008425		peptidyl-tRNA hydrolase ICT1	-0.564759	3.41772e-18	4.73183e-14
aEC	AGAP005622		F-box protein 33	0.970622	3.48793e-18	4.82903e-14
aEC	AGAP029904		unspecified product	0.966029	3.5454e-18	4.90861e-14
aEC	AGAP011245		chloride channel	-0.563476	3.55013e-18	4.91515e-14
aEC	AGAP008805		ubiquitin carboxyl-terminal hydrolase 3	0.607652	3.85927e-18	5.34317e-14
aEC	AGAP002221		ribosome assembly protein 4	-0.516594	4.1814e-18	5.78915e-14
aEC	AGAP013011		A-kinase anchoring protein AKAP120 [Source:UniProtKB/TrEMBL;Acc:F5HMW6]	1.00039	4.54283e-18	6.28954e-14
aEC	AGAP007631		adenylate cyclase	0.580661	4.77382e-18	6.60935e-14
aEC	AGAP001092		unspecified product	-0.651123	4.84059e-18	6.7018e-14
aEC	AGAP029658		DUF4211 domain-containing protein [Source:UniProtKB/TrEMBL;Acc:A0A453Z0X1]	0.786383	5.0024e-18	6.92582e-14
aEC	AGAP007327		unspecified product	0.571918	5.04445e-18	6.98405e-14
aEC	AGAP013489		unspecified product	-0.718297	5.04929e-18	6.99074e-14
aEC	AGAP008819	EGFR	putative epidermal growth factor receptor	0.663938	5.14708e-18	7.12613e-14
aEC	AGAP011198		unspecified product	-0.574691	5.63509e-18	7.80178e-14
aEC	AGAP011140		Protein canopy homolog 3	0.552977	5.64003e-18	7.80863e-14
aEC	AGAP005433		unspecified product	1.56587	5.74221e-18	7.95008e-14
aEC	AGAP000467		lysophospholipid hydrolase	2.01386	5.90432e-18	8.17453e-14
aEC	AGAP010515		pre-mRNA-splicing factor SYF2	-0.659201	6.3434e-18	8.78244e-14
aEC	AGAP028555		unspecified product	1.76233	6.40203e-18	8.86361e-14
aEC	AGAP008330		guanine nucleotide-binding protein-like 1	0.872033	6.81218e-18	9.43146e-14
aEC	AGAP009117		calcium uptake protein 1, mitochondrial	-0.84648	6.82826e-18	9.45373e-14
aEC	AGAP006963		mitochondrial carrier homolog 1	-0.820198	7.19869e-18	9.96659e-14
aEC	AGAP004232		pellino	0.887485	7.33991e-18	1.01621e-13
aEC	AGAP006373		unspecified product	0.645852	7.35463e-18	1.01825e-13
aEC	AGAP004985	mRpL16	39S ribosomal protein L16, mitochondrial [Source:UniProtKB/TrEMBL;Acc:Q7Q7W6]	-0.650799	7.87931e-18	1.09089e-13
aEC	AGAP001461		JNK1/MAPK8-associated membrane protein	-0.554855	8.63022e-18	1.19485e-13
aEC	AGAP006520		Fatty acid elongase 2	0.617435	8.73508e-18	1.20937e-13
aEC	AGAP000498		nuclear transport factor 2	-0.666886	8.75441e-18	1.21205e-13
aEC	AGAP011051		aldehyde reductase	0.608821	8.93047e-18	1.23642e-13
aEC	AGAP009528		unspecified product	0.779582	9.31008e-18	1.28898e-13
aEC	AGAP000441		nuclear transcription factor Y, gamma	0.735827	1.02932e-17	1.42509e-13
aEC	AGAP028410		DUF2040 domain-containing protein [Source:UniProtKB/TrEMBL;Acc:A0A1S4HD84]	0.509697	1.10734e-17	1.53311e-13
aEC	AGAP011923		unspecified product	1.18737	1.11348e-17	1.54161e-13
aEC	AGAP009624	CTPsyn	CTP synthase [Source:UniProtKB/TrEMBL;Acc:A0A1S4H1N6]	-0.856411	1.11544e-17	1.54433e-13
aEC	AGAP011096		CCAAT/enhancer binding protein (C/EBP), invertebrate	1.05649	1.13078e-17	1.56557e-13
aEC	AGAP012397		DNA-directed RNA polymerases I, II, and III subunit RPABC3	-0.708407	1.16111e-17	1.60756e-13
aEC	AGAP011642		unspecified product	0.736147	1.18105e-17	1.63517e-13
aEC	AGAP008413		DUF3338 domain-containing protein [Source:UniProtKB/TrEMBL;Acc:A0A1S4GY67]	-0.509835	1.20615e-17	1.66992e-13
aEC	AGAP006949		AFG3 family protein	0.633686	1.21881e-17	1.68744e-13
aEC	AGAP004654		3'(2'), 5'-bisphosphate nucleotidase	-0.6867	1.32283e-17	1.83145e-13
aEC	AGAP007097		translation initiation factor eIF-2B subunit beta	-0.551788	1.41533e-17	1.95952e-13
aEC	AGAP011842		signal peptidase complex subunit 2	-0.607596	1.42075e-17	1.96703e-13
aEC	AGAP004031		mitochondrial electron transfer flavoprotein subunit alpha	-1.08591	1.50521e-17	2.08396e-13
aEC	AGAP003352		Stomatin (EPB72)-like 3	0.669405	1.54268e-17	2.13584e-13
aEC	AGAP000694	CecB	Cecropin-B [Source:UniProtKB/Swiss-Prot;Acc:Q8MUF4]	0.673953	1.59999e-17	2.21518e-13
aEC	AGAP012991		Fascin [Source:UniProtKB/TrEMBL;Acc:F5HLZ2]	0.632542	1.64441e-17	2.27668e-13
aEC	AGAP000784		abhydrolase domain containing 4	0.848277	1.64674e-17	2.27991e-13
aEC	AGAP011472		Leucine-rich repeat-containing protein 47	1.02635	1.67329e-17	2.31666e-13
aEC	AGAP012010		unspecified product	1.11716	1.67544e-17	2.31965e-13
aEC	AGAP007865		unspecified product	0.95742	1.73904e-17	2.4077e-13
aEC	AGAP011893		Potentail helicase MOV-10	0.521378	1.76987e-17	2.45039e-13
aEC	AGAP002339		AN1-type zinc finger protein 2B	1.44789	1.83131e-17	2.53545e-13
aEC	AGAP008027		Slowmo	0.757497	1.89415e-17	2.62245e-13
aEC	AGAP001139	mRpL19	39S ribosomal protein L19, mitochondrial	-0.507317	1.92139e-17	2.66017e-13
aEC	AGAP009811		Cdk5rap3	-0.576618	1.92788e-17	2.66915e-13
aEC	AGAP005632		gamma-soluble NSF attachment protein	-0.581535	1.9285e-17	2.67e-13
aEC	AGAP006548		glycine cleavage system H protein	-0.627766	2.10483e-17	2.91414e-13
aEC	AGAP009515	REL1	TOLL pathway signalling NF-kappaB Relish-like transcription factor	0.687384	2.11793e-17	2.93227e-13
aEC	AGAP012523		ATP-dependent RNA helicase DDX42	-0.860172	2.14817e-17	2.97415e-13
aEC	AGAP001557		solute carrier family 12 (sodium/potassium/chloride transporter), member 2	2.00814	2.17946e-17	3.01746e-13
aEC	AGAP009990		unspecified product	0.564325	2.20705e-17	3.05566e-13
aEC	AGAP010075		U4/U6.U5 tri-snRNP-associated protein 3	0.623962	2.40644e-17	3.33172e-13
aEC	AGAP003667		unspecified product	-1.0964	2.46569e-17	3.41374e-13
aEC	AGAP012175		phosphatidylinositol-bisphosphatase	1.33426	2.50179e-17	3.46373e-13
aEC	AGAP001102		C-myc promoter-binding protein	-0.732474	2.58264e-17	3.57566e-13
[truncated: 5,480 more rows]

## Sheet: 2d pi vs. 36h pi - GO
Table S7 - Pseudobulk gene expression and functional enrichment across time points post blood meal
Functional enrichment in dsGFP An. gambiae gene expression per cell type at (1) 2d pi vs. 36h pi.
This sheet includes the cell type the analysis was performed on, the up or down-regulated genes as input, annotation source, name, ID, whether it is a driver annotation, adjusted P value, term size, input gene number, intersection gene number
Cell type	Input	source	term name	term ID	Driver GO term	adjusted p value	term_size	query_size	intersection_size
EE	Upregulated genes	GO:BP	response to heat	GO:0009408	TRUE	0.00810826	15	310	6
EE	Upregulated genes	GO:BP	positive regulation of proteasomal ubiquitin-dependent protein catabolic process	GO:0032436	TRUE	0.0187994	17	310	6
EE	Upregulated genes	GO:MF	NADH dehydrogenase (ubiquinone) activity	GO:0008137	TRUE	0.00369738	24	316	7
EE	Upregulated genes	GO:BP	protein refolding	GO:0042026	TRUE	0.0214374	25	310	7
EE	Upregulated genes	GO:MF	protein kinase activity	GO:0004672	TRUE	0.00899178	239	316	22
EE	Upregulated genes	GO:BP	intracellular signal transduction	GO:0035556	TRUE	0.0130394	453	310	36
EE	Upregulated genes	GO:MF	protein binding	GO:0005515	TRUE	0.000409985	2333	316	119
EE	Upregulated genes	GO:BP	biological regulation	GO:0065007	TRUE	0.0107914	2962	310	148
EE	Upregulated genes	GO:CC	intracellular anatomical structure	GO:0005622	TRUE	0.00017407	6029	335	260
EE	Downregulated genes	GO:MF	oxidoreductase activity	GO:0016491	TRUE	1.38384e-05	659	229	41
EE	Downregulated genes	GO:BP	translation	GO:0006412	TRUE	4.76969e-06	322	219	29
EE	Downregulated genes	GO:BP	monocarboxylic acid metabolic process	GO:0032787	TRUE	0.00776935	170	219	16
EE	Downregulated genes	GO:MF	structural constituent of ribosome	GO:0003735	TRUE	3.60261e-11	158	229	25
EE	Downregulated genes	GO:BP	generation of precursor metabolites and energy	GO:0006091	TRUE	1.01204e-10	151	219	25
EE	Downregulated genes	GO:MF	antioxidant activity	GO:0016209	TRUE	0.00273626	43	229	8
EE	Downregulated genes	GO:BP	proton transmembrane transport	GO:1902600	TRUE	3.5531e-06	61	219	13
EE	Downregulated genes	GO:BP	ribosome assembly	GO:0042255	TRUE	0.000114282	44	219	10
EE	Downregulated genes	GO:BP	nucleoside phosphate catabolic process	GO:1901292	TRUE	1.0442e-05	35	219	10
EE	Downregulated genes	GO:BP	purine ribonucleoside triphosphate metabolic process	GO:0009205	TRUE	3.75491e-10	47	219	15
EE	Downregulated genes	GO:BP	proteasomal ubiquitin-independent protein catabolic process	GO:0010499	TRUE	0.000573436	14	219	6
EE	Downregulated genes	GO:MF	threonine-type endopeptidase activity	GO:0004298	TRUE	1.55772e-05	16	229	7
EE	Downregulated genes	GO:MF	proton-transporting ATP synthase activity, rotational mechanism	GO:0046933	TRUE	3.55406e-09	20	229	10
EE	Downregulated genes	GO:CC	proton-transporting two-sector ATPase complex, catalytic domain	GO:0033178	TRUE	1.30329e-07	15	230	8
aEC	Upregulated genes	GO:BP	response to heat	GO:0009408	TRUE	0.0282131	15	1142	9
aEC	Upregulated genes	GO:CC	adherens junction	GO:0005912	TRUE	0.000843417	29	1208	14
aEC	Upregulated genes	GO:MF	aminoacyl-tRNA ligase activity	GO:0004812	TRUE	0.0309721	41	1195	15
aEC	Upregulated genes	GO:CC	extrinsic component of membrane	GO:0019898	TRUE	0.0193472	73	1208	22
aEC	Upregulated genes	GO:MF	phosphoprotein phosphatase activity	GO:0004721	TRUE	0.042284	70	1195	21
aEC	Upregulated genes	GO:MF	protein serine/threonine kinase activity	GO:0004674	TRUE	1.10419e-06	174	1195	52
aEC	Upregulated genes	GO:BP	phospholipid metabolic process	GO:0006644	TRUE	0.00217916	134	1142	39
aEC	Upregulated genes	GO:BP	actin cytoskeleton organization	GO:0030036	TRUE	0.00190226	148	1142	42
aEC	Upregulated genes	GO:BP	supramolecular fiber organization	GO:0097435	TRUE	0.0353356	129	1142	35
aEC	Upregulated genes	GO:CC	actin cytoskeleton	GO:0015629	TRUE	0.0221514	104	1208	28
aEC	Upregulated genes	GO:MF	ribonucleoside triphosphate phosphatase activity	GO:0017111	TRUE	7.16417e-08	346	1195	88
aEC	Upregulated genes	GO:BP	intracellular signal transduction	GO:0035556	TRUE	1.29948e-08	453	1142	115
aEC	Upregulated genes	GO:BP	protein catabolic process	GO:0030163	TRUE	0.000453585	268	1142	67
aEC	Upregulated genes	GO:BP	cell development	GO:0048468	TRUE	0.0170261	246	1142	58
aEC	Upregulated genes	GO:CC	supramolecular complex	GO:0099080	TRUE	0.0128485	251	1208	55
aEC	Upregulated genes	GO:MF	enzyme regulator activity	GO:0030234	TRUE	0.00333938	336	1195	72
aEC	Upregulated genes	GO:BP	protein modification process	GO:0036211	TRUE	3.54182e-06	764	1142	162
aEC	Upregulated genes	GO:MF	RNA binding	GO:0003723	TRUE	0.000890658	623	1195	121
aEC	Upregulated genes	GO:MF	protein binding	GO:0005515	TRUE	2.70468e-14	2333	1195	427
aEC	Upregulated genes	GO:BP	biological regulation	GO:0065007	TRUE	4.0771e-09	2962	1142	517
aEC	Upregulated genes	GO:CC	endomembrane system	GO:0012505	TRUE	0.0301757	970	1208	165
aEC	Upregulated genes	GO:BP	gene expression	GO:0010467	TRUE	0.000732717	2212	1142	376
aEC	Upregulated genes	GO:CC	intracellular anatomical structure	GO:0005622	TRUE	5.4987e-21	6029	1208	942
aEC	Downregulated genes	GO:MF	catalytic activity	GO:0003824	TRUE	6.04178e-09	3954	665	372
aEC	Downregulated genes	GO:BP	protein-containing complex assembly	GO:0065003	TRUE	0.0236108	376	644	52
aEC	Downregulated genes	GO:BP	establishment of protein localization	GO:0045184	TRUE	0.00187076	400	644	58
aEC	Downregulated genes	GO:BP	translation	GO:0006412	TRUE	0.00293919	322	644	49
aEC	Downregulated genes	GO:BP	ribonucleoprotein complex biogenesis	GO:0022613	TRUE	0.0157501	268	644	41
aEC	Downregulated genes	GO:MF	proton transmembrane transporter activity	GO:0015078	TRUE	0.00134993	112	665	23
aEC	Downregulated genes	GO:MF	structural constituent of ribosome	GO:0003735	TRUE	2.02951e-09	158	665	39
aEC	Downregulated genes	GO:BP	generation of precursor metabolites and energy	GO:0006091	TRUE	1.95015e-09	151	644	40
aEC	Downregulated genes	GO:CC	proton-transporting two-sector ATPase complex	GO:0016469	TRUE	0.00916321	37	693	11
aEC	Downregulated genes	GO:BP	ribonucleoside triphosphate biosynthetic process	GO:0009201	TRUE	0.0224878	34	644	11
aEC	Downregulated genes	GO:MF	copper ion binding	GO:0005507	TRUE	0.00758371	24	665	9
aEC	Downregulated genes	GO:BP	cellular response to oxidative stress	GO:0034599	TRUE	0.0209402	23	644	9
aEC	Downregulated genes	GO:MF	proton-transporting ATP synthase activity, rotational mechanism	GO:0046933	TRUE	0.0124324	20	665	8
aEC	Downregulated genes	GO:MF	sugar transmembrane transporter activity	GO:0051119	TRUE	0.00127276	20	665	9
aEC	Downregulated genes	GO:BP	protein maturation by iron-sulfur cluster transfer	GO:0097428	TRUE	0.010162	9	644	6
pEC	Upregulated genes	GO:MF	phosphatase regulator activity	GO:0019208	TRUE	0.0140549	21	1074	10
pEC	Upregulated genes	GO:MF	ATPase-coupled monoatomic cation transmembrane transporter activity	GO:0019829	TRUE	0.0210658	30	1074	12
pEC	Upregulated genes	GO:BP	RNA 3'-end processing	GO:0031123	TRUE	0.00271301	50	1041	19
pEC	Upregulated genes	GO:CC	histone acetyltransferase complex	GO:0000123	TRUE	0.0471697	43	1080	14
pEC	Upregulated genes	GO:MF	enzyme binding	GO:0019899	TRUE	2.29709e-06	212	1074	55
pEC	Upregulated genes	GO:BP	actin cytoskeleton organization	GO:0030036	TRUE	0.00658617	148	1041	38
pEC	Upregulated genes	GO:MF	phosphotransferase activity, alcohol group as acceptor	GO:0016773	TRUE	5.80975e-06	299	1074	69
pEC	Upregulated genes	GO:BP	intracellular signal transduction	GO:0035556	TRUE	2.18858e-06	453	1041	101
pEC	Upregulated genes	GO:MF	ATP-dependent activity	GO:0140657	TRUE	0.0024408	395	1074	76
pEC	Upregulated genes	GO:BP	biological regulation	GO:0065007	TRUE	2.54145e-12	2962	1041	491
pEC	Upregulated genes	GO:MF	organic cyclic compound binding	GO:0097159	TRUE	5.5608e-11	2987	1074	461
pEC	Upregulated genes	GO:CC	intracellular anatomical structure	GO:0005622	TRUE	3.90397e-21	6029	1080	851
pEC	Downregulated genes	GO:MF	catalytic activity	GO:0003824	TRUE	1.05467e-19	3954	1070	614
pEC	Downregulated genes	GO:BP	carbohydrate derivative metabolic process	GO:1901135	TRUE	0.000161746	381	1056	84
pEC	Downregulated genes	GO:BP	purine-containing compound metabolic process	GO:0072521	TRUE	0.0107061	210	1056	49
pEC	Downregulated genes	GO:BP	protein transport	GO:0015031	TRUE	1.04079e-05	348	1056	82
pEC	Downregulated genes	GO:BP	small molecule metabolic process	GO:0044281	TRUE	6.50722e-13	639	1056	153
pEC	Downregulated genes	GO:BP	generation of precursor metabolites and energy	GO:0006091	TRUE	0.000989277	151	1056	41
pEC	Downregulated genes	GO:BP	Golgi vesicle transport	GO:0048193	TRUE	0.00221467	119	1056	34
pEC	Downregulated genes	GO:MF	magnesium ion binding	GO:0000287	TRUE	0.0312497	45	1070	15
pEC	Downregulated genes	GO:MF	antioxidant activity	GO:0016209	TRUE	0.0172483	43	1070	15
pEC	Downregulated genes	GO:BP	mitochondrial respirasome assembly	GO:0097250	TRUE	0.000354611	52	1056	21
pEC	Downregulated genes	GO:BP	glutathione metabolic process	GO:0006749	TRUE	0.000518388	41	1056	18
pEC	Downregulated genes	GO:MF	glutathione transferase activity	GO:0004364	TRUE	0.000591595	34	1070	15
pEC	Downregulated genes	GO:BP	cellular response to oxidative stress	GO:0034599	TRUE	0.0270166	23	1056	11
pEC	Downregulated genes	GO:BP	peroxisome organization	GO:0007031	TRUE	0.0210968	19	1056	10
pEC	Downregulated genes	GO:BP	aldehyde metabolic process	GO:0006081	TRUE	0.011296	18	1056	10
pEC	Downregulated genes	GO:BP	proteasomal ubiquitin-independent protein catabolic process	GO:0010499	TRUE	2.2169e-05	14	1056	11
pEC	Downregulated genes	GO:MF	threonine-type endopeptidase activity	GO:0004298	TRUE	8.30049e-08	16	1070	13
pEC	Downregulated genes	GO:MF	ornithine decarboxylase activity	GO:0004586	TRUE	0.0318285	6	1070	5
pEC	Downregulated genes	GO:MF	enoyl-CoA hydratase activity	GO:0004300	TRUE	0.0318285	6	1070	5
pEC	Downregulated genes	GO:MF	peroxiredoxin activity	GO:0051920	TRUE	0.00069112	6	1070	6
pEC	Downregulated genes	GO:MF	acetyl-CoA C-acyltransferase activity	GO:0003988	TRUE	0.0499969	4	1070	4
ISC/EB	Upregulated genes	GO:BP	response to heat	GO:0009408	TRUE	0.000107508	15	416	8
ISC/EB	Upregulated genes	GO:BP	regulation of protein stability	GO:0031647	TRUE	0.0115556	13	416	6
ISC/EB	Upregulated genes	GO:BP	chaperone cofactor-dependent protein refolding	GO:0051085	TRUE	0.0473132	16	416	6
ISC/EB	Upregulated genes	GO:MF	NADH dehydrogenase (ubiquinone) activity	GO:0008137	TRUE	0.00335005	24	438	8
ISC/EB	Upregulated genes	GO:BP	protein folding	GO:0006457	TRUE	0.00299759	106	416	18
ISC/EB	Upregulated genes	GO:BP	supramolecular fiber organization	GO:0097435	TRUE	0.0137611	129	416	19
ISC/EB	Upregulated genes	GO:BP	cell development	GO:0048468	TRUE	0.00998374	246	416	29
ISC/EB	Upregulated genes	GO:BP	intracellular signal transduction	GO:0035556	TRUE	0.0254809	453	416	43
ISC/EB	Upregulated genes	GO:MF	purine nucleotide binding	GO:0017076	TRUE	0.0126216	989	438	75
ISC/EB	Upregulated genes	GO:MF	protein binding	GO:0005515	TRUE	1.59814e-07	2333	438	170
ISC/EB	Upregulated genes	GO:BP	biological regulation	GO:0065007	TRUE	0.000969855	2962	416	196
ISC/EB	Upregulated genes	GO:CC	intracellular anatomical structure	GO:0005622	TRUE	9.89279e-07	6029	438	342
ISC/EB	Downregulated genes	GO:MF	active monoatomic ion transmembrane transporter activity	GO:0022853	TRUE	0.000187661	142	325	19
ISC/EB	Downregulated genes	GO:BP	translation	GO:0006412	TRUE	3.36396e-13	322	322	48
ISC/EB	Downregulated genes	GO:MF	electron transfer activity	GO:0009055	TRUE	0.00123463	68	325	12
ISC/EB	Downregulated genes	GO:BP	generation of precursor metabolites and energy	GO:0006091	TRUE	1.90567e-08	151	322	27
ISC/EB	Downregulated genes	GO:MF	antioxidant activity	GO:0016209	TRUE	0.0339897	43	325	8
ISC/EB	Downregulated genes	GO:MF	NAD binding	GO:0051287	TRUE	0.0310764	32	325	7
ISC/EB	Downregulated genes	GO:BP	protein-RNA complex assembly	GO:0022618	TRUE	5.40295e-08	95	322	21
ISC/EB	Downregulated genes	GO:MF	proton transmembrane transporter activity	GO:0015078	TRUE	2.91837e-11	112	325	25
ISC/EB	Downregulated genes	GO:MF	oxidoreductase activity, acting on a sulfur group of donors	GO:0016667	TRUE	0.00563922	34	325	8
ISC/EB	Downregulated genes	GO:MF	rRNA binding	GO:0019843	TRUE	0.000356852	41	325	10
ISC/EB	Downregulated genes	GO:MF	oxidoreduction-driven active transmembrane transporter activity	GO:0015453	TRUE	0.000356852	41	325	10
ISC/EB	Downregulated genes	GO:CC	ribosome	GO:0005840	TRUE	8.69289e-24	183	343	46
ISC/EB	Downregulated genes	GO:MF	structural constituent of ribosome	GO:0003735	TRUE	4.22585e-22	158	325	41
ISC/EB	Downregulated genes	GO:BP	proton transmembrane transport	GO:1902600	TRUE	7.28933e-08	61	322	17
ISC/EB	Downregulated genes	GO:BP	purine ribonucleoside triphosphate metabolic process	GO:0009205	TRUE	1.30278e-06	47	322	14
ISC/EB	Downregulated genes	GO:BP	protein insertion into ER membrane	GO:0045048	TRUE	0.0254842	6	322	4
ISC/EB	Downregulated genes	GO:MF	mRNA 5'-UTR binding	GO:0048027	TRUE	0.049919	4	325	3
ISC/EB	Downregulated genes	GO:CC	proton-transporting ATP synthase complex, catalytic core F(1)	GO:0045261	TRUE	2.78301e-06	7	343	6
EE-like	Upregulated genes	GO:BP	receptor localization to synapse	GO:0097120	TRUE	0.0171567	7	85	3
EE-like	Upregulated genes	GO:MF	oxidoreductase activity, acting on NAD(P)H, quinone or similar compound as acceptor	GO:0016655	TRUE	5.26753e-07	24	88	7
EE-like	Upregulated genes	GO:BP	electron transport chain	GO:0022900	TRUE	0.000201621	68	85	8
EE-like	Upregulated genes	GO:CC	cytosolic ribosome	GO:0022626	TRUE	0.00869638	92	100	7
EE-like	Upregulated genes	GO:CC	mitochondrial membrane	GO:0031966	TRUE	0.00622213	233	100	11
EE-like	Downregulated genes	GO:MF	catalytic activity	GO:0003824	TRUE	2.15622e-05	3954	155	100
EE-like	Downregulated genes	GO:CC	cytoplasm	GO:0005737	TRUE	5.87423e-14	3875	146	110
EE-like	Downregulated genes	GO:BP	generation of precursor metabolites and energy	GO:0006091	TRUE	4.45877e-06	151	146	16
EE-like	Downregulated genes	GO:MF	antioxidant activity	GO:0016209	TRUE	0.0173502	43	155	6
EE-like	Downregulated genes	GO:BP	cellular oxidant detoxification	GO:0098869	TRUE	0.0386619	41	146	6
EE-like	Downregulated genes	GO:BP	proton transmembrane transport	GO:1902600	TRUE	0.000556821	61	146	9
EE-like	Downregulated genes	GO:BP	purine ribonucleotide metabolic process	GO:0009150	TRUE	7.27167e-08	98	146	15
EE-like	Downregulated genes	GO:CC	endopeptidase complex	GO:1905369	TRUE	1.65946e-06	53	146	10
EE-like	Downregulated genes	GO:MF	glutathione transferase activity	GO:0004364	TRUE	0.000288205	34	155	7
EE-like	Downregulated genes	GO:CC	proton-transporting two-sector ATPase complex	GO:0016469	TRUE	1.76827e-05	37	146	8
EE-like	Downregulated genes	GO:MF	5'-nucleotidase activity	GO:0008253	TRUE	0.00774356	12	155	4
EE-like	Downregulated genes	GO:MF	threonine-type endopeptidase activity	GO:0004298	TRUE	3.3372e-05	16	155	6
EE-like	Downregulated genes	GO:BP	proteasomal ubiquitin-independent protein catabolic process	GO:0010499	TRUE	3.84149e-05	14	146	6
EE-like	Downregulated genes	GO:CC	Arp2/3 protein complex	GO:0005885	TRUE	0.0261488	7	146	3
EE-like	Downregulated genes	GO:MF	thioredoxin peroxidase activity	GO:0008379	TRUE	0.00410127	4	155	3
PV	Upregulated genes	GO:BP	establishment or maintenance of transmembrane electrochemical gradient	GO:0010248	TRUE	0.0149005	3	25	2
PV	Upregulated genes	GO:BP	intracellular sodium ion homeostasis	GO:0006883	TRUE	0.0297452	4	25	2
PV	Upregulated genes	GO:BP	intracellular potassium ion homeostasis	GO:0030007	TRUE	0.0297452	4	25	2
PV	Upregulated genes	GO:BP	sodium ion export across plasma membrane	GO:0036376	TRUE	0.0297452	4	25	2
PV	Upregulated genes	GO:MF	oxidoreductase activity, acting on NAD(P)H, quinone or similar compound as acceptor	GO:0016655	TRUE	1.95823e-10	24	31	7
PV	Upregulated genes	GO:BP	electron transport chain	GO:0022900	TRUE	4.72443e-07	68	25	7
PV	Upregulated genes	GO:MF	active monoatomic ion transmembrane transporter activity	GO:0022853	TRUE	4.82621e-09	142	31	10
PV	Upregulated genes	GO:CC	mitochondrial membrane	GO:0031966	TRUE	0.00124734	233	31	7
PV	Downregulated genes	GO:CC	mitochondrial inner membrane	GO:0005743	TRUE	0.000317114	176	96	11
PV	Downregulated genes	GO:BP	translation	GO:0006412	TRUE	2.39646e-19	322	88	31
PV	Downregulated genes	GO:BP	digestion	GO:0007586	TRUE	0.00123287	58	88	7
PV	Downregulated genes	GO:BP	proton transmembrane transport	GO:1902600	TRUE	6.81589e-06	61	88	9
PV	Downregulated genes	GO:CC	respiratory chain complex	GO:0098803	TRUE	0.0218646	26	96	4
PV	Downregulated genes	GO:BP	ribosome assembly	GO:0042255	TRUE	0.000177456	44	88	7
PV	Downregulated genes	GO:BP	purine ribonucleoside triphosphate biosynthetic process	GO:0009206	TRUE	0.00724106	30	88	5
PV	Downregulated genes	GO:MF	rRNA binding	GO:0019843	TRUE	0.000132768	41	104	7
PV	Downregulated genes	GO:MF	structural constituent of ribosome	GO:0003735	TRUE	1.58359e-32	158	104	34
PV	Downregulated genes	GO:CC	cytosolic ribosome	GO:0022626	TRUE	5.70549e-38	92	96	31
PV	Downregulated genes	GO:MF	cytochrome-c oxidase activity	GO:0004129	TRUE	6.1433e-09	12	104	7

## Sheet: 4d pi vs. 2d pi - DGE
Table S7 - Pseudobulk gene expression and functional enrichment across time points post blood meal
Pseudobulk differential dsGFP An. gambiae gene expression per cell type at (2) 4d pi vs. 2d pi.
This sheet includes the timepoint and the cell type the analysis was performed on, gene ID, symbol, description, average log2 fold change, DESeq2 Wald test p-value, and Benjamini–Hochberg FDR adjusted p-value.
Cell type	AGAP	Gene.Name.or.Symbol	Product.Description	avg_log2FC	p_val	p_val_adj
EE	AGAP028391	lsu rRNA	unspecified product	0.975484	2.98141e-106	4.12776e-102
EE	AGAP028370	ATP6	adenosine triphosphatase subunit 6 [Source:European Nucleotide Archive;Acc:ATP6]	-1.0594	8.64708e-44	1.19719e-39
EE	AGAP001199		serine protease	-2.74601	2.93624e-42	4.06522e-38
EE	AGAP007087	RpL41	60s ribosomal protein L41 [Source:UniProtKB/TrEMBL;Acc:Q52P89]	-1.31205	4.15199e-34	5.74843e-30
EE	AGAP028972	LSU_rRNA_eukarya	Eukaryotic large subunit ribosomal RNA [Source:RFAM;Acc:RF02543]	-2.68409	1.62458e-23	2.24922e-19
EE	AGAP028366	COX2	cytochrome c oxidase subunit II [Source:European Nucleotide Archive;Acc:COX2]	0.562649	9.50055e-23	1.31535e-18
EE	AGAP006385		unspecified product	-2.59572	3.60355e-22	4.98911e-18
EE	AGAP012100	RpS26	40S ribosomal protein S26 [Source:UniProtKB/Swiss-Prot;Acc:Q9GT45]	-1.39068	5.15225e-21	7.13329e-17
EE	AGAP012329		unspecified product	-1.7581	1.26781e-20	1.75529e-16
EE	AGAP005991	RpL14	60S ribosomal protein L14	-1.0699	3.87752e-19	5.36843e-15
EE	AGAP005427		60S ribosomal protein L28	-1.4512	5.6017e-19	7.75556e-15
EE	AGAP007906		Spink6	-1.27712	2.23787e-18	3.09833e-14
EE	AGAP008292	TRYP4	trypsin 4	-1.49167	2.6499e-18	3.66879e-14
EE	AGAP007957		choline/ethanolamine kinase	1.85674	1.40235e-17	1.94156e-13
EE	AGAP004462	RpS25	40S ribosomal protein S25	-0.95615	1.24795e-15	1.72778e-11
EE	AGAP011077	RpS12	40S ribosomal protein S12 [Source:UniProtKB/TrEMBL;Acc:Q7PSP8]	-1.02794	5.12877e-15	7.10079e-11
EE	AGAP006612	RpL29	60S ribosomal protein L29	-1.02048	5.77096e-15	7.98989e-11
EE	AGAP029977		Zinc carboxypeptidase A 1 [Source:UniProtKB/Swiss-Prot;Acc:O02350]	-1.82362	1.12524e-14	1.55789e-10
EE	AGAP004581		heat shock protein 70kDa	-1.89028	1.13448e-14	1.57068e-10
EE	AGAP012220	ORK	orcokinin	-4.27268	1.33326e-14	1.84589e-10
EE	AGAP000654	RpS30	40S ribosomal protein S30 [Source:UniProtKB/TrEMBL;Acc:Q7QEH2]	-0.869222	1.91578e-14	2.6524e-10
EE	AGAP012990	RpS23	40S ribosomal protein S23	-0.896386	1.99083e-14	2.7563e-10
EE	AGAP009920	RpL37a	60S ribosomal protein L37a	-1.19957	3.07792e-14	4.26139e-10
EE	AGAP008116		unspecified product	-3.9316	5.55104e-14	7.68542e-10
EE	AGAP007927	RpL40	60S ribosomal protein L40	-1.07646	5.12145e-13	7.09065e-09
EE	AGAP012529	GALE8	galectin 8	-1.48206	7.22273e-13	9.99987e-09
EE	AGAP012798		unspecified product	-1.48443	9.32392e-13	1.2909e-08
EE	AGAP008442		unspecified product	-1.89599	1.38802e-12	1.92171e-08
EE	AGAP001192		unspecified product	-0.894326	1.53305e-12	2.12251e-08
EE	AGAP007740	RpLP1	60S ribosomal protein LP1	-0.63533	2.06909e-12	2.86466e-08
EE	AGAP004422	RpL19	60S ribosomal protein L19	-0.853297	2.75666e-12	3.8166e-08
EE	AGAP004582		heat shock 70kDa protein	-1.5085	3.20328e-12	4.43494e-08
EE	AGAP003412	RpS28	40S ribosomal protein S28	-0.786024	4.51126e-12	6.24584e-08
EE	AGAP009491	ATPsynG	F-type H+-transporting ATPase subunit g	-1.95112	5.00555e-12	6.93019e-08
EE	AGAP006102		unspecified product	-0.825152	5.64543e-12	7.8161e-08
EE	AGAP004887	RpS17	40S ribosomal protein S17 [Source:UniProtKB/Swiss-Prot;Acc:Q9U9L1]	-0.958435	5.77515e-12	7.99569e-08
EE	AGAP005061	RpS9	40S ribosomal protein S9	-1.17888	6.55462e-12	9.07487e-08
EE	AGAP009998	RpS11	40S ribosomal protein S11 [Source:UniProtKB/Swiss-Prot;Acc:P52812]	-0.839946	9.68601e-12	1.34103e-07
EE	AGAP005065		unspecified product	-4.75857	1.37934e-11	1.90969e-07
EE	AGAP011802	RpL39	60S ribosomal protein L39	-0.620838	2.07649e-11	2.87489e-07
EE	AGAP007821		unspecified product	-2.15835	2.48287e-11	3.43754e-07
EE	AGAP005046	RpL22	60S ribosomal protein L22	-0.944645	3.33159e-11	4.61259e-07
EE	AGAP028978	SSU_rRNA_eukarya	Eukaryotic small subunit ribosomal RNA [Source:RFAM;Acc:RF01960]	2.14408	6.154e-11	8.52021e-07
EE	AGAP011896	RpL31	60S ribosomal protein L31	-0.697928	9.78727e-11	1.35505e-06
EE	AGAP007120		nucleoside-diphosphate kinase	-0.982121	1.06785e-10	1.47845e-06
EE	AGAP003538	RpL36a	60S ribosomal protein L36a	-0.658331	1.0816e-10	1.49747e-06
EE	AGAP007768		mitochondrial cytochrome c oxidase subunit VIC	-0.910679	1.3215e-10	1.82962e-06
EE	AGAP002468	RpL26	60S ribosomal protein L26	-0.725049	1.69876e-10	2.35193e-06
EE	AGAP001198		chymotrypsin	-4.36241	3.80239e-10	5.26441e-06
EE	AGAP010065	RpL12	60S ribosomal protein L12	-0.885601	4.23177e-10	5.85888e-06
EE	AGAP001459	RpL17	60S ribosomal protein L17 [Source:UniProtKB/Swiss-Prot;Acc:A0NGY0]	-0.657275	4.69535e-10	6.50071e-06
EE	AGAP003025	RpLp2	60S ribosomal protein LP2	-0.531815	4.99817e-10	6.91996e-06
EE	AGAP001382	DH31	diuretic hormone 31	-2.60244	5.14891e-10	7.12867e-06
EE	AGAP005869		unspecified product	-1.35785	5.89568e-10	8.16257e-06
EE	AGAP012138	RpL21	60S ribosomal protein L21	-0.812589	7.77577e-10	1.07656e-05
EE	AGAP009830		unspecified product	-0.97856	7.92865e-10	1.09772e-05
EE	AGAP007209		Tetraspanin [Source:UniProtKB/TrEMBL;Acc:Q7PTA7]	-1.21911	8.9643e-10	1.24111e-05
EE	AGAP028913	LSU_rRNA_eukarya	Eukaryotic large subunit ribosomal RNA [Source:RFAM;Acc:RF02543]	-1.89697	1.54224e-09	2.13523e-05
EE	AGAP002464		secreted ferritin G subunit	-0.540486	1.58692e-09	2.19709e-05
EE	AGAP005947	RpS13	40S ribosomal protein S13 [Source:UniProtKB/Swiss-Prot;Acc:P52811]	-0.877787	1.91332e-09	2.649e-05
EE	AGAP002465		ferritin heavy chain	-1.68951	3.33686e-09	4.61989e-05
EE	AGAP012418		unspecified product	-1.11388	4.70978e-09	6.52069e-05
EE	AGAP010014		unspecified product	-1.75633	5.67836e-09	7.86169e-05
EE	AGAP007907		salivary Kazal 1	-0.91553	7.51448e-09	0.000104038
EE	AGAP000047	CPR130	cuticular protein RR-2 family 130	2.403	7.66374e-09	0.000106104
EE	AGAP029594		unspecified product	1.33047	8.06582e-09	0.000111671
EE	AGAP008293	TRYP7	trypsin 7	-0.840587	8.3888e-09	0.000116143
EE	AGAP006416	SP24D	serine protease (non-digestive)	2.45184	8.64953e-09	0.000119753
EE	AGAP006103		unspecified product	-0.826408	8.95514e-09	0.000123984
EE	AGAP029910		unspecified product	-1.89489	1.39064e-08	0.000192534
EE	AGAP028373	ND3	NADH dehydrogenase subunit 3 [Source:European Nucleotide Archive;Acc:ND3]	0.50375	1.82191e-08	0.000252243
EE	AGAP000541	RpS15a-1	40S ribosomal protein S15a	-0.772096	1.96236e-08	0.000271688
EE	AGAP000739	RpS10	40S ribosomal protein S10	-0.832044	2.27937e-08	0.000315578
EE	AGAP004382	GSTD3	glutathione S-transferase delta class 3	-3.30154	2.34089e-08	0.000324097
EE	AGAP028979	SSU_rRNA_eukarya	Eukaryotic small subunit ribosomal RNA [Source:RFAM;Acc:RF01960]	2.97875	2.68439e-08	0.000371653
EE	AGAP011424	RpS16	40S ribosomal protein S16	-0.679727	2.78523e-08	0.000385616
EE	AGAP008819	EGFR	putative epidermal growth factor receptor	1.88833	2.84938e-08	0.000394497
EE	AGAP010933	RpS19	40S ribosomal protein S19	-0.734999	3.18595e-08	0.000441094
EE	AGAP003457		unspecified product	-1.44921	3.65098e-08	0.000505478
EE	AGAP004400		unspecified product	-0.995978	3.76724e-08	0.000521575
EE	AGAP009946	GSTMS3	glutathione transferase microsomal 3	-1.96003	7.39559e-08	0.00102392
EE	AGAP009564		ATP synthase epsilon chain, mitochondrial [Source:UniProtKB/TrEMBL;Acc:A0A1S4H1H8]	-1.27486	1.38279e-07	0.00191447
EE	AGAP005131	RpS24	40S ribosomal protein S24 [Source:UniProtKB/TrEMBL;Acc:Q7PQ02]	-0.76307	1.44234e-07	0.00199692
EE	AGAP004631		unspecified product	1.70363	1.79476e-07	0.00248484
EE	AGAP010257	RpL13a	60S ribosomal protein L13a	-0.54205	1.82703e-07	0.00252953
EE	AGAP007621		cytochrome c oxidase VIIc	-0.958483	1.83363e-07	0.00253866
EE	AGAP008295	TRYP2	trypsin 2	-0.624222	1.98906e-07	0.00275385
EE	AGAP001193		unspecified product	-0.508178	1.99264e-07	0.00275881
EE	AGAP000694	CecB	Cecropin-B [Source:UniProtKB/Swiss-Prot;Acc:Q8MUF4]	2.24401	2.47808e-07	0.0034309
EE	AGAP009508	RpL9	60S ribosomal protein L9	-0.564829	2.51756e-07	0.00348556
EE	AGAP029692		unspecified product	-1.68893	2.58342e-07	0.00357674
EE	AGAP005547		alpha-crystallin B chain	-1.5896	2.94768e-07	0.00408107
EE	AGAP010591	RpS20	40S ribosomal protein S20	-0.618409	4.93857e-07	0.00683745
EE	AGAP009431	RpS21	40S ribosomal protein S21 [Source:UniProtKB/TrEMBL;Acc:Q7PTN4]	-0.504256	5.15087e-07	0.00713139
EE	AGAP002010		unspecified product	-1.34212	6.35177e-07	0.00879402
EE	AGAP006871	RpS4	40S ribosomal protein S4 [Source:UniProtKB/TrEMBL;Acc:Q7PT95]	-0.714869	6.51295e-07	0.00901718
EE	AGAP029372		Retrotrans_gag domain-containing protein [Source:UniProtKB/TrEMBL;Acc:A0A453Z0P9]	-1.20411	7.41437e-07	0.0102652
EE	AGAP013137		unspecified product	-0.779451	8.9738e-07	0.0124242
EE	AGAP007580	RpL18	60S ribosomal protein L18 [Source:UniProtKB/Swiss-Prot;Acc:Q7QJM5]	-0.511176	1.02649e-06	0.0142117
EE	AGAP003816	RpL30	60S ribosomal protein L30	-0.682398	1.39437e-06	0.019305
EE	AGAP006879	ATPsynE	F-type H+-transporting ATPase subunit e	-1.22398	1.39919e-06	0.0193717
EE	AGAP001043	arm	Armadillo segment polarity protein [Source:UniProtKB/Swiss-Prot;Acc:Q7QHW5]	1.25438	1.73749e-06	0.0240556
EE	AGAP002122	RpL32	60S ribosomal protein L32	-0.608642	1.81812e-06	0.0251719
EE	AGAP010252	RpL23	60S ribosomal protein L23	-0.66727	2.1594e-06	0.029897
EE	AGAP011828	Cp1	Cathepsin L [Source:UniProtKB/TrEMBL;Acc:A0A1S4H7P0]	1.51315	2.4101e-06	0.0333678
EE	AGAP003581		D-xylulose reductase A	-1.84649	2.52613e-06	0.0349743
EE	AGAP006442		unspecified product	-0.617039	3.15678e-06	0.0437057
EE	AGAP002182	ABCE1	ATP-binding cassette transporter (ABC transporter) family E member 1	1.18962	3.40463e-06	0.0471371
aEC	AGAP028391	lsu rRNA	unspecified product	1.2998	0	0
aEC	AGAP009830		unspecified product	-2.69468	3.24876e-246	4.49791e-242
aEC	AGAP007087	RpL41	60s ribosomal protein L41 [Source:UniProtKB/TrEMBL;Acc:Q52P89]	-1.39449	3.60633e-185	4.99296e-181
aEC	AGAP008861		female reproductive tract protease GLEANR_896	-3.96557	1.77987e-179	2.46423e-175
aEC	AGAP028370	ATP6	adenosine triphosphatase subunit 6 [Source:European Nucleotide Archive;Acc:ATP6]	-0.648299	3.06456e-174	4.24288e-170
aEC	AGAP001199		serine protease	-2.27353	1.05561e-170	1.46149e-166
aEC	AGAP008292	TRYP4	trypsin 4	-2.69157	7.59698e-144	1.0518e-139
aEC	AGAP006442		unspecified product	-1.84664	1.50568e-140	2.08461e-136
aEC	AGAP011616		unspecified product	-2.34884	1.63784e-139	2.26759e-135
aEC	AGAP001192		unspecified product	-2.13878	8.65903e-133	1.19884e-128
aEC	AGAP007906		Spink6	-1.74038	5.69086e-132	7.879e-128
aEC	AGAP007768		mitochondrial cytochrome c oxidase subunit VIC	-1.48153	3.26902e-119	4.52595e-115
aEC	AGAP011852		Short-chain dehydrogenease/reductase	-1.52478	4.77208e-116	6.60695e-112
aEC	AGAP001193		unspecified product	-1.12808	1.35373e-112	1.87424e-108
aEC	AGAP006414	Cht8	chitinase	-0.986655	4.28817e-112	5.93698e-108
aEC	AGAP006796		peritrophin	-0.62151	4.46847e-112	6.18659e-108
aEC	AGAP006103		unspecified product	-1.43459	1.2219e-111	1.69173e-107
aEC	AGAP004462	RpS25	40S ribosomal protein S25	-1.06274	1.28499e-110	1.77907e-106
aEC	AGAP005991	RpL14	60S ribosomal protein L14	-1.01718	3.55294e-110	4.91905e-106
aEC	AGAP011802	RpL39	60S ribosomal protein L39	-0.87608	1.53325e-108	2.12279e-104
aEC	AGAP012100	RpS26	40S ribosomal protein S26 [Source:UniProtKB/Swiss-Prot;Acc:Q9GT45]	-1.12247	2.79236e-106	3.86603e-102
aEC	AGAP007907		salivary Kazal 1	-1.23619	3.12607e-105	4.32804e-101
aEC	AGAP001182		unspecified product	-0.919104	8.6608e-104	1.19909e-99
aEC	AGAP004582		heat shock 70kDa protein	-2.90661	4.14892e-103	5.74418e-99
aEC	AGAP012329		unspecified product	-1.81286	1.64628e-102	2.27927e-98
aEC	AGAP006102		unspecified product	-1.07985	2.19136e-100	3.03394e-96
aEC	AGAP006385		unspecified product	-2.10581	6.07952e-100	8.4171e-96
aEC	AGAP005427		60S ribosomal protein L28	-1.21408	1.72945e-97	2.39442e-93
aEC	AGAP007745		unspecified product	-1.59978	3.15296e-97	4.36527e-93
aEC	AGAP008294	TRYP3	trypsin 3	-2.11178	2.1351e-96	2.95604e-92
aEC	AGAP012418		unspecified product	-1.50274	1.61061e-95	2.22988e-91
aEC	AGAP012990	RpS23	40S ribosomal protein S23	-0.81881	6.42448e-95	8.8947e-91
aEC	AGAP013137		unspecified product	-2.2272	1.32783e-94	1.83837e-90
aEC	AGAP000570		unspecified product	-1.42987	1.50876e-94	2.08888e-90
aEC	AGAP012529	GALE8	galectin 8	-1.33518	2.19496e-94	3.03892e-90
aEC	AGAP003538	RpL36a	60S ribosomal protein L36a	-0.772599	6.03084e-92	8.3497e-88
aEC	AGAP000047	CPR130	cuticular protein RR-2 family 130	3.14615	4.81941e-91	6.67247e-87
aEC	AGAP009053	LL3	lipopolysaccharide-induced TNF-alpha transcription factor (LITAF-like 3)	-1.90532	8.93402e-91	1.23692e-86
aEC	AGAP004422	RpL19	60S ribosomal protein L19	-0.844426	1.33469e-90	1.84788e-86
aEC	AGAP007740	RpLP1	60S ribosomal protein LP1	-0.647053	4.22123e-90	5.84429e-86
aEC	AGAP007621		cytochrome c oxidase VIIc	-1.54468	2.4305e-89	3.36503e-85
aEC	AGAP007120		nucleoside-diphosphate kinase	-1.05916	2.32554e-88	3.21972e-84
aEC	AGAP006612	RpL29	60S ribosomal protein L29	-0.918925	3.43636e-87	4.75764e-83
aEC	AGAP007747		unspecified product	-1.30834	1.00082e-86	1.38563e-82
aEC	AGAP009491	ATPsynG	F-type H+-transporting ATPase subunit g	-1.67885	6.34623e-86	8.78636e-82
aEC	AGAP004581		heat shock protein 70kDa	-2.56433	2.09854e-82	2.90542e-78
aEC	AGAP009998	RpS11	40S ribosomal protein S11 [Source:UniProtKB/Swiss-Prot;Acc:P52812]	-0.967818	3.84127e-82	5.31823e-78
aEC	AGAP003412	RpS28	40S ribosomal protein S28	-0.900954	6.39191e-82	8.84959e-78
aEC	AGAP003025	RpLp2	60S ribosomal protein LP2	-0.671045	1.64702e-81	2.2803e-77
aEC	AGAP028972	LSU_rRNA_eukarya	Eukaryotic large subunit ribosomal RNA [Source:RFAM;Acc:RF02543]	-1.83237	4.71168e-81	6.52331e-77
aEC	AGAP011077	RpS12	40S ribosomal protein S12 [Source:UniProtKB/TrEMBL;Acc:Q7PSP8]	-0.858904	1.89537e-80	2.62414e-76
aEC	AGAP006433		unspecified product	-3.20268	2.30672e-80	3.19366e-76
aEC	AGAP028186		unspecified product	-0.91918	5.14165e-79	7.11862e-75
aEC	AGAP008296	TRYP1	trypsin 1	-0.804715	4.19809e-78	5.81226e-74
aEC	AGAP001459	RpL17	60S ribosomal protein L17 [Source:UniProtKB/Swiss-Prot;Acc:A0NGY0]	-0.690059	1.78538e-77	2.47186e-73
aEC	AGAP007386	LYSC7	C-type lysozyme	-0.857164	6.69406e-77	9.26792e-73
aEC	AGAP001819		unspecified product	-1.34643	8.00326e-77	1.10805e-72
aEC	AGAP009431	RpS21	40S ribosomal protein S21 [Source:UniProtKB/TrEMBL;Acc:Q7PTN4]	-0.704678	2.02306e-75	2.80093e-71
aEC	AGAP007927	RpL40	60S ribosomal protein L40	-0.891131	3.35008e-75	4.63818e-71
aEC	AGAP005947	RpS13	40S ribosomal protein S13 [Source:UniProtKB/Swiss-Prot;Acc:P52811]	-0.872051	1.20145e-73	1.6634e-69
aEC	AGAP004887	RpS17	40S ribosomal protein S17 [Source:UniProtKB/Swiss-Prot;Acc:Q9U9L1]	-0.95346	1.62791e-73	2.25385e-69
aEC	AGAP001889		unspecified product	-1.0201	3.07021e-73	4.2507e-69
aEC	AGAP008295	TRYP2	trypsin 2	-2.0569	5.28384e-73	7.31548e-69
aEC	AGAP004400		unspecified product	-1.38285	1.39049e-72	1.92513e-68
aEC	AGAP009920	RpL37a	60S ribosomal protein L37a	-0.877969	1.40115e-72	1.9399e-68
aEC	AGAP003768	RpS2	40S ribosomal protein S2	-0.740593	2.53356e-72	3.50771e-68
aEC	AGAP009324	RpL34	60S ribosomal protein L34	-0.701194	4.8401e-72	6.70111e-68
aEC	AGAP000654	RpS30	40S ribosomal protein S30 [Source:UniProtKB/TrEMBL;Acc:Q7QEH2]	-0.593462	1.29985e-71	1.79965e-67
aEC	AGAP011484		unspecified product	-1.67808	1.61299e-70	2.23318e-66
aEC	AGAP010065	RpL12	60S ribosomal protein L12	-0.925232	3.87485e-70	5.36473e-66
aEC	AGAP006434		unspecified product	-3.46657	3.83914e-69	5.31529e-65
aEC	AGAP012296	CYP9J5	cytochrome P450	-0.865044	4.25585e-69	5.89222e-65
aEC	AGAP028154		V-type proton ATPase proteolipid subunit [Source:UniProtKB/TrEMBL;Acc:A0A1S4HCY4]	-0.861301	5.5472e-69	7.6801e-65
aEC	AGAP008293	TRYP7	trypsin 7	-3.19809	6.82396e-69	9.44777e-65
aEC	AGAP001595	RpS29	40S ribosomal protein S29	-0.580693	2.084e-68	2.8853e-64
aEC	AGAP005061	RpS9	40S ribosomal protein S9	-1.12136	2.15499e-68	2.98358e-64
aEC	AGAP002464		secreted ferritin G subunit	-0.60293	5.21784e-68	7.2241e-64
aEC	AGAP011424	RpS16	40S ribosomal protein S16	-0.677552	1.24073e-66	1.71779e-62
aEC	AGAP009564		ATP synthase epsilon chain, mitochondrial [Source:UniProtKB/TrEMBL;Acc:A0A1S4H1H8]	-1.50502	2.96853e-66	4.10994e-62
aEC	AGAP005046	RpL22	60S ribosomal protein L22	-0.874981	4.97257e-66	6.88452e-62
aEC	AGAP006795	Aper1	peritrophin 1	-0.945743	1.40853e-65	1.95011e-61
aEC	AGAP000651	Actin5C	Actin-5C [Source:UniProtKB/Swiss-Prot;Acc:P84185]	-1.07044	1.96498e-65	2.72052e-61
aEC	AGAP012056		cofilin	-1.23151	3.84284e-65	5.32041e-61
aEC	AGAP011896	RpL31	60S ribosomal protein L31	-0.597202	1.47071e-64	2.0362e-60
aEC	AGAP005131	RpS24	40S ribosomal protein S24 [Source:UniProtKB/TrEMBL;Acc:Q7PQ02]	-0.836819	2.29084e-64	3.17167e-60
aEC	AGAP010404	GSTS1	glutathione S-transferase sigma class 1	-0.762354	3.79942e-64	5.26029e-60
aEC	AGAP007612		unspecified product	-0.656555	2.54966e-63	3.53001e-59
aEC	AGAP008724		mitochondrial cytochrome c oxidase subunit 5B isoform 1	-1.31965	3.52664e-63	4.88263e-59
aEC	AGAP006879	ATPsynE	F-type H+-transporting ATPase subunit e	-1.58105	6.06444e-63	8.39621e-59
aEC	AGAP008659		unspecified product	-1.64779	5.47329e-62	7.57777e-58
aEC	AGAP013092		cytochrome c oxidase subunit VIb polypeptide 1	-0.966835	1.91515e-61	2.65153e-57
aEC	AGAP009508	RpL9	60S ribosomal protein L9	-0.652553	2.52361e-61	3.49394e-57
aEC	AGAP003816	RpL30	60S ribosomal protein L30	-0.776938	3.20857e-61	4.44227e-57
aEC	AGAP000851		cytochrome c oxidase subunit 6a, mitochrondrial	-1.06348	5.25292e-61	7.27267e-57
aEC	AGAP002754	RpL35a	60S ribosomal protein L35a	-0.670595	1.81159e-60	2.50814e-56
aEC	AGAP008922		unspecified product	-1.70411	2.15198e-60	2.97941e-56
aEC	AGAP012798		unspecified product	-1.04112	8.39088e-60	1.16172e-55
aEC	AGAP004616	ATPsynCF6	F-type H+-transporting ATPase subunit 6	-1.6142	4.02742e-55	5.57596e-51
aEC	AGAP005547		alpha-crystallin B chain	-3.02952	4.9381e-54	6.8368e-50
aEC	AGAP007157	RpS27	40S ribosomal protein S27 [Source:UniProtKB/TrEMBL;Acc:Q7PT96]	-0.703121	5.08907e-54	7.04582e-50
aEC	AGAP003864		unspecified product	-1.52688	9.98536e-54	1.38247e-49
aEC	AGAP010163	RpL38	60S ribosomal protein L38 [Source:UniProtKB/Swiss-Prot;Acc:Q7Q0U1]	-0.580195	1.1194e-53	1.54981e-49
aEC	AGAP029977		Zinc carboxypeptidase A 1 [Source:UniProtKB/Swiss-Prot;Acc:O02350]	-1.2274	7.0842e-53	9.80807e-49
aEC	AGAP009052	LL2	lipopolysaccharide-induced TNF-alpha transcription factor (LITAF-like 2)	-1.00117	1.1038e-52	1.5282e-48
aEC	AGAP002122	RpL32	60S ribosomal protein L32	-0.760247	3.46917e-51	4.80307e-47
aEC	AGAP006729		Ester hydrolase C11orf54	-0.74635	6.78618e-51	9.39547e-47
aEC	AGAP001890		unspecified product	-0.865997	1.41296e-50	1.95624e-46
aEC	AGAP000260	ATPsynepsilon	mitochondrial ATP synthase epsilon chain	-1.39988	5.76957e-49	7.98797e-45
aEC	AGAP003713		unspecified product	-0.746207	1.05415e-47	1.45947e-43
aEC	AGAP008244		unspecified product	-0.950612	2.97807e-47	4.12313e-43
aEC	AGAP006871	RpS4	40S ribosomal protein S4 [Source:UniProtKB/TrEMBL;Acc:Q7PT95]	-0.633154	5.55908e-47	7.69654e-43
aEC	AGAP007209		Tetraspanin [Source:UniProtKB/TrEMBL;Acc:Q7PTA7]	-0.526091	2.39531e-45	3.31631e-41
aEC	AGAP029372		Retrotrans_gag domain-containing protein [Source:UniProtKB/TrEMBL;Acc:A0A453Z0P9]	-2.26835	4.88043e-45	6.75696e-41
aEC	AGAP002437	RpS8	40S ribosomal protein S8 [Source:UniProtKB/TrEMBL;Acc:Q7QC42]	-0.524113	2.73897e-44	3.7921e-40
aEC	AGAP011053		unspecified product	-1.2834	5.99106e-42	8.29463e-38
aEC	AGAP004164	GSTD1-4	glutathione S-transferase delta class 1	-0.644155	6.63113e-42	9.1808e-38
aEC	AGAP012138	RpL21	60S ribosomal protein L21	-0.535315	2.38409e-41	3.30077e-37
aEC	AGAP006958	Hsp83	Heat shock protein 83 [Source:UniProtKB/Swiss-Prot;Acc:Q7PT10]	-1.1128	9.37608e-41	1.29812e-36
aEC	AGAP000897		coiled-coil-helix-coiled-coil-helix domain-containing protein 2, mitochondrial	-1.30108	9.01672e-40	1.24837e-35
aEC	AGAP001502		mitochondrial 10 kDa heat shock protein	-1.6672	3.68765e-39	5.10555e-35
aEC	AGAP000541	RpS15a-1	40S ribosomal protein S15a	-0.513161	2.97905e-38	4.12449e-34
aEC	AGAP011298	RpL10a	60S ribosomal protein L10a	-0.520987	9.06998e-38	1.25574e-33
aEC	AGAP029366		Retrotrans_gag domain-containing protein [Source:UniProtKB/TrEMBL;Acc:A0A453YZ95]	-1.79603	7.22367e-37	1.00012e-32
aEC	AGAP007990		glucosyl/glucuronosyl transferases	-0.798021	8.73769e-37	1.20973e-32
aEC	AGAP010216	RpL25	60S ribosomal protein L25	-0.539269	7.81342e-36	1.08177e-31
aEC	AGAP011939		Aamy domain-containing protein [Source:UniProtKB/TrEMBL;Acc:A0A1S4H8W3]	-1.60429	1.07882e-34	1.49363e-30
aEC	AGAP002465		ferritin heavy chain	-0.90442	1.42053e-34	1.96672e-30
aEC	AGAP005645		dehydrogenase/reductase SDR family member 11 precursor	-1.21323	2.92882e-34	4.05496e-30
aEC	AGAP004710		ubiquinol-cytochrome c reductase subunit 9	-0.852896	4.94994e-34	6.85319e-30
aEC	AGAP007957		choline/ethanolamine kinase	1.60513	5.09598e-34	7.05539e-30
aEC	AGAP001198		chymotrypsin	-2.93608	2.25136e-33	3.11701e-29
aEC	AGAP006432		unspecified product	-0.88524	2.94028e-33	4.07082e-29
aEC	AGAP005548		alpha-crystallin B chain	-2.74662	3.58131e-33	4.95832e-29
aEC	AGAP002010		unspecified product	-1.56932	4.59255e-33	6.35839e-29
aEC	AGAP008727		cytochrome c oxidase subunit 4, mitochondrial precursor	-1.15093	5.57492e-33	7.71848e-29
aEC	AGAP003421		unspecified product	-0.51839	1.27059e-32	1.75913e-28
aEC	AGAP028978	SSU_rRNA_eukarya	Eukaryotic small subunit ribosomal RNA [Source:RFAM;Acc:RF01960]	1.86035	3.62151e-32	5.01398e-28
aEC	AGAP011159	CoVa	cytochrome c oxidase subunit Va	-1.1951	1.0507e-31	1.45469e-27
aEC	AGAP002461		unspecified product	-1.17677	1.49819e-31	2.07424e-27
aEC	AGAP000953	RpL10-1	60S ribosomal protein L10-1 [Source:UniProtKB/TrEMBL;Acc:Q7PQZ6]	-0.506249	1.5719e-31	2.17629e-27
aEC	AGAP005246		serine protease inhibitor (serpin) 10	-1.32877	2.80224e-31	3.87971e-27
aEC	AGAP006459	SUI1	protein translation factor SUI1	-0.606681	2.99249e-31	4.14311e-27
aEC	AGAP009946	GSTMS3	glutathione transferase microsomal 3	-0.934234	5.38212e-31	7.45154e-27
aEC	AGAP002862	CYP6AA1	cytochrome P450	-0.983414	9.03098e-31	1.25034e-26
aEC	AGAP009824		NADH dehydrogenase (ubiquinone) Fe-S protein 5	-1.73043	1.52176e-30	2.10688e-26
aEC	AGAP009193	GSTE4	glutathione S-transferase epsilon class 4	-1.15569	2.69362e-30	3.72932e-26
aEC	AGAP006630		NADH dehydrogenase (ubiquinone) 1 alpha subcomplex 1	-1.20913	5.4299e-30	7.51769e-26
aEC	AGAP011131	ATPsynD	F-type H+-transporting ATPase subunit d	-0.541565	7.84888e-30	1.08668e-25
aEC	AGAP000601		LRRNT domain-containing protein [Source:UniProtKB/TrEMBL;Acc:Q7QFP4]	2.24847	1.11976e-29	1.55031e-25
aEC	AGAP001760		protein phosphatase 3, regulatory subunit	-0.983118	1.38382e-29	1.91589e-25
aEC	AGAP010957		calmodulin	-0.580699	4.45207e-29	6.16389e-25
aEC	AGAP004790		Up-regulated during skeletal muscle growth 5 homolog	-0.781917	6.0041e-29	8.31268e-25
aEC	AGAP009651		CD63 antigen	-0.509324	3.13277e-28	4.33733e-24
aEC	AGAP008036		unspecified product	1.97869	5.42633e-28	7.51275e-24
aEC	AGAP009738	GRX3	glutaredoxin	-0.672712	1.61065e-27	2.22995e-23
aEC	AGAP004247	GPXH1	glutathione peroxidase 1	-0.985154	1.6871e-26	2.33579e-22
aEC	AGAP002346	RpS14-2	40S ribosomal protein S14b [Source:UniProtKB/Swiss-Prot;Acc:Q7QBX2]	-0.667871	2.19588e-25	3.04019e-21
aEC	AGAP003319		unspecified product	-0.519781	1.29105e-24	1.78746e-20
aEC	AGAP011107	GRX1	glutaredoxin	-1.28316	2.4671e-24	3.4157e-20
aEC	AGAP028913	LSU_rRNA_eukarya	Eukaryotic large subunit ribosomal RNA [Source:RFAM;Acc:RF02543]	-1.36272	2.8893e-23	4.00023e-19
aEC	AGAP012291	CYP9J3	Cytochrome P450 [Source:UniProtKB/TrEMBL;Acc:A0A1S4H8W2]	-0.949811	2.92263e-23	4.04638e-19
aEC	AGAP010337		ubiquinol-cytochrome c reductase subunit 8	-0.621256	1.24195e-22	1.71948e-18
aEC	AGAP012251		inorganic phosphate cotransporter	-2.0665	2.26275e-22	3.13278e-18
aEC	AGAP004528		unspecified product	-0.830467	2.37176e-22	3.2837e-18
aEC	AGAP012188		ubiquinol-cytochrome c reductase subunit 7	-1.22777	3.9336e-22	5.44606e-18
aEC	AGAP000500	Cpr	NADPH cytochrome P450 reductase	-0.605111	7.15359e-22	9.90415e-18
aEC	AGAP000165	GSTMS1	glutathione transferase microsomal 1	-0.715051	7.21441e-22	9.98835e-18
aEC	AGAP000849		NADH dehydrogenase (ubiquinone) 1 beta subcomplex 1	-1.42426	8.61428e-22	1.19265e-17
aEC	AGAP009537		cytochrome c	-1.106	1.08743e-21	1.50555e-17
aEC	AGAP028201		unspecified product	-1.61732	1.93937e-21	2.68505e-17
aEC	AGAP010347	CuSOD3	copper-zinc superoxide dismutase 3	-1.02294	3.67512e-21	5.08821e-17
aEC	AGAP007790		Sodium/potassium-transporting ATPase subunit beta [Source:UniProtKB/TrEMBL;Acc:A0A1S4GW77]	-0.554161	9.08332e-21	1.25759e-16
aEC	AGAP000109		cytochrome c oxidase subunit VIIa	-0.863583	1.13951e-20	1.57765e-16
aEC	AGAP028979	SSU_rRNA_eukarya	Eukaryotic small subunit ribosomal RNA [Source:RFAM;Acc:RF01960]	2.28044	1.62901e-19	2.25536e-15
aEC	AGAP000818	CYP9K1	cytochrome P450	-0.723733	1.9239e-19	2.66364e-15
aEC	AGAP011287	GALE5	galectin 5	-0.741554	4.51562e-19	6.25188e-15
aEC	AGAP001240	SP11372	unspecified product	-2.69283	7.10895e-19	9.84234e-15
aEC	AGAP000929		C-type lectin (CTL) - selectin like [Source:UniProtKB/TrEMBL;Acc:A0A1S4GAG1]	1.83118	7.31114e-19	1.01223e-14
aEC	AGAP004353		dual specificity phosphatase	-0.765856	1.10685e-18	1.53244e-14
aEC	AGAP005813		FeS cluster assembly scaffold IscU	-0.647696	2.02148e-17	2.79874e-13
aEC	AGAP029495		unspecified product	-1.75244	2.60674e-17	3.60902e-13
aEC	AGAP001956		Niemann-Pick Type C-2	-0.856975	3.48869e-17	4.83009e-13
aEC	AGAP008487		Sphingomyelin phosphodiesterase [Source:UniProtKB/TrEMBL;Acc:Q7Q4M5]	-0.643617	3.6023e-17	4.98738e-13
aEC	AGAP006431		F-box and leucine-rich repeat protein 6	-1.28433	3.65464e-17	5.05985e-13
aEC	AGAP011824	TPX4	thioredoxin peroxidase 4	-1.48278	7.36143e-17	1.01919e-12
aEC	AGAP006478		Synaptic vesicle membrane protein VAT-1 homolog-like	-1.10622	1.73031e-16	2.39561e-12
aEC	AGAP005929		pyridoxine kinase	-0.599296	1.89598e-16	2.62499e-12
aEC	AGAP001151		14-3-3 protein epsilon	-0.568079	2.37198e-16	3.28401e-12
aEC	AGAP004094		Sterol carrier protein-2	-4.19131	3.84041e-16	5.31705e-12
aEC	AGAP002630		NADH dehydrogenase (ubiquinone) 1 beta subcomplex 2	-0.895803	4.08004e-16	5.64881e-12
aEC	AGAP001043	arm	Armadillo segment polarity protein [Source:UniProtKB/Swiss-Prot;Acc:Q7QHW5]	1.49014	6.56623e-16	9.09095e-12
aEC	AGAP011098		unspecified product	-1.14974	1.02177e-15	1.41464e-11
aEC	AGAP003599	ATPsynO	F-type H+-transporting ATPase oligomycin sensitivity conferral protein	-1.06438	1.4326e-15	1.98344e-11
aEC	AGAP003581		D-xylulose reductase A	-1.00842	1.85022e-15	2.56162e-11
aEC	AGAP011829		NADH dehydrogenase (ubiquinone) 1 beta subcomplex 4	-1.28899	2.32922e-15	3.2248e-11
aEC	AGAP008004		unspecified product	-0.820908	5.29737e-15	7.3342e-11
aEC	AGAP001064		Transmembrane emp24 domain-containing protein 10 precursor	1.3911	8.23122e-15	1.13961e-10
aEC	AGAP005065		unspecified product	-2.50117	8.53637e-15	1.18186e-10
aEC	AGAP011384		unspecified product	1.9417	1.14949e-14	1.59147e-10
aEC	AGAP000606	GPRNNA19	putative GPCR class a orphan receptor 19	3.31342	2.83328e-14	3.92267e-10
aEC	AGAP000901		alanine transaminase	1.43989	5.57237e-14	7.71494e-10
aEC	AGAP000513		dipeptidase E	-1.52439	2.36027e-13	3.2678e-09
aEC	AGAP006711	chym3	Chymotrypsin-2 [Source:UniProtKB/Swiss-Prot;Acc:Q17025]	-0.802095	2.87554e-13	3.98118e-09
aEC	AGAP003851		26 proteasome complex subunit DSS1	-0.721388	3.38986e-13	4.69326e-09
aEC	AGAP002245		cytochrome b-c1 complex subunit 6, mitochondrial	-1.10305	1.36068e-12	1.88385e-08
aEC	AGAP003338	TRX3	thioredoxin	0.749294	1.6221e-12	2.24579e-08
aEC	AGAP008116		unspecified product	-1.20536	1.97567e-12	2.73531e-08
aEC	AGAP012374		NADH dehydrogenase (ubiquinone) 1 beta subcomplex 3	-1.2436	3.08223e-12	4.26734e-08
aEC	AGAP029692		unspecified product	-1.81788	3.87624e-12	5.36665e-08
aEC	AGAP000472		chordin	1.35685	7.62373e-12	1.05551e-07
aEC	AGAP028369	ATP8	adenosine triphosphatase subunit 8 [Source:European Nucleotide Archive;Acc:ATP8]	0.876577	1.45588e-11	2.01567e-07
aEC	AGAP008008		coiled-coil domain-containing protein 72 homolog	-0.920658	1.9187e-11	2.65644e-07
aEC	AGAP010386		Translocating chain-associated membrane protein 2	1.4269	3.14784e-11	4.35818e-07
aEC	AGAP002889		NADH dehydrogenase (ubiquinone) 1 subcomplex unknown 2	-1.0784	3.76825e-11	5.21714e-07
aEC	AGAP005901		Sterile alpha and TIR motif-containing protein 1 [Source:UniProtKB/TrEMBL;Acc:A0A1S4GQM1]	-1.62761	4.57402e-11	6.33273e-07
aEC	AGAP001382	DH31	diuretic hormone 31	-0.852145	7.12185e-11	9.8602e-07
aEC	AGAP001082		saposin	1.11051	8.61012e-11	1.19207e-06
aEC	AGAP029365		unspecified product	-1.9826	8.86876e-11	1.22788e-06
aEC	AGAP028366	COX2	cytochrome c oxidase subunit II [Source:European Nucleotide Archive;Acc:COX2]	0.608526	1.59552e-10	2.209e-06
aEC	AGAP001610		unspecified product	-2.96825	1.64064e-10	2.27147e-06
aEC	AGAP010072		Iron--sulfur cluster insertion protein erpA 1	-1.05122	1.66685e-10	2.30776e-06
aEC	AGAP004631		unspecified product	0.718085	2.40994e-10	3.33657e-06
aEC	AGAP007841		F-type H+-transporting ATPase subunit delta	-1.16133	2.59753e-10	3.59627e-06
aEC	AGAP002878		Cystatin-like protein	-1.08707	2.88662e-10	3.99652e-06
aEC	AGAP002473	VATF	V-type proton ATPase subunit F [Source:UniProtKB/Swiss-Prot;Acc:Q17029]	-1.10507	3.02663e-10	4.19036e-06
aEC	AGAP028621		TLC domain-containing protein [Source:UniProtKB/TrEMBL;Acc:A0A1S4HDU9]	1.1126	3.33649e-10	4.61938e-06
aEC	AGAP007367		solute carrier family 6 (neurotransmitter transporter, dopamine) member 3	1.23614	3.50638e-10	4.85458e-06
aEC	AGAP000765		unspecified product	0.958084	3.80249e-10	5.26454e-06
aEC	AGAP004743		Transmembrane emp24 domain-containing protein	1.41848	4.37246e-10	6.05367e-06
aEC	AGAP009647		proteasome maturation protein	-1.52028	4.73308e-10	6.55295e-06
aEC	AGAP013178		unspecified product	0.764338	5.07008e-10	7.01953e-06
aEC	AGAP006204		unspecified product	0.801589	5.62348e-10	7.7857e-06
aEC	AGAP001138	ATPsynB	F-type H+-transporting ATPase subunit b	-0.787875	6.8808e-10	9.52647e-06
aEC	AGAP005536		unspecified product	1.19177	1.0441e-09	1.44556e-05
aEC	AGAP002913		unspecified product	0.99775	1.43437e-09	1.98588e-05
aEC	AGAP002459		unspecified product	1.39388	1.44277e-09	1.99751e-05
aEC	AGAP003495		unspecified product	2.27663	1.60809e-09	2.2264e-05
aEC	AGAP011563		Yippee-like 2	1.14579	1.73989e-09	2.40887e-05
aEC	AGAP004296		signal peptidase complex subunit 1	-0.688794	1.96037e-09	2.71414e-05
aEC	AGAP005275		unspecified product	0.861605	2.00013e-09	2.76918e-05
aEC	AGAP028696	COE09895	carboxylesterase	1.52413	2.80832e-09	3.88811e-05
aEC	AGAP011111		Rho-GAP domain-containing protein [Source:UniProtKB/TrEMBL;Acc:A0A1S4H6T4]	1.19041	3.19303e-09	4.42074e-05
aEC	AGAP000099	STAT2	JAKSTAT pathway signalling transcription factor	0.82257	4.18356e-09	5.79214e-05
aEC	AGAP010961	CYP6AK1	cytochrome P450	-1.2646	4.19949e-09	5.81419e-05
aEC	AGAP003968		UMP-CMP kinase [Source:UniProtKB/TrEMBL;Acc:Q7Q292]	0.572392	5.09097e-09	7.04845e-05
aEC	AGAP011030		microtubule-associated serine/threonine kinase	1.06503	5.4066e-09	7.48543e-05
aEC	AGAP029539		unspecified product	0.769939	5.73079e-09	7.93428e-05
aEC	AGAP006416	SP24D	serine protease (non-digestive)	1.46177	6.02692e-09	8.34427e-05
aEC	AGAP000847		CDC-like kinase	1.00798	6.7563e-09	9.35409e-05
aEC	AGAP005149		H/ACA ribonucleoprotein complex subunit 3	-1.49067	7.58542e-09	0.00010502
aEC	AGAP003925		kinesin family member 1/13/14	1.04499	7.93021e-09	0.000109794
aEC	AGAP010841		unspecified product	-1.0709	8.7273e-09	0.00012083
aEC	AGAP009194	GSTE2	glutathione S-transferase epsilon class 2	-0.822655	8.91377e-09	0.000123411
aEC	AGAP009156		unspecified product	1.09972	1.04997e-08	0.000145368
aEC	AGAP029760		Clustered mitochondria protein homolog [Source:UniProtKB/TrEMBL;Acc:A0A7N4YH71]	0.711855	1.10696e-08	0.000153259
aEC	AGAP010133	SCRBQ2	Class B Scavenger Receptor (CD36 domain).	0.798663	1.16521e-08	0.000161324
aEC	AGAP002265		splicing factor, arginine/serine-rich 12	1.01012	1.25153e-08	0.000173274
aEC	AGAP005502		dehydrogenase/reductase SDR family member 11 precursor	-1.22883	1.33191e-08	0.000184402
aEC	AGAP007699		GTP-binding nuclear protein Ran	1.07988	1.33922e-08	0.000185414
aEC	AGAP005183		unspecified product	2.04132	1.40288e-08	0.000194229
aEC	AGAP000574		PDGF- and VEGF-related factor 1	0.650994	1.58026e-08	0.000218787
aEC	AGAP009823		unspecified product	0.641722	1.60998e-08	0.000222902
aEC	AGAP005288		bitesize	0.648129	1.86964e-08	0.000258851
aEC	AGAP003588	VATH	V-type H+-transporting ATPase subunit H	-0.979806	2.51685e-08	0.000348458
aEC	AGAP002424		Sema domain, seven thrombospondin repeats (type 1 and type 1-like)	0.880633	2.64654e-08	0.000366414
aEC	AGAP010010		oligosaccharyltransferase complex subunit gamma	1.00096	2.85131e-08	0.000394764
aEC	AGAP013280		calcium and integrin-binding protein 2	0.876825	3.07213e-08	0.000425337
aEC	AGAP011590		Anionic trypsin-1 precursor	-1.03567	3.07995e-08	0.000426419
aEC	AGAP007827	Eno	Enolase [Source:UniProtKB/TrEMBL;Acc:A0A1S4GWC2]	-0.660758	3.34484e-08	0.000463093
aEC	AGAP029637		unspecified product	-0.688428	3.44927e-08	0.000477551
aEC	AGAP004672		unspecified product	0.648855	3.98015e-08	0.000551052
aEC	AGAP001256		3'-phosphoadenosine 5'-phosphosulfate synthase	1.09254	3.98587e-08	0.000551844
aEC	AGAP004852		Adducin	0.508462	4.71443e-08	0.000652713
aEC	AGAP000306		Histone H2A [Source:UniProtKB/TrEMBL;Acc:Q7QF50]	0.719634	5.60296e-08	0.00077573
aEC	AGAP007297		NADH dehydrogenase (ubiquinone) 1 beta subcomplex 5	-0.930808	6.03342e-08	0.000835327
aEC	AGAP000403		unspecified product	0.609676	6.17677e-08	0.000855174
aEC	AGAP000043		tousled-like kinase	0.517888	6.52413e-08	0.000903265
aEC	AGAP029594		unspecified product	0.961375	7.4461e-08	0.00103091
aEC	AGAP007553		unspecified product	1.00073	7.469e-08	0.00103408
aEC	AGAP006159		Ras-related protein Rab-5C	1.19984	7.50382e-08	0.0010389
aEC	AGAP009736		solute carrier family 4 member 10	0.856462	9.29791e-08	0.0012873
aEC	AGAP013026		unspecified product	0.870517	1.02647e-07	0.00142115
aEC	AGAP009072		NADH dehydrogenase (ubiquinone) Fe-S protein 6	-1.4157	1.06151e-07	0.00146965
aEC	AGAP009788		translocation protein SEC62	0.708675	1.0913e-07	0.0015109
aEC	AGAP010572		protein LTV1	0.880022	1.15271e-07	0.00159593
aEC	AGAP004211		unspecified product	0.638166	1.33612e-07	0.00184986
aEC	AGAP007028		glucosyl/glucuronosyl transferases	0.699164	1.34882e-07	0.00186744
aEC	AGAP000334		unspecified product	0.59029	1.35492e-07	0.00187589
aEC	AGAP029469		Non-specific serine/threonine protein kinase [Source:UniProtKB/TrEMBL;Acc:A0A453YZQ5]	-0.577105	1.43588e-07	0.00198798
aEC	AGAP007397		YrdC domain-containing protein, mitochondrial	-2.59171	1.48549e-07	0.00205666
aEC	AGAP010174		oligosaccharyltransferase complex subunit alpha (ribophorin I)	0.63664	1.50353e-07	0.00208164
aEC	AGAP000366		unspecified product	0.600042	1.51604e-07	0.00209895
aEC	AGAP009212	SRPN6	serine protease inhibitor (serpin) 6	-2.89298	1.62178e-07	0.00224536
aEC	AGAP000310		mitogen-activated protein kinase kinase 3	0.600828	1.71802e-07	0.0023786
aEC	AGAP011800		Transaldolase [Source:UniProtKB/TrEMBL;Acc:Q7PZ95]	-0.878189	1.81279e-07	0.00250981
aEC	AGAP007366		unspecified product	0.739746	1.84537e-07	0.00255491
aEC	AGAP029976		unspecified product	0.57644	1.86934e-07	0.0025881
aEC	AGAP028730		ankyrin	0.79389	1.89851e-07	0.00262848
aEC	AGAP006615		FK506-binding protein 8	0.587311	2.00368e-07	0.00277409
aEC	AGAP010891		ariadne-1	0.546944	2.05402e-07	0.00284379
aEC	AGAP002119		dual-specificity tyrosine-(Y)-phosphorylation regulated kinase	0.836701	2.06136e-07	0.00285395
aEC	AGAP007574		NADH dehydrogenase (ubiquinone) 1 beta subcomplex 7	-1.01399	2.12737e-07	0.00294534
aEC	AGAP028143		Signal peptidase complex subunit 3 [Source:UniProtKB/TrEMBL;Acc:A0A1S4HE52]	-0.624696	2.18495e-07	0.00302506
aEC	AGAP011161		transketolase	-0.782963	2.23996e-07	0.00310122
aEC	AGAP005711	CLK	clock	0.599783	2.24568e-07	0.00310914
aEC	AGAP002415		unspecified product	-0.967092	2.2668e-07	0.00313839
aEC	AGAP008046		Protein kinase C and casein kinase substrate in neurons 2 protein [Source:UniProtKB/TrEMBL;Acc:A0A1S4GX35]	0.661293	2.28573e-07	0.00316459
aEC	AGAP008895		actin related protein 2/3 complex, subunit 5	0.617705	2.48015e-07	0.00343377
aEC	AGAP001955		N-acetylglucosaminylphosphatidylinositol deacetylase	0.919105	2.54522e-07	0.00352386
aEC	AGAP007525		coronin homolog	0.503154	2.60253e-07	0.00360321
aEC	AGAP002438		tyrosine-protein phosphatase non-receptor type 11	1.09916	2.60928e-07	0.00361254
aEC	AGAP012252		classical protein kinase C	1.41683	2.71032e-07	0.00375244
aEC	AGAP007159		alpha-crystallin B chain	-2.44243	2.78824e-07	0.00386032
aEC	AGAP000304		Protein twisted gastrulation	0.635851	3.09308e-07	0.00428237
aEC	AGAP007611		unspecified product	0.634547	3.13706e-07	0.00434326
aEC	AGAP001751		Oxidation resistance protein	0.90882	3.33621e-07	0.00461898
aEC	AGAP004739		H/ACA ribonucleoprotein complex subunit 4	0.693621	3.39696e-07	0.00470309
aEC	AGAP006139	Vps26	vacuolar protein sorting 26	1.09688	3.71343e-07	0.00514124
aEC	AGAP029505		WAS protein family [Source:UniProtKB/TrEMBL;Acc:A0A453YZU7]	0.513879	3.81296e-07	0.00527905
aEC	AGAP009688		Leucine-rich repeats and immunoglobulin-like domains protein 3	0.703573	3.82472e-07	0.00529533
aEC	AGAP000792		Adenosylhomocysteinase [Source:UniProtKB/TrEMBL;Acc:Q7QE71]	1.17732	3.84504e-07	0.00532346
aEC	AGAP011138		myosin XVIII	0.686319	3.91135e-07	0.00541526
aEC	AGAP004382	GSTD3	glutathione S-transferase delta class 3	-1.49396	4.05984e-07	0.00562085
aEC	AGAP002672		unspecified product	0.72424	4.23817e-07	0.00586774
aEC	AGAP004529		unspecified product	-1.0502	4.39637e-07	0.00608677
aEC	AGAP011446		far upstream element-binding protein	0.583093	4.63575e-07	0.00641819
aEC	AGAP008804	Pex19	peroxin 19	1.02684	4.66302e-07	0.00645595
aEC	AGAP029668		unspecified product	-0.616547	4.69627e-07	0.00650199
aEC	AGAP004598		Phosphoserine aminotransferase [Source:UniProtKB/TrEMBL;Acc:Q5TRW7]	0.630601	4.89318e-07	0.00677461
aEC	AGAP004071		fimbrin	0.564611	5.55706e-07	0.00769374
aEC	AGAP001299		mannose-1-phosphate guanylyltransferase	0.941089	6.40681e-07	0.00887022
aEC	AGAP029510		unspecified product	0.644892	6.74348e-07	0.00933634
aEC	AGAP000252		oligopeptidase A	0.659955	7.31235e-07	0.0101239
aEC	AGAP000815	INTB	integrin beta subunit	-0.861033	7.54966e-07	0.0104525
aEC	AGAP029991		unspecified product	0.517488	7.69229e-07	0.01065
aEC	AGAP009348		unspecified product	0.533214	7.82298e-07	0.0108309
aEC	AGAP008034		solute carrier family 39 (zinc transporter), member 7	0.543751	8.23057e-07	0.0113952
aEC	AGAP011105		guanylate kinase	0.593508	9.28853e-07	0.01286
aEC	AGAP005506		Boule, transcript variant B	0.61147	9.30554e-07	0.0128835
aEC	AGAP013055		unspecified product	0.710995	9.57529e-07	0.013257
aEC	AGAP010490		rabconnectin	0.534789	9.99566e-07	0.013839
aEC	AGAP012392		unspecified product	0.632241	1.00864e-06	0.0139646
aEC	AGAP008749		ER degradation enhancer, mannosidase alpha-like 3	0.823431	1.04739e-06	0.0145011
aEC	AGAP012708		unspecified product	-1.2916	1.05714e-06	0.0146361
aEC	AGAP011447		protein DEK	0.591269	1.13517e-06	0.0157164
aEC	AGAP012424	INR	insulin receptor	1.20051	1.15684e-06	0.0160165
aEC	AGAP010025		Rab GDP dissociation inhibitor beta	0.528552	1.27741e-06	0.0176858
aEC	AGAP011352		glucosamine--fructose-6-phosphate aminotransferase (isomerizing)	0.981281	1.31081e-06	0.0181482
aEC	AGAP029462		Non-specific serine/threonine protein kinase [Source:UniProtKB/TrEMBL;Acc:A0A453Z0R9]	0.742103	1.34616e-06	0.0186376
aEC	AGAP005030		C2H2-type domain-containing protein [Source:UniProtKB/TrEMBL;Acc:A0A453YRI6]	0.940636	1.40284e-06	0.0194224
aEC	AGAP009172		prolyl oligopeptidase	0.587198	1.42285e-06	0.0196994
aEC	AGAP000234		unspecified product	0.821706	1.57737e-06	0.0218387
aEC	AGAP006279		cell division control protein 42	-0.880116	1.62902e-06	0.0225537
aEC	AGAP004358		alkyldihydroxyacetonephosphate synthase	1.23219	1.68224e-06	0.0232907
aEC	AGAP011487		E3 ubiquitin-protein ligase SH3RF	0.605117	1.71725e-06	0.0237753
aEC	AGAP000855		unspecified product	0.669446	1.97882e-06	0.0273968
aEC	AGAP007771		Nucleic_acid_bd domain-containing protein [Source:UniProtKB/TrEMBL;Acc:A0A1S4GW52]	1.06766	2.16419e-06	0.0299633
aEC	AGAP010598		Tetraspanin [Source:UniProtKB/TrEMBL;Acc:A0A1S4H5A2]	-0.727091	2.34463e-06	0.0324614
aEC	AGAP003794		splicing factor, proline- and glutamine-rich	0.705115	2.38038e-06	0.0329563
aEC	AGAP009489		Cytidine deaminase [Source:UniProtKB/TrEMBL;Acc:Q7QG43]	0.772752	2.44993e-06	0.0339193
aEC	AGAP007208		NADH dehydrogenase (ubiquinone) 1 alpha subcomplex 11	-1.7194	2.64926e-06	0.036679
aEC	AGAP000783		unspecified product	0.843021	2.80729e-06	0.0388669
aEC	AGAP008113		unspecified product	0.56384	3.02703e-06	0.0419093
aEC	AGAP009285		unspecified product	0.655348	3.48414e-06	0.0482379
pEC	AGAP028391	lsu rRNA	unspecified product	1.27647	2.80812e-148	3.88784e-144
pEC	AGAP007906		Spink6	-1.6961	9.77812e-143	1.35378e-138
pEC	AGAP006796		peritrophin	-1.33094	4.34774e-138	6.01944e-134
pEC	AGAP001198		chymotrypsin	-3.44184	1.58107e-118	2.18899e-114
pEC	AGAP001192		unspecified product	-1.09196	5.48152e-107	7.58916e-103
pEC	AGAP008292	TRYP4	trypsin 4	-2.06368	1.73191e-104	2.39783e-100
pEC	AGAP007087	RpL41	60s ribosomal protein L41 [Source:UniProtKB/TrEMBL;Acc:Q52P89]	-1.14669	2.14548e-99	2.97041e-95
pEC	AGAP028370	ATP6	adenosine triphosphatase subunit 6 [Source:European Nucleotide Archive;Acc:ATP6]	-0.512949	4.00421e-91	5.54383e-87
pEC	AGAP007768		mitochondrial cytochrome c oxidase subunit VIC	-1.85673	4.15452e-90	5.75193e-86
pEC	AGAP001199		serine protease	-1.53879	1.41087e-84	1.95335e-80
pEC	AGAP008293	TRYP7	trypsin 7	-2.55296	1.5617e-82	2.16217e-78
pEC	AGAP011442		serine carboxypeptidase 1	-2.201	2.07378e-80	2.87114e-76
pEC	AGAP001352		unspecified product	-3.2948	5.58134e-77	7.72736e-73
pEC	AGAP003412	RpS28	40S ribosomal protein S28	-1.07389	8.79837e-77	1.21813e-72
pEC	AGAP005991	RpL14	60S ribosomal protein L14	-0.888308	3.02371e-75	4.18632e-71
pEC	AGAP007957		choline/ethanolamine kinase	2.10999	2.17092e-66	3.00564e-62
pEC	AGAP011802	RpL39	60S ribosomal protein L39	-0.792546	8.9209e-66	1.2351e-61
pEC	AGAP004462	RpS25	40S ribosomal protein S25	-0.948538	1.76206e-65	2.43957e-61
pEC	AGAP004422	RpL19	60S ribosomal protein L19	-0.828635	1.16799e-64	1.61708e-60
pEC	AGAP003538	RpL36a	60S ribosomal protein L36a	-0.6934	1.66685e-62	2.30775e-58
pEC	AGAP005427		60S ribosomal protein L28	-0.999222	3.03932e-62	4.20795e-58
pEC	AGAP004094		Sterol carrier protein-2	-1.82328	4.91241e-60	6.80123e-56
pEC	AGAP006612	RpL29	60S ribosomal protein L29	-0.811619	8.0031e-60	1.10803e-55
pEC	AGAP011077	RpS12	40S ribosomal protein S12 [Source:UniProtKB/TrEMBL;Acc:Q7PSP8]	-0.897699	9.20248e-60	1.27408e-55
pEC	AGAP007907		salivary Kazal 1	-1.56518	2.6277e-58	3.63805e-54
pEC	AGAP006795	Aper1	peritrophin 1	-0.680633	5.44544e-58	7.53921e-54
pEC	AGAP001819		unspecified product	-1.47866	3.04328e-57	4.21342e-53
pEC	AGAP009508	RpL9	60S ribosomal protein L9	-0.735037	2.2026e-55	3.04949e-51
pEC	AGAP007621		cytochrome c oxidase VIIc	-1.47422	9.29992e-55	1.28757e-50
pEC	AGAP009998	RpS11	40S ribosomal protein S11 [Source:UniProtKB/Swiss-Prot;Acc:P52812]	-0.871497	2.22724e-54	3.08362e-50
pEC	AGAP012100	RpS26	40S ribosomal protein S26 [Source:UniProtKB/Swiss-Prot;Acc:Q9GT45]	-0.930197	4.38801e-54	6.0752e-50
pEC	AGAP012418		unspecified product	-1.36864	3.84679e-53	5.32588e-49
pEC	AGAP005061	RpS9	40S ribosomal protein S9	-1.19483	6.12769e-53	8.48378e-49
pEC	AGAP001193		unspecified product	-0.71837	8.50772e-53	1.17789e-48
pEC	AGAP029692		unspecified product	-1.43914	3.25607e-52	4.50803e-48
pEC	AGAP007927	RpL40	60S ribosomal protein L40	-0.853131	2.16487e-51	2.99726e-47
pEC	AGAP001459	RpL17	60S ribosomal protein L17 [Source:UniProtKB/Swiss-Prot;Acc:A0NGY0]	-0.668302	1.26218e-50	1.74748e-46
pEC	AGAP004582		heat shock 70kDa protein	-1.59243	1.50933e-50	2.08967e-46
pEC	AGAP009491	ATPsynG	F-type H+-transporting ATPase subunit g	-1.38658	6.42219e-50	8.89152e-46
pEC	AGAP004400		unspecified product	-1.24359	1.76424e-49	2.44259e-45
pEC	AGAP012329		unspecified product	-1.54484	1.40443e-48	1.94443e-44
pEC	AGAP012990	RpS23	40S ribosomal protein S23	-0.557407	2.95072e-48	4.08528e-44
pEC	AGAP008724		mitochondrial cytochrome c oxidase subunit 5B isoform 1	-1.32791	1.69343e-47	2.34455e-43
pEC	AGAP007747		unspecified product	-1.0041	3.55173e-47	4.91736e-43
pEC	AGAP005131	RpS24	40S ribosomal protein S24 [Source:UniProtKB/TrEMBL;Acc:Q7PQ02]	-0.745763	1.60567e-46	2.22305e-42
pEC	AGAP012798		unspecified product	-0.914181	7.3581e-46	1.01873e-41
pEC	AGAP000851		cytochrome c oxidase subunit 6a, mitochrondrial	-1.09966	1.27925e-45	1.77113e-41
pEC	AGAP002464		secreted ferritin G subunit	-0.595557	1.32694e-45	1.83714e-41
pEC	AGAP010065	RpL12	60S ribosomal protein L12	-0.857142	7.80483e-45	1.08058e-40
pEC	AGAP008294	TRYP3	trypsin 3	-1.02521	8.45344e-45	1.17038e-40
pEC	AGAP004887	RpS17	40S ribosomal protein S17 [Source:UniProtKB/Swiss-Prot;Acc:Q9U9L1]	-0.593729	5.31539e-44	7.35916e-40
pEC	AGAP011424	RpS16	40S ribosomal protein S16	-0.682631	2.98014e-43	4.126e-39
pEC	AGAP000296		unspecified product	-0.889452	3.52167e-42	4.87576e-38
pEC	AGAP011484		unspecified product	-1.50627	5.80581e-42	8.03815e-38
pEC	AGAP006879	ATPsynE	F-type H+-transporting ATPase subunit e	-1.64608	1.88429e-41	2.60881e-37
pEC	AGAP009431	RpS21	40S ribosomal protein S21 [Source:UniProtKB/TrEMBL;Acc:Q7PTN4]	-0.534684	8.27945e-41	1.14629e-36
pEC	AGAP009564		ATP synthase epsilon chain, mitochondrial [Source:UniProtKB/TrEMBL;Acc:A0A1S4H1H8]	-1.86048	4.32768e-40	5.99167e-36
pEC	AGAP009324	RpL34	60S ribosomal protein L34	-0.514633	5.07096e-40	7.02075e-36
pEC	AGAP002921	RpL36	60S ribosomal protein L36 [Source:UniProtKB/TrEMBL;Acc:Q7PQY8]	-0.515297	2.60661e-39	3.60885e-35
pEC	AGAP000047	CPR130	cuticular protein RR-2 family 130	2.97139	1.11307e-38	1.54105e-34
pEC	AGAP007745		unspecified product	-0.940865	2.13919e-38	2.96171e-34
pEC	AGAP011896	RpL31	60S ribosomal protein L31	-0.527046	2.79442e-38	3.86888e-34
pEC	AGAP006103		unspecified product	-0.922611	5.742e-38	7.9498e-34
pEC	AGAP006959		molecular chaperone HtpG	2.27859	6.5175e-38	9.02348e-34
pEC	AGAP007120		nucleoside-diphosphate kinase	-0.837609	9.71726e-38	1.34535e-33
pEC	AGAP013137		unspecified product	-0.705664	1.57656e-37	2.18275e-33
pEC	AGAP008487		Sphingomyelin phosphodiesterase [Source:UniProtKB/TrEMBL;Acc:Q7Q4M5]	-2.16485	3.58063e-37	4.95739e-33
pEC	AGAP006202		unspecified product	-1.96465	4.14023e-37	5.73214e-33
pEC	AGAP029366		Retrotrans_gag domain-containing protein [Source:UniProtKB/TrEMBL;Acc:A0A453YZ95]	-1.64209	1.06827e-36	1.47902e-32
pEC	AGAP028393	ssu rRNA	unspecified product	0.998258	1.40015e-36	1.93851e-32
pEC	AGAP005948	kh	Kynurenine 3-monooxygenase [Source:UniProtKB/Swiss-Prot;Acc:Q7Q6A7]	-2.27885	2.07187e-36	2.8685e-32
pEC	AGAP004616	ATPsynCF6	F-type H+-transporting ATPase subunit 6	-1.92441	2.28952e-36	3.16984e-32
pEC	AGAP009527		unspecified product	-0.665461	2.4315e-35	3.36641e-31
pEC	AGAP009053	LL3	lipopolysaccharide-induced TNF-alpha transcription factor (LITAF-like 3)	-2.49496	6.14187e-35	8.50342e-31
pEC	AGAP009313		unspecified product	2.49061	3.74245e-34	5.18142e-30
pEC	AGAP009920	RpL37a	60S ribosomal protein L37a	-0.634388	4.23212e-34	5.85937e-30
pEC	AGAP005046	RpL22	60S ribosomal protein L22	-0.592872	4.82959e-34	6.68656e-30
pEC	AGAP003864		unspecified product	-1.62653	3.75196e-33	5.19459e-29
pEC	AGAP012529	GALE8	galectin 8	-0.979384	7.61367e-33	1.05411e-28
pEC	AGAP006102		unspecified product	-0.665635	2.56286e-32	3.54828e-28
pEC	AGAP008727		cytochrome c oxidase subunit 4, mitochondrial precursor	-1.13544	7.27491e-32	1.00721e-27
pEC	AGAP008370		carboxypeptidase A	-0.977656	7.68517e-32	1.06401e-27
pEC	AGAP006433		unspecified product	-1.7392	1.36303e-31	1.88712e-27
pEC	AGAP004581		heat shock protein 70kDa	-1.11252	1.91929e-31	2.65726e-27
pEC	AGAP000260	ATPsynepsilon	mitochondrial ATP synthase epsilon chain	-1.23937	3.5012e-31	4.84741e-27
pEC	AGAP010764		Metalloendopeptidase [Source:UniProtKB/TrEMBL;Acc:Q7Q209]	-1.1471	7.50357e-31	1.03887e-26
pEC	AGAP003421		unspecified product	-1.14892	1.30866e-30	1.81183e-26
pEC	AGAP003816	RpL30	60S ribosomal protein L30	-0.509358	1.47598e-30	2.04349e-26
pEC	AGAP002848		Niemann-Pick Type C-2	-1.32086	1.52497e-30	2.11132e-26
pEC	AGAP029372		Retrotrans_gag domain-containing protein [Source:UniProtKB/TrEMBL;Acc:A0A453Z0P9]	-1.57195	1.69889e-30	2.35212e-26
pEC	AGAP001240	SP11372	unspecified product	-0.736011	4.7771e-30	6.61389e-26
pEC	AGAP012138	RpL21	60S ribosomal protein L21	-0.537904	1.85521e-29	2.56854e-25
pEC	AGAP006442		unspecified product	-0.946971	3.31655e-29	4.59176e-25
pEC	AGAP004349		unspecified product	1.87963	1.53321e-28	2.12273e-24
pEC	AGAP028154		V-type proton ATPase proteolipid subunit [Source:UniProtKB/TrEMBL;Acc:A0A1S4HCY4]	-0.501635	2.01552e-28	2.79048e-24
pEC	AGAP013092		cytochrome c oxidase subunit VIb polypeptide 1	-0.736875	3.38335e-27	4.68424e-23
pEC	AGAP004790		Up-regulated during skeletal muscle growth 5 homolog	-0.937456	7.90457e-27	1.09439e-22
pEC	AGAP008647		tetraspanin 29fb	-0.561399	2.20947e-26	3.05902e-22
pEC	AGAP011939		Aamy domain-containing protein [Source:UniProtKB/TrEMBL;Acc:A0A1S4H8W3]	-0.758142	2.2855e-26	3.16427e-22
pEC	AGAP007157	RpS27	40S ribosomal protein S27 [Source:UniProtKB/TrEMBL;Acc:Q7PT96]	-0.603667	3.50353e-26	4.85063e-22
pEC	AGAP009830		unspecified product	-0.917468	2.03085e-25	2.81171e-21
pEC	AGAP013543		unspecified product	1.42148	3.61434e-25	5.00405e-21
pEC	AGAP028369	ATP8	adenosine triphosphatase subunit 8 [Source:European Nucleotide Archive;Acc:ATP8]	1.50839	4.16157e-25	5.76169e-21
pEC	AGAP029378		unspecified product	1.2511	5.53918e-25	7.669e-21
pEC	AGAP028978	SSU_rRNA_eukarya	Eukaryotic small subunit ribosomal RNA [Source:RFAM;Acc:RF01960]	2.80504	1.16577e-24	1.61401e-20
pEC	AGAP001043	arm	Armadillo segment polarity protein [Source:UniProtKB/Swiss-Prot;Acc:Q7QHW5]	1.76745	9.95999e-24	1.37896e-19
pEC	AGAP011298	RpL10a	60S ribosomal protein L10a	-0.544775	1.25616e-23	1.73916e-19
pEC	AGAP011828	Cp1	Cathepsin L [Source:UniProtKB/TrEMBL;Acc:A0A1S4H7P0]	1.57924	1.49363e-23	2.06794e-19
pEC	AGAP008861		female reproductive tract protease GLEANR_896	-1.67247	6.3987e-23	8.85901e-19
pEC	AGAP000929		C-type lectin (CTL) - selectin like [Source:UniProtKB/TrEMBL;Acc:A0A1S4GAG1]	2.38066	8.74219e-23	1.21036e-18
pEC	AGAP012252		classical protein kinase C	1.8584	3.23589e-22	4.4801e-18
pEC	AGAP005547		alpha-crystallin B chain	-1.71343	1.49013e-21	2.06309e-17
pEC	AGAP029445		O-acyltransferase [Source:UniProtKB/TrEMBL;Acc:A0A453Z0R4]	1.84589	1.49501e-21	2.06985e-17
pEC	AGAP010056		hexosaminidase	-0.914959	2.90111e-21	4.01658e-17
pEC	AGAP011569		secretory phospholipase A2	-1.52479	3.04883e-21	4.2211e-17
pEC	AGAP029594		unspecified product	1.10715	5.92317e-21	8.20063e-17
pEC	AGAP006630		NADH dehydrogenase (ubiquinone) 1 alpha subcomplex 1	-1.26857	8.77656e-21	1.21512e-16
pEC	AGAP004358		alkyldihydroxyacetonephosphate synthase	1.92113	1.31639e-20	1.82255e-16
pEC	AGAP001011		unspecified product	1.50473	4.7368e-20	6.55809e-16
pEC	AGAP028164		unspecified product	2.31482	5.00709e-20	6.93232e-16
pEC	AGAP011098		unspecified product	-0.797242	5.96486e-20	8.25835e-16
pEC	AGAP011159	CoVa	cytochrome c oxidase subunit Va	-0.819317	2.13431e-19	2.95495e-15
pEC	AGAP001890		unspecified product	-1.36954	2.30017e-19	3.18459e-15
pEC	AGAP007142		Serine-type enodpeptidase	-0.94787	2.58503e-19	3.57898e-15
pEC	AGAP007771		Nucleic_acid_bd domain-containing protein [Source:UniProtKB/TrEMBL;Acc:A0A1S4GW52]	1.50254	3.16006e-19	4.37511e-15
pEC	AGAP004686		WW domain-containing protein [Source:UniProtKB/TrEMBL;Acc:A0A1S4GLU5]	1.13548	3.50741e-19	4.85601e-15
pEC	AGAP002346	RpS14-2	40S ribosomal protein S14b [Source:UniProtKB/Swiss-Prot;Acc:Q7QBX2]	-0.646791	5.06126e-19	7.00731e-15
pEC	AGAP004918		fibrinogen	-2.12174	5.8643e-19	8.11912e-15
pEC	AGAP000304		Protein twisted gastrulation	1.54173	8.76651e-19	1.21372e-14
pEC	AGAP000513		dipeptidase E	-1.37459	1.02263e-18	1.41583e-14
pEC	AGAP004860		protease m1 zinc metalloprotease	-0.625459	1.02905e-18	1.42472e-14
pEC	AGAP000765		unspecified product	1.22256	1.23747e-18	1.71327e-14
pEC	AGAP010957		calmodulin	-0.648676	1.36264e-18	1.88658e-14
pEC	AGAP002643		unspecified product	1.15811	2.29145e-18	3.17251e-14
pEC	AGAP001616		unspecified product	1.97655	2.88485e-18	3.99407e-14
pEC	AGAP006434		unspecified product	-1.43336	3.78491e-18	5.2402e-14
pEC	AGAP029977		Zinc carboxypeptidase A 1 [Source:UniProtKB/Swiss-Prot;Acc:O02350]	-0.838308	4.44008e-18	6.14729e-14
pEC	AGAP028366	COX2	cytochrome c oxidase subunit II [Source:European Nucleotide Archive;Acc:COX2]	0.611708	4.71306e-18	6.52524e-14
pEC	AGAP000849		NADH dehydrogenase (ubiquinone) 1 beta subcomplex 1	-1.49678	5.49627e-18	7.60959e-14
pEC	AGAP011302		alkaline phosphatase	-0.770526	7.08163e-18	9.80452e-14
pEC	AGAP008503		unspecified product	1.3714	1.25999e-17	1.74446e-13
pEC	AGAP002655		unspecified product	1.35784	2.86773e-17	3.97037e-13
pEC	AGAP006733	Thoc4	THO complex subunit 4	1.17397	3.56598e-17	4.9371e-13
pEC	AGAP008922		unspecified product	-0.767148	4.28732e-17	5.93579e-13
pEC	AGAP002465		ferritin heavy chain	-0.952015	1.20669e-16	1.67067e-12
pEC	AGAP009285		unspecified product	1.81079	1.42515e-16	1.97312e-12
pEC	AGAP029346		unspecified product	1.31117	1.6627e-16	2.302e-12
pEC	AGAP005288		bitesize	1.27063	1.68359e-16	2.33093e-12
pEC	AGAP000601		LRRNT domain-containing protein [Source:UniProtKB/TrEMBL;Acc:Q7QFP4]	1.89491	1.98005e-16	2.74138e-12
pEC	AGAP003968		UMP-CMP kinase [Source:UniProtKB/TrEMBL;Acc:Q7Q292]	1.09005	2.26629e-16	3.13768e-12
pEC	AGAP008227		trehalose 6-phosphate synthase/phosphatase	-0.997661	2.68243e-16	3.71382e-12
pEC	AGAP004710		ubiquinol-cytochrome c reductase subunit 9	-0.876164	2.84239e-16	3.93529e-12
pEC	AGAP001082		saposin	1.33919	3.50976e-16	4.85926e-12
pEC	AGAP007397		YrdC domain-containing protein, mitochondrial	-1.32385	4.19616e-16	5.80959e-12
pEC	AGAP010156		ATP citrate lyase	1.06061	4.39874e-16	6.09005e-12
pEC	AGAP002265		splicing factor, arginine/serine-rich 12	1.50337	4.9875e-16	6.9052e-12
pEC	AGAP003578		aldehyde dehydrogenase (NAD+)	1.35444	6.07633e-16	8.41267e-12
pEC	AGAP004672		unspecified product	1.37087	6.11706e-16	8.46907e-12
pEC	AGAP009824		NADH dehydrogenase (ubiquinone) Fe-S protein 5	-1.214	6.24822e-16	8.65065e-12
pEC	AGAP008648		unspecified product	-2.26764	8.56111e-16	1.18529e-11
pEC	AGAP013544		L-gulonate 3-dehydrogenase	-0.880121	1.3489e-15	1.86755e-11
pEC	AGAP011446		far upstream element-binding protein	1.78033	1.40247e-15	1.94173e-11
pEC	AGAP029656		unspecified product	1.59361	1.49603e-15	2.07126e-11
pEC	AGAP010572		protein LTV1	1.14528	1.75928e-15	2.43573e-11
pEC	AGAP010445		Rab11 family-interacting protein 3/4	1.12488	2.07929e-15	2.87878e-11
pEC	AGAP029666		RING-type domain-containing protein [Source:UniProtKB/TrEMBL;Acc:A0A453Z0L3]	1.41207	3.08035e-15	4.26475e-11
pEC	AGAP011294	DEF1	defensin anti-microbial peptide	1.45912	3.71206e-15	5.13935e-11
pEC	AGAP002119		dual-specificity tyrosine-(Y)-phosphorylation regulated kinase	1.00934	3.95405e-15	5.47439e-11
pEC	AGAP028979	SSU_rRNA_eukarya	Eukaryotic small subunit ribosomal RNA [Source:RFAM;Acc:RF01960]	2.61138	4.22461e-15	5.84898e-11
pEC	AGAP009303		unspecified product	1.57548	4.98426e-15	6.90071e-11
pEC	AGAP011402		sphingolipid delta-4 desaturase	1.94788	5.46766e-15	7.56998e-11
pEC	AGAP011563		Yippee-like 2	1.62434	5.55901e-15	7.69645e-11
pEC	AGAP007169		sestrin	1.35471	8.20124e-15	1.13546e-10
pEC	AGAP006204		unspecified product	0.93171	9.23822e-15	1.27903e-10
pEC	AGAP004696	exd	Homeobox protein extradenticle [Source:UniProtKB/Swiss-Prot;Acc:Q7PMT1]	1.12109	9.56306e-15	1.32401e-10
pEC	AGAP013055		unspecified product	0.949606	1.16667e-14	1.61525e-10
pEC	AGAP000252		oligopeptidase A	0.835803	1.25211e-14	1.73355e-10
pEC	AGAP000310		mitogen-activated protein kinase kinase 3	0.775041	1.34562e-14	1.86301e-10
pEC	AGAP004197		6-phosphogluconate dehydrogenase, decarboxylating [Source:UniProtKB/TrEMBL;Acc:Q7PQM3]	1.42461	1.57761e-14	2.1842e-10
pEC	AGAP013178		unspecified product	0.938895	1.8216e-14	2.52201e-10
pEC	AGAP000998		insulin-like growth factor 2 receptor	1.03686	3.08325e-14	4.26875e-10
pEC	AGAP007367		solute carrier family 6 (neurotransmitter transporter, dopamine) member 3	1.51517	3.73204e-14	5.16702e-10
pEC	AGAP000365		alpha-1,3-fucosyltransferase	0.632686	3.78912e-14	5.24603e-10
pEC	AGAP005721		chondroitin 4-sulfotransferase	1.15059	4.72705e-14	6.5446e-10
pEC	AGAP007653		mitochondrial folate transporter/carrier	1.31301	5.21453e-14	7.21951e-10
pEC	AGAP029466		Repressor of RNA polymerase III transcription MAF1 [Source:UniProtKB/TrEMBL;Acc:A0A453Z0S0]	0.905249	5.37505e-14	7.44175e-10
pEC	AGAP012188		ubiquinol-cytochrome c reductase subunit 7	-1.0095	5.41244e-14	7.49352e-10
pEC	AGAP000043		tousled-like kinase	0.738347	6.36601e-14	8.81375e-10
pEC	AGAP029555		Mitogen-activated protein kinase [Source:UniProtKB/TrEMBL;Acc:A0A453Z036]	0.870525	6.42287e-14	8.89247e-10
pEC	AGAP005710		prominin-like protein	-0.722548	8.77833e-14	1.21536e-09
pEC	AGAP002374		heterogeneous nuclear ribonucleoprotein A1/A3	0.949251	9.277e-14	1.2844e-09
pEC	AGAP006045		protein yorkie	-1.44036	9.30249e-14	1.28793e-09
pEC	AGAP000807		helix-loop-helix transcription factor	0.861309	9.38541e-14	1.29941e-09
pEC	AGAP011829		NADH dehydrogenase (ubiquinone) 1 beta subcomplex 4	-1.44226	1.0162e-13	1.40693e-09
pEC	AGAP010673		WH1 domain-containing protein [Source:UniProtKB/TrEMBL;Acc:A0A1S4H4M3]	1.25751	1.22215e-13	1.69206e-09
pEC	AGAP001446		AMP-activated protein kinase, gamma regulatory subunit	1.25296	1.2772e-13	1.76829e-09
pEC	AGAP004405		glucose-repressible alcohol dehydrogenase transcriptional effector homolog	1.19143	1.29858e-13	1.79789e-09
pEC	AGAP028972	LSU_rRNA_eukarya	Eukaryotic large subunit ribosomal RNA [Source:RFAM;Acc:RF02543]	-1.25884	1.78884e-13	2.47664e-09
pEC	AGAP011138		myosin XVIII	1.17465	2.03479e-13	2.81716e-09
pEC	AGAP029116		unspecified product	1.40878	2.05771e-13	2.8489e-09
pEC	AGAP029975		unspecified product	0.891627	2.39735e-13	3.31913e-09
pEC	AGAP008634		zinc finger CCCH domain-containing protein 15	1.26602	2.4636e-13	3.41085e-09
pEC	AGAP002896		RNA-binding protein Nova	0.573426	2.80193e-13	3.87927e-09
pEC	AGAP029510		unspecified product	0.75508	2.80451e-13	3.88285e-09
pEC	AGAP000847		CDC-like kinase	1.12756	2.9191e-13	4.04149e-09
pEC	AGAP029109		unspecified product	1.08976	3.36893e-13	4.66428e-09
pEC	AGAP002762	CCT7	Chaperonin containing TCP1 subunit 7	1.0863	3.98175e-13	5.51274e-09
pEC	AGAP005943		unspecified product	1.13268	4.46115e-13	6.17646e-09
pEC	AGAP001325		peroxiredoxin 5, atypical 2-Cys peroxiredoxin	1.04971	4.53718e-13	6.28172e-09
pEC	AGAP010961	CYP6AK1	cytochrome P450	-1.5929	4.55077e-13	6.30055e-09
pEC	AGAP006416	SP24D	serine protease (non-digestive)	1.63796	5.29349e-13	7.32884e-09
pEC	AGAP006904	MMP1	matrix metalloprotease 1	-1.00149	5.31805e-13	7.36284e-09
pEC	AGAP010436		adenylate cyclase 2	1.52219	5.77596e-13	7.99681e-09
pEC	AGAP000693	CEC1	cecropin anti-microbial peptide	2.04171	6.17036e-13	8.54286e-09
pEC	AGAP000403		unspecified product	1.1024	6.54135e-13	9.0565e-09
pEC	AGAP011487		E3 ubiquitin-protein ligase SH3RF	1.23173	6.93331e-13	9.59917e-09
pEC	AGAP003514		unspecified product	0.796569	7.90821e-13	1.09489e-08
pEC	AGAP007889		UDP-N-acetylglucosamine pyrophosphorylase [Source:UniProtKB/TrEMBL;Acc:A0A1S4GWJ6]	0.94532	8.73248e-13	1.20901e-08
pEC	AGAP000852		Small ubiquitin-related modifier [Source:UniProtKB/TrEMBL;Acc:Q7PNJ2]	0.84804	8.94099e-13	1.23788e-08
pEC	AGAP005892		importin beta-2	0.882946	9.22032e-13	1.27655e-08
pEC	AGAP029982		unspecified product	0.841975	9.38354e-13	1.29915e-08
pEC	AGAP008645	GAM1	gambicin anti-microbial peptide	-1.51903	1.01031e-12	1.39877e-08
pEC	AGAP005187		Bromo domain-containing protein [Source:UniProtKB/TrEMBL;Acc:A0A1S4GND3]	1.16337	1.03972e-12	1.43949e-08
pEC	AGAP006030	mfrn	Mitoferrin [Source:UniProtKB/TrEMBL;Acc:A0A1S4GRT4]	1.03934	1.11144e-12	1.53879e-08
pEC	AGAP008929		threonyl-tRNA synthetase	1.13796	1.24575e-12	1.72474e-08
pEC	AGAP028433		unspecified product	1.12413	1.36219e-12	1.88595e-08
pEC	AGAP011105		guanylate kinase	1.17681	1.39377e-12	1.92967e-08
pEC	AGAP005175		acetyl-CoA carboxylase / biotin carboxylase	0.848861	1.41662e-12	1.96131e-08
pEC	AGAP002630		NADH dehydrogenase (ubiquinone) 1 beta subcomplex 2	-1.07919	1.4548e-12	2.01417e-08
pEC	AGAP009572	RpS15a-2	40S ribosomal protein S15a	-0.604177	1.47378e-12	2.04045e-08
pEC	AGAP029505		WAS protein family [Source:UniProtKB/TrEMBL;Acc:A0A453YZU7]	0.880168	1.6819e-12	2.32859e-08
pEC	AGAP029895		unspecified product	0.865241	1.71545e-12	2.37504e-08
pEC	AGAP000334		unspecified product	0.929548	1.72778e-12	2.39211e-08
pEC	AGAP009202		selenoprotein T	0.562913	1.79336e-12	2.48291e-08
pEC	AGAP003925		kinesin family member 1/13/14	1.49018	2.08936e-12	2.89272e-08
pEC	AGAP012296	CYP9J5	cytochrome P450	-0.795708	2.09206e-12	2.89646e-08
pEC	AGAP000320		dynein intermediate chain, cytosolic	0.754169	2.25377e-12	3.12034e-08
pEC	AGAP008222	ODR2	Odd-skipped related [Source:UniProtKB/TrEMBL;Acc:A0A1S4GYD7]	0.825706	2.34184e-12	3.24228e-08
pEC	AGAP005246		serine protease inhibitor (serpin) 10	-0.593286	2.40557e-12	3.33051e-08
pEC	AGAP009659		TPR_REGION domain-containing protein [Source:UniProtKB/TrEMBL;Acc:A0A1S4H2L4]	0.559396	2.49815e-12	3.4587e-08
pEC	AGAP004211		unspecified product	0.726573	2.51449e-12	3.48131e-08
pEC	AGAP029913		unspecified product	1.19725	2.6309e-12	3.64248e-08
pEC	AGAP002236		unspecified product	0.680281	2.80069e-12	3.87755e-08
pEC	AGAP011036		unspecified product	2.17837	3.48092e-12	4.81934e-08
pEC	AGAP000354		unspecified product	0.776775	3.51356e-12	4.86452e-08
pEC	AGAP029604		unspecified product	0.761168	3.55293e-12	4.91903e-08
pEC	AGAP007892		paired amphipathic helix protein Sin3a	0.845774	3.59091e-12	4.97161e-08
pEC	AGAP004238	CCT1	Chaperonin containing TCP1 subunit 1	0.990112	3.8087e-12	5.27314e-08
pEC	AGAP028235	Arthropod_7SK	Arthropod 7SK RNA [Source:RFAM;Acc:RF01052]	0.968294	4.22788e-12	5.85349e-08
pEC	AGAP001564		DNA polymerase sigma	0.810044	4.57969e-12	6.34058e-08
pEC	AGAP008762		unspecified product	1.08952	4.76393e-12	6.59566e-08
pEC	AGAP010293	GC1	mitochondrial glutamate carrier 1	0.680732	4.81112e-12	6.661e-08
pEC	AGAP004142		aspartate aminotransferase, cytoplasmic	0.676888	5.21137e-12	7.21515e-08
pEC	AGAP009505	CCT4	Chaperonin containing TCP1 subunit 4	1.1749	5.51628e-12	7.63729e-08
pEC	AGAP008291	TRYP5	trypsin 5	-4.35807	6.13386e-12	8.49232e-08
pEC	AGAP010343		CTL-like protein 2	1.35018	6.29433e-12	8.7145e-08
pEC	AGAP003599	ATPsynO	F-type H+-transporting ATPase oligomycin sensitivity conferral protein	-0.675076	6.33561e-12	8.77165e-08
pEC	AGAP003439		unspecified product	0.875478	6.5431e-12	9.05892e-08
pEC	AGAP029532		Nuclear receptor-binding protein [Source:UniProtKB/TrEMBL;Acc:A0A453YZY2]	1.13058	6.6176e-12	9.16207e-08
pEC	AGAP005548		alpha-crystallin B chain	-1.47535	6.70635e-12	9.28494e-08
pEC	AGAP006776		unspecified product	0.915673	7.26025e-12	1.00518e-07
pEC	AGAP006165		E1A-binding protein p400	0.682585	7.27143e-12	1.00673e-07
pEC	AGAP000062		unspecified product	1.07567	7.29316e-12	1.00974e-07
pEC	AGAP029238		BHLH domain-containing protein [Source:UniProtKB/TrEMBL;Acc:A0A3F2YYX3]	1.04314	7.5476e-12	1.04496e-07
pEC	AGAP001866		unspecified product	0.897152	7.76626e-12	1.07524e-07
pEC	AGAP012958		IRF-2BP1_2 domain-containing protein [Source:UniProtKB/TrEMBL;Acc:A0A1S4HAM5]	0.895976	9.04186e-12	1.25185e-07
pEC	AGAP011315		unspecified product	0.792757	9.73963e-12	1.34845e-07
pEC	AGAP004817	lig	protein lingerer	0.632396	1.00967e-11	1.39788e-07
pEC	AGAP007841		F-type H+-transporting ATPase subunit delta	-0.930416	1.02169e-11	1.41453e-07
pEC	AGAP013294		ubiquitin-like 3	0.57376	1.0431e-11	1.44417e-07
pEC	AGAP003192		alpha-soluble NSF attachment protein	0.73699	1.07733e-11	1.49157e-07
pEC	AGAP000562		unspecified product	0.833998	1.10593e-11	1.53116e-07
pEC	AGAP004573		E3 ubiquitin-protein ligase RNF19A	0.68286	1.1246e-11	1.557e-07
pEC	AGAP011352		glucosamine--fructose-6-phosphate aminotransferase (isomerizing)	1.17202	1.15327e-11	1.5967e-07
pEC	AGAP013143		Rho GTPase-activating protein 26	0.605162	1.17336e-11	1.62451e-07
pEC	AGAP029707		unspecified product	0.589381	1.20596e-11	1.66965e-07
pEC	AGAP003537		Cys2His2 zinc finger developmental/cell cycle regulator, other	1.58624	1.26371e-11	1.74961e-07
pEC	AGAP003713		unspecified product	-0.805483	1.26437e-11	1.75052e-07
pEC	AGAP007699		GTP-binding nuclear protein Ran	0.810082	1.26505e-11	1.75147e-07
pEC	AGAP009341		protein phosphatase 2 (formerly 2A), regulatory subunit B'	1.01831	1.32036e-11	1.82804e-07
pEC	AGAP011037		unspecified product	0.569459	1.41266e-11	1.95583e-07
pEC	AGAP001721		translocon-associated protein subunit alpha	0.578839	1.48696e-11	2.0587e-07
pEC	AGAP001138	ATPsynB	F-type H+-transporting ATPase subunit b	-0.866304	1.61628e-11	2.23773e-07
pEC	AGAP002245		cytochrome b-c1 complex subunit 6, mitochondrial	-1.0976	1.63695e-11	2.26636e-07
pEC	AGAP004655		unspecified product	0.739159	1.69166e-11	2.3421e-07
pEC	AGAP028121		GPI mannosyltransferase 1 [Source:UniProtKB/TrEMBL;Acc:A0A1S4HCW4]	0.695489	1.71104e-11	2.36894e-07
pEC	AGAP005536		unspecified product	0.649558	2.00922e-11	2.78177e-07
pEC	AGAP029816		unspecified product	0.903474	2.01073e-11	2.78386e-07
pEC	AGAP005504		phospholipid scramblase 1	0.802828	2.07689e-11	2.87546e-07
pEC	AGAP000684		unspecified product	1.01608	2.08294e-11	2.88383e-07
pEC	AGAP004806	GALE6	galectin 6	1.77852	2.09033e-11	2.89406e-07
pEC	AGAP005275		unspecified product	0.941766	2.0985e-11	2.90537e-07
pEC	AGAP010877		unspecified product	1.02133	2.17363e-11	3.00939e-07
pEC	AGAP028373	ND3	NADH dehydrogenase subunit 3 [Source:European Nucleotide Archive;Acc:ND3]	0.507061	2.31701e-11	3.2079e-07
pEC	AGAP029544		unspecified product	1.32862	2.33513e-11	3.23298e-07
pEC	AGAP010553		poly(U)-binding-splicing factor PUF60	0.828987	2.39522e-11	3.31618e-07
pEC	AGAP028730		ankyrin	0.799518	2.46194e-11	3.40855e-07
pEC	AGAP004484		CDGSH iron sulfur domain-containing protein 2 homolog	0.7873	2.68913e-11	3.7231e-07
pEC	AGAP006436		unspecified product	0.684323	2.72401e-11	3.77139e-07
pEC	AGAP006686		spectrin alpha	0.695486	2.73655e-11	3.78875e-07
pEC	AGAP002868	CYP6P1	cytochrome P450	0.76188	2.8668e-11	3.96908e-07
pEC	AGAP011779	TAB2	TAK1-associated binding protein 2	1.13665	2.94057e-11	4.07121e-07
pEC	AGAP029504		unspecified product	0.68236	3.1265e-11	4.32864e-07
pEC	AGAP008488		unspecified product	0.547511	3.21015e-11	4.44446e-07
pEC	AGAP012424	INR	insulin receptor	1.37373	3.22718e-11	4.46804e-07
pEC	AGAP005728		puromycin-sensitive aminopeptidase	0.690119	3.60416e-11	4.98996e-07
pEC	AGAP011768		growth factor receptor-binding protein 2	0.595719	3.6769e-11	5.09067e-07
pEC	AGAP010805		DUF4739 domain-containing protein [Source:UniProtKB/TrEMBL;Acc:A0A1S4H501]	1.00069	3.71964e-11	5.14984e-07
pEC	AGAP008985		DnaJ homolog subfamily C member 7	0.903764	3.7411e-11	5.17955e-07
pEC	AGAP008873		ATG11 domain-containing protein [Source:UniProtKB/TrEMBL;Acc:A0A1S4H075]	0.757778	3.89571e-11	5.39361e-07
pEC	AGAP005030		C2H2-type domain-containing protein [Source:UniProtKB/TrEMBL;Acc:A0A453YRI6]	1.30208	4.15402e-11	5.75124e-07
pEC	AGAP004559		Ras-related protein	0.598679	4.18873e-11	5.7993e-07
pEC	AGAP009066		unspecified product	1.22837	4.22943e-11	5.85565e-07
pEC	AGAP006159		Ras-related protein Rab-5C	0.8489	4.25651e-11	5.89314e-07
pEC	AGAP029365		unspecified product	-1.33364	4.2728e-11	5.9157e-07
pEC	AGAP000954		phosphoribosyl pyrophosphate synthetase-associated protein 2	0.929648	4.58571e-11	6.34891e-07
pEC	AGAP011360	ARRK	Arrestin kurtz-like [Source:UniProtKB/TrEMBL;Acc:A0A1S4H7B9]	0.743691	4.61235e-11	6.3858e-07
pEC	AGAP008408		unspecified product	0.697861	4.81711e-11	6.66929e-07
pEC	AGAP009823		unspecified product	0.739362	5.15178e-11	7.13263e-07
pEC	AGAP006715		serine/threonine-protein kinase OSR1/STK39	0.707048	5.20368e-11	7.2045e-07
pEC	AGAP001534		unspecified product	0.68977	5.88144e-11	8.14285e-07
pEC	AGAP007587		unspecified product	0.564984	6.22561e-11	8.61936e-07
pEC	AGAP009742		splicing factor, arginine/serine-rich 2	0.577548	6.28885e-11	8.70691e-07
pEC	AGAP001604		protein-tyrosine phosphatase	0.688047	6.81121e-11	9.43012e-07
pEC	AGAP011627		polyadenylate-binding protein-interacting protein 1	0.557668	7.05679e-11	9.77012e-07
pEC	AGAP009688		Leucine-rich repeats and immunoglobulin-like domains protein 3	0.564851	7.15577e-11	9.90717e-07
pEC	AGAP008719		S-phase kinase-associated protein 1	0.572953	7.57133e-11	1.04825e-06
pEC	AGAP000783		unspecified product	1.22567	7.71718e-11	1.06844e-06
pEC	AGAP006022	Bhlh_PAS	unspecified product	0.977376	7.84902e-11	1.0867e-06
pEC	AGAP029976		unspecified product	0.580343	8.0598e-11	1.11588e-06
pEC	AGAP010621		glycine transporter	0.775831	8.15893e-11	1.1296e-06
pEC	AGAP011127		unspecified product	1.21351	8.19e-11	1.13391e-06
pEC	AGAP001738	mRpL1	39S ribosomal protein L1, mitochondrial	0.630496	8.58178e-11	1.18815e-06
pEC	AGAP009883		unspecified product	1.26995	8.75242e-11	1.21177e-06
pEC	AGAP000774		PH and SEC7 domain-containing protein	0.624324	8.84482e-11	1.22457e-06
pEC	AGAP008918		STIP1 homology and U-box containing protein 1	0.731736	8.87559e-11	1.22883e-06
pEC	AGAP008704		Juvenile hormone-inducible protein [Source:UniProtKB/TrEMBL;Acc:A0A1S4GZS3]	0.630206	9.28902e-11	1.28606e-06
pEC	AGAP005809		protein phosphatase inhibitor 2	0.817873	9.64841e-11	1.33582e-06
pEC	AGAP004852		Adducin	0.854349	1.03217e-10	1.42904e-06
pEC	AGAP005803		unspecified product	0.543797	1.05991e-10	1.46745e-06
pEC	AGAP010885		unspecified product	0.616389	1.08941e-10	1.50829e-06
pEC	AGAP002459		unspecified product	0.543119	1.19478e-10	1.65417e-06
pEC	AGAP009176		fatty acid synthase, animal type	0.64497	1.25921e-10	1.74338e-06
pEC	AGAP000735		histidyl-tRNA synthetase	1.13395	1.34742e-10	1.8655e-06
pEC	AGAP007807		F-box and leucine-rich repeat protein 2/20 [Source:UniProtKB/TrEMBL;Acc:A0A1S4GWA2]	1.2819	1.53281e-10	2.12217e-06
pEC	AGAP008684	Jheh1	juvenile hormone epoxide hydrolase 1	0.954088	1.57177e-10	2.17612e-06
pEC	AGAP001021		dihydropyrimidine dehydrogenase (NADP+)	0.892304	1.58612e-10	2.19598e-06
pEC	AGAP002986		p21-activated kinase 1	0.51985	1.84151e-10	2.54957e-06
pEC	AGAP003931		unspecified product	0.581674	1.96463e-10	2.72003e-06
pEC	AGAP008036		unspecified product	0.692176	1.99401e-10	2.7607e-06
pEC	AGAP009210		unspecified product	1.06563	2.02542e-10	2.8042e-06
pEC	AGAP009057		CCR4-NOT transcription complex, subunit 1	0.978684	2.07367e-10	2.87099e-06
pEC	AGAP003914		unspecified product	0.920935	2.0794e-10	2.87892e-06
pEC	AGAP000306		Histone H2A [Source:UniProtKB/TrEMBL;Acc:Q7QF50]	0.607117	2.26225e-10	3.13209e-06
pEC	AGAP029237		FSA_C domain-containing protein [Source:UniProtKB/TrEMBL;Acc:A0A453Z0L4]	0.502661	2.42136e-10	3.35238e-06
pEC	AGAP003477	CCT6	Chaperonin containing TCP1 subunit 6	0.836567	2.46013e-10	3.40605e-06
pEC	AGAP008167		abhydrolase domain containing 4	0.565707	2.62137e-10	3.62929e-06
pEC	AGAP007525		coronin homolog	0.590429	2.7647e-10	3.82772e-06
pEC	AGAP029534		unspecified product	1.0156	3.07364e-10	4.25546e-06
pEC	AGAP002282		torso-like protein	1.1154	3.62178e-10	5.01436e-06
pEC	AGAP001791		unspecified product	0.863785	3.80773e-10	5.27181e-06
pEC	AGAP000146		unspecified product	1.15152	3.85002e-10	5.33036e-06
pEC	AGAP012168		Rho GDP-dissociation inhibitor	0.823946	3.90277e-10	5.40339e-06
pEC	AGAP010133	SCRBQ2	Class B Scavenger Receptor (CD36 domain).	0.518986	4.04002e-10	5.5934e-06
pEC	AGAP005680		PAB-dependent poly(A)-specific ribonuclease subunit 3	0.822869	4.30319e-10	5.95777e-06
pEC	AGAP009348		unspecified product	0.642825	4.40765e-10	6.10239e-06
pEC	AGAP009105		Serine/threonine-protein phosphatase 2A 65 kDa regulatory subunit A beta isoform isoform c	0.831964	4.45856e-10	6.17288e-06
pEC	AGAP002884		V-type H+-transporting ATPase subunit B	-0.795704	4.57327e-10	6.3317e-06
pEC	AGAP002047		atlastin	0.527361	4.8698e-10	6.74224e-06
pEC	AGAP009083		CCHC-type domain-containing protein [Source:UniProtKB/TrEMBL;Acc:A0A1S4H042]	0.935947	4.95324e-10	6.85776e-06
pEC	AGAP002949		unspecified product	1.34966	5.54133e-10	7.67197e-06
pEC	AGAP002182	ABCE1	ATP-binding cassette transporter (ABC transporter) family E member 1	0.7213	6.97571e-10	9.65787e-06
pEC	AGAP000234		unspecified product	1.61103	7.54351e-10	1.0444e-05
pEC	AGAP001730		cyclin G2	0.950016	7.71109e-10	1.0676e-05
pEC	AGAP007474		Talin-1	0.904018	8.28341e-10	1.14684e-05
pEC	AGAP000099	STAT2	JAKSTAT pathway signalling transcription factor	0.753261	8.68932e-10	1.20304e-05
pEC	AGAP005901		Sterile alpha and TIR motif-containing protein 1 [Source:UniProtKB/TrEMBL;Acc:A0A1S4GQM1]	-0.754918	8.94813e-10	1.23887e-05
pEC	AGAP006683		unspecified product	0.599956	9.13413e-10	1.26462e-05
pEC	AGAP002619		unspecified product	0.696143	9.29939e-10	1.2875e-05
pEC	AGAP006270		fyn-related kinase	0.684193	9.73721e-10	1.34812e-05
pEC	AGAP001073		unspecified product	1.35789	1.01043e-09	1.39894e-05
pEC	AGAP000737		protein SPT2	1.1082	1.01915e-09	1.41102e-05
pEC	AGAP011099		myosin III	0.725794	1.03675e-09	1.43539e-05
pEC	AGAP004533		cathepsin B	0.654612	1.16008e-09	1.60613e-05
pEC	AGAP004366		Multifunctional fusion protein [Source:UniProtKB/TrEMBL;Acc:Q7QA89]	0.644882	1.16051e-09	1.60672e-05
pEC	AGAP009569		syntenin-1 isoform 1	0.726895	1.20263e-09	1.66504e-05
pEC	AGAP001030	Syx4	syntaxin 4	0.608847	1.22314e-09	1.69344e-05
pEC	AGAP029630		Sec16_C domain-containing protein [Source:UniProtKB/TrEMBL;Acc:A0A453Z0C6]	0.605887	1.25284e-09	1.73455e-05
pEC	AGAP005406		RNA exonuclease 1	0.534402	1.33504e-09	1.84837e-05
pEC	AGAP006469		cell growth-regulating nucleolar protein	0.570221	1.3457e-09	1.86313e-05
pEC	AGAP028729	ABCG18	ATP-binding cassette transporter (ABC transporter) family G member 18 [Source:UniProtKB/TrEMBL;Acc:A0A1S4HFH3]	0.80958	1.36079e-09	1.88401e-05
pEC	AGAP013136		unspecified product	0.684537	1.40164e-09	1.94056e-05
pEC	AGAP000881		aldehyde dehydrogenase family 7 member A1	-1.22007	1.47019e-09	2.03547e-05
pEC	AGAP008508		unspecified product	0.748482	1.51626e-09	2.09926e-05
pEC	AGAP000453		unspecified product	1.08543	1.61789e-09	2.23997e-05
pEC	AGAP003283		atrial natriuretic peptide receptor A	0.664076	1.64175e-09	2.27301e-05
pEC	AGAP002315	APG16L	autophagy related gene	0.97077	1.75563e-09	2.43066e-05
pEC	AGAP028910	LSU_rRNA_eukarya	Eukaryotic large subunit ribosomal RNA [Source:RFAM;Acc:RF02543]	0.584622	1.75829e-09	2.43435e-05
pEC	AGAP003557		unspecified product	0.722456	1.82735e-09	2.52997e-05
pEC	AGAP029574		unspecified product	0.921493	1.85034e-09	2.56179e-05
pEC	AGAP008214	CYP6M4	cytochrome P450	0.595235	1.86733e-09	2.58532e-05
pEC	AGAP000392	Ykt6	synaptobrevin homolog YKT6	1.04043	1.93252e-09	2.67557e-05
pEC	AGAP000533		RING-type domain-containing protein [Source:UniProtKB/TrEMBL;Acc:A0A1S4G9W5]	0.773823	1.94014e-09	2.68613e-05
pEC	AGAP002173		WD repeat domain 20b	0.813788	1.94273e-09	2.68971e-05
pEC	AGAP009180		protein son of sevenless	0.609949	2.04703e-09	2.83411e-05
pEC	AGAP001760		protein phosphatase 3, regulatory subunit	-0.737473	2.2105e-09	3.06043e-05
pEC	AGAP029575		unspecified product	0.540686	2.24368e-09	3.10637e-05
pEC	AGAP010174		oligosaccharyltransferase complex subunit alpha (ribophorin I)	0.523988	2.51601e-09	3.48342e-05
pEC	AGAP008944		unspecified product	1.04063	2.53286e-09	3.50675e-05
pEC	AGAP000941		unspecified product	1.48696	2.75057e-09	3.80816e-05
pEC	AGAP029285		unspecified product	1.01639	2.75418e-09	3.81317e-05
pEC	AGAP005978		zinc finger and SCAN domain containing 2	1.78563	3.01634e-09	4.17612e-05
pEC	AGAP005433		unspecified product	1.57069	3.33732e-09	4.62051e-05
pEC	AGAP005918		unspecified product	0.73398	3.42798e-09	4.74604e-05
pEC	AGAP007538		autocrine motility factor receptor	0.64961	4.03499e-09	5.58644e-05
pEC	AGAP006254		polypeptide N-acetylglucosaminyltransferase	1.03271	4.38595e-09	6.07235e-05
pEC	AGAP004055		2-oxoglutarate dehydrogenase E2 component (dihydrolipoamide succinyltransferas	0.601532	4.67085e-09	6.46679e-05
pEC	AGAP012281	eIF3m	Eukaryotic translation initiation factor 3 subunit M [Source:UniProtKB/Swiss-Prot;Acc:Q7Q068]	0.615648	4.69124e-09	6.49502e-05
pEC	AGAP009052	LL2	lipopolysaccharide-induced TNF-alpha transcription factor (LITAF-like 2)	-0.665265	4.74439e-09	6.5686e-05
pEC	AGAP009497		mitochondrial import receptor subunit TOM70	1.26849	5.18352e-09	7.17658e-05
pEC	AGAP009972		MON2 homolog	1.03289	5.76615e-09	7.98323e-05
pEC	AGAP006461		mitogen-activated protein kinase kinase kinase 13	0.799045	5.95158e-09	8.23996e-05
pEC	AGAP007623		CLIP-associating protein 1/2	0.725751	6.05159e-09	8.37842e-05
pEC	AGAP006946		Prefoldin subunit 4 [Source:UniProtKB/TrEMBL;Acc:Q7QIM0]	-0.64842	6.46312e-09	8.94819e-05
pEC	AGAP010841		unspecified product	-1.01784	6.77022e-09	9.37337e-05
pEC	AGAP000500	Cpr	NADPH cytochrome P450 reductase	-0.936294	6.95021e-09	9.62257e-05
pEC	AGAP001563		glycerol kinase	1.02784	7.80699e-09	0.000108088
pEC	AGAP006825	Trpm	transient receptor potential for cation channel	1.51594	7.81283e-09	0.000108169
pEC	AGAP001330		furin	1.1781	8.73466e-09	0.000120931
pEC	AGAP000222		unspecified product	0.657044	8.80701e-09	0.000121933
pEC	AGAP000534		glutathione synthase	0.763346	8.89876e-09	0.000123203
pEC	AGAP006534		unspecified product	0.627331	9.17381e-09	0.000127011
pEC	AGAP008879		unspecified product	0.733163	9.38386e-09	0.00012992
pEC	AGAP009024		RNA polymerase I-specific transcription initiation factor RRN3	0.800749	9.69112e-09	0.000134173
pEC	AGAP029568		unspecified product	0.850992	9.91442e-09	0.000137265
pEC	AGAP000961		unspecified product	1.57473	1.01857e-08	0.000141021
pEC	AGAP009864		unspecified product	0.947022	1.03855e-08	0.000143787
pEC	AGAP005852	mRpL42	39S ribosomal protein L42, mitochondrial	-0.740945	1.09061e-08	0.000150994
pEC	AGAP001271		unspecified product	-0.553025	1.15082e-08	0.000159331
pEC	AGAP010314		unspecified product	0.932604	1.15492e-08	0.000159899
pEC	AGAP006678		cyclin T	0.714835	1.16631e-08	0.000161476
pEC	AGAP000669		unspecified product	-0.681307	1.17326e-08	0.000162438
pEC	AGAP000812		calcium binding protein	0.640036	1.19401e-08	0.000165311
pEC	AGAP004283		AP-1 complex subunit sigma 1/2	0.525805	1.2862e-08	0.000178074
pEC	AGAP008919		unspecified product	1.44183	1.31716e-08	0.000182361
pEC	AGAP009189		unspecified product	-0.544598	1.32304e-08	0.000183176
pEC	AGAP007247		hippocalcin-like protein 1	1.11262	1.325e-08	0.000183446
pEC	AGAP029670		unspecified product	0.816402	1.32587e-08	0.000183566
pEC	AGAP007567		membrane bound O-acyltransferase domain containing 2a	0.82851	1.41279e-08	0.0001956
pEC	AGAP003536		solute carrier family 25 (mitochondrial S-adenosylmethionine transporter)	0.71369	1.55728e-08	0.000215606
pEC	AGAP006018		unspecified product	1.18349	1.5956e-08	0.000220911
pEC	AGAP000624		unspecified product	-0.563188	1.60136e-08	0.000221709
pEC	AGAP008379		Chorein_N domain-containing protein [Source:UniProtKB/TrEMBL;Acc:A0A1S4GY31]	0.938081	1.61632e-08	0.00022378
pEC	AGAP001285	Vps2	vacuolar protein sorting 4	-0.732051	1.72966e-08	0.000239472
pEC	AGAP004883		unspecified product	-0.621523	1.74195e-08	0.000241173
pEC	AGAP008813		FMS-like tyrosine kinase 1	1.29276	1.81644e-08	0.000251487
pEC	AGAP009329		bone morphogenetic protein receptor type-1B	1.0968	1.83837e-08	0.000254522
pEC	AGAP029462		Non-specific serine/threonine protein kinase [Source:UniProtKB/TrEMBL;Acc:A0A453Z0R9]	0.739249	1.85424e-08	0.000256719
pEC	AGAP002981		cytochrome c oxidase assembly protein COX16 homolog, mitochondrial precursor	-0.526191	1.93418e-08	0.000267787
pEC	AGAP009290		cohesin loading factor subunit SCC2	1.73098	1.93934e-08	0.000268501
pEC	AGAP002713	mRpL49	39S ribosomal protein L49, mitochondrial	-0.727764	1.99969e-08	0.000276857
pEC	AGAP005619		P66_CC domain-containing protein [Source:UniProtKB/TrEMBL;Acc:A0A1S4GPS9]	0.789649	2.07562e-08	0.00028737
pEC	AGAP012140	eIF3b	Eukaryotic translation initiation factor 3 subunit B [Source:UniProtKB/Swiss-Prot;Acc:Q7PZY1]	0.532719	2.076e-08	0.000287422
pEC	AGAP010891		ariadne-1	0.564141	2.15826e-08	0.000298811
pEC	AGAP002109		solute carrier family 31 (copper transporter), member 1	0.619449	2.19919e-08	0.000304478
pEC	AGAP002488		REST corepressor	1.373	2.20608e-08	0.000305432
pEC	AGAP000457		protein-L-isoaspartate(D-aspartate) O-methyltransferase	-0.562638	2.21901e-08	0.000307221
pEC	AGAP009021		unspecified product	1.5161	2.28022e-08	0.000315697
pEC	AGAP000898		slingshot	0.754602	2.325e-08	0.000321896
pEC	AGAP005316		charged multivesicular body protein 4	-0.822734	2.32722e-08	0.000322204
pEC	AGAP009701	Aats-ala	Alanyl-tRNA synthetase [Source:UniProtKB/TrEMBL;Acc:A0A1S4H1T1]	0.596273	2.40361e-08	0.00033278
pEC	AGAP005449		E3 ubiquitin-protein ligase CBL	0.987598	2.4111e-08	0.000333817
pEC	AGAP005856		nodal modulator 2	-0.502296	2.47157e-08	0.000342189
pEC	AGAP012163		guanylate cyclase	1.03322	2.71775e-08	0.000376273
pEC	AGAP006736		zinc finger protein GLIS2	0.757921	2.73616e-08	0.000378821
pEC	AGAP028215		WD_REPEATS_REGION domain-containing protein [Source:UniProtKB/TrEMBL;Acc:A0A1S4HD77]	1.29825	2.76228e-08	0.000382438
pEC	AGAP013695	U6	U6 spliceosomal RNA [Source:RFAM;Acc:RF00026]	2.59708	2.77847e-08	0.000384679
pEC	AGAP000165	GSTMS1	glutathione transferase microsomal 1	-1.88761	2.93952e-08	0.000406976
pEC	AGAP003652		aldehyde dehydrogenase (NAD+)	-1.17127	2.94972e-08	0.000408389
pEC	AGAP008287		Programmed cell death protein	-0.766357	3.00254e-08	0.000415701
pEC	AGAP010235		TBC1 domain family member 24	0.719504	3.12222e-08	0.000432271
pEC	AGAP002942		unspecified product	0.731903	3.16439e-08	0.00043811
pEC	AGAP010477		phosducin-like 3	1.16868	3.23296e-08	0.000447604
pEC	AGAP007608		MADS-box transcription enhancer factor 2, invertebrate	1.45781	3.2533e-08	0.00045042
pEC	AGAP001427		unspecified product	0.997934	3.26539e-08	0.000452093
pEC	AGAP010324		Groucho	1.23473	3.34646e-08	0.000463318
pEC	AGAP002327		glucosyl/glucuronosyl transferases	-0.564534	3.39058e-08	0.000469426
pEC	AGAP005015		heterogeneous nuclear ribonucleoprotein K	1.0819	3.44446e-08	0.000476885
pEC	AGAP007309		succinate dehydrogenase (ubiquinone) iron-sulfur subunit	0.856696	3.48807e-08	0.000482924
pEC	AGAP002647		phosphorylase kinase gamma subunit	-0.838061	3.48845e-08	0.000482977
pEC	AGAP007665		unspecified product	-0.793517	3.55582e-08	0.000492303
pEC	AGAP001107		unspecified product	0.924063	3.55654e-08	0.000492403
pEC	AGAP010884		unspecified product	0.909535	3.59519e-08	0.000497755
pEC	AGAP028559		unspecified product	0.52576	3.60044e-08	0.000498481
pEC	AGAP010142	Dat	dopamine N-acetyltransferase	-0.750799	3.64224e-08	0.000504268
pEC	AGAP006186	Ca-P60A	Calcium-transporting ATPase sarcoplasmic/endoplasmic reticulum type [Source:UniProtKB/Swiss-Prot;Acc:Q7PPA5]	0.78026	3.67673e-08	0.000509044
pEC	AGAP007781		eukaryotic translation initiation factor 4E-binding protein 1	-0.601441	3.71524e-08	0.000514376
pEC	AGAP006038		serine/arginine repetitive matrix protein 2	0.657448	3.90895e-08	0.000541194
pEC	AGAP002913		unspecified product	1.30632	4.04439e-08	0.000559946
pEC	AGAP007541		DnaJ homolog subfamily C member 2	1.04933	4.10559e-08	0.000568419
pEC	AGAP009077	mRpS14	28S ribosomal protein S14, mitochondrial	-0.86002	4.22591e-08	0.000585077
pEC	AGAP000950	mRpL9	39S ribosomal protein L9, mitochondrial	0.713272	4.34977e-08	0.000602225
pEC	AGAP010233		integrin beta 1	0.704046	4.35082e-08	0.000602371
pEC	AGAP003623		long-chain acyl-CoA synthetase	0.992998	4.42193e-08	0.000612217
pEC	AGAP009625		unspecified product	0.904046	4.50102e-08	0.000623166
pEC	AGAP029516		unspecified product	0.506915	4.57334e-08	0.000633178
pEC	AGAP009852		mitochondrial fission 1 protein	0.691138	4.6731e-08	0.000646991
pEC	AGAP000270		nucleolar protein 53	0.693036	4.68562e-08	0.000648724
pEC	AGAP004344		hairless	1.46209	4.76955e-08	0.000660345
pEC	AGAP000127		zinc finger protein-like 1 homolog	0.800661	4.77118e-08	0.00066057
pEC	AGAP006607	eIF3i	Eukaryotic translation initiation factor 3 subunit I [Source:UniProtKB/Swiss-Prot;Acc:Q7PP77]	0.539875	4.90074e-08	0.000678508
pEC	AGAP004906		Mitochondrial pyruvate carrier [Source:UniProtKB/TrEMBL;Acc:Q7Q814]	-0.732665	4.93799e-08	0.000683664
pEC	AGAP001940		unspecified product	-0.932743	5.02125e-08	0.000695193
pEC	AGAP013212		Import inner membrane translocase subunit Tim16	-0.606899	5.17331e-08	0.000716244
pEC	AGAP001440	Rpn6	26S proteasome 26S non-ATPase subunit N6	-0.79173	5.27488e-08	0.000730307
pEC	AGAP029474		unspecified product	-0.62491	5.32806e-08	0.00073767
pEC	AGAP006644		unspecified product	-0.635776	5.42212e-08	0.000750693
pEC	AGAP003405		adenylosuccinate synthase	0.753685	5.65682e-08	0.000783186
pEC	AGAP005305		unspecified product	0.834036	5.72756e-08	0.00079298
pEC	AGAP012708		unspecified product	-1.1816	5.94412e-08	0.000822963
pEC	AGAP004310		unspecified product	0.635064	5.98622e-08	0.000828793
pEC	AGAP003338	TRX3	thioredoxin	0.578464	6.25682e-08	0.000866257
pEC	AGAP000672		Obg-like ATPase 1 [Source:UniProtKB/TrEMBL;Acc:Q7QEG0]	-0.653535	6.39641e-08	0.000885583
pEC	AGAP029196		Fatty acyl-CoA reductase [Source:UniProtKB/TrEMBL;Acc:A0A2Y9D2C8]	0.604075	6.84701e-08	0.000947969
pEC	AGAP003069		signal peptidase, endoplasmic reticulum-type	-0.860519	7.05488e-08	0.000976748
pEC	AGAP028614		unspecified product	-0.852212	7.23159e-08	0.00100121
pEC	AGAP028616		unspecified product	1.38761	7.30269e-08	0.00101106
pEC	AGAP000202		unspecified product	-0.524636	7.46792e-08	0.00103393
pEC	AGAP002874		unspecified product	-0.880958	7.56829e-08	0.00104783
pEC	AGAP006133		nucleosome-remodeling factor subunit BPTF	0.532011	7.72801e-08	0.00106994
pEC	AGAP009389		unspecified product	0.521882	7.78936e-08	0.00107844
pEC	AGAP005576		aspartyl-tRNA synthetase	-1.42295	7.85279e-08	0.00108722
pEC	AGAP005916		ubiquitin-conjugating enzyme E2 M	-0.56618	7.858e-08	0.00108794
pEC	AGAP007644		mRNA turnover protein 4	-0.574822	7.94327e-08	0.00109975
pEC	AGAP010172		protein phosphatase 2 (formerly 2A), catalytic subunit	0.941699	8.21507e-08	0.00113738
pEC	AGAP005552	PGRPLD	peptidoglycan recognition protein (long)	-0.633798	8.26973e-08	0.00114494
pEC	AGAP002704		solute carrier family 25	0.778642	8.28943e-08	0.00114767
pEC	AGAP003857		ubiquitin-conjugating enzyme E2 A	0.529945	8.29113e-08	0.00114791
pEC	AGAP003099		hydroxypyruvate isomerase	-0.786693	8.35887e-08	0.00115729
pEC	AGAP029322		unspecified product	-0.968326	8.48795e-08	0.00117516
pEC	AGAP000514		Protein MAK16 homolog [Source:UniProtKB/TrEMBL;Acc:Q7PRY6]	1.73304	8.51419e-08	0.00117879
pEC	AGAP008249	CCT5	Chaperonin containing TCP1 subunit 5	0.501988	8.54075e-08	0.00118247
pEC	AGAP002608		Ribokinase [Source:UniProtKB/TrEMBL;Acc:Q7QCF9]	0.888985	8.69481e-08	0.0012038
pEC	AGAP010342		unspecified product	0.784804	9.02678e-08	0.00124976
pEC	AGAP000340		LRRCT domain-containing protein [Source:UniProtKB/TrEMBL;Acc:A0A1S4G9B1]	-1.40717	9.27618e-08	0.00128429
pEC	AGAP010517	MnSOD1	manganese-iron superoxide dismutase 1	-0.647117	9.41813e-08	0.00130394
pEC	AGAP000132		unspecified product	-0.534597	9.44044e-08	0.00130703
pEC	AGAP005609		ADP-ribosylation factor GTPase-activating protein 2/3 [Source:UniProtKB/TrEMBL;Acc:Q7Q6Y0]	0.92362	9.87176e-08	0.00136675
pEC	AGAP008577		RNA-binding protein 5/10	0.875165	9.88735e-08	0.0013689
pEC	AGAP007852		aconitate hydratase 1 / homoaconitase	-0.503316	1.0018e-07	0.00138699
pEC	AGAP008310		unspecified product	0.512928	1.04272e-07	0.00144365
pEC	AGAP008982		CzcD (Cation-efflux system membrane protein) [Source:UniProtKB/TrEMBL;Acc:A0A1S4GZT7]	-1.42187	1.04309e-07	0.00144415
pEC	AGAP007473		FK506-binding protein [Source:UniProtKB/TrEMBL;Acc:Q7QJE1]	-0.728611	1.08216e-07	0.00149826
pEC	AGAP004920		short caspase 6	-0.691852	1.08234e-07	0.00149849
pEC	AGAP006699		hairy and enhancer of split, invertebrate	0.913611	1.1008e-07	0.00152406
pEC	AGAP005583		phosphoinositide-3-kinase, regulatory subunit	0.782787	1.10282e-07	0.00152686
pEC	AGAP011085		Protein kinase domain-containing protein [Source:UniProtKB/TrEMBL;Acc:A0A1S4H6K7]	0.939138	1.11832e-07	0.00154832
pEC	AGAP003553		Transmembrane emp24 protein transport domain containing 9	0.674757	1.11849e-07	0.00154856
pEC	AGAP007657		syndecan 2	0.833303	1.15891e-07	0.00160451
pEC	AGAP006194		unspecified product	1.31467	1.17799e-07	0.00163093
pEC	AGAP011504		protein transport protein SEC61 subunit beta	-0.912903	1.1817e-07	0.00163607
pEC	AGAP003088		unspecified product	0.61391	1.20638e-07	0.00167023
pEC	AGAP011545		C3H1-type domain-containing protein [Source:UniProtKB/TrEMBL;Acc:A0A1S4H7V2]	0.542613	1.22252e-07	0.00169258
pEC	AGAP010479		unspecified product	-1.12493	1.26861e-07	0.00175639
pEC	AGAP008007		Cullin 1 [Source:UniProtKB/TrEMBL;Acc:A0A1S4GXR1]	1.02629	1.29501e-07	0.00179294
pEC	AGAP010138		uncharacterized protein yjbQ	-0.762328	1.30543e-07	0.00180736
pEC	AGAP008405	mRpL24	39S ribosomal protein L24, mitochondrial [Source:UniProtKB/TrEMBL;Acc:Q7Q4H8]	-1.20475	1.30957e-07	0.0018131
pEC	AGAP009893		nocturnin	0.512267	1.33821e-07	0.00185275
pEC	AGAP002167		protein LSM12 homolog	-0.92114	1.34268e-07	0.00185895
pEC	AGAP003936		small nuclear ribonucleoprotein D2	-0.637656	1.3805e-07	0.0019113
pEC	AGAP005281		unspecified product	-0.610197	1.38784e-07	0.00192146
pEC	AGAP008436	ABCC11	ATP-binding cassette transporter (ABC transporter) family C member 11 [Source:UniProtKB/TrEMBL;Acc:A0A1S4GYA1]	0.97233	1.39016e-07	0.00192468
pEC	AGAP002419	CYP4D22	cytochrome P450	0.629915	1.41832e-07	0.00196366
pEC	AGAP002501		serine/threonine-protein phosphatase 4 regulatory subunit 2	1.05873	1.49061e-07	0.00206375
pEC	AGAP012401	AGM1	Aamy domain-containing protein [Source:UniProtKB/TrEMBL;Acc:A0A1S4HA41]	1.42348	1.50637e-07	0.00208557
pEC	AGAP008837		20S proteasome subunit beta 4	-1.74408	1.58306e-07	0.00219175
pEC	AGAP000248		protein phosphatase 1H	0.631754	1.60906e-07	0.00222774
pEC	AGAP007921		sterol carrier protein 2	0.641994	1.68815e-07	0.00233724
pEC	AGAP006690		BTB (POZ) domain containing 9	1.37675	1.75369e-07	0.00242798
pEC	AGAP007543	TPX3	thioredoxin peroxidase 3	-1.57097	1.83262e-07	0.00253727
pEC	AGAP007113		1-acyl-sn-glycerol-3-phosphate acyltransferase gamma	-0.648656	1.84307e-07	0.00255174
pEC	AGAP011146	mRpL14	39S ribosomal protein L14, mitochondrial	-1.37328	1.85716e-07	0.00257124
pEC	AGAP005531		programmed cell death 6-interacting protein	0.897945	1.85749e-07	0.0025717
pEC	AGAP029101		Calponin-homology (CH) domain-containing protein [Source:UniProtKB/TrEMBL;Acc:A0A2C9H3U2]	-0.641445	1.90077e-07	0.00263161
pEC	AGAP006462		ADP-ribosylation factor GTPase-activating protein 1	-0.62257	1.90859e-07	0.00264244
pEC	AGAP009577		unspecified product	1.04968	1.91225e-07	0.00264751
pEC	AGAP009905		PHD finger-like domain-containing protein 5A	-0.869481	1.9482e-07	0.00269729
pEC	AGAP013141		unspecified product	-1.34134	1.95728e-07	0.00270985
pEC	AGAP004092	APG2	autophagy related gene	0.925508	1.99724e-07	0.00276518
pEC	AGAP000721		V-type H+-transporting ATPase subunit AC39	-0.545466	2.00868e-07	0.00278102
pEC	AGAP000096		unspecified product	-1.61952	2.13246e-07	0.0029524
pEC	AGAP002113		cytochrome b5	-0.63964	2.1617e-07	0.00299287
pEC	AGAP009563		Myotubularin related protein 2 [Source:UniProtKB/TrEMBL;Acc:A0A1S4H1F2]	0.812092	2.18431e-07	0.00302418
pEC	AGAP001403		protein Mpv17	-0.510708	2.34449e-07	0.00324595
pEC	AGAP003422		endoplasmic reticulum metallopeptidase 1	0.553365	2.47953e-07	0.00343292
pEC	AGAP000319		katanin p80 WD40 repeat-containing subunit	1.27446	2.48332e-07	0.00343815
pEC	AGAP008073		unspecified product	-1.06173	2.48334e-07	0.00343818
pEC	AGAP011251		ubiquitin-like protein 5	-1.20808	2.53548e-07	0.00351037
pEC	AGAP005250		protein kintoun	1.16307	2.54305e-07	0.00352085
pEC	AGAP011636		unspecified product	-0.953985	2.56457e-07	0.00355064
pEC	AGAP007569		unspecified product	-1.08897	2.58488e-07	0.00357877
pEC	AGAP002277		mitochondrial import inner membrane translocase subunit Tim13	-0.918093	2.59619e-07	0.00359443
pEC	AGAP005247		unspecified product	1.12316	2.62791e-07	0.00363834
pEC	AGAP003619		transcription elongation factor SPT6	1.5384	2.70269e-07	0.00374188
pEC	AGAP007297		NADH dehydrogenase (ubiquinone) 1 beta subcomplex 5	-1.14627	2.73842e-07	0.00379135
pEC	AGAP006521		adenylate cyclase-stimulating G alpha protein	-0.751921	2.7444e-07	0.00379963
pEC	AGAP008176		dipeptidyl-peptidase 4	-0.982135	2.85629e-07	0.00395454
pEC	AGAP029803		unspecified product	-0.904899	2.8647e-07	0.00396618
pEC	AGAP000718		unspecified product	1.05061	2.87866e-07	0.00398551
pEC	AGAP004677		methylenetetrahydrofolate dehydrogenase(NAD+) / 5,10-methenyltetrahydrofolate	1.33005	2.89624e-07	0.00400985
pEC	AGAP009073		unspecified product	0.828467	2.933e-07	0.00406074
pEC	AGAP029342		unspecified product	-0.897407	2.96994e-07	0.00411188
pEC	AGAP000831		DnaJ homolog subfamily C member 25	0.598148	3.03838e-07	0.00420664
pEC	AGAP000577		AMP deaminase	-0.595898	3.11326e-07	0.00431031
pEC	AGAP008612		Transcription initiation factor TFIID subunit 10 [Source:UniProtKB/TrEMBL;Acc:Q7Q8I7]	-0.849538	3.17407e-07	0.0043945
pEC	AGAP000606	GPRNNA19	putative GPCR class a orphan receptor 19	3.59364	3.28324e-07	0.00454565
pEC	AGAP001311	mRpL20	39S ribosomal protein L20, mitochondrial	-1.71374	3.35137e-07	0.00463997
pEC	AGAP029902		unspecified product	1.49591	3.3785e-07	0.00467754
pEC	AGAP002777	mRpS33	28S ribosomal protein S33, mitochondrial [Source:UniProtKB/TrEMBL;Acc:Q7PR61]	-0.969573	3.4231e-07	0.00473928
pEC	AGAP002672		unspecified product	0.883757	3.42367e-07	0.00474008
pEC	AGAP003493		sugar transporter ERD6-like 6	1.33146	3.42926e-07	0.00474781
pEC	AGAP009284		unspecified product	0.635251	3.44211e-07	0.0047656
pEC	AGAP011820		unspecified product	-1.24555	3.50735e-07	0.00485593
pEC	AGAP028066		unspecified product	-0.823825	3.53214e-07	0.00489025
pEC	AGAP004606		HYPK	-0.564637	3.53729e-07	0.00489738
pEC	AGAP003371		unspecified product	0.605254	3.56403e-07	0.0049344
pEC	AGAP005640		pre-mRNA-processing factor 6	-0.505636	3.67933e-07	0.00509403
pEC	AGAP010875		Ras-related protein Rab-18	0.66617	3.73343e-07	0.00516893
pEC	AGAP002658		small nuclear ribonucleoprotein polypeptide F	-0.947009	3.82675e-07	0.00529813
pEC	AGAP006775		glucosyl/glucuronosyl transferases	-1.25135	3.83674e-07	0.00531197
pEC	AGAP003187		protein-tyrosine phosphatase	-0.720362	3.837e-07	0.00531233
pEC	AGAP011110		transcription initiation factor TFIIH subunit 1	1.25858	3.84635e-07	0.00532527
pEC	AGAP007163		3',5'-cyclic-nucleotide phosphodiesterase	0.698858	3.87197e-07	0.00536074
pEC	AGAP008822		FK506-binding protein 14	-0.617568	3.88667e-07	0.00538109
pEC	AGAP010304		unspecified product	0.817481	3.9959e-07	0.00553232
pEC	AGAP010514		activator of 90 kDa heat shock protein ATPase	-0.991878	4.09501e-07	0.00566953
pEC	AGAP028468		unspecified product	1.40533	4.16812e-07	0.00577076
pEC	AGAP001364		Ubiquitin-fold modifier 1 [Source:UniProtKB/Swiss-Prot;Acc:Q7PXE2]	-1.02657	4.22792e-07	0.00585355
pEC	AGAP005118	mRpS17	28S ribosomal protein S17, mitochondrial [Source:UniProtKB/TrEMBL;Acc:Q7Q9P8]	-0.717203	4.23872e-07	0.00586851
pEC	AGAP007243	Rpt6	26S proteasome regulatory subunit T6	-1.09686	4.25551e-07	0.00589176
pEC	AGAP013434		unspecified product	-0.645969	4.32063e-07	0.00598192
pEC	AGAP008802	Pgk	Phosphoglycerate kinase [Source:UniProtKB/TrEMBL;Acc:Q7Q850]	-0.720843	4.38641e-07	0.00607298
pEC	AGAP005263		protein transport protein SEC24	1.00415	4.51909e-07	0.00625668
pEC	AGAP010843		Cyclin N-terminal domain-containing protein [Source:UniProtKB/TrEMBL;Acc:A0A1S4H632]	-0.808708	4.60648e-07	0.00637767
pEC	AGAP003177		Upstream transcription factor 2/L-myc-2	1.46708	4.67843e-07	0.00647728
pEC	AGAP005935		unspecified product	-0.857073	5.0983e-07	0.0070586
pEC	AGAP012374		NADH dehydrogenase (ubiquinone) 1 beta subcomplex 3	-0.838262	5.11598e-07	0.00708307
pEC	AGAP006125		Density-regulated protein [Source:UniProtKB/TrEMBL;Acc:Q7Q5Z2]	-0.597728	5.2015e-07	0.00720148
pEC	AGAP010224		ER lumen protein retaining receptor	0.712894	5.23521e-07	0.00724815
pEC	AGAP010599		TPR_REGION domain-containing protein [Source:UniProtKB/TrEMBL;Acc:A0A1S4H5F0]	1.28807	5.27742e-07	0.00730659
pEC	AGAP000759	mRpL32	39S ribosomal protein L32, mitochondrial	-1.12637	5.42394e-07	0.00750945
pEC	AGAP005816		BAI1-associated protein 3	1.378	5.42549e-07	0.0075116
pEC	AGAP006661		kinetochore protein NDC80	-1.35466	5.53785e-07	0.00766716
pEC	AGAP003357		RAG1-activating protein 1-like protein	-1.0364	5.56504e-07	0.0077048
pEC	AGAP000949		transmembrane emp24 domain-containing protein 3 precursor	-0.635615	5.63271e-07	0.00779849
pEC	AGAP009828		Peptidase S1 domain-containing protein [Source:UniProtKB/TrEMBL;Acc:A0A1S4H259]	1.28215	5.63656e-07	0.00780381
pEC	AGAP029777		unspecified product	-0.602542	5.75716e-07	0.00797078
pEC	AGAP011561		unspecified product	-1.46941	5.96426e-07	0.00825752
pEC	AGAP005188		MFS_1_like domain-containing protein [Source:UniProtKB/TrEMBL;Acc:A0A1S4GND6]	1.18055	5.97731e-07	0.00827558
pEC	AGAP029812		unspecified product	1.06194	5.98254e-07	0.00828283
pEC	AGAP004280		Groucho protein	0.759227	6.18428e-07	0.00856214
pEC	AGAP002067		cell cycle progression	-0.691566	6.24904e-07	0.0086518
pEC	AGAP012103		Insulin-like growth factor 2 mRNA-binding protein 2	0.607684	6.35271e-07	0.00879533
pEC	AGAP012191		mitochondrial succinate dehydrogenase assembly factor 2	-1.071	6.44424e-07	0.00892206
pEC	AGAP003066	CYP304B1	cytochrome P450	0.774048	6.74331e-07	0.00933612
pEC	AGAP011157		cytosolic prostaglandin-E synthase	-0.523672	6.77059e-07	0.00937389
pEC	AGAP004886		unspecified product	-0.56469	6.79888e-07	0.00941305
pEC	AGAP007172		translation initiation factor 4E	1.11695	6.89563e-07	0.009547
pEC	AGAP002036		zinc finger, FYVE domain containing 1	-0.705714	7.0041e-07	0.00969717
pEC	AGAP010212		prefoldin subunit 1	-1.8542	7.0948e-07	0.00982275
pEC	AGAP002107		calcyclin binding protein	-0.790403	7.09547e-07	0.00982367
pEC	AGAP005352		tyrosine-protein phosphatase non-receptor type 1	0.990517	7.31264e-07	0.0101243
pEC	AGAP009156		unspecified product	0.842521	7.35582e-07	0.0101841
pEC	AGAP009613	mRpS7	28S ribosomal protein S7, mitochondrial	-1.20958	7.399e-07	0.0102439
pEC	AGAP008286		WD repeat-containing protein 55 homolog	-0.976297	7.46452e-07	0.0103346
pEC	AGAP008974		protein cornichon homolog	1.06516	7.52013e-07	0.0104116
pEC	AGAP002945		bifunctional glutamyl/prolyl-tRNA synthetase	1.7176	7.52926e-07	0.0104243
pEC	AGAP011581	mRpL12	39S ribosomal protein L12, mitochondrial	-0.644774	7.59902e-07	0.0105208
pEC	AGAP002659		solute carrier family 10 (sodium/bile acid cotransporter)	0.690537	7.66981e-07	0.0106189
pEC	AGAP012202		Histone H2B [Source:UniProtKB/Swiss-Prot;Acc:Q27442]	-1.1706	7.70189e-07	0.0106633
pEC	AGAP011178		zinc/iron regulated transporter-related protein 1	0.749644	7.71291e-07	0.0106785
pEC	AGAP005683		unspecified product	0.738516	7.86181e-07	0.0108847
pEC	AGAP013455		LsmAD domain-containing protein [Source:UniProtKB/TrEMBL;Acc:A0A1S4HDD2]	0.699218	8.14037e-07	0.0112703
pEC	AGAP004026	GPRMTH6	methuselah receptor 6	0.708371	8.51967e-07	0.0117955
pEC	AGAP003706		BolA protein	-1.03844	8.52677e-07	0.0118053
pEC	AGAP009788		translocation protein SEC62	1.00453	8.72248e-07	0.0120763
pEC	AGAP005155		unspecified product	0.714585	8.89081e-07	0.0123093
pEC	AGAP000546		acyl-CoA-binding protein	0.896404	8.91469e-07	0.0123424
pEC	AGAP010558		ER membrane protein complex subunit 4 [Source:UniProtKB/TrEMBL;Acc:Q7Q8U0]	-1.66811	9.07369e-07	0.0125625
pEC	AGAP005162		unspecified product	0.807492	9.16033e-07	0.0126825
pEC	AGAP007000		unspecified product	-0.742267	9.45118e-07	0.0130852
pEC	AGAP011413		CCR4-NOT transcription complex subunit 7/8	0.728528	9.57036e-07	0.0132502
pEC	AGAP001928		nucleosome assembly protein 1-like 1	0.865391	9.64382e-07	0.0133519
pEC	AGAP011770		low density lipoprotein receptor-related protein	0.564566	9.66855e-07	0.0133861
pEC	AGAP003344		translation machinery-associated protein 20	-1.05423	9.67222e-07	0.0133912
pEC	AGAP011872		Ubiquitin-activating enzyme E1 [Source:UniProtKB/TrEMBL;Acc:A0A1S4H7Q4]	0.622635	1.0067e-06	0.0139377
pEC	AGAP007774		unspecified product	0.765291	1.01269e-06	0.0140207
pEC	AGAP006366		2-oxoglutarate dehydrogenase E1 component	-0.791766	1.01762e-06	0.014089
pEC	AGAP012028		copper chaperone	-0.900442	1.02765e-06	0.0142278
pEC	AGAP004823		sprouty	0.61421	1.02964e-06	0.0142553
pEC	AGAP000995		trafficking protein particle complex 1	0.6027	1.03116e-06	0.0142764
pEC	AGAP010697		unspecified product	0.869946	1.03829e-06	0.0143751
pEC	AGAP002240		unspecified product	-1.50698	1.03909e-06	0.0143862
pEC	AGAP002997		tumor necrosis factor alpha-induced protein 8-like protein	-0.536287	1.04378e-06	0.0144511
pEC	AGAP010410		unspecified product	1.07256	1.04489e-06	0.0144664
pEC	AGAP002010		unspecified product	-0.861812	1.04757e-06	0.0145037
pEC	AGAP029587		Methyltransferase-like protein [Source:UniProtKB/TrEMBL;Acc:A0A453Z0V4]	0.528481	1.04917e-06	0.0145257
pEC	AGAP010473		Pleckstrin-like proteiny domain-containing family G member 5	0.718818	1.05976e-06	0.0146724
pEC	AGAP012072		lactoylglutathione lyase	-0.946658	1.06156e-06	0.0146974
pEC	AGAP006685		Protein sarah	0.981346	1.06277e-06	0.0147141
pEC	AGAP007480	CYP6AH1	cytochrome P450	0.711786	1.07637e-06	0.0149023
pEC	AGAP001724	Sply	sphingosine-1-phosphate lyase	-0.782651	1.0805e-06	0.0149596
pEC	AGAP011384		unspecified product	0.598092	1.08221e-06	0.0149832
pEC	AGAP004793		ornithine--oxo-acid transaminase	-1.17349	1.08377e-06	0.0150048
pEC	AGAP010718		20S proteasome subunit beta 5	-0.773873	1.08877e-06	0.015074
pEC	AGAP006669		arginine-glutamic acid dipeptide repeats protein	-0.508431	1.10483e-06	0.0152964
pEC	AGAP002969		asparaginyl-tRNA synthetase	-1.50702	1.10766e-06	0.0153355
pEC	AGAP003432		endoplasmic reticulum metallopeptidase 1	-2.25682	1.11455e-06	0.0154309
pEC	AGAP001877		unspecified product	0.709948	1.11986e-06	0.0155045
pEC	AGAP000367		glyoxalase domain-containing protein 4	-0.969736	1.12854e-06	0.0156246
pEC	AGAP007631		adenylate cyclase	-0.817314	1.13767e-06	0.015751
pEC	AGAP012332		Differentially expressed in FDCP 6-like protein	-1.75087	1.14896e-06	0.0159074
pEC	AGAP000544		solute carrier family 35, member E1	-0.673261	1.15088e-06	0.0159339
pEC	AGAP001297		solute carrier family 25	-0.540071	1.18799e-06	0.0164477
pEC	AGAP029760		Clustered mitochondria protein homolog [Source:UniProtKB/TrEMBL;Acc:A0A7N4YH71]	0.595268	1.2032e-06	0.0166584
pEC	AGAP000102		alpha-1,6-mannosyltransferase	0.805227	1.20625e-06	0.0167005
pEC	AGAP028621		TLC domain-containing protein [Source:UniProtKB/TrEMBL;Acc:A0A1S4HDU9]	0.764764	1.21969e-06	0.0168866
pEC	AGAP002263		choline-phosphate cytidylyltransferase	0.813937	1.22403e-06	0.0169467
pEC	AGAP006386		transcription factor AP-1	-1.03552	1.22497e-06	0.0169597
pEC	AGAP000652	mRpL38	39S ribosomal protein L38, mitochondrial	-1.80711	1.22826e-06	0.0170053
pEC	AGAP029590		unspecified product	0.815457	1.23094e-06	0.0170423
pEC	AGAP002024		unspecified product	1.01891	1.27364e-06	0.0176336
pEC	AGAP001287		unspecified product	0.511268	1.29476e-06	0.017926
pEC	AGAP004742		Pyruvate carboxylase [Source:UniProtKB/TrEMBL;Acc:A7UUW7]	1.16672	1.34421e-06	0.0186106
pEC	AGAP009119		suppressor of tumorigenicity protein 13	1.59656	1.38431e-06	0.0191657
pEC	AGAP007361		translocation protein SEC63	1.08078	1.41454e-06	0.0195844
pEC	AGAP002330		60S ribosome subunit biogenesis protein NIP7 homolog [Source:UniProtKB/TrEMBL;Acc:Q7QBV7]	-1.13212	1.45905e-06	0.0202005
pEC	AGAP028128	ABCC9	ATP-binding cassette transporter (ABC transporter) family C member 9	-1.23841	1.48623e-06	0.0205768
pEC	AGAP028377	tRNA-Ser	unspecified product	1.90355	1.57404e-06	0.0217925
pEC	AGAP000355		unspecified product	1.48406	1.57438e-06	0.0217973
pEC	AGAP011638		MYND-type domain-containing protein [Source:UniProtKB/TrEMBL;Acc:A0A1S4H759]	-0.863031	1.58003e-06	0.0218755
pEC	AGAP002278	ABCB1	ATP-binding cassette transporter (ABC transporter) family B member 1	-0.567009	1.59378e-06	0.0220659
pEC	AGAP003179		unspecified product	-0.669038	1.59607e-06	0.0220976
pEC	AGAP001881		protease m1 zinc metalloprotease	-0.55878	1.61126e-06	0.0223079
pEC	AGAP013546		Vacuolar ATPase assembly integral membrane protein VMA21 homolog [Source:UniProtKB/TrEMBL;Acc:F5HM04]	-0.870107	1.64769e-06	0.0228122
pEC	AGAP002481	Rpn1	26S proteasome 26S non-ATPase subunit N1	0.983384	1.65143e-06	0.0228641
pEC	AGAP010876		molecular chaperone DnaK	1.01846	1.66735e-06	0.0230845
pEC	AGAP008329	RpS5	40S ribosomal protein S5	0.787938	1.68286e-06	0.0232992
pEC	AGAP002340	eIF3a	Eukaryotic translation initiation factor 3 subunit A [Source:UniProtKB/Swiss-Prot;Acc:Q7PGE8]	0.904066	1.723e-06	0.0238549
pEC	AGAP005327		ribonuclease UK114	-0.515883	1.73227e-06	0.0239833
pEC	AGAP004341		metastasis-associated protein MTA	0.584793	1.76532e-06	0.0244409
pEC	AGAP002599		polyubiquitin	0.772892	1.77001e-06	0.0245058
pEC	AGAP006604		U6 snRNA-associated Sm-like protein LSm5	-0.892807	1.80043e-06	0.0249269
pEC	AGAP002943		NAD-dependent deacetylase sirtuin 2	0.588989	1.81052e-06	0.0250666
pEC	AGAP010405		transcription factor MAFF/G/K	-0.622619	1.85275e-06	0.0256513
pEC	AGAP008773	mRpS18C	28S ribosomal protein S18C, mitochondrial	-1.21481	1.85357e-06	0.0256626
pEC	AGAP003017		serine/threonine-protein phosphatase 6 catalytic subunit	0.548988	1.88751e-06	0.0261326
pEC	AGAP003523		hypoxia-inducible factor prolyl hydroxylase	-0.547881	1.89062e-06	0.0261756
pEC	AGAP004986	Seleno	15 kDa selenoprotein	-1.13943	1.89097e-06	0.0261805
pEC	AGAP003343	CYP6AG1	cytochrome P450	-0.692516	1.95184e-06	0.0270232
pEC	AGAP013351		unspecified product	-0.755652	1.95562e-06	0.0270756
pEC	AGAP006592		unspecified product	1.40843	1.96136e-06	0.0271551
pEC	AGAP005729		cyclin-dependent kinase 14	0.817076	1.96273e-06	0.027174
pEC	AGAP000044		thioredoxin domain-containing protein	0.928387	1.97076e-06	0.0272851
pEC	AGAP004627		unspecified product	-1.11376	1.9737e-06	0.0273259
pEC	AGAP002847		Niemann-Pick Type C-2	-1.8675	1.99807e-06	0.0276632
pEC	AGAP001645		RNA-binding protein FUS	0.767477	2.03181e-06	0.0281304
pEC	AGAP028516		unspecified product	1.17822	2.04244e-06	0.0282776
pEC	AGAP007972	ODDA	Odd skipped-like protein [Source:UniProtKB/TrEMBL;Acc:A0A1S4GWW5]	-0.58713	2.04754e-06	0.0283482
pEC	AGAP002470	mRpL27	39S ribosomal protein L27, mitochondrial	-1.06218	2.06035e-06	0.0285255
pEC	AGAP009566		zinc finger protein 271	1.06331	2.07172e-06	0.0286829
pEC	AGAP005293		Tubulin beta chain [Source:UniProtKB/TrEMBL;Acc:Q7PFA8]	-1.57385	2.09469e-06	0.029001
pEC	AGAP006895		signal recognition particle subunit SRP19	-1.16031	2.1018e-06	0.0290995
pEC	AGAP002313		unspecified product	0.645564	2.10631e-06	0.0291619
pEC	AGAP012313		ARID domain-containing protein [Source:UniProtKB/TrEMBL;Acc:A0A1S4H8Y0]	0.745823	2.12152e-06	0.0293724
pEC	AGAP008195		protein kinase, AMP-activated, beta 2 non-catalytic subunit	0.985601	2.12196e-06	0.0293785
pEC	AGAP012984		Protease m1 zinc metalloprotease	1.16509	2.16217e-06	0.0299352
pEC	AGAP001412		Hedgehog protein [Source:UniProtKB/TrEMBL;Acc:Q7PXI1]	-1.26549	2.17733e-06	0.0301451
pEC	AGAP001028		unspecified product	0.824577	2.24181e-06	0.0310378
pEC	AGAP009929		exportin-1	1.04867	2.24628e-06	0.0310997
pEC	AGAP012885		Histone H4 [Source:UniProtKB/TrEMBL;Acc:Q7PCX0]	-0.800815	2.31412e-06	0.032039
pEC	AGAP029600		unspecified product	1.35448	2.31977e-06	0.0321172
pEC	AGAP011464		unspecified product	1.04862	2.3423e-06	0.0324292
pEC	AGAP002875		protein HEXIM1/2	1.03334	2.4065e-06	0.033318
pEC	AGAP000491		HIG1 domain family member 2A	-2.68365	2.42556e-06	0.0335819
pEC	AGAP001939		maltase	-1.38292	2.45583e-06	0.034001
pEC	AGAP028149		H15 domain-containing protein [Source:UniProtKB/TrEMBL;Acc:A0A1S4HCQ0]	2.1321	2.47272e-06	0.0342348
pEC	AGAP013021		unspecified product	3.05684	2.4891e-06	0.0344615
pEC	AGAP005927	mRpL36	39S ribosomal protein L36, mitochondrial	-1.39657	2.55818e-06	0.0354181
pEC	AGAP008833		Rho-GAP domain-containing protein [Source:UniProtKB/TrEMBL;Acc:A0A1S4GZD3]	-1.77314	2.58288e-06	0.03576
pEC	AGAP010590	mRpL30	39S ribosomal protein L30, mitochondrial	-0.90306	2.6e-06	0.0359969
pEC	AGAP029662		unspecified product	0.545325	2.6492e-06	0.0366781
pEC	AGAP000769		unspecified product	1.13124	2.70814e-06	0.0374942
pEC	AGAP001609		E3 ubiquitin-protein ligase MYLIP	0.74229	2.71078e-06	0.0375307
pEC	AGAP006508		small calcium-binding mitochondrial carrier protein 3	-0.62012	2.71086e-06	0.0375319
pEC	AGAP009901		diphosphoinositol-polyphosphate diphosphatase	1.37429	2.72019e-06	0.0376611
pEC	AGAP006157		unspecified product	-2.27897	2.74501e-06	0.0380047
pEC	AGAP028026		unspecified product	-0.742436	2.81886e-06	0.0390271
pEC	AGAP005244		unspecified product	0.765417	2.91671e-06	0.0403819
pEC	AGAP002566	GPRHIS	putative histamine receptor	-1.68383	2.94937e-06	0.040834
pEC	AGAP003005		serine/threonine-protein kinase SIK	0.733331	2.95912e-06	0.040969
pEC	AGAP000396	TPX1	thioredoxin peroxidase 1	-0.585933	2.99865e-06	0.0415163
pEC	AGAP005183		unspecified product	2.09288	3.00976e-06	0.0416702
pEC	AGAP007304		unspecified product	-2.89974	3.06638e-06	0.0424541
pEC	AGAP012587		unspecified product	-1.4566	3.10568e-06	0.0429982
pEC	AGAP005543	Syx7	syntaxin 7	1.71248	3.13857e-06	0.0434535
pEC	AGAP005314		U6 snRNA-associated Sm-like protein LSm6	-1.81557	3.14774e-06	0.0435804
pEC	AGAP006948		tubulin polymerization-promoting protein	0.701895	3.15029e-06	0.0436157
pEC	AGAP003602		methyltransferase-like protein 9	-1.14953	3.181e-06	0.044041
pEC	AGAP011584		unspecified product	-2.17041	3.18932e-06	0.0441561
pEC	AGAP002079		Arrestin_C domain-containing protein [Source:UniProtKB/TrEMBL;Acc:A0A1S4GEG1]	0.550262	3.28882e-06	0.0455337
pEC	AGAP012115		Ca2+-transporting ATPase	1.30842	3.31999e-06	0.0459653
pEC	AGAP006454		unspecified product	0.695979	3.33544e-06	0.0461792
pEC	AGAP001957		phosphatidylinositol transfer protein, beta	0.595441	3.37154e-06	0.046679
pEC	AGAP006711	chym3	Chymotrypsin-2 [Source:UniProtKB/Swiss-Prot;Acc:Q17025]	1.13777	3.37307e-06	0.0467002
pEC	AGAP010732		unspecified product	0.967082	3.44685e-06	0.0477216
pEC	AGAP000416		hydroxyacylglutathione hydrolase	-0.914141	3.52722e-06	0.0488344
ISC/EB	AGAP028391	lsu rRNA	unspecified product	0.914937	7.5407e-62	1.04401e-57
ISC/EB	AGAP028370	ATP6	adenosine triphosphatase subunit 6 [Source:European Nucleotide Archive;Acc:ATP6]	-1.63313	1.50459e-10	2.08311e-06
ISC/EB	AGAP013543		unspecified product	3.61877	1.4072e-09	1.94827e-05
ISC/EB	AGAP009313		unspecified product	4.18867	2.02662e-09	2.80585e-05
ISC/EB	AGAP007087	RpL41	60s ribosomal protein L41 [Source:UniProtKB/TrEMBL;Acc:Q52P89]	-2.14984	7.32619e-09	0.000101431
ISC/EB	AGAP000694	CecB	Cecropin-B [Source:UniProtKB/Swiss-Prot;Acc:Q8MUF4]	4.44432	1.61281e-08	0.000223293
ISC/EB	AGAP008292	TRYP4	trypsin 4	-3.47105	1.5038e-07	0.00208201
ISC/EB	AGAP001199		serine protease	-3.09879	2.12022e-07	0.00293544
ISC/EB	AGAP005427		60S ribosomal protein L28	-4.02405	4.33523e-07	0.00600213
ISC/EB	AGAP006416	SP24D	serine protease (non-digestive)	4.68759	7.34961e-07	0.0101755
ISC/EB	AGAP008294	TRYP3	trypsin 3	-3.70872	1.1747e-06	0.0162637
ISC/EB	AGAP005131	RpS24	40S ribosomal protein S24 [Source:UniProtKB/TrEMBL;Acc:Q7PQ02]	-3.8702	1.18163e-06	0.0163596
ISC/EB	AGAP012100	RpS26	40S ribosomal protein S26 [Source:UniProtKB/Swiss-Prot;Acc:Q9GT45]	-3.21083	1.69709e-06	0.0234962
ISC/EB	AGAP028463		unspecified product	3.67109	2.62696e-06	0.0363703
EE-like	AGAP028366	COX2	cytochrome c oxidase subunit II [Source:European Nucleotide Archive;Acc:COX2]	1.81069	1.15634e-18	1.60095e-14
EE-like	AGAP000603		unspecified product	-2.52641	6.45563e-10	8.93783e-06
EE-like	AGAP028391	lsu rRNA	unspecified product	1.29512	3.32898e-09	4.60898e-05
EE-like	AGAP007957		choline/ethanolamine kinase	2.2575	2.01863e-06	0.0279479
EE-like	AGAP028978	SSU_rRNA_eukarya	Eukaryotic small subunit ribosomal RNA [Source:RFAM;Acc:RF01960]	3.3892	2.06685e-06	0.0286156
EE-like	AGAP011630		unspecified product	-2.7851	2.35343e-06	0.0325832
PV	AGAP028391	lsu rRNA	unspecified product	1.55175	3.92907e-52	5.43979e-48
PV	AGAP001199		serine protease	-3.10471	9.45496e-49	1.30904e-44
PV	AGAP008292	TRYP4	trypsin 4	-3.59736	9.03494e-40	1.25089e-35
PV	AGAP000047	CPR130	cuticular protein RR-2 family 130	2.59943	3.23329e-21	4.47649e-17
PV	AGAP008294	TRYP3	trypsin 3	-2.27544	5.75301e-20	7.96504e-16
PV	AGAP005467		vigilin	1.5801	1.54993e-19	2.14587e-15
PV	AGAP028364	COX1	cytochrome c oxidase subunit I [Source:European Nucleotide Archive;Acc:COX1]	0.734569	2.3377e-19	3.23654e-15
PV	AGAP007957		choline/ethanolamine kinase	1.56572	2.43427e-18	3.37024e-14
PV	AGAP012252		classical protein kinase C	1.48565	9.18224e-18	1.27128e-13
PV	AGAP000601		LRRNT domain-containing protein [Source:UniProtKB/TrEMBL;Acc:Q7QFP4]	1.77782	2.47729e-17	3.42981e-13
PV	AGAP028186		unspecified product	-0.909132	3.34801e-17	4.63532e-13
PV	AGAP006416	SP24D	serine protease (non-digestive)	0.803056	9.57717e-17	1.32596e-12
PV	AGAP008296	TRYP1	trypsin 1	-1.60002	1.95538e-16	2.70722e-12
PV	AGAP028366	COX2	cytochrome c oxidase subunit II [Source:European Nucleotide Archive;Acc:COX2]	0.834061	4.16673e-16	5.76884e-12
PV	AGAP029977		Zinc carboxypeptidase A 1 [Source:UniProtKB/Swiss-Prot;Acc:O02350]	-2.81138	4.73877e-16	6.56082e-12
PV	AGAP003495		unspecified product	1.3776	1.8321e-15	2.53655e-11
PV	AGAP009788		translocation protein SEC62	2.01061	1.33235e-14	1.84464e-10
PV	AGAP028369	ATP8	adenosine triphosphatase subunit 8 [Source:European Nucleotide Archive;Acc:ATP8]	1.64018	1.50546e-14	2.0843e-10
PV	AGAP000929		C-type lectin (CTL) - selectin like [Source:UniProtKB/TrEMBL;Acc:A0A1S4GAG1]	1.64259	3.0323e-14	4.19821e-10
PV	AGAP008293	TRYP7	trypsin 7	-4.44954	3.2555e-14	4.50724e-10
PV	AGAP007087	RpL41	60s ribosomal protein L41 [Source:UniProtKB/TrEMBL;Acc:Q52P89]	-0.952677	3.57078e-14	4.94374e-10
PV	AGAP011092		polyadenylate-binding protein	0.819217	6.24977e-14	8.6528e-10
PV	AGAP029606		unspecified product	1.05029	1.15135e-13	1.59404e-09
PV	AGAP000585		unspecified product	1.39965	5.64508e-13	7.81562e-09
PV	AGAP000378		programmed cell death protein 4	1.68703	6.5061e-13	9.0077e-09
PV	AGAP006385		unspecified product	-1.65201	7.51346e-13	1.04024e-08
PV	AGAP001930		heterogeneous nuclear ribonucleoprotein 27C	1.0553	7.9283e-13	1.09767e-08
PV	AGAP029538		Protein kinase C [Source:UniProtKB/TrEMBL;Acc:A0A453Z0U0]	1.42166	1.13304e-12	1.5687e-08
PV	AGAP001192		unspecified product	-2.497	1.71987e-12	2.38115e-08
PV	AGAP008329	RpS5	40S ribosomal protein S5	0.785778	2.41999e-12	3.35047e-08
PV	AGAP007907		salivary Kazal 1	-0.828264	3.07831e-12	4.26192e-08
PV	AGAP028978	SSU_rRNA_eukarya	Eukaryotic small subunit ribosomal RNA [Source:RFAM;Acc:RF01960]	1.66317	5.12809e-12	7.09984e-08
PV	AGAP009156		unspecified product	1.07686	1.0213e-11	1.41399e-07
PV	AGAP003338	TRX3	thioredoxin	0.83071	2.58489e-11	3.57878e-07
PV	AGAP029534		unspecified product	1.27345	2.63124e-11	3.64295e-07
PV	AGAP013301		BHLH domain-containing protein [Source:UniProtKB/TrEMBL;Acc:A0A453YYI5]	0.914566	4.05004e-11	5.60728e-07
PV	AGAP007366		unspecified product	1.47978	4.56078e-11	6.3144e-07
PV	AGAP006793		unspecified product	-0.740585	6.70074e-11	9.27718e-07
PV	AGAP007121		cytochrome b5 protein	1.3654	7.78108e-11	1.07729e-06
PV	AGAP002182	ABCE1	ATP-binding cassette transporter (ABC transporter) family E member 1	1.38515	1.01962e-10	1.41166e-06
PV	AGAP008295	TRYP2	trypsin 2	-2.05728	1.05075e-10	1.45477e-06
PV	AGAP004582		heat shock 70kDa protein	-3.46767	1.33256e-10	1.84493e-06
PV	AGAP001889		unspecified product	-0.947248	1.49766e-10	2.07351e-06
PV	AGAP009823		unspecified product	1.28561	1.71153e-10	2.36961e-06
PV	AGAP009265		Ectonucleoside triphosphate diphosphohydrolase 5/6 [Source:UniProtKB/TrEMBL;Acc:A0A1S4H0M9]	1.59113	1.82195e-10	2.5225e-06
PV	AGAP005108		Proliferation-associated 2G4	1.00537	2.01407e-10	2.78849e-06
PV	AGAP007745		unspecified product	-2.305	2.19112e-10	3.03361e-06
PV	AGAP005245		unspecified product	1.0692	2.79827e-10	3.8742e-06
PV	AGAP007751		unspecified product	1.63422	3.217e-10	4.45394e-06
PV	AGAP006460		HTH La-type RNA-binding domain-containing protein [Source:UniProtKB/TrEMBL;Acc:A0A1S4GT00]	1.31422	4.0659e-10	5.62924e-06
PV	AGAP008036		unspecified product	1.4312	5.89037e-10	8.15521e-06
PV	AGAP012045		ATP-dependent RNA helicase DDX5/DBP2	1.0718	6.01861e-10	8.33277e-06
PV	AGAP012106		F-type H+-transporting ATPase subunit beta	1.17113	7.82995e-10	1.08406e-05
PV	AGAP010386		Translocating chain-associated membrane protein 2	1.03726	7.97342e-10	1.10392e-05
PV	AGAP002672		unspecified product	1.10433	9.39304e-10	1.30047e-05
PV	AGAP010429		succinate dehydrogenase (ubiquinone) flavoprotein subunit	0.798655	1.02729e-09	1.42229e-05
PV	AGAP004739		H/ACA ribonucleoprotein complex subunit 4	1.1838	1.16325e-09	1.61053e-05
PV	AGAP007906		Spink6	-1.10168	1.19597e-09	1.65582e-05
PV	AGAP000883		elongation factor 1-gamma	0.786636	1.49917e-09	2.0756e-05
PV	AGAP000044		thioredoxin domain-containing protein	0.746707	1.5096e-09	2.09004e-05
PV	AGAP000472		chordin	1.23364	1.88063e-09	2.60373e-05
PV	AGAP002359		carbonic anhydrase	1.71114	2.28575e-09	3.16462e-05
PV	AGAP004631		unspecified product	0.853159	2.29365e-09	3.17555e-05
PV	AGAP009883		unspecified product	1.24065	2.51122e-09	3.47679e-05
PV	AGAP001823	VATG	V-type H+-transporting ATPase subunit G	0.879974	2.62795e-09	3.6384e-05
PV	AGAP005091		protein GDAP2 homolog	1.19949	2.69115e-09	3.7259e-05
PV	AGAP001064		Transmembrane emp24 domain-containing protein 10 precursor	0.644691	2.74124e-09	3.79524e-05
PV	AGAP006186	Ca-P60A	Calcium-transporting ATPase sarcoplasmic/endoplasmic reticulum type [Source:UniProtKB/Swiss-Prot;Acc:Q7PPA5]	1.10872	2.81558e-09	3.89818e-05
PV	AGAP004358		alkyldihydroxyacetonephosphate synthase	0.935608	3.03023e-09	4.19536e-05
PV	AGAP009701	Aats-ala	Alanyl-tRNA synthetase [Source:UniProtKB/TrEMBL;Acc:A0A1S4H1T1]	1.29316	3.07846e-09	4.26213e-05
PV	AGAP011352		glucosamine--fructose-6-phosphate aminotransferase (isomerizing)	1.17524	3.9417e-09	5.45729e-05
PV	AGAP029630		Sec16_C domain-containing protein [Source:UniProtKB/TrEMBL;Acc:A0A453Z0C6]	1.00885	4.79571e-09	6.63966e-05
PV	AGAP000776		myosin VI	0.874639	5.42183e-09	7.50653e-05
PV	AGAP010972		unspecified product	0.821799	6.29944e-09	8.72158e-05
PV	AGAP028373	ND3	NADH dehydrogenase subunit 3 [Source:European Nucleotide Archive;Acc:ND3]	0.550436	6.33837e-09	8.77548e-05
PV	AGAP006204		unspecified product	1.16204	6.61797e-09	9.16258e-05
PV	AGAP004349		unspecified product	1.6261	8.06712e-09	0.000111689
PV	AGAP003649		unspecified product	1.14815	8.92056e-09	0.000123505
PV	AGAP010131		ornithine decarboxylase antizyme 1	1.08612	9.88197e-09	0.000136816
PV	AGAP004750		Translation initiation factor 4G [Source:UniProtKB/TrEMBL;Acc:A0A1S4GM12]	1.14355	9.93456e-09	0.000137544
PV	AGAP010769		glucosamine-phosphate N-acetyltransferase	0.784286	1.04034e-08	0.000144035
PV	AGAP003901		unspecified product	1.10746	1.1243e-08	0.000155659
PV	AGAP006796		peritrophin	-0.651884	1.14498e-08	0.000158522
PV	AGAP006681		unspecified product	1.27627	1.27748e-08	0.000176867
PV	AGAP010174		oligosaccharyltransferase complex subunit alpha (ribophorin I)	1.40771	1.34255e-08	0.000185877
PV	AGAP007867		unspecified product	0.974122	1.45773e-08	0.000201823
PV	AGAP003043		unspecified product	1.2906	1.49421e-08	0.000206873
PV	AGAP011717		unspecified product	0.806111	1.65343e-08	0.000228917
PV	AGAP002913		unspecified product	0.915854	2.09359e-08	0.000289857
PV	AGAP001721		translocon-associated protein subunit alpha	0.738795	2.48151e-08	0.000343565
PV	AGAP002063		nucleolar protein 56	0.884014	2.82155e-08	0.000390644
PV	AGAP010895		spectrin beta	1.04589	2.84935e-08	0.000394492
PV	AGAP000663		unspecified product	0.755035	2.89864e-08	0.000401316
PV	AGAP001256		3'-phosphoadenosine 5'-phosphosulfate synthase	1.59192	3.10339e-08	0.000429665
PV	AGAP029350		unspecified product	1.28385	3.32838e-08	0.000460814
PV	AGAP000399		squid	0.920004	3.34487e-08	0.000463097
PV	AGAP004235		elongation factor 1-delta	0.667172	3.41855e-08	0.000473298
PV	AGAP000512		Transcriptional enhancer factor [Source:UniProtKB/TrEMBL;Acc:A0A1S4G9T4]	1.02054	3.46309e-08	0.000479464
PV	AGAP003925		kinesin family member 1/13/14	1.90651	3.85649e-08	0.000533931
PV	AGAP004937		unspecified product	0.768119	3.99446e-08	0.000553033
PV	AGAP001043	arm	Armadillo segment polarity protein [Source:UniProtKB/Swiss-Prot;Acc:Q7QHW5]	1.16	4.10511e-08	0.000568352
PV	AGAP002525		eukaryotic translation initiation factor 2A	0.945648	4.34026e-08	0.000600909
PV	AGAP004462	RpS25	40S ribosomal protein S25	-0.646485	4.72494e-08	0.000654168
PV	AGAP006652		ubiquitin carboxyl-terminal hydrolase 10	0.648398	4.77943e-08	0.000661711
PV	AGAP013026		unspecified product	1.55373	4.92357e-08	0.000681668
PV	AGAP011629		dihydrolipoamide dehydrogenase	1.52414	4.97772e-08	0.000689165
PV	AGAP029640		Tetraspanin [Source:UniProtKB/TrEMBL;Acc:Q7Q1S1]	0.51855	5.99623e-08	0.000830178
PV	AGAP011504		protein transport protein SEC61 subunit beta	0.564573	6.02231e-08	0.000833789
PV	AGAP005427		60S ribosomal protein L28	-0.838808	6.2292e-08	0.000862432
PV	AGAP007386	LYSC7	C-type lysozyme	-0.545117	6.54213e-08	0.000905758
PV	AGAP001419		unspecified product	0.739553	6.6207e-08	0.000916636
PV	AGAP000901		alanine transaminase	0.628631	6.96726e-08	0.000964617
PV	AGAP010490		rabconnectin	0.98741	7.23556e-08	0.00100176
PV	AGAP004071		fimbrin	1.75597	7.23576e-08	0.00100179
PV	AGAP009441		elongation factor 2	0.623623	7.37937e-08	0.00102167
PV	AGAP009443		excitatory amino acid transporter 3	0.819576	7.57527e-08	0.0010488
PV	AGAP004050		Doublesex female isoform	0.743109	8.11697e-08	0.00112379
PV	AGAP007333		p70 ribosomal S6 kinase	0.939266	8.26249e-08	0.00114394
PV	AGAP009623	GAPDH	glyceraldehyde 3-phosphate dehydrogenase	0.838338	8.59985e-08	0.00119065
PV	AGAP006195		unspecified product	0.541146	8.70252e-08	0.00120486
PV	AGAP011422		carboxy-terminal domain RNA polymerase II polypeptide A small phosphatase	0.878625	1.01902e-07	0.00141084
PV	AGAP011797		unspecified product	0.742236	1.13374e-07	0.00156966
PV	AGAP008929		threonyl-tRNA synthetase	0.893036	1.20282e-07	0.0016653
PV	AGAP007053		unspecified product	0.759845	1.22373e-07	0.00169425
PV	AGAP029462		Non-specific serine/threonine protein kinase [Source:UniProtKB/TrEMBL;Acc:A0A453Z0R9]	1.12089	1.29696e-07	0.00179565
PV	AGAP005528		unspecified product	1.53005	1.45378e-07	0.00201276
PV	AGAP005369		unspecified product	1.02926	2.12198e-07	0.00293787
PV	AGAP007406		Elongation factor 1-alpha [Source:UniProtKB/TrEMBL;Acc:Q7PT29]	0.552997	2.20787e-07	0.00305679
PV	AGAP009852		mitochondrial fission 1 protein	1.35015	2.37558e-07	0.003289
PV	AGAP005728		puromycin-sensitive aminopeptidase	0.753978	2.37858e-07	0.00329315
PV	AGAP029109		unspecified product	0.820777	2.40557e-07	0.00333051
PV	AGAP006795	Aper1	peritrophin 1	-1.28035	2.4974e-07	0.00345765
PV	AGAP010233		integrin beta 1	1.41422	2.54386e-07	0.00352197
PV	AGAP000943		chloride intracellular channel	0.588988	2.61001e-07	0.00361355
PV	AGAP009566		zinc finger protein 271	0.892394	2.61027e-07	0.00361392
PV	AGAP008667		Hydroxysteroid (17-beta) dehydrogenase 4	1.59172	2.78223e-07	0.00385199
PV	AGAP010876		molecular chaperone DnaK	0.932794	2.98943e-07	0.00413886
PV	AGAP003968		UMP-CMP kinase [Source:UniProtKB/TrEMBL;Acc:Q7Q292]	0.705865	3.1288e-07	0.00433182
PV	AGAP000099	STAT2	JAKSTAT pathway signalling transcription factor	1.05622	3.2492e-07	0.00449852
PV	AGAP007065		transcription factor CP2 and related proteins	0.709953	3.28209e-07	0.00454405
PV	AGAP001198		chymotrypsin	-4.23202	3.39654e-07	0.00470251
PV	AGAP002807		unspecified product	0.733145	3.51598e-07	0.00486788
PV	AGAP000145	eff	E2 ubiquitin-conjugating enzyme E2D, effete	0.669324	3.62684e-07	0.00502135
PV	AGAP029113		unspecified product	0.677778	4.16451e-07	0.00576576
PV	AGAP004990	mbf1	multiprotein bridging factor 1	1.05532	4.24393e-07	0.00587572
PV	AGAP004310		unspecified product	1.14742	4.64774e-07	0.0064348
PV	AGAP007747		unspecified product	-1.76947	4.90764e-07	0.00679463
PV	AGAP012524		unspecified product	0.567478	4.94405e-07	0.00684503
PV	AGAP007774		unspecified product	1.01771	5.14146e-07	0.00711835
PV	AGAP004533		cathepsin B	1.54511	5.19034e-07	0.00718603
PV	AGAP005869		unspecified product	0.68881	5.46376e-07	0.00756458
PV	AGAP005608		unspecified product	0.613724	5.6787e-07	0.00786216
PV	AGAP002655		unspecified product	1.04065	5.7869e-07	0.00801196
PV	AGAP002459		unspecified product	0.640076	5.82305e-07	0.00806201
PV	AGAP011832		Death-associated protein 1	0.699142	6.09931e-07	0.0084445
PV	AGAP010445		Rab11 family-interacting protein 3/4	1.27794	6.09988e-07	0.00844528
PV	AGAP003412	RpS28	40S ribosomal protein S28	-0.679464	6.11537e-07	0.00846672
PV	AGAP028972	LSU_rRNA_eukarya	Eukaryotic large subunit ribosomal RNA [Source:RFAM;Acc:RF02543]	-1.36918	6.24209e-07	0.00864217
PV	AGAP003139	SRPN9	serine protease inhibitor (serpin) 9	0.972176	6.33163e-07	0.00876614
PV	AGAP029469		Non-specific serine/threonine protein kinase [Source:UniProtKB/TrEMBL;Acc:A0A453YZQ5]	0.914786	6.64076e-07	0.00919413
PV	AGAP007653		mitochondrial folate transporter/carrier	1.14176	7.01044e-07	0.00970595
PV	AGAP001786		unspecified product	0.750239	7.13583e-07	0.00987956
PV	AGAP000606	GPRNNA19	putative GPCR class a orphan receptor 19	3.5082	7.30995e-07	0.0101206
PV	AGAP001955		N-acetylglucosaminylphosphatidylinositol deacetylase	1.18541	7.66088e-07	0.0106065
PV	AGAP007525		coronin homolog	0.785358	7.86291e-07	0.0108862
PV	AGAP000865		unspecified product	0.785404	7.90186e-07	0.0109401
PV	AGAP004244		Rolling pebbles	1.31176	8.02677e-07	0.0111131
PV	AGAP000090		adenylate cyclase	1.01899	8.04743e-07	0.0111417
PV	AGAP028617		Sortilin-related receptor [Source:UniProtKB/TrEMBL;Acc:A0A1S4HDY0]	0.828265	8.19713e-07	0.0113489
PV	AGAP011830		myo-inositol-1-phosphate synthase	0.705541	8.37987e-07	0.0116019
PV	AGAP006686		spectrin alpha	0.621568	8.59069e-07	0.0118938
PV	AGAP007050		Nucleolar GTP-binding protein 1 [Source:UniProtKB/TrEMBL;Acc:Q7QIT0]	0.613655	9.08444e-07	0.0125774
PV	AGAP005131	RpS24	40S ribosomal protein S24 [Source:UniProtKB/TrEMBL;Acc:Q7PQ02]	-0.912914	9.25101e-07	0.012808
PV	AGAP006030	mfrn	Mitoferrin [Source:UniProtKB/TrEMBL;Acc:A0A1S4GRT4]	0.747698	9.51352e-07	0.0131715
PV	AGAP004581		heat shock protein 70kDa	-2.62008	9.57797e-07	0.0132607
PV	AGAP007674		GIPC PDZ domain containing family, member 2	0.531126	9.60664e-07	0.0133004
PV	AGAP004437		Glycerol-3-phosphate dehydrogenase [Source:UniProtKB/TrEMBL;Acc:F5HLN3]	0.551025	9.67243e-07	0.0133915
PV	AGAP000847		CDC-like kinase	0.875306	9.74368e-07	0.0134901
PV	AGAP005861		Translocon-associated protein subunit beta [Source:UniProtKB/TrEMBL;Acc:Q5TRB4]	0.810251	9.84732e-07	0.0136336
PV	AGAP010413		SH3 and multiple ankyrin repeat domains protein	0.94899	1.00941e-06	0.0139753
PV	AGAP005935		unspecified product	0.743141	1.03158e-06	0.0142822
PV	AGAP010010		oligosaccharyltransferase complex subunit gamma	0.640576	1.05434e-06	0.0145974
PV	AGAP000765		unspecified product	1.71103	1.07045e-06	0.0148204
PV	AGAP000093		unspecified product	1.33884	1.12292e-06	0.0155468
PV	AGAP000565	TRXR	thioredoxin reductase	0.620887	1.41871e-06	0.0196421
PV	AGAP008821		N-myc downstream regulated [Source:UniProtKB/TrEMBL;Acc:A0A1S4GZC4]	0.56638	1.45387e-06	0.0201288
PV	AGAP007523		myosin heavy chain	0.98683	1.47493e-06	0.0204204
PV	AGAP029816		unspecified product	0.711728	1.48405e-06	0.0205466
PV	AGAP006360		glutamate synthase (NADPH/NADH)	0.660469	1.53267e-06	0.0212199
PV	AGAP009040		4F5 domain-containing protein [Source:UniProtKB/TrEMBL;Acc:A0A1S4GZZ4]	1.11878	1.54084e-06	0.0213329
PV	AGAP009522		unspecified product	0.621449	1.58049e-06	0.0218819
PV	AGAP011438		casein kinase II subunit beta	0.77428	1.62274e-06	0.0224669
PV	AGAP009827		CCR4-NOT transcription complex subunit 4	0.535787	1.71538e-06	0.0237494
PV	AGAP009668		lysosomal-associated membrane protein 1/2	0.609886	1.76208e-06	0.0243959
PV	AGAP010572		protein LTV1	0.917099	1.80376e-06	0.0249731
PV	AGAP005775		Bax inhibitor 1	0.548347	1.90785e-06	0.0264142
PV	AGAP000550		unspecified product	0.81184	2.10035e-06	0.0290794
PV	AGAP000232		regulator of G-protein signaling	0.984442	2.10056e-06	0.0290822
PV	AGAP028568		unspecified product	0.608796	2.10385e-06	0.0291277
PV	AGAP008819	EGFR	putative epidermal growth factor receptor	0.542071	2.12377e-06	0.0294035
PV	AGAP029633	Hex-A	hexokinase	0.60949	2.20247e-06	0.0304932
PV	AGAP029602		unspecified product	0.6103	2.20989e-06	0.0305959
PV	AGAP004440		spectrin beta	0.740371	2.30306e-06	0.0318859
PV	AGAP006766		nascent polypeptide-associated complex subunit alpha	0.570413	2.40718e-06	0.0333274
PV	AGAP029383		PK_C domain-containing protein [Source:UniProtKB/TrEMBL;Acc:A0A453YZT9]	0.632347	2.41468e-06	0.0334312
PV	AGAP006607	eIF3i	Eukaryotic translation initiation factor 3 subunit I [Source:UniProtKB/Swiss-Prot;Acc:Q7PP77]	0.654806	2.69141e-06	0.0372625
PV	AGAP007768		mitochondrial cytochrome c oxidase subunit VIC	-0.814388	2.70368e-06	0.0374325
PV	AGAP029337		unspecified product	0.634889	2.7362e-06	0.0378827
PV	AGAP004743		Transmembrane emp24 domain-containing protein	0.813461	2.83785e-06	0.03929
PV	AGAP011045		unspecified product	0.748069	3.03364e-06	0.0420007
PV	AGAP010727		unspecified product	0.652466	3.10961e-06	0.0430526
PV	AGAP029545		PPM-type phosphatase domain-containing protein [Source:UniProtKB/TrEMBL;Acc:A0A453YZU8]	1.19604	3.11202e-06	0.043086
PV	AGAP001608		unspecified product	0.647842	3.19392e-06	0.0442198
PV	AGAP029275		unspecified product	0.799396	3.21908e-06	0.0445682
PV	AGAP029446		unspecified product	0.788053	3.25396e-06	0.045051
PV	AGAP009863		eukaryotic translation initiation factor 4A, isoform 2	0.614532	3.44348e-06	0.0476749
PV	AGAP006383		oligosaccharyltransferase complex subunit beta	0.547813	3.47181e-06	0.0480672
PV	AGAP029573		unspecified product	1.00669	3.53056e-06	0.0488806
PV	AGAP000574		PDGF- and VEGF-related factor 1	1.63642	3.55041e-06	0.0491554
PV	AGAP003914		unspecified product	0.659748	3.57069e-06	0.0494361
PV	AGAP006678		cyclin T	0.6972	3.57804e-06	0.0495379

## Sheet: 4d pi vs. 2d pi - GO
Table S7 - Pseudobulk gene expression and functional enrichment across time points post blood meal
Functional enrichment in dsGFP An. gambiae gene expression per cell type at (2) 4d pi vs. 2d pi.
This sheet includes the cell type the analysis was performed on, the up or down-regulated genes as input, annotation source, name, ID, whether it is a driver annotation, adjusted P value, term size, input gene number, intersection gene number
Cell type	Input	source	term name	term ID	Driver GO term	adjusted p value	term_size	query_size	intersection_size
EE	Downregulated genes	GO:MF	proton transmembrane transporter activity	GO:0015078	TRUE	0.00839546	112	74	7
EE	Downregulated genes	GO:BP	ribosomal small subunit biogenesis	GO:0042274	TRUE	0.00724185	62	66	6
EE	Downregulated genes	GO:BP	translation	GO:0006412	TRUE	1.16677e-35	322	66	39
EE	Downregulated genes	GO:BP	purine ribonucleoside triphosphate biosynthetic process	GO:0009206	TRUE	0.00274206	30	66	5
EE	Downregulated genes	GO:MF	rRNA binding	GO:0019843	TRUE	8.25759e-06	41	74	7
EE	Downregulated genes	GO:CC	respiratory chain complex	GO:0098803	TRUE	0.00017488	26	68	5
EE	Downregulated genes	GO:MF	structural constituent of ribosome	GO:0003735	TRUE	5.56574e-54	158	74	42
EE	Downregulated genes	GO:CC	cytosolic ribosome	GO:0022626	TRUE	7.52762e-57	92	68	37
EE	Downregulated genes	GO:MF	ferric iron binding	GO:0008199	TRUE	0.0497731	3	74	2
EE	Downregulated genes	GO:BP	sequestering of iron ion	GO:0097577	TRUE	0.049264	2	66	2
aEC	Upregulated genes	GO:MF	protein serine/threonine kinase activity	GO:0004674	TRUE	0.0288176	174	95	9
aEC	Upregulated genes	GO:MF	kinase activity	GO:0016301	TRUE	0.00310921	334	95	14
aEC	Downregulated genes	GO:BP	ribosome biogenesis	GO:0042254	TRUE	0.00622741	214	155	15
aEC	Downregulated genes	GO:CC	mitochondrial inner membrane	GO:0005743	TRUE	7.43139e-12	176	182	24
aEC	Downregulated genes	GO:BP	digestion	GO:0007586	TRUE	0.00617462	58	155	8
aEC	Downregulated genes	GO:BP	translation	GO:0006412	TRUE	5.70194e-27	322	155	47
aEC	Downregulated genes	GO:BP	proton transmembrane transport	GO:1902600	TRUE	9.0949e-05	61	155	10
aEC	Downregulated genes	GO:MF	rRNA binding	GO:0019843	TRUE	0.00025337	41	181	8
aEC	Downregulated genes	GO:BP	protein refolding	GO:0042026	TRUE	0.0465084	25	155	5
aEC	Downregulated genes	GO:MF	glutathione transferase activity	GO:0004364	TRUE	0.00082697	34	181	7
aEC	Downregulated genes	GO:MF	proton transmembrane transporter activity	GO:0015078	TRUE	1.03986e-18	112	181	26
aEC	Downregulated genes	GO:MF	structural constituent of ribosome	GO:0003735	TRUE	3.5022e-41	158	181	47
aEC	Downregulated genes	GO:BP	oxidative phosphorylation	GO:0006119	TRUE	2.15249e-15	56	155	18
aEC	Downregulated genes	GO:BP	purine ribonucleoside triphosphate biosynthetic process	GO:0009206	TRUE	4.65546e-11	30	155	12
aEC	Downregulated genes	GO:CC	respiratory chain complex	GO:0098803	TRUE	1.10255e-10	26	182	11
aEC	Downregulated genes	GO:CC	cytosolic ribosome	GO:0022626	TRUE	3.80595e-46	92	182	42
pEC	Upregulated genes	GO:MF	spectrin binding	GO:0030507	TRUE	0.0209489	3	391	3
pEC	Upregulated genes	GO:CC	eukaryotic translation initiation factor 3 complex, eIF3m	GO:0071541	TRUE	0.0499688	4	398	3
pEC	Upregulated genes	GO:CC	chaperonin-containing T-complex	GO:0005832	TRUE	0.00120217	8	398	5
pEC	Upregulated genes	GO:MF	protein phosphatase regulator activity	GO:0019888	TRUE	0.0273786	19	391	6
pEC	Upregulated genes	GO:MF	ATP-dependent protein folding chaperone	GO:0140662	TRUE	0.0223129	26	391	7
pEC	Upregulated genes	GO:BP	intracellular signaling cassette	GO:0141124	TRUE	0.00635308	189	394	24
pEC	Upregulated genes	GO:BP	protein phosphorylation	GO:0006468	TRUE	0.000438623	260	394	32
pEC	Upregulated genes	GO:MF	protein kinase activity	GO:0004672	TRUE	0.000342137	239	391	28
pEC	Upregulated genes	GO:MF	molecular adaptor activity	GO:0060090	TRUE	0.0328737	243	391	24
pEC	Upregulated genes	GO:BP	biological regulation	GO:0065007	TRUE	0.0001116	2962	394	191
pEC	Upregulated genes	GO:MF	protein binding	GO:0005515	TRUE	4.03976e-05	2333	391	146
pEC	Upregulated genes	GO:CC	intracellular anatomical structure	GO:0005622	TRUE	1.22793e-09	6029	398	322
pEC	Downregulated genes	GO:BP	protein-containing complex assembly	GO:0065003	TRUE	1.66092e-05	376	223	31
pEC	Downregulated genes	GO:CC	mitochondrion	GO:0005739	TRUE	6.21691e-15	727	258	64
pEC	Downregulated genes	GO:BP	proton transmembrane transport	GO:1902600	TRUE	0.0225236	61	223	9
pEC	Downregulated genes	GO:BP	translation	GO:0006412	TRUE	6.70083e-24	322	223	52
pEC	Downregulated genes	GO:MF	proton transmembrane transporter activity	GO:0015078	TRUE	1.30104e-10	112	230	21
pEC	Downregulated genes	GO:MF	rRNA binding	GO:0019843	TRUE	0.00018149	41	230	9
pEC	Downregulated genes	GO:BP	oxidative phosphorylation	GO:0006119	TRUE	8.08724e-09	56	223	15
pEC	Downregulated genes	GO:CC	proton-transporting two-sector ATPase complex	GO:0016469	TRUE	6.97337e-06	37	258	10
pEC	Downregulated genes	GO:CC	ribosome	GO:0005840	TRUE	1.50645e-36	183	258	52
pEC	Downregulated genes	GO:MF	structural constituent of ribosome	GO:0003735	TRUE	4.26524e-37	158	230	48
pEC	Downregulated genes	GO:BP	purine nucleoside triphosphate biosynthetic process	GO:0009145	TRUE	1.05329e-07	30	223	11
PV	Upregulated genes	GO:CC	oligosaccharyltransferase complex	GO:0008250	TRUE	0.0164432	6	159	3
PV	Upregulated genes	GO:MF	single-stranded RNA binding	GO:0003727	TRUE	0.00958688	25	146	5
PV	Upregulated genes	GO:MF	translation regulator activity	GO:0045182	TRUE	0.00103874	79	146	9
PV	Upregulated genes	GO:MF	actin filament binding	GO:0051015	TRUE	0.00115454	80	146	9
PV	Upregulated genes	GO:MF	mRNA binding	GO:0003729	TRUE	8.2411e-05	140	146	13
PV	Upregulated genes	GO:MF	anion binding	GO:0043168	TRUE	0.0206758	1134	146	35
PV	Upregulated genes	GO:CC	cytoplasm	GO:0005737	TRUE	4.12681e-05	3875	159	99
PV	Upregulated genes	GO:MF	organic cyclic compound binding	GO:0097159	TRUE	0.000630137	2987	146	75
PV	Downregulated genes	GO:BP	protein metabolic process	GO:0019538	TRUE	1.13586e-05	1976	15	14
PV	Downregulated genes	GO:CC	extracellular region	GO:0005576	TRUE	0.00356312	800	17	8
PV	Downregulated genes	GO:MF	serine-type endopeptidase activity	GO:0004252	TRUE	0.000270267	369	22	8
PV	Downregulated genes	GO:CC	ribosome	GO:0005840	TRUE	0.00140729	183	17	5
PV	Downregulated genes	GO:MF	structural constituent of ribosome	GO:0003735	TRUE	0.00625024	158	22	5
PV	Downregulated genes	GO:BP	digestion	GO:0007586	TRUE	1.88636e-05	58	15	5

## Sheet: 7d pi vs. 4d pi - DGE
Table S7 - Pseudobulk gene expression and functional enrichment across time points post blood meal
Pseudobulk differential dsGFP An. gambiae gene expression per cell type at (3) 7d pi vs. 4d pi.
This sheet includes the timepoint and the cell type the analysis was performed on, gene ID, symbol, description, average log2 fold change, DESeq2 Wald test p-value, and Benjamini–Hochberg FDR adjusted p-value.
Cell type	AGAP	Gene.Name.or.Symbol	Product.Description	avg_log2FC	p_val	p_val_adj
EE	AGAP028366	COX2	cytochrome c oxidase subunit II [Source:European Nucleotide Archive;Acc:COX2]	-0.79349	7.55477e-19	1.04596e-14
EE	AGAP028386	ND6	NADH dehydrogenase subunit 6 [Source:European Nucleotide Archive;Acc:ND6]	0.566274	5.68876e-18	7.87608e-14
EE	AGAP028391	lsu rRNA	unspecified product	-0.616103	2.62577e-13	3.63537e-09
EE	AGAP007087	RpL41	60s ribosomal protein L41 [Source:UniProtKB/TrEMBL;Acc:Q52P89]	0.59234	2.25387e-12	3.12048e-08
EE	AGAP005991	RpL14	60S ribosomal protein L14	0.737778	6.06014e-12	8.39026e-08
EE	AGAP000654	RpS30	40S ribosomal protein S30 [Source:UniProtKB/TrEMBL;Acc:Q7QEH2]	0.640405	4.47292e-11	6.19276e-07
EE	AGAP009031	RpL5	60S ribosomal protein L5	0.663157	8.66748e-11	1.20001e-06
EE	AGAP012990	RpS23	40S ribosomal protein S23	0.637803	9.35279e-11	1.29489e-06
EE	AGAP002468	RpL26	60S ribosomal protein L26	0.613522	9.83541e-11	1.36171e-06
EE	AGAP005427		60S ribosomal protein L28	0.876329	5.40037e-10	7.47681e-06
EE	AGAP013137		unspecified product	1.03261	5.46069e-10	7.56032e-06
EE	AGAP006102		unspecified product	0.572321	1.31793e-09	1.82468e-05
EE	AGAP011077	RpS12	40S ribosomal protein S12 [Source:UniProtKB/TrEMBL;Acc:Q7PSP8]	0.68596	1.4922e-09	2.06595e-05
EE	AGAP012138	RpL21	60S ribosomal protein L21	0.748735	2.02577e-09	2.80468e-05
EE	AGAP004422	RpL19	60S ribosomal protein L19	0.624682	6.22786e-09	8.62247e-05
EE	AGAP009324	RpL34	60S ribosomal protein L34	0.505891	1.08825e-08	0.000150668
EE	AGAP002921	RpL36	60S ribosomal protein L36 [Source:UniProtKB/TrEMBL;Acc:Q7PQY8]	0.587321	1.32434e-08	0.000183355
EE	AGAP002395	RpL10-2	60S ribosomal protein L10-2	0.52574	1.34514e-08	0.000186234
EE	AGAP007906		Spink6	0.592568	1.36818e-08	0.000189425
EE	AGAP003412	RpS28	40S ribosomal protein S28	0.504577	1.42806e-08	0.000197715
EE	AGAP012798		unspecified product	1.12446	1.58344e-08	0.000219227
EE	AGAP012956		unspecified product	0.795382	2.5018e-08	0.000346375
EE	AGAP006612	RpL29	60S ribosomal protein L29	0.650653	3.42472e-08	0.000474152
EE	AGAP000541	RpS15a-1	40S ribosomal protein S15a	0.627222	1.63604e-07	0.00226509
EE	AGAP008659		unspecified product	0.870608	2.40829e-07	0.00333427
EE	AGAP009491	ATPsynG	F-type H+-transporting ATPase subunit g	1.5613	2.41235e-07	0.0033399
EE	AGAP011424	RpS16	40S ribosomal protein S16	0.583004	2.91693e-07	0.00403849
EE	AGAP028972	LSU_rRNA_eukarya	Eukaryotic large subunit ribosomal RNA [Source:RFAM;Acc:RF02543]	1.52985	2.97731e-07	0.00412209
EE	AGAP003768	RpS2	40S ribosomal protein S2	0.559514	4.38924e-07	0.00607691
EE	AGAP005960	RpL7a	60S ribosomal protein L7a [Source:UniProtKB/Swiss-Prot;Acc:O76732]	0.5451	5.47391e-07	0.00757862
EE	AGAP000570		unspecified product	0.527685	6.21323e-07	0.00860221
EE	AGAP007927	RpL40	60S ribosomal protein L40	0.588477	6.74317e-07	0.00933591
EE	AGAP004378	GSTD11	glutathione S-transferase delta class 11	1.21892	7.54937e-07	0.0104521
EE	AGAP028383	ND4L	NADH dehydrogenase subunit 4L [Source:European Nucleotide Archive;Acc:ND4L]	0.99093	7.70305e-07	0.0106649
EE	AGAP006416	SP24D	serine protease (non-digestive)	-2.29438	1.12399e-06	0.0155616
EE	AGAP006871	RpS4	40S ribosomal protein S4 [Source:UniProtKB/TrEMBL;Acc:Q7PT95]	0.660172	1.27989e-06	0.0177201
EE	AGAP005061	RpS9	40S ribosomal protein S9	0.702211	1.99751e-06	0.0276555
EE	AGAP010065	RpL12	60S ribosomal protein L12	0.589647	2.22824e-06	0.03085
EE	AGAP005869		unspecified product	0.80864	2.23985e-06	0.0310108
EE	AGAP010252	RpL23	60S ribosomal protein L23	0.531808	2.64588e-06	0.0366322
EE	AGAP000739	RpS10	40S ribosomal protein S10	0.630498	3.02245e-06	0.0418458
EE	AGAP005046	RpL22	60S ribosomal protein L22	0.506705	3.46743e-06	0.0480066
EE	AGAP005131	RpS24	40S ribosomal protein S24 [Source:UniProtKB/TrEMBL;Acc:Q7PQ02]	0.576522	3.57349e-06	0.049475
aEC	AGAP028386	ND6	NADH dehydrogenase subunit 6 [Source:European Nucleotide Archive;Acc:ND6]	0.809086	2.37609e-152	3.28969e-148
aEC	AGAP007548	GPROP10	Rh7-like sensitivity opsin	0.745595	4.44898e-143	6.15962e-139
aEC	AGAP006796		peritrophin	0.596639	5.24802e-108	7.26589e-104
aEC	AGAP007087	RpL41	60s ribosomal protein L41 [Source:UniProtKB/TrEMBL;Acc:Q52P89]	0.874094	6.18893e-96	8.56858e-92
aEC	AGAP001193		unspecified product	0.850725	2.37126e-91	3.283e-87
aEC	AGAP005991	RpL14	60S ribosomal protein L14	0.898911	1.7083e-90	2.36514e-86
aEC	AGAP012990	RpS23	40S ribosomal protein S23	0.843027	6.69819e-86	9.27365e-82
aEC	AGAP004422	RpL19	60S ribosomal protein L19	0.876996	6.18906e-84	8.56875e-80
aEC	AGAP028391	lsu rRNA	unspecified product	-0.720762	2.35469e-83	3.26007e-79
aEC	AGAP011802	RpL39	60S ribosomal protein L39	0.75433	9.88619e-81	1.36874e-76
aEC	AGAP009031	RpL5	60S ribosomal protein L5	0.734551	1.02215e-78	1.41516e-74
aEC	AGAP002754	RpL35a	60S ribosomal protein L35a	0.920721	1.34366e-78	1.8603e-74
aEC	AGAP000654	RpS30	40S ribosomal protein S30 [Source:UniProtKB/TrEMBL;Acc:Q7QEH2]	0.704849	8.50026e-78	1.17686e-73
aEC	AGAP009324	RpL34	60S ribosomal protein L34	0.813639	1.32271e-75	1.83129e-71
aEC	AGAP003532	RpS3a	40S ribosomal protein S3a [Source:UniProtKB/Swiss-Prot;Acc:P52813]	0.737904	8.69434e-72	1.20373e-67
aEC	AGAP004462	RpS25	40S ribosomal protein S25	0.788747	3.68869e-71	5.10698e-67
aEC	AGAP002395	RpL10-2	60S ribosomal protein L10-2	0.532999	2.89948e-70	4.01433e-66
aEC	AGAP007740	RpLP1	60S ribosomal protein LP1	0.538523	4.13541e-70	5.72548e-66
aEC	AGAP006103		unspecified product	1.10979	9.18119e-69	1.27114e-64
aEC	AGAP001459	RpL17	60S ribosomal protein L17 [Source:UniProtKB/Swiss-Prot;Acc:A0NGY0]	0.672659	1.93181e-67	2.67459e-63
aEC	AGAP009431	RpS21	40S ribosomal protein S21 [Source:UniProtKB/TrEMBL;Acc:Q7PTN4]	0.725596	6.58775e-67	9.12074e-63
aEC	AGAP002921	RpL36	60S ribosomal protein L36 [Source:UniProtKB/TrEMBL;Acc:Q7PQY8]	0.649878	2.43021e-66	3.36462e-62
aEC	AGAP013137		unspecified product	2.03788	1.14226e-65	1.58147e-61
aEC	AGAP002468	RpL26	60S ribosomal protein L26	0.500317	2.55434e-65	3.53649e-61
aEC	AGAP010163	RpL38	60S ribosomal protein L38 [Source:UniProtKB/Swiss-Prot;Acc:Q7Q0U1]	0.789964	4.24019e-65	5.87055e-61
aEC	AGAP005947	RpS13	40S ribosomal protein S13 [Source:UniProtKB/Swiss-Prot;Acc:P52811]	0.904481	5.55559e-65	7.69171e-61
aEC	AGAP006102		unspecified product	0.829884	2.74956e-64	3.80677e-60
aEC	AGAP001274	RpS15	40S ribosomal protein S15	0.538733	4.10216e-64	5.67944e-60
aEC	AGAP011077	RpS12	40S ribosomal protein S12 [Source:UniProtKB/TrEMBL;Acc:Q7PSP8]	0.777446	2.70443e-63	3.74429e-59
aEC	AGAP003538	RpL36a	60S ribosomal protein L36a	0.621191	1.15953e-62	1.60537e-58
aEC	AGAP003412	RpS28	40S ribosomal protein S28	0.788798	6.15231e-62	8.51788e-58
aEC	AGAP005427		60S ribosomal protein L28	0.921398	9.02977e-62	1.25017e-57
aEC	AGAP000570		unspecified product	1.19253	1.37948e-61	1.90989e-57
aEC	AGAP012100	RpS26	40S ribosomal protein S26 [Source:UniProtKB/Swiss-Prot;Acc:Q9GT45]	0.763024	2.5474e-61	3.52687e-57
aEC	AGAP006414	Cht8	chitinase	0.534322	8.62104e-61	1.19358e-56
aEC	AGAP005131	RpS24	40S ribosomal protein S24 [Source:UniProtKB/TrEMBL;Acc:Q7PQ02]	0.872701	6.94856e-60	9.62028e-56
aEC	AGAP011424	RpS16	40S ribosomal protein S16	0.729839	1.10011e-59	1.52311e-55
aEC	AGAP001595	RpS29	40S ribosomal protein S29	0.613241	1.11078e-59	1.53788e-55
aEC	AGAP004919	RpL15	60S ribosomal protein L15 [Source:UniProtKB/Swiss-Prot;Acc:P52818]	0.8472	1.21836e-58	1.68681e-54
aEC	AGAP028186		unspecified product	0.69805	2.0626e-58	2.85567e-54
aEC	AGAP006612	RpL29	60S ribosomal protein L29	0.727892	4.39831e-58	6.08946e-54
aEC	AGAP001182		unspecified product	0.548406	4.10579e-57	5.68446e-53
aEC	AGAP010065	RpL12	60S ribosomal protein L12	0.879653	4.3675e-57	6.0468e-53
aEC	AGAP008296	TRYP1	trypsin 1	0.917939	6.5303e-57	9.04121e-53
aEC	AGAP003025	RpLp2	60S ribosomal protein LP2	0.530599	2.02391e-56	2.8021e-52
aEC	AGAP003768	RpS2	40S ribosomal protein S2	0.691563	3.02942e-56	4.19424e-52
aEC	AGAP010257	RpL13a	60S ribosomal protein L13a	0.6494	3.35549e-56	4.64568e-52
aEC	AGAP009998	RpS11	40S ribosomal protein S11 [Source:UniProtKB/Swiss-Prot;Acc:P52812]	0.738098	3.91187e-55	5.41599e-51
aEC	AGAP006442		unspecified product	0.935937	9.18894e-55	1.27221e-50
aEC	AGAP028154		V-type proton ATPase proteolipid subunit [Source:UniProtKB/TrEMBL;Acc:A0A1S4HCY4]	0.75102	2.09447e-54	2.89979e-50
aEC	AGAP007906		Spink6	0.947698	1.74991e-53	2.42275e-49
aEC	AGAP004887	RpS17	40S ribosomal protein S17 [Source:UniProtKB/Swiss-Prot;Acc:Q9U9L1]	0.813241	2.33278e-53	3.22974e-49
aEC	AGAP006871	RpS4	40S ribosomal protein S4 [Source:UniProtKB/TrEMBL;Acc:Q7PT95]	0.808013	1.09401e-52	1.51465e-48
aEC	AGAP002306	RpL4	60S ribosomal protein L4	0.706515	2.40396e-52	3.32829e-48
aEC	AGAP004582		heat shock 70kDa protein	2.24115	4.07933e-52	5.64783e-48
aEC	AGAP008659		unspecified product	1.63	6.77082e-52	9.3742e-48
aEC	AGAP012284	RpL18a-1	60S ribosomal protein L18a [Source:UniProtKB/TrEMBL;Acc:Q7PV82]	0.591561	5.70646e-51	7.90059e-47
aEC	AGAP007927	RpL40	60S ribosomal protein L40	0.716582	5.77206e-51	7.99142e-47
aEC	AGAP005960	RpL7a	60S ribosomal protein L7a [Source:UniProtKB/Swiss-Prot;Acc:O76732]	0.552869	2.22931e-50	3.08648e-46
aEC	AGAP001805	RpL13	60S ribosomal protein L13 [Source:UniProtKB/TrEMBL;Acc:Q7PUQ7]	0.507214	2.33683e-50	3.23533e-46
aEC	AGAP005802	RpL8	60S ribosomal protein L8 [Source:UniProtKB/Swiss-Prot;Acc:Q9U9L2]	0.549136	6.95256e-50	9.62582e-46
aEC	AGAP000651	Actin5C	Actin-5C [Source:UniProtKB/Swiss-Prot;Acc:P84185]	0.814659	8.04208e-49	1.11343e-44
aEC	AGAP001192		unspecified product	1.20379	2.1826e-48	3.0218e-44
aEC	AGAP009508	RpL9	60S ribosomal protein L9	0.557832	3.28053e-48	4.54189e-44
aEC	AGAP000523	ATPsynC	F-type H+-transporting ATPase subunit c	0.543872	1.11867e-47	1.5488e-43
aEC	AGAP003816	RpL30	60S ribosomal protein L30	0.722421	1.8712e-47	2.59068e-43
aEC	AGAP005061	RpS9	40S ribosomal protein S9	0.993604	1.5694e-45	2.17283e-41
aEC	AGAP012056		cofilin	0.966624	8.84649e-45	1.2248e-40
aEC	AGAP009920	RpL37a	60S ribosomal protein L37a	0.608839	9.02916e-45	1.25009e-40
aEC	AGAP007768		mitochondrial cytochrome c oxidase subunit VIC	0.792024	1.64866e-44	2.28257e-40
aEC	AGAP010252	RpL23	60S ribosomal protein L23	0.516266	1.84058e-44	2.54828e-40
aEC	AGAP011777	RpSA	40S ribosomal protein SA [Source:UniProtKB/Swiss-Prot;Acc:Q7PZ81]	0.682851	4.68949e-44	6.4926e-40
aEC	AGAP003556	RpL3	60S ribosomal protein L3	0.615015	3.11337e-43	4.31046e-39
aEC	AGAP005046	RpL22	60S ribosomal protein L22	0.637177	3.88285e-43	5.3758e-39
aEC	AGAP007218		eukaryotic translation initiation factor 2, subunit 2 beta	0.970356	4.0361e-43	5.58798e-39
aEC	AGAP007157	RpS27	40S ribosomal protein S27 [Source:UniProtKB/TrEMBL;Acc:Q7PT96]	0.602321	6.88284e-43	9.52929e-39
aEC	AGAP003493		sugar transporter ERD6-like 6	-2.01794	1.73091e-42	2.39645e-38
aEC	AGAP012418		unspecified product	0.930138	3.26376e-42	4.51868e-38
aEC	AGAP001408	RpL35	60S ribosomal protein L35	0.583978	9.81151e-42	1.3584e-37
aEC	AGAP028972	LSU_rRNA_eukarya	Eukaryotic large subunit ribosomal RNA [Source:RFAM;Acc:RF02543]	1.36514	1.06396e-41	1.47305e-37
aEC	AGAP002919	RpS6	40S ribosomal protein S6	0.639146	2.25176e-41	3.11756e-37
aEC	AGAP007745		unspecified product	1.15617	4.23433e-41	5.86243e-37
aEC	AGAP007621		cytochrome c oxidase VIIc	1.01731	6.47851e-41	8.9695e-37
aEC	AGAP013092		cytochrome c oxidase subunit VIb polypeptide 1	0.757691	1.66423e-40	2.30412e-36
aEC	AGAP007120		nucleoside-diphosphate kinase	0.589623	1.99987e-40	2.76882e-36
aEC	AGAP006795	Aper1	peritrophin 1	0.652941	3.10179e-40	4.29442e-36
aEC	AGAP009491	ATPsynG	F-type H+-transporting ATPase subunit g	1.21869	9.27259e-40	1.28379e-35
aEC	AGAP008916	RpL7	60S ribosomal protein L7	0.547353	3.22194e-39	4.46078e-35
aEC	AGAP000541	RpS15a-1	40S ribosomal protein S15a	0.54835	1.05616e-38	1.46226e-34
aEC	AGAP010933	RpS19	40S ribosomal protein S19	0.558572	1.16502e-38	1.61297e-34
aEC	AGAP002437	RpS8	40S ribosomal protein S8 [Source:UniProtKB/TrEMBL;Acc:Q7QC42]	0.529658	1.38085e-38	1.91179e-34
aEC	AGAP002122	RpL32	60S ribosomal protein L32	0.680574	1.02835e-37	1.42375e-33
aEC	AGAP011298	RpL10a	60S ribosomal protein L10a	0.595014	4.96737e-37	6.87732e-33
aEC	AGAP012138	RpL21	60S ribosomal protein L21	0.567562	6.29095e-37	8.70982e-33
aEC	AGAP028383	ND4L	NADH dehydrogenase subunit 4L [Source:European Nucleotide Archive;Acc:ND4L]	0.963588	1.15434e-36	1.59818e-32
aEC	AGAP004378	GSTD11	glutathione S-transferase delta class 11	1.52989	1.48635e-36	2.05785e-32
aEC	AGAP011824	TPX4	thioredoxin peroxidase 4	2.47869	1.15262e-35	1.5958e-31
aEC	AGAP003066	CYP304B1	cytochrome P450	0.556297	1.3883e-35	1.9221e-31
aEC	AGAP000739	RpS10	40S ribosomal protein S10	0.558051	2.57676e-35	3.56753e-31
aEC	AGAP004400		unspecified product	0.954636	6.54711e-35	9.06447e-31
aEC	AGAP000851		cytochrome c oxidase subunit 6a, mitochrondrial	0.810845	2.02251e-34	2.80017e-30
aEC	AGAP001910	RpS3	40S ribosomal protein S3	0.567349	2.3654e-34	3.27489e-30
aEC	AGAP009053	LL3	lipopolysaccharide-induced TNF-alpha transcription factor (LITAF-like 3)	1.12599	2.87832e-34	3.98503e-30
aEC	AGAP012798		unspecified product	0.746517	1.25791e-33	1.74158e-29
aEC	AGAP009830		unspecified product	0.899087	2.50207e-33	3.46411e-29
aEC	AGAP009052	LL2	lipopolysaccharide-induced TNF-alpha transcription factor (LITAF-like 2)	0.736261	1.1709e-32	1.62112e-28
aEC	AGAP007747		unspecified product	0.861157	4.35316e-32	6.02696e-28
aEC	AGAP009564		ATP synthase epsilon chain, mitochondrial [Source:UniProtKB/TrEMBL;Acc:A0A1S4H1H8]	1.14478	1.48359e-31	2.05403e-27
aEC	AGAP004581		heat shock protein 70kDa	1.62597	1.52661e-31	2.11359e-27
aEC	AGAP001911	RpL6	60S ribosomal protein L6	0.572098	2.04831e-31	2.83589e-27
aEC	AGAP003592	RpLP0	60S ribosomal protein LP0	0.613548	3.66046e-31	5.0679e-27
aEC	AGAP008861		female reproductive tract protease GLEANR_896	2.14936	5.36876e-31	7.43305e-27
aEC	AGAP006958	Hsp83	Heat shock protein 83 [Source:UniProtKB/Swiss-Prot;Acc:Q7PT10]	0.787643	2.8388e-29	3.93032e-25
aEC	AGAP002346	RpS14-2	40S ribosomal protein S14b [Source:UniProtKB/Swiss-Prot;Acc:Q7QBX2]	0.844465	4.38324e-29	6.06859e-25
aEC	AGAP001819		unspecified product	0.586914	5.83485e-29	8.07834e-25
aEC	AGAP004790		Up-regulated during skeletal muscle growth 5 homolog	0.862292	1.29746e-28	1.79633e-24
aEC	AGAP008724		mitochondrial cytochrome c oxidase subunit 5B isoform 1	0.836183	2.20077e-28	3.04696e-24
aEC	AGAP000953	RpL10-1	60S ribosomal protein L10-1 [Source:UniProtKB/TrEMBL;Acc:Q7PQZ6]	0.518217	3.79634e-28	5.25603e-24
aEC	AGAP003864		unspecified product	1.23671	5.71264e-28	7.90915e-24
aEC	AGAP006478		Synaptic vesicle membrane protein VAT-1 homolog-like	1.36882	6.49504e-28	8.99238e-24
aEC	AGAP003319		unspecified product	0.633378	2.4203e-27	3.3509e-23
aEC	AGAP005246		serine protease inhibitor (serpin) 10	1.19144	7.52649e-27	1.04204e-22
aEC	AGAP006459	SUI1	protein translation factor SUI1	0.655632	7.6669e-27	1.06148e-22
aEC	AGAP006879	ATPsynE	F-type H+-transporting ATPase subunit e	1.03691	2.00181e-25	2.7715e-21
aEC	AGAP001813		Histone H3 [Source:UniProtKB/TrEMBL;Acc:Q7PUQ8]	0.852416	3.20395e-25	4.43587e-21
aEC	AGAP000260	ATPsynepsilon	mitochondrial ATP synthase epsilon chain	1.08339	9.857e-24	1.3647e-19
aEC	AGAP003713		unspecified product	0.532386	2.0551e-23	2.84529e-19
aEC	AGAP006432		unspecified product	0.642804	2.65254e-23	3.67245e-19
aEC	AGAP007790		Sodium/potassium-transporting ATPase subunit beta [Source:UniProtKB/TrEMBL;Acc:A0A1S4GW77]	0.614036	3.22686e-23	4.46759e-19
aEC	AGAP009833		voltage-dependent anion-selective channel protein 2	0.988173	4.51341e-23	6.24881e-19
aEC	AGAP029984		unspecified product	0.8293	5.17466e-23	7.16431e-19
aEC	AGAP000897		coiled-coil-helix-coiled-coil-helix domain-containing protein 2, mitochondrial	0.900277	2.8196e-22	3.90374e-18
aEC	AGAP011484		unspecified product	0.988267	8.81249e-22	1.22009e-17
aEC	AGAP012291	CYP9J3	Cytochrome P450 [Source:UniProtKB/TrEMBL;Acc:A0A1S4H8W2]	1.01375	1.58512e-21	2.1946e-17
aEC	AGAP000565	TRXR	thioredoxin reductase	0.58257	6.96395e-21	9.64159e-17
aEC	AGAP008922		unspecified product	0.882436	1.78246e-20	2.46782e-16
aEC	AGAP002461		unspecified product	0.796367	8.49169e-20	1.17567e-15
aEC	AGAP006711	chym3	Chymotrypsin-2 [Source:UniProtKB/Swiss-Prot;Acc:Q17025]	1.0312	2.49308e-19	3.45167e-15
aEC	AGAP000528		BZIP domain-containing protein [Source:UniProtKB/TrEMBL;Acc:A0A1S4G964]	0.975336	1.50275e-18	2.08056e-14
aEC	AGAP011159	CoVa	cytochrome c oxidase subunit Va	1.03196	9.73572e-18	1.34791e-13
aEC	AGAP004710		ubiquinol-cytochrome c reductase subunit 9	0.578639	1.43697e-17	1.98949e-13
aEC	AGAP006766		nascent polypeptide-associated complex subunit alpha	0.773292	2.36781e-17	3.27823e-13
aEC	AGAP006385		unspecified product	0.913787	3.18654e-17	4.41176e-13
aEC	AGAP011939		Aamy domain-containing protein [Source:UniProtKB/TrEMBL;Acc:A0A1S4H8W3]	1.14731	5.12221e-17	7.0917e-13
aEC	AGAP012329		unspecified product	0.547432	7.72395e-17	1.06938e-12
aEC	AGAP029372		Retrotrans_gag domain-containing protein [Source:UniProtKB/TrEMBL;Acc:A0A453Z0P9]	1.66405	7.86151e-17	1.08843e-12
aEC	AGAP009537		cytochrome c	1.09574	1.41408e-16	1.95779e-12
aEC	AGAP029616		RRM domain-containing protein [Source:UniProtKB/TrEMBL;Acc:A0A453Z082]	0.670372	1.9843e-16	2.74726e-12
aEC	AGAP008821		N-myc downstream regulated [Source:UniProtKB/TrEMBL;Acc:A0A1S4GZC4]	0.585446	1.99124e-16	2.75688e-12
aEC	AGAP008727		cytochrome c oxidase subunit 4, mitochondrial precursor	0.941118	2.61299e-16	3.61769e-12
aEC	AGAP029139		unspecified product	0.645723	4.13164e-16	5.72026e-12
aEC	AGAP002465		ferritin heavy chain	0.554547	7.41602e-16	1.02675e-11
aEC	AGAP010337		ubiquinol-cytochrome c reductase subunit 8	0.575423	8.24421e-16	1.14141e-11
aEC	AGAP004616	ATPsynCF6	F-type H+-transporting ATPase subunit 6	0.928039	1.63962e-15	2.27005e-11
aEC	AGAP006630		NADH dehydrogenase (ubiquinone) 1 alpha subcomplex 1	0.979115	2.09836e-15	2.90518e-11
aEC	AGAP012334		high mobility group protein D, isoform C	0.613705	2.68054e-15	3.71121e-11
aEC	AGAP001502		mitochondrial 10 kDa heat shock protein	1.16748	5.2559e-15	7.2768e-11
aEC	AGAP028461		unspecified product	0.889365	6.47221e-15	8.96078e-11
aEC	AGAP028913	LSU_rRNA_eukarya	Eukaryotic large subunit ribosomal RNA [Source:RFAM;Acc:RF02543]	0.951064	1.34629e-14	1.86394e-10
aEC	AGAP011287	GALE5	galectin 5	0.657785	1.36006e-14	1.883e-10
aEC	AGAP029977		Zinc carboxypeptidase A 1 [Source:UniProtKB/Swiss-Prot;Acc:O02350]	0.673157	5.16055e-14	7.14478e-10
aEC	AGAP009824		NADH dehydrogenase (ubiquinone) Fe-S protein 5	1.34087	1.29601e-13	1.79432e-09
aEC	AGAP007181		supervillin	0.638269	1.17267e-12	1.62356e-08
aEC	AGAP004395		nucleophosmin 3	0.55968	1.32667e-12	1.83677e-08
aEC	AGAP007065		transcription factor CP2 and related proteins	0.708391	4.0018e-12	5.54049e-08
aEC	AGAP001151		14-3-3 protein epsilon	0.500689	5.93225e-12	8.21321e-08
aEC	AGAP009500		POU domain transcription factor, class 2	1.1315	1.17471e-11	1.62639e-07
aEC	AGAP006614		transcription factor BTF3 homolog 4	0.533158	4.14451e-11	5.73807e-07
aEC	AGAP012188		ubiquinol-cytochrome c reductase subunit 7	0.990687	4.70209e-11	6.51004e-07
aEC	AGAP007827	Eno	Enolase [Source:UniProtKB/TrEMBL;Acc:A0A1S4GWC2]	0.935959	5.48055e-11	7.58782e-07
aEC	AGAP003176		solute carrier family 23 (nucleobase transporter)	1.36859	5.5034e-11	7.61946e-07
aEC	AGAP029366		Retrotrans_gag domain-containing protein [Source:UniProtKB/TrEMBL;Acc:A0A453YZ95]	0.861547	7.24936e-11	1.00367e-06
aEC	AGAP005813		FeS cluster assembly scaffold IscU	0.663892	1.04926e-10	1.45269e-06
aEC	AGAP000849		NADH dehydrogenase (ubiquinone) 1 beta subcomplex 1	1.19088	1.21194e-10	1.67792e-06
aEC	AGAP005238		facilitated glucose transporter (solute carrier family 2)	0.968405	1.85159e-10	2.56353e-06
aEC	AGAP000109		cytochrome c oxidase subunit VIIa	0.6764	3.06802e-10	4.24768e-06
aEC	AGAP002878		Cystatin-like protein	1.05058	8.35884e-10	1.15728e-05
aEC	AGAP008116		unspecified product	1.22885	1.55726e-09	2.15603e-05
aEC	AGAP004883		unspecified product	-2.16645	1.57203e-09	2.17647e-05
aEC	AGAP005901		Sterile alpha and TIR motif-containing protein 1 [Source:UniProtKB/TrEMBL;Acc:A0A1S4GQM1]	1.42754	2.79088e-09	3.86397e-05
aEC	AGAP004247	GPXH1	glutathione peroxidase 1	0.587043	4.14204e-09	5.73465e-05
aEC	AGAP029469		Non-specific serine/threonine protein kinase [Source:UniProtKB/TrEMBL;Acc:A0A453YZQ5]	0.596158	4.38455e-09	6.07041e-05
aEC	AGAP003312		unspecified product	0.844242	5.14821e-09	7.1277e-05
aEC	AGAP011107	GRX1	glutaredoxin	0.803321	8.33168e-09	0.000115352
aEC	AGAP005558		peptidase (mitochondrial processing) beta	0.590099	2.41159e-08	0.000333885
aEC	AGAP002010		unspecified product	0.877614	3.81042e-08	0.000527552
aEC	AGAP005499		dehydrogenase/reductase SDR family member 11 precursor	-3.16884	4.03504e-08	0.000558651
aEC	AGAP001477		Innexin inx2	0.799713	5.81015e-08	0.000804415
aEC	AGAP005547		alpha-crystallin B chain	1.61797	6.17251e-08	0.000854584
aEC	AGAP029668		unspecified product	0.583449	7.70309e-08	0.00106649
aEC	AGAP005134		F-type H+-transporting ATPase subunit alpha	0.596895	8.96911e-08	0.00124177
aEC	AGAP010767		unspecified product	1.13575	9.76953e-08	0.00135259
aEC	AGAP003599	ATPsynO	F-type H+-transporting ATPase oligomycin sensitivity conferral protein	0.851864	1.21657e-07	0.00168434
aEC	AGAP029692		unspecified product	1.8563	1.34423e-07	0.00186109
aEC	AGAP000935		mitochondrial processing peptidase	0.99208	1.75968e-07	0.00243628
aEC	AGAP028366	COX2	cytochrome c oxidase subunit II [Source:European Nucleotide Archive;Acc:COX2]	-0.537603	1.85538e-07	0.00256878
aEC	AGAP029637		unspecified product	0.508436	2.34802e-07	0.00325084
aEC	AGAP008929		threonyl-tRNA synthetase	1.35271	2.39782e-07	0.00331979
aEC	AGAP002440	Cdc42	cell division cycle Cdc42 homolog	0.756527	3.14433e-07	0.00435332
aEC	AGAP012708		unspecified product	1.24251	5.69975e-07	0.00789131
aEC	AGAP006709	CHYM1	Chymotrypsin-1 [Source:UniProtKB/Swiss-Prot;Acc:Q27289]	1.00401	6.31473e-07	0.00874275
aEC	AGAP011166		Serine/threonine-protein phosphatase [Source:UniProtKB/TrEMBL;Acc:Q7PSR8]	0.555448	6.68801e-07	0.00925955
aEC	AGAP000958		calcium-binding mitochondrial carrier protein Aralar1	0.551538	7.75626e-07	0.0107385
aEC	AGAP008065		CUB domain-containing protein [Source:UniProtKB/TrEMBL;Acc:A0A1S4GX60]	0.929778	8.01034e-07	0.0110903
aEC	AGAP011190		eukaryotic translation initiation factor 2 subunit alpha	1.04068	9.70495e-07	0.0134365
aEC	AGAP007901		Ras-related protein Rab-5C	0.577725	1.20557e-06	0.0166911
aEC	AGAP011098		unspecified product	0.732013	1.25786e-06	0.0174151
aEC	AGAP000047	CPR130	cuticular protein RR-2 family 130	-1.23169	1.34954e-06	0.0186844
aEC	AGAP010598		Tetraspanin [Source:UniProtKB/TrEMBL;Acc:A0A1S4H5A2]	0.615574	2.04186e-06	0.0282696
aEC	AGAP013146	APN5	aminopeptidase 5	1.20164	2.05063e-06	0.028391
aEC	AGAP010954		unspecified product	0.65473	2.5122e-06	0.0347814
aEC	AGAP005972		4-nitrophenylphosphatase	2.1103	2.74606e-06	0.0380192
pEC	AGAP006796		peritrophin	1.06582	1.55612e-76	2.15444e-72
pEC	AGAP013137		unspecified product	0.886449	1.14396e-51	1.58381e-47
pEC	AGAP012990	RpS23	40S ribosomal protein S23	0.604445	8.49747e-42	1.17647e-37
pEC	AGAP007548	GPROP10	Rh7-like sensitivity opsin	0.598854	1.64373e-41	2.27575e-37
pEC	AGAP005991	RpL14	60S ribosomal protein L14	0.612315	1.59231e-39	2.20455e-35
pEC	AGAP002921	RpL36	60S ribosomal protein L36 [Source:UniProtKB/TrEMBL;Acc:Q7PQY8]	0.626534	6.36695e-39	8.81505e-35
pEC	AGAP009031	RpL5	60S ribosomal protein L5	0.526335	8.64086e-39	1.19633e-34
pEC	AGAP002754	RpL35a	60S ribosomal protein L35a	0.66685	5.5285e-38	7.65421e-34
pEC	AGAP004422	RpL19	60S ribosomal protein L19	0.621755	1.54478e-36	2.13874e-32
pEC	AGAP005427		60S ribosomal protein L28	0.709564	2.00751e-35	2.7794e-31
pEC	AGAP011424	RpS16	40S ribosomal protein S16	0.727524	4.25691e-35	5.89369e-31
pEC	AGAP009324	RpL34	60S ribosomal protein L34	0.567083	9.79726e-35	1.35643e-30
pEC	AGAP003412	RpS28	40S ribosomal protein S28	0.672483	3.37198e-34	4.66851e-30
pEC	AGAP001459	RpL17	60S ribosomal protein L17 [Source:UniProtKB/Swiss-Prot;Acc:A0NGY0]	0.537253	4.05899e-32	5.61968e-28
pEC	AGAP010163	RpL38	60S ribosomal protein L38 [Source:UniProtKB/Swiss-Prot;Acc:Q7Q0U1]	0.570391	7.083e-32	9.80641e-28
pEC	AGAP004462	RpS25	40S ribosomal protein S25	0.60539	2.2029e-31	3.04992e-27
pEC	AGAP003532	RpS3a	40S ribosomal protein S3a [Source:UniProtKB/Swiss-Prot;Acc:P52813]	0.525004	2.59297e-31	3.58996e-27
pEC	AGAP010065	RpL12	60S ribosomal protein L12	0.762089	1.63915e-30	2.26941e-26
pEC	AGAP007906		Spink6	0.58799	2.10977e-30	2.92098e-26
pEC	AGAP006612	RpL29	60S ribosomal protein L29	0.539991	8.08687e-30	1.11963e-25
pEC	AGAP011077	RpS12	40S ribosomal protein S12 [Source:UniProtKB/TrEMBL;Acc:Q7PSP8]	0.581673	1.17165e-29	1.62215e-25
pEC	AGAP009508	RpL9	60S ribosomal protein L9	0.503831	4.99047e-28	6.90931e-24
pEC	AGAP012798		unspecified product	0.720366	1.63287e-27	2.26071e-23
pEC	AGAP028366	COX2	cytochrome c oxidase subunit II [Source:European Nucleotide Archive;Acc:COX2]	-0.63164	2.53611e-27	3.51124e-23
pEC	AGAP011298	RpL10a	60S ribosomal protein L10a	0.738945	4.15481e-27	5.75233e-23
pEC	AGAP007768		mitochondrial cytochrome c oxidase subunit VIC	0.958348	1.17474e-26	1.62643e-22
pEC	AGAP005131	RpS24	40S ribosomal protein S24 [Source:UniProtKB/TrEMBL;Acc:Q7PQ02]	0.576665	1.89192e-26	2.61936e-22
pEC	AGAP002919	RpS6	40S ribosomal protein S6	0.551801	2.15967e-26	2.99007e-22
pEC	AGAP006385		unspecified product	0.663038	4.71019e-26	6.52126e-22
pEC	AGAP007927	RpL40	60S ribosomal protein L40	0.57321	6.05029e-26	8.37663e-22
pEC	AGAP029692		unspecified product	1.03719	5.21704e-24	7.22299e-20
pEC	AGAP005061	RpS9	40S ribosomal protein S9	0.782544	4.21405e-23	5.83436e-19
pEC	AGAP008916	RpL7	60S ribosomal protein L7	0.55605	1.28866e-22	1.78415e-18
pEC	AGAP009998	RpS11	40S ribosomal protein S11 [Source:UniProtKB/Swiss-Prot;Acc:P52812]	0.504931	1.6216e-22	2.2451e-18
pEC	AGAP001910	RpS3	40S ribosomal protein S3	0.565356	1.63257e-21	2.26029e-17
pEC	AGAP006103		unspecified product	0.723016	4.02729e-21	5.57578e-17
pEC	AGAP000851		cytochrome c oxidase subunit 6a, mitochrondrial	0.6967	6.61455e-20	9.15785e-16
pEC	AGAP001911	RpL6	60S ribosomal protein L6	0.574163	1.27701e-19	1.76802e-15
pEC	AGAP028391	lsu rRNA	unspecified product	-0.645604	1.43812e-19	1.99107e-15
pEC	AGAP010764		Metalloendopeptidase [Source:UniProtKB/TrEMBL;Acc:Q7Q209]	1.05228	2.5369e-19	3.51234e-15
pEC	AGAP002346	RpS14-2	40S ribosomal protein S14b [Source:UniProtKB/Swiss-Prot;Acc:Q7QBX2]	0.761757	3.05705e-18	4.23249e-14
pEC	AGAP008292	TRYP4	trypsin 4	0.541075	1.52414e-17	2.11018e-13
pEC	AGAP004378	GSTD11	glutathione S-transferase delta class 11	1.03396	1.71042e-17	2.36808e-13
pEC	AGAP006431		F-box and leucine-rich repeat protein 6	-1.92258	1.36874e-16	1.89502e-12
pEC	AGAP007621		cytochrome c oxidase VIIc	0.744904	2.73585e-16	3.78778e-12
pEC	AGAP008724		mitochondrial cytochrome c oxidase subunit 5B isoform 1	0.753744	1.4296e-15	1.97928e-11
pEC	AGAP012292	CYP9J4	cytochrome P450	0.603028	9.99013e-15	1.38313e-10
pEC	AGAP003713		unspecified product	1.30601	1.70446e-14	2.35982e-10
pEC	AGAP007957		choline/ethanolamine kinase	-1.21164	1.76574e-14	2.44466e-10
pEC	AGAP028972	LSU_rRNA_eukarya	Eukaryotic large subunit ribosomal RNA [Source:RFAM;Acc:RF02543]	1.39444	3.16334e-14	4.37964e-10
pEC	AGAP009491	ATPsynG	F-type H+-transporting ATPase subunit g	0.684331	3.20515e-14	4.43753e-10
pEC	AGAP012418		unspecified product	0.621453	6.34705e-14	8.78749e-10
pEC	AGAP009313		unspecified product	-2.07214	1.39927e-13	1.93729e-09
pEC	AGAP012296	CYP9J5	cytochrome P450	0.929252	2.25872e-13	3.1272e-09
pEC	AGAP004094		Sterol carrier protein-2	0.768762	7.62774e-13	1.05606e-08
pEC	AGAP009833		voltage-dependent anion-selective channel protein 2	0.838669	1.73932e-12	2.40809e-08
pEC	AGAP011484		unspecified product	0.848686	4.0794e-12	5.64793e-08
pEC	AGAP011442		serine carboxypeptidase 1	0.581752	4.98208e-12	6.89769e-08
pEC	AGAP004790		Up-regulated during skeletal muscle growth 5 homolog	0.577739	6.29296e-12	8.71261e-08
pEC	AGAP008176		dipeptidyl-peptidase 4	1.12184	9.03531e-12	1.25094e-07
pEC	AGAP011824	TPX4	thioredoxin peroxidase 4	2.61876	1.57367e-11	2.17875e-07
pEC	AGAP007907		salivary Kazal 1	0.590466	1.65142e-11	2.2864e-07
pEC	AGAP008659		unspecified product	1.19303	1.67798e-11	2.32316e-07
pEC	AGAP003864		unspecified product	1.11514	1.99589e-11	2.76332e-07
pEC	AGAP006959		molecular chaperone HtpG	-1.69716	6.72669e-11	9.3131e-07
pEC	AGAP029487		Phosphodiesterase [Source:UniProtKB/TrEMBL;Acc:Q7PQX7]	-1.33993	7.3074e-11	1.01171e-06
pEC	AGAP012252		classical protein kinase C	-1.49229	1.00583e-10	1.39257e-06
pEC	AGAP029372		Retrotrans_gag domain-containing protein [Source:UniProtKB/TrEMBL;Acc:A0A453Z0P9]	0.993099	2.0186e-10	2.79475e-06
pEC	AGAP006434		unspecified product	-2.74074	9.57054e-10	1.32504e-05
pEC	AGAP006879	ATPsynE	F-type H+-transporting ATPase subunit e	0.833494	8.87423e-09	0.000122864
pEC	AGAP008065		CUB domain-containing protein [Source:UniProtKB/TrEMBL;Acc:A0A1S4GX60]	0.702154	1.14864e-08	0.00015903
pEC	AGAP005933	ikk2	NFkappaB essential modulator	0.97875	3.12847e-08	0.000433136
pEC	AGAP000260	ATPsynepsilon	mitochondrial ATP synthase epsilon chain	0.625478	6.42961e-08	0.00089018
pEC	AGAP008295	TRYP2	trypsin 2	-1.12573	1.49829e-07	0.00207438
pEC	AGAP006433		unspecified product	-1.52823	3.03667e-07	0.00420427
pEC	AGAP012329		unspecified product	0.515813	3.12761e-07	0.00433018
pEC	AGAP012708		unspecified product	1.10213	3.44589e-07	0.00477083
pEC	AGAP000513		dipeptidase E	0.983766	3.69127e-07	0.00511056
pEC	AGAP007781		eukaryotic translation initiation factor 4E-binding protein 1	0.698429	3.72145e-07	0.00515234
pEC	AGAP009564		ATP synthase epsilon chain, mitochondrial [Source:UniProtKB/TrEMBL;Acc:A0A1S4H1H8]	0.975617	3.93886e-07	0.00545335
pEC	AGAP004883		unspecified product	-2.60045	7.15012e-07	0.00989934
pEC	AGAP004616	ATPsynCF6	F-type H+-transporting ATPase subunit 6	1.11411	2.56294e-06	0.0354839
pEC	AGAP029366		Retrotrans_gag domain-containing protein [Source:UniProtKB/TrEMBL;Acc:A0A453YZ95]	0.556644	2.91637e-06	0.0403772
ISC/EB	AGAP028391	lsu rRNA	unspecified product	-0.605538	6.21129e-16	8.59953e-12
EE-like	AGAP028366	COX2	cytochrome c oxidase subunit II [Source:European Nucleotide Archive;Acc:COX2]	-1.52041	3.05512e-14	4.22982e-10
PV	AGAP028391	lsu rRNA	unspecified product	-0.808587	2.79267e-15	3.86646e-11
PV	AGAP004883		unspecified product	-1.37762	2.09608e-10	2.90202e-06
PV	AGAP028972	LSU_rRNA_eukarya	Eukaryotic large subunit ribosomal RNA [Source:RFAM;Acc:RF02543]	1.82179	1.34927e-09	1.86806e-05
PV	AGAP002754	RpL35a	60S ribosomal protein L35a	0.807949	2.64294e-09	3.65915e-05
PV	AGAP006416	SP24D	serine protease (non-digestive)	-0.682644	2.93429e-09	4.06252e-05
PV	AGAP006612	RpL29	60S ribosomal protein L29	0.705241	7.06846e-08	0.000978628
PV	AGAP028568		unspecified product	-0.666418	3.52286e-07	0.00487739
PV	AGAP010163	RpL38	60S ribosomal protein L38 [Source:UniProtKB/Swiss-Prot;Acc:Q7Q0U1]	0.75482	6.89396e-07	0.00954469
PV	AGAP029378		unspecified product	0.521729	1.16649e-06	0.01615
PV	AGAP004462	RpS25	40S ribosomal protein S25	0.516162	1.33e-06	0.0184139
PV	AGAP028386	ND6	NADH dehydrogenase subunit 6 [Source:European Nucleotide Archive;Acc:ND6]	0.61865	1.48206e-06	0.0205191

## Sheet: 7d pi vs. 4d pi - GO
Table S7 - Pseudobulk gene expression and functional enrichment across time points post blood meal
Functional enrichment in dsGFP An. gambiae gene expression per cell type at (3) 7d pi vs. 4d pi.
This sheet includes the cell type the analysis was performed on, the up or down-regulated genes as input, annotation source, name, ID, whether it is a driver annotation, adjusted P value, term size, input gene number, intersection gene number
Cell type	Input	source	term name	term ID	Driver GO term	adjusted p value	term_size	query_size	intersection_size
EE	Upregulated genes	GO:CC	cytosolic ribosome	GO:0022626	TRUE	5.75933e-43	92	33	25
EE	Upregulated genes	GO:MF	structural constituent of ribosome	GO:0003735	TRUE	8.35439e-41	158	33	27
EE	Upregulated genes	GO:BP	translation	GO:0006412	TRUE	4.43363e-29	322	32	26
EE	Upregulated genes	GO:BP	ribosome biogenesis	GO:0042254	TRUE	2.65346e-06	214	32	10
EE	Upregulated genes	GO:MF	RNA binding	GO:0003723	TRUE	2.74035e-05	623	33	13
aEC	Upregulated genes	GO:CC	nascent polypeptide-associated complex	GO:0005854	TRUE	0.0498842	2	171	2
aEC	Upregulated genes	GO:CC	eukaryotic translation initiation factor 2 complex	GO:0005850	TRUE	0.0498842	2	171	2
aEC	Upregulated genes	GO:CC	cytosolic ribosome	GO:0022626	TRUE	2.06304e-89	92	171	63
aEC	Upregulated genes	GO:MF	structural constituent of ribosome	GO:0003735	TRUE	9.23936e-79	158	163	68
aEC	Upregulated genes	GO:CC	respiratory chain complex	GO:0098803	TRUE	7.61882e-08	26	171	9
aEC	Upregulated genes	GO:BP	purine ribonucleoside triphosphate biosynthetic process	GO:0009206	TRUE	4.14567e-08	30	153	10
aEC	Upregulated genes	GO:BP	oxidative phosphorylation	GO:0006119	TRUE	1.08058e-12	56	153	16
aEC	Upregulated genes	GO:CC	rough endoplasmic reticulum	GO:0005791	TRUE	0.0145883	14	171	4
aEC	Upregulated genes	GO:BP	translation	GO:0006412	TRUE	1.75269e-53	322	153	68
aEC	Upregulated genes	GO:MF	proton transmembrane transporter activity	GO:0015078	TRUE	1.47085e-12	112	163	20
aEC	Upregulated genes	GO:BP	ribosome biogenesis	GO:0042254	TRUE	5.95226e-11	214	153	25
aEC	Upregulated genes	GO:CC	mitochondrial envelope	GO:0005740	TRUE	3.39079e-08	252	171	23
aEC	Upregulated genes	GO:MF	RNA binding	GO:0003723	TRUE	3.03723e-11	623	163	41
pEC	Upregulated genes	GO:BP	positive regulation of translational fidelity	GO:0045903	TRUE	0.0215165	2	52	2
pEC	Upregulated genes	GO:CC	cytosolic ribosome	GO:0022626	TRUE	1.02544e-40	92	56	28
pEC	Upregulated genes	GO:BP	mitochondrial electron transport, cytochrome c to oxygen	GO:0006123	TRUE	0.027776	12	52	3
pEC	Upregulated genes	GO:BP	proton motive force-driven ATP synthesis	GO:0015986	TRUE	5.54793e-06	26	52	6
pEC	Upregulated genes	GO:MF	structural constituent of ribosome	GO:0003735	TRUE	2.43389e-36	158	57	30
pEC	Upregulated genes	GO:MF	rRNA binding	GO:0019843	TRUE	1.33743e-06	41	57	7
pEC	Upregulated genes	GO:CC	respiratory chain complex	GO:0098803	TRUE	0.00233037	26	56	4
pEC	Upregulated genes	GO:BP	oxidative phosphorylation	GO:0006119	TRUE	0.000676803	56	52	6
pEC	Upregulated genes	GO:BP	translation	GO:0006412	TRUE	4.33301e-25	322	52	29
pEC	Upregulated genes	GO:MF	proton transmembrane transporter activity	GO:0015078	TRUE	7.02144e-06	112	57	9
pEC	Upregulated genes	GO:BP	ribosome biogenesis	GO:0042254	TRUE	3.34981e-06	214	52	12
pEC	Upregulated genes	GO:CC	mitochondrial envelope	GO:0005740	TRUE	0.0182623	252	56	8
